# Supplementary material for: A monocyte-centered framework for predicting immunochemotherapy efficacy in lung squamous cell carcinoma patients
Source: EMBO Mol Med. 2026 Mar 30;18(5):1812–35. doi: 10.1038/s44321-026-00410-y (PMC13179367; doi:10.1038/s44321-026-00410-y)
Supplement: Supplementary file 2 — Table EV1 [file 44321_2026_410_MOESM2_ESM.xlsx]

## Sheet: Table EV1
Table EV1. The Clinical Information of scRNA-seq Cohort. The clinical information of samples used for scRNA-seq was listed below. Patient ID: The ID of patients who provided samples. Pathological Type: The cancer type of patients. Smoking: The patients with smoking index higher than 0 were labeled as 1 and others were labeled as 0. Collection Data: The date of sample collection (date format: Y.M.…
Patient ID	Pathological Type	Smoking	Collection Date (Y.M.D)	Gender	Age	Sample ID	Groups	Tumor Stage	PD-L1	Number of Cycles	Treatment Regimen	Response Group	Residual Viable Tumor Percentage
p09	LUSC	1	2022.12.8	Male	67	p09-t-n	Native	T2aN1M0 IIB	0.4	3	Nab-paclitaxel + Carboplatin + Sintilimab	NMPR	0.95
			2022.12.8			p09-b-n	Native
			2023.2.20			p09-t-t	Treated
			2023.2.20			p09-b-t	Treated
p01	LUSC	1	2023.3.28	Male	62	p01-t-n	Native	T4N2M0 IIIB	0.05	2	Nab-paclitaxel + Carboplatin + Toripalimab	pCR	0
			2023.3.28			p01-b-n	Native
			2023.5.26			p01-b-t	Treated
p15	LUSC	1	2023.5.2	Male	72	p15-t-n	Native	T3N2M0 IIIB	1-50%	2	Nab-paclitaxel + Carboplatin + Toripalimab	NMPR	0.6
			2023.6.24			p15-t-t	Treated
			2023.6.24			p15-b-t	Treated
p08	LUSC	1	2023.5.2	Male	72	p08-t-n	Native	T3N2M0 IIIB	0.6	2	Nab-paclitaxel + Carboplatin + Sintilimab	pCR	0
			2023.7.21			p08-t-t	Treated
p14	LUSC	1	2023.6.7	Male	62	p14-t-t	Treated	T3N2M0 IIIb	＜1%	2	Nab-paclitaxel + Carboplatin + Toripalimab	NMPR	0.6
			2023.6.7			p14-b-t	Treated
p07	LUSC	1	2023.07.05	Male	60	p07-t-n	Native	T4N0M0 IIIA		2	Nab-paclitaxel + Carboplatin +Toripalimab	pCR	0
			2023.9.22			p07-t-t	Treated
			2023.9.22			p07-b-t	Treated
p05	LUSC	0	2023.08.08	Male	66	p05-t-n	Native	T3N1M0 IIIA	0.6	2	Nab-paclitaxel + Carboplatin + Toripalimab	pCR	0
			2023.08.09			p05-b-n	Native
			2023.10.10			p05-t-t	Treated
			2023.10.10			p05-b-t	Treated
p06	LUSC	1	2022.12.02	Male	62	p06-t-t	Treated	T2N2M0 IIIA		2	Nab-paclitaxel + Carboplatin + Pembrolizumab	MPR	0.1
			2022.12.02			p06-b-t	Treated
p13	LUSC	1	2022.12.05	Male	56	p13-t-t	Treated	T4N2M0 IIIB		2	Nab-paclitaxel + Cisplatin + Sintilimab	NMPR	0.8
			2022.12.05			p13-b-t	Treated
p11	LUSC	1	2023.8.14	Male	68	p11-t-n	Native	T2N1M0 IIB		2	Nab-paclitaxel + Carboplatin + Sintilimab	NMPR	0.13
			2023.8.14			p11-b-n	Native
			2023.11.13			p11-t-t	Treated
			2023.11.13			p11-b-t	Treated
p02	LUSC	1	2023.8.28	Male	72	p02-t-n	Native	T2N1M0 IIB		2	Nab-paclitaxel + Carboplatin + Sintilimab	pCR	0
			2023.8.28			p02-b-n	Native
			2023.10.20			p02-t-t	Treated
			2023.10.20			p02-b-t	Treated
p12	LUSC	1	2023.8.30	Male	63	p12-t-n	Native	T4N2M0 IIIB		2	Nab-paclitaxel + Carboplatin + Sintilimab	NMPR	0.25
			2023.8.30			p12-b-n	Native
			2023.10.20			p12-t-t	Treated
			2023.10.20			p12-b-t	Treated
p10	LUSC	1	2023.9.5	Male	67	p10-t-n	Native	T3N1M0 IIIA		3	Nab-paclitaxel + Carboplatin + Toripalimab	NMPR	0.5
			2023.9.5			p10-b-n	Native
			2023.11.29			p10-t-t	Treated
			2023.11.29			p10-b-t	Treated
p03	LUSC	1	2023.9.13	Male	53	p03-t-n	Native	T4N2M0 IIIB		3	Nab-paclitaxel + Carboplatin + Sintilimab	MPR	0.04
			2023.9.13			p03-b-n	Native
			2023.12.6			p03-t-t	Treated
			2023.12.6			p03-b-t	Treated
p04	LUSC	1	2023.10.9	Male	60	p04-t-n	Native	T3N1M0 IIIA		2	Nab-paclitaxel + Carboplatin + Sintilimab	pCR	0
			2023.10.9			p04-b-n	Native
			2023.11.27			p04-t-t	Treated
			2023.11.27			p04-b-t	Treated
