# Supplementary material for: A monocyte-centered framework for predicting immunochemotherapy efficacy in lung squamous cell carcinoma patients
Source: EMBO Mol Med. 2026 Mar 30;18(5):1812–35. doi: 10.1038/s44321-026-00410-y (PMC13179367; doi:10.1038/s44321-026-00410-y)
Supplement: Supplementary file 4 — Table EV3 [file 44321_2026_410_MOESM4_ESM.xlsx]

## Sheet: Table EV3
Table EV3. Doublet Rate Estimation Table of Doubletfinder (referring to https://github.com/chris-mcginnis-ucsf/DoubletFinder/issues/76) The parameter reference cited from the GitHub of R package Doubletfinder. The Multiplet Ratio is the parameter used to estimate the ratio of multiplets in scRNA-seq data. Number of Cells Recovered is the cell numbers of scRNA-seq data before removing multiplets.
Multiplet Ratio (%)	Number of Cells Recovered
~0.4%	~500
~0.8%	~1000
~1.6%	~2000
~2.3%	~3000
~3.1%	~4000
~3.9%	~5000
~4.6%	~6000
~5.4%	~7000
~6.1%	~8000
~6.9%	~9000
~7.6%	~10000
