# Supplementary material for: A monocyte-centered framework for predicting immunochemotherapy efficacy in lung squamous cell carcinoma patients
Source: EMBO Mol Med. 2026 Mar 30;18(5):1812–35. doi: 10.1038/s44321-026-00410-y (PMC13179367; doi:10.1038/s44321-026-00410-y)
Supplement: Supplementary file 5 — Table EV4 [file 44321_2026_410_MOESM5_ESM.xlsx]

## Sheet: Table EV4
		Table EV4. The Clinical Information of CBC Test Cohort, The clinical information and detailed CBC cell count data of samples used for validation in Figure 1F were listed in this table. Sampling ID: The ID of patients who provided samples. Collection Data (Y/M/D): The date of sample collection (date format: Y/M/D). 0-pCR;1-MPR;2-non-MPR: The group of samples divided by treatment response. Gender 1…
Sampling ID	Collection Date (Y/M/D)	0-pCR;1-MPR;2-non-MPR	Gender 1-Male 0-Female	Age	Pathological Type	White Blood Cell Count (10^9/L)	Absolute Neutrophil Count (10^9/L)	Absolute Lymphocyte Count (10^9/L)	Absolute Monocyte Count (10^9/L)	Red Blood Cell Count (10^12/L)	Hemoglobin (g/L)	Platelet Count (10^9/L)
id_001	2022-11-30	2	1	67	LUSC	5.4	3.88	1.23	0.24	4.83	146	310
id_002	2023-03-25	0	1	62	LUSC	8.4	6.23	1.56	0.36	4.05	136	215
id_003	2023-04-28	2	1	72	LUSC	6	3.66	1.84	0.32	3.18	97	245
id_004	2023-05-20	0	1	72	LUSC	8.6	6.51	1.18	0.41	4.4	118	332
id_005	2023-04-07	2	1	62	LUSC	9.9	6.54	2.25	0.65	4.78	144	289
id_006	2023-08-09	2	1	68	LUSC	6.5	4.38	1.5	0.35	4.14	145	354
id_007	2023-08-27	0	1	72	LUSC	6.1	3.97	1.15	0.72	4.38	127	374
id_008	2023-08-26	2	1	63	LUSC	7.7	4.63	1.64	0.37	4.3	126	312
id_009	2023-09-04	2	1	67	LUSC	8.6	6.32	1.96	0.27	4.62	151	180
id_010	2023-09-12	1	1	53	LUSC	7.2	4.61	2.04	0.45	4.98	152	179
id_011	2023-10-08	0	1	60	LUSC	7	4.73	1.67	0.41	4.91	149	200
id_012	2024-03-23	1	1	75	LUSC	5.5	3.56	1.39	0.26	4.31	134	224
id_013	2024-03-11	1	1	69	LUSC	3.8	2.66	0.84	0.23	4.49	143	243
id_014	2023-05-25	2	1	69	LUSC	6.2	3.83	1.88	0.3	4.46	142	155
id_015	2024-02-07	0	1	68	LUSC	8.8	5.81	2.31	0.57	5.35	116	203
id_016	2024-01-03	0	1	57	LUSC	13.2	8.45	4.05	0.65	3.18	105	219
id_017	2024-01-31	0	1	72	LUSC	9.8	7.15	1.72	0.74	4.12	123	312
id_018	2024-02-15	1	1	62	LUSC	4.8	3.5	0.89	0.3	4.16	126	177
id_019	2024-01-16	1	1	64	LUSC	8.1	5.61	1.63	0.54	4.68	136	399
id_020	2024-01-06	0	1	53	LUSC	7.4	4.63	1.99	0.46	4.01	132	252
id_021	2023-11-22	0	1	64	LUSC	9.1	6.85	1.29	0.72	3.35	100	456
id_022	2023-08-18	2	1	65	LUSC	3.8	2.31	1.27	0.19	4.86	151	243
id_023	2024-07-15	1	1	67	LUSC	6	4.46	0.98	0.41	4.73	137	244
id_024	2024-07-02	2	1	69	LUSC	7.6	2.1	4.45	0.37	4.86	147	139
id_025	2024-05-29	2	1	67	LUSC	5.3	2.31	1.65	0.3	4.1	128	161
id_026	2024-05-27	2	1	74	LUSC	5.8	3.25	1.9	0.34	4.26	142	212
id_027	2024-07-23	0	1	53	LUSC	6.3	4.44	1.32	0.42	4.34	139	233
id_028	2024-06-06	0	1	73	LUSC	5.3	3.13	1.51	0.49	4.25	114	131
id_029	2024-06-02	0	1	58	LUSC	6.2	3.92	1.46	0.49	4.07	121	304
id_030	2024-06-13	0	1	69	LUSC	11.9	10.2	1.15	0.5	3.59	99	358
id_031	2024-03-05	0	1	67	LUSC	5.6	3.11	2.09	0.22	4.77	150	262
id_032	2024-01-11	0	1	68	LUSC	10	6.62	2.43	0.82	4.64	139	420
id_033	2024-03-29	0	1	67	LUSC	6.3	4.54	1	0.55	3.86	104	200
id_034	2024-08-26	0	1	67	LUSC	8.7	5.95	1.71	0.67	5.38	151	300
id_035	2023-02-02	0	1	68	LUSC	6.6	4.6	1.38	0.47	4.94	152	281
id_036	2023-03-07	0	1	66	LUSC	7.9	5.2	2.06	0.49	4.3	129	192
id_037	2023-03-25	1	1	62	LUSC	8.4	6.23	1.56	0.36	4.05	136	215
id_038	2023-04-07	2	1	62	LUSC	9.9	6.54	2.25	0.65	4.78	144	289
id_039	2023-03-04	0	1	60	LUSC	8.6	6.68	1.01	0.83	4.06	125	430
id_040	2023-04-19	1	1	56	LUSC	7.4	4.69	1.93	0.32	4.71	145	296
id_041	2023-01-09	2	1	43	LUSC	6.9	4.91	1.55	0.27	4.97	151	309
id_042	2023-01-26	2	1	53	LUSC	6.6	4.49	1.51	0.43	5.41	148	265
id_043	2023-02-14	2	1	59	LUSC	7.1	4.39	2.18	0.44	4.48	145	284
id_044	2023-02-23	0	1	69	LUSC	7.3	4.74	1.9	0.35	4.86	152	267
id_045	2023-02-16	2	1	68	LUSC	7.3	4.55	2.07	0.45	4.54	134	218
id_046	2024-09-12	0	1	73	LUSC	5.3	3.61	1.24	0.32	4.61	138	192
id_047	2024-09-24	1	1	69	LUSC	7.7	4.35	2.72	0.39	5.27	166	243
id_048	2024-08-24	0	1	49	LUSC	10.2	7.04	2.1	0.95	4.57	139	345
id_049	2024-08-19	1	1	73	LUSC	6.8	4.82	1.31	0.54	3.91	124	264
id_050	2024-09-02	2	1	75	LUSC	6.6	5.14	0.67	0.5	4.2	129	252
id_051	2024-08-17	1	1	46	LUSC	10.2	7.39	2.01	0.51	4.37	147	327
id_052	2024-07-03	0	1	76	LUSC	6	4.05	1.3	0.43	4.25	125	188
id_053	2024-08-18	1	1	62	LUSC	6.9	4.91	1.35	0.33	5.56	136	230
id_054	2024-09-08	0	1	72	LUSC	7.5	4.78	2.06	0.54	4.59	144	214
id_055	2024-08-26	0	1	67	LUSC	8.7	5.95	1.71	0.67	5.38	151	300
id_056	2024-07-30	0	1	59	LUSC	10.3	8.14	1.52	0.53	4.35	136	474
id_057	2024-07-17	2	1	61	LUSC	7.8	5.65	1.54	0.45	4.87	135	276
id_058	2024-07-31	0	1	72	LUSC	11.1	9.24	1.04	0.71	4.14	120	305
id_059	2024-07-30	2	1	68	LUSC	5.5	3.73	1.19	0.29	5	152	258
id_060	2024/7/19	2	1	65	LUSC	10.5	8.54	1.26	0.62	3.58	100	299
id_061	2024-07-20	2	0	58	LUSC	7.8	5.95	1.01	0.48	3.89	116	175
id_062	2024-06-25	1	1	72	LUSC	9.8	7.44	1.84	0.41	4.43	139	278
id_063	2024-08-23	0	1	74	LUSC	8.7	6.95	0.91	0.72	3.89	121	180
id_064	2024-07-17	0	1	65	LUSC	6.3	3.44	2.15	0.44	4.9	149	289
id_065	2024-07-03	0	1	63	LUSC	6.8	4.13	1.71	0.57	3.6	121	267
id_066	2024-05-28	0	1	54	LUSC	9	7.42	1	0.5	5.16	148	118
id_067	2024-08-08	0	1	75	LUSC	6.8	4.32	1.87	0.37	4.24	139	178
id_068	2024-06-17	0	1	70	LUSC	9.3	7.49	1.3	0.43	3.43	95	315
id_069	2024-07-31	1	1	60	LUSC	12.4	9.63	2.07	0.66	5.05	149	231
id_070	2024-07-31	0	1	72	LUSC	6.6	4.45	1.49	0.55	4.04	134	168
id_071	2024-07-27	1	1	73	LUSC	6.9	5.07	1.28	0.48	3.37	112	319
id_072	2024-06-27	1	0	55	LUSC	4.8	3.35	1.08	0.24	4.53	136	183
id_073	2024-07-18	1	1	67	LUSC	6.5	4.54	1.29	0.51	4.76	134	232
id_074	2024-06-21	0	1	63	LUSC	6	3.59	1.99	0.36	4.6	145	239
id_075	2024-06-04	0	1	70	LUSC	8.6	6.03	1.75	0.6	4.53	142	192
id_076	2024/7/9	2	1	69	LUSC	5.5	2.28	2.56	0.28	4.55	138	106
id_077	2024-06-17	0	1	67	LUSC	6.6	3.78	1.28	0.36	4.29	135	222
id_078	2024-04-26	0	1	66	LUSC	5	3.21	1.23	0.38	4.27	135	117
id_079	2024-06-07	0	1	59	LUSC	8.1	5.77	1.64	0.51	4.39	134	199
id_080	2024-07-06	1	1	75	LUSC	4.5	3.21	0.78	0.32	3.26	101	80
id_081	2024-06-05	0	1	71	LUSC	7.2	4.65	1.21	0.6	4.78	132	260
id_082	2024-06-18	0	1	61	LUSC	6.3	3.97	1.78	0.36	4.99	155	213
id_083	2024-06-23	2	1	60	LUSC	7.7	5.6	0.87	0.48	4.37	113	474
id_084	2024-06-27	0	1	72	LUSC	6	3.84	1.61	0.42	4.82	146	219
id_085	2024-06-08	1	1	69	LUSC	12.8	10.84	1.68	0.2	4.46	139	360
id_086	2024/5/27	2	1	74	LUSC	5.8	3.25	1.9	0.34	4.26	142	212
id_087	2024-05-14	1	1	75	LUSC	7.3	4.66	1.9	0.53	4.46	148	274
id_088	2024-05-31	0	1	68	LUSC	9.3	7.12	1.44	0.6	4.87	149	283
id_089	2024-06-02	0	1	58	LUSC	6.2	3.92	1.46	0.49	4.07	121	304
id_090	2024-05-29	2	1	57	LUSC	8.1	5.96	1.65	0.36	4.46	125	316
id_091	2024-06-19	0	1	53	LUSC	3.9	2	1.29	0.22	4.3	131	192
id_092	2024-04-28	0	1	69	LUSC	9.3	7.23	1.44	0.54	3.84	102	320
id_093	2024-05-17	2	1	74	LUSC	4.4	2.55	1.31	0.32	3.85	124	158
id_094	2024/5/9	1	1	64	LUSC	7.6	5.49	1.37	0.57	4.37	133	257
id_095	2024-05-24	0	1	73	LUSC	5.5	3.88	1.15	0.37	4.22	129	255
id_096	2024-06-06	1	1	69	LUSC	11.3	8.79	1.62	0.56	3.91	119	235
id_097	2024-05-02	2	1	50	LUSC	8.3	5.31	2.29	0.49	4.56	135	250
id_098	2024-03-20	0	1	67	LUSC	7.3	5.88	0.85	0.5	4.41	130	235
id_099	2024-05-31	0	1	70	LUSC	6.3	3.67	1.76	0.58	3.04	96	280
id_100	2024-05-08	0	1	65	LUSC	6.5	4.2	1.72	0.39	4.36	140	377
id_101	2024-03-05	0	1	64	LUSC	5.9	3.55	1.85	0.27	4.11	124	278
id_102	2024-04-01	1	1	79	LUSC	5.6	3.46	1.46	0.51	4.66	143	205
id_103	2024-04-22	2	1	62	LUSC	7.1	4.72	1.74	0.48	4.65	144	256
id_104	2024-04-16	0	1	61	LUSC	8.1	3.54	3.56	0.65	3.9	122	237
id_105	2024-01-29	0	1	77	LUSC	6	4.21	1.31	0.39	4.65	146	216
id_106	2024-03-21	0	1	66	LUSC	9.3	6.58	2.18	0.47	4.66	152	241
id_107	2024-01-22	0	1	77	LUSC	7.9	5.71	1.24	0.81	3.11	87	376
id_108	2024-02-28	0	0	56	LUSC	4.8	2.85	1.41	0.48	3.95	109	228
id_109	2024-03-28	1	1	82	LUSC	4.9	2.6	1.35	0.49	3.69	124	199
id_110	2024-02-20	0	1	60	LUSC	8.2	6.71	0.86	0.57	4.84	157	241
id_111	2024-04-01	0	1	69	LUSC	6.8	4.65	1.52	0.46	3.85	113	284
id_112	2024-02-02	1	1	69	LUSC	5.6	3.98	1.06	0.4	4.56	133	191
id_113	2024-03-26	0	1	61	LUSC	6.5	4.44	1.46	0.47	4.74	148	195
id_114	2024-02-15	2	1	48	LUSC	6.9	5.47	0.83	0.55	4.47	141	292
id_115	2024-03-29	0	1	67	LUSC	6.3	4.54	1	0.55	3.86	104	200
id_116	2024-03-18	1	1	69	LUSC	3.3	2.14	0.81	0.26	3.99	127	228
id_117	2024-02-19	1	1	72	LUSC	7.1	5.33	1.26	0.45	3.58	112	247
id_118	2024-03-04	0	1	66	LUSC	5.6	3.11	2.09	0.22	4.77	150	262
id_119	2024-02-19	0	1	68	LUSC	5.4	3.34	1.47	0.39	4.56	96	189
id_120	2024-02-20	0	1	59	LUSC	6	4.09	1.19	0.46	4.15	130	294
id_121	2024-03-07	0	1	65	LUSC	6.9	5.17	1.25	0.4	3.7	136	279
id_122	2024-02-19	2	1	68	LUSC	4.5	2.53	1.62	0.26	4.29	140	217
id_123	2024-01-12	0	1	61	LUSC	7.9	5.87	0.82	0.77	3.79	120	227
id_124	2024/1/30	0	1	72	LUSC	9.8	7.15	1.72	0.74	4.12	123	312
id_125	2024-02-29	0	1	57	LUSC	11.9	8.87	1.95	0.82	4.95	141	276
id_126	2024-01-10	0	1	78	LUSC	6.9	4.35	1.8	0.5	3.96	132	175
id_127	2024-01-16	0	1	56	LUSC	7	3.69	2.58	0.47	4.6	140	199
id_128	2023-11-20	2	1	65	LUSC	8.2	5.92	1.21	0.96	3.32	78	416
id_129	2024-01-11	0	1	61	LUSC	12	8.62	1.99	0.9	4.19	113	356
id_130	2023-11-29	0	1	54	LUSC	5.4	3.22	1.59	0.46	4.59	127	173
id_131	2024-01-11	0	1	67	LUSC	10	6.62	2.43	0.82	4.64	139	420
id_132	2024/1/11	0	1	55	LUSC	11.2	7.68	2.62	0.54	4.55	146	294
id_133	2023-12-19	1	1	68	LUSC	7	4.99	1.36	0.48	4.6	147	213
id_134	2023/12/9	1	1	65	LUSC	4.1	2.31	1.25	0.48	3.61	126	164
id_135	2023-10-16	0	1	60	LUSC	10.9	9.05	1.46	0.35	5.28	173	316
id_136	2024-01-06	0	1	53	LUSC	7.4	4.63	1.99	0.46	4.01	132	252
id_137	2023-12-24	0	1	56	LUSC	4.8	2.19	1.87	0.38	4.78	169	242
id_138	2023-11-22	0	1	64	LUSC	9.1	6.85	1.29	0.72	3.35	100	456
id_139	2023-12-12	0	1	73	LUSC	10.4	7.75	1.41	1.05	4.35	128	337
id_140	2023-10-27	0	1	57	LUSC	8.6	4.26	3.58	0.56	4.67	151	242
id_141	2023-10-27	1	1	65	LUSC	8.2	4.86	2.39	0.64	4.53	142	236
id_142	2023-10-27	0	1	65	LUSC	6.7	4.76	1.23	0.53	4.28	134	173
id_143	2023-11-08	0	1	71	LUSC	8.9	6.62	1.59	0.48	4.34	133	162
id_144	2023/10/28	0	1	64	LUSC	5.3	3.79	1.18	0.23	4.76	150	166
id_145	2023-09-19	0	1	62	LUSC	9.3	6.28	2.1	0.57	4.21	132	220
id_146	2023-10-30	0	1	71	LUSC	5.2	3.79	0.86	0.33	4.1	128	93
id_147	2023-10-31	0	1	64	LUSC	16.1	12.66	2.24	1.03	5	146	429
id_148	2023-10-08	0	1	60	LUSC	7	4.73	1.67	0.41	4.91	149	200
id_149	2023-09-16	0	1	59	LUSC	5.5	3.56	1.45	0.32	4.57	139	157
id_150	2023-08-23	1	1	75	LUSC	6.1	5.04	0.7	0.25	3.23	104	215
id_151	2023-08-17	1	1	77	LUSC	7.4	5.68	0.98	0.52	4.14	120	347
id_152	2023-07-11	0	1	73	LUSC	6	3.36	1.66	0.44	4.59	130	209
id_153	2023-07-25	2	1	73	LUSC	6.9	4.4	1.88	0.43	3.94	130	90
id_154	2023-08-27	0	1	72	LUSC	6.1	3.97	1.15	0.72	4.38	127	374
id_155	2023-08-15	1	1	61	LUSC	6.1	3.86	1.57	0.39	4.08	131	231
id_156	2023-07-17	1	1	52	LUSC	9.6	7.41	1.59	0.54	5.1	159	240
id_157	2023-08-18	2	1	65	LUSC	3.8	2.31	1.27	0.19	4.86	151	243
id_158	2023-08-09	0	1	63	LUSC	6.3	3.65	2.22	0.33	5.06	160	181
id_159	2023-07-08	0	1	60	LUSC	4.8	2.9	1.28	0.34	4.79	142	141
id_160	2023-06-04	1	1	73	LUSC	7.1	4.69	1.7	0.6	4.31	117	202
id_161	2023-06-26	0	1	77	LUSC	5.5	4.12	0.87	0.39	3.96	127	117
id_162	2023-06-27	1	1	54	LUSC	8.2	6.17	1.3	0.48	4.96	138	274
id_163	2023-07-25	0	1	60	LUSC	3.5	2.16	1.04	0.19	4.57	134	194
id_164	2023-07-18	0	1	61	LUSC	7.7	5.92	1.25	0.49	4.71	130	250
id_165	2023-05-12	0	1	58	LUSC	8.4	6.8	0.84	0.66	4.84	156	245
id_166	2023-06-12	1	1	68	LUSC	7.2	4.53	1.98	0.44	4.12	122	378
id_167	2023-07-14	1	1	61	LUSC	5.7	3.33	1.64	0.59	3.71	121	178
id_168	2023-07-20	2	1	48	LUSC	6.7	5	1.19	0.35	4.12	120	192
id_169	2023-06-28	0	1	62	LUSC	6.2	3.55	2.22	0.34	4.56	145	195
id_170	2023-07-03	0	1	68	LUSC	7.7	5.72	1.52	0.39	4.41	141	202
id_171	2023-06-09	0	1	54	LUSC	6.4	4.41	1.37	0.54	3.42	108	243
id_172	2023-07-08	1	1	61	LUSC	7.8	4.52	2.6	0.55	4.18	130	262
id_173	2023-06-27	0	1	70	LUSC	7.3	5.27	1.43	0.42	4.03	141	291
id_174	2023-06-15	1	1	74	LUSC	5.9	3.8	1.43	0.36	4.28	125	262
id_175	2023-06-26	1	1	77	LUSC	11.7	10.18	1.13	0.3	3.58	114	152
id_176	2023-06-23	0	1	60	LUSC	8.4	5.27	2.31	0.68	5.5	163	242
id_177	2023-06-07	0	1	60	LUSC	8.2	4.98	2.29	0.68	3.76	111	207
id_178	2023-05-29	2	1	68	LUSC	5.6	4.14	1.09	0.27	4.05	126	192
id_179	2023-06-12	0	0	71	LUSC	6.4	4.54	1.54	0.26	4.59	138	209
id_180	2023-06-29	0	1	65	LUSC	8.6	5.22	2.76	0.4	4.3	128	454
id_181	2023-05-03	0	1	74	LUSC	8.6	5.6	2.17	0.7	4.75	144	273
id_182	2023-06-18	0	1	69	LUSC	9.5	6.64	1.6	0.55	4.95	148	221
id_183	2023-05-02	2	1	75	LUSC	6.4	3.76	1.63	0.55	4.21	126	184
id_184	2023-06-19	0	1	66	LUSC	8.1	5.98	1.28	0.69	4.87	168	193
id_185	2023-05-22	2	1	77	LUSC	4.8	2.91	1.38	0.43	3.45	106	385
id_186	2023-06-01	0	1	53	LUSC	7.5	4.06	2.77	0.47	4.96	145	355
id_187	2023-05-26	1	1	59	LUSC	6.2	4.1	1.5	0.26	3.74	121	306
id_188	2023-04-25	0	1	59	LUSC	6.5	4.13	1.88	0.34	4.31	140	186
id_189	2023-06-14	1	1	61	LUSC	6	4.16	`1.5	0.28	4.74	150	272
id_190	2023-06-10	1	1	66	LUSC	6.9	5.31	0.96	0.45	4.18	130	201
id_191	2023-06-06	0	1	65	LUSC	9.7	6.48	2.38	0.54	4.92	145	258
id_192	2023-05-05	2	1	56	LUSC	5.7	3.33	1.69	0.55	4.51	151	263
id_193	2023-06-01	0	1	63	LUSC	6.3	4.45	1.46	0.3	4.31	143	222
id_194	2023-05-23	0	1	72	LUSC	4.7	3.32	0.88	0.42	3.88	115	153
id_195	2023-04-06	2	1	56	LUSC	12.4	9.59	1.45	1.1	3.83	106	490
id_196	2023-04-26	0	1	57	LUSC	9.6	5.75	2.49	0.49	3.15	92	352
id_197	2023-05-19	2	1	55	LUSC	9,6	6.94	2.1	0.46	5.15	158	206
id_198	2023-03-20	0	1	72	LUSC	5.4	2.53	2.2	0.3	4.33	135	166
id_199	2023-03-21	0	1	50	LUSC	3.7	1.79	1.26	0.29	4.41	140	256
id_200	2023-04-27	0	1	70	LUSC	8.1	5.49	1.68	0.55	4.6	140	201
id_201	2023-05-11	0	1	65	LUSC	4.5	2.23	1.89	0.25	4.61	139	205
id_202	2023-04-29	0	1	72	LUSC	9.8	6.34	1.93	1.32	4.84	145	278
id_203	2023-05-07	1	1	74	LUSC	8.1	6.42	0.86	0.52	3.33	91	426
id_204	2023-04-28	2	1	72	LUSC	6	3.66	1.84	0.32	3.18	97	245
id_205	2023-04-20	2	1	65	LUSC	8.7	6.55	1.33	0.52	3.99	117	226
id_206	2023-03-02	2	1	65	LUSC	6.2	3.81	1.69	0.38	4.47	143	176
id_207	2023-04-11	0	1	76	LUSC	5.6	3.61	1.34	0,34	4.18	126	194
id_208	2023-02-21	0	1	73	LUSC	9.9	7.7	1.27	0.65	4.74	152	213
id_209	2023-04-08	0	1	63	LUSC	8.3	6.12	1.58	0.49	4.39	130	258
id_210	2023-03-23	0	1	58	LUSC	11.3	8.56	1.7	0.81	4.71	140	278
id_211	2023-03-11	0	1	66	LUSC	7.3	5.08	1.52	0.44	4.46	143	211
id_212	2023-03-14	0	1	72	LUSC	10.9	8.43	1.59	0.66	4.53	119	361
id_213	2023-02-15	0	1	65	LUSC	6.5	4.71	1.24	0.42	3.6	118	189
id_214	2023-02-20	0	1	58	LUSC	8.8	6.3	1.52	0.87	4.6	139	343
id_215	2023-02-07	1	1	63	LUSC	8.7	6.91	1.37	0.37	3.66	111	210
id_216	2022-12-09	2	1	54	LUSC	7.5	5.87	1.1	0.31	4.63	119	272
id_217	2022-12-27	2	1	73	LUSC	6.5	5.11	0.7	0.55	3.94	125	291
id_218	2023-01-27	0	1	57	LUSC	8.6	6.74	1.29	0.44	4.42	131	204
id_219	2022-12-28	0	1	72	LUSC	7.5	5.53	1.27	0.68	4.56	142	121
id_220	2022-10-24	2	1	53	LUSC	11.1	9.11	1.51	0.31	4.71	128	225
id_221	2023-02-09	0	1	67	LUSC	6.6	5	1.02	0.46	4.93	97	324
id_222	2023-02-03	0	1	66	LUSC	7.3	5.16	1.35	0.5	4.24	122	153
id_223	2022-12-19	0	1	71	LUSC	4.9	4.25	0.32	0.28	4.1	135	228
id_224	2022-11-25	2	1	62	LUSC	8.5	6.69	1.16	0.43	3.51	101	303
id_225	2022-11-29	0	1	79	LUSC	4.7	2.91	1.26	0.34	3.7	114	258
id_226	2022-11-22	1	1	64	LUSC	6.9	4.24	1.57	0.5	4.49	133	217
id_227	2022-11-05	0	1	68	LUSC	6.9	4.87	1.01	0.48	4.4	138	231
id_228	2022-11-11	1	1	67	LUSC	5.6	2.53	2.2	0.49	4.69	148	184
