# Supplementary material for: A monocyte-centered framework for predicting immunochemotherapy efficacy in lung squamous cell carcinoma patients
Source: EMBO Mol Med. 2026 Mar 30;18(5):1812–35. doi: 10.1038/s44321-026-00410-y (PMC13179367; doi:10.1038/s44321-026-00410-y)
Supplement: Supplementary file 6 — Table EV5 [file 44321_2026_410_MOESM6_ESM.xlsx]

## Sheet: Table EV5
Table EV5. The Clinical Information of IF Staining Cohort. The clinical information of samples used for IF staining in Figure 2E and 3E were listed in this table. sample_ID: The ID of patients who provided samples. Residual Viable Tumor: The Residual Viable Tumor percentage of patients. Gender: The gender of patients. Age: The age of patients. Pathological Type: The cancer type of patients. Colle…
sample_ID	Residual Viable Tumor	Gender	Age	Pathological Type	Collection Date (Y.M.D)
IF_01	0	Male	66	LUSC	2023.10.10
IF_02	0	Male	64	LUSC	2023.10.23
IF_03	0	Male	72	LUSC	2023.10.23
IF_04	0	Male	60	LUSC	2023.09.22
IF_05	0	Male	71	LUSC	2023.07.30
IF_06	0	Male	62	LUSC	2023.05.26
IF_07	0	Male	60	LUSC	2023.11.27
IF_08	0	Male	68	LUSC	2024.04.30
IF_09	0	Male	72	LUSC	2024.04.17
IF_10	0	Male	58	LUSC	2024.08.14
IF_11	0	Male	53	LUSC	2024.08.07
IF_12	0	Male	53	LUSC	2024.02.26
IF_13	0.05	Male	75	LUSC	2024.05.30
IF_14	0.05	Male	62	LUSC	2024.04.15
IF_15	0.08	Male	69	LUSC	2024.05.10
IF_16	0.13	Male	69	LUSC	2023.11.13
IF_17	0.15	Male	69	LUSC	2024.05.08
IF_18	0.2	Male	67	LUSC	2024.09.04
IF_19	0.3	Male	74	LUSC	2024.08.19
IF_20	0.5	Male	69	LUSC	2024.09.06
IF_21	0.6	Male	65	LUSC	2023.10.10
IF_22	0.6	Male	62	LUSC	2023.06.05
IF_23	0.6	Male	72	LUSC	2023.06.26
IF_24	0.95	Male	66	LUSC	2023.03.07
IF_25	0	Male	77	LUSC	2024.09.09
IF_26	0	Male	66	LUSC	2024.03.27
IF_27	0	Male	61	LUSC	2024.10.11
IF_28	0	Male	75	LUSC	2024.05.31
IF_29	0	Male	64	LUSC	2024.08.31
IF_30	0	Male	70	LUSC	2024.09.27
IF_31	0	Male	66	LUSC	2024.05.08
IF_32	0	Male	67	LUSC	2024.03.08
IF_33	0	Male	67	LUSC	2024.10.24
IF_34	0.01	Male	72	LUSC	2024.05.08
IF_35	0.02	Male	69	LUSC	2024.11.21
IF_36	0.02	Male	56	LUSC	2024.06.07
IF_37	0.05	Male	62	LUSC	2024.10.30
IF_38	0.05	Male	75	LUSC	2024.11.05
IF_39	0.05	Male	66	LUSC	2024.03.29
IF_40	0.05	Male	73	LUSC	2024.06.12
IF_41	0.08	Male	60	LUSC	2024.09.26
IF_42	<10%	Male	76	LUSC	2024.07.09
IF_43	0.1	Male	73	LUSC	2024.11.13
IF_44	0.2	Male	67	LUSC	2024.05.14
IF_45	0.3	Male	65	LUSC	2024.10.15
IF_46	0.4	Male	66	LUSC	2024.09.05
IF_47	0.5	Male	78	LUSC	2024.09.19
IF_48	0.6	Male	70	LUSC	2024.11.14
IF_49	0.7	Male	76	LUSC	2024.03.12
IF_50	0.7	Male	78	LUSC	2024.04.25
IF_51	0.7	Male	64	LUSC	2024.11.29
IF_52	0.7	Male	63	LUSC	2024.07.27
IF_53	0.8	Male	65	LUSC	2024.11.20
IF_54	>90%	Male	58	LUSC	2024.06.26
