# Supplementary material for: A monocyte-centered framework for predicting immunochemotherapy efficacy in lung squamous cell carcinoma patients
Source: EMBO Mol Med. 2026 Mar 30;18(5):1812–35. doi: 10.1038/s44321-026-00410-y (PMC13179367; doi:10.1038/s44321-026-00410-y)
Supplement: Supplementary file 8 — Table EV7 [file 44321_2026_410_MOESM8_ESM.xlsx]

## Sheet: Table EV7
Table EV7. The Predictive Coverage and Accuracy Table of Three Indicators with Different Combinations in scRNA-seq The combination of indicators and thresholds were calculated based on scRNA-seq data, and were test back in scRNA-seq. The pCR/MPR coverage meant the ratio of the numbers of pCR/MPR patients passing thresholds versus the sum of pCR/MPR patients. The pCR/MPR accuracy meant the ratio o…
The Predictive Coverage and Accuracy Table of Three Indicators with Different Combinations in scRNA-seq
Combination of Indicators (pCR/MPR n=5, NMPR n=4)		pCR/MPR Coverage	pCR/MPR Accuracy
Single indicators	CBC Monocyte Ratio (>23.96%)	1	0.8333
	CD14+ Monocyte Ratio (>33.34%)	1	1
	APOBEC3A+ Monocyte Ratio (>15.87%)	1	1
Double Indicators	CBC Monocyte Ratio (>23.96%) & CD14+ Monocyte Ratio (>33.34%)	1	1
	CBC Monocyte Ratio (>23.96%) & APOBEC3A+ Monocyte Ratio (>15.87%)	1	1
	CD14+ Monocyte Ratio (>33.34%) & APOBEC3A+ Monocyte Ratio (>15.87%)	1	1
	Random Double Indicators or More	1	1
Triple Indicators	Triple Indicators	1	1
