# Supplementary material for: A monocyte-centered framework for predicting immunochemotherapy efficacy in lung squamous cell carcinoma patients
Source: EMBO Mol Med. 2026 Mar 30;18(5):1812–35. doi: 10.1038/s44321-026-00410-y (PMC13179367; doi:10.1038/s44321-026-00410-y)
Supplement: Supplementary file 9 — Table EV8 [file 44321_2026_410_MOESM9_ESM.xlsx]

## Sheet: Table EV8
Table EV8. The Quantity Ratio of Three Indicators Calculated Based on CBC Test Data and IF Staining. These data were calculated based on CBC and IF samples collected from the same patients, and finally used in Table EV9. sample_ID: The ID same to the sample_ID in Table EV5. Residual Viable Tumor: The Residual Viable Tumor percentage of patients. CBC monocytes ratio (%): The paired CBC monocyte ra…
sample_ID	Residual Viable Tumor	CBC monocytes ratio (%)	CD14 positive monocytes even ratio (%)	APOBEC3A positive monocytes even ratio (%)	CD14 positive monocytes max ratio (%)	APOBEC3A positive monocytes max ratio (%)
IF_02	0	22.561	8.55126	11.7596	8.59189	15.2745
IF_03	0	62.6087	92.6988	34.4611	94.5578	68.9222
IF_05	0	34.7458	56.7353	39.751	99.3197	42.7673
IF_06	0	23.0769	20.0022	21.8772	26.8966	26.2069
IF_07	0	24.5509	45.0641	65.4895	84.7458	66.5722
IF_08	0	24.6753	93.4195	54.423	99.7423	64.5161
IF_09	0	43.0233	86.5684	49.3626	96.4072	56.5868
IF_10	0	33.5616	4.80617	11.0465	4.88506	14.9091
IF_11	0	31.8182	100	52.863	100	57.5188
IF_12	0	23.1156	52.8073	41.1844	95	46.3687
IF_30	0	43.4783	56.1644	3.88128	100	7.76256
IF_31	0	10.5263	63.1637	2.43363	100	4.86726
IF_32	0	33.7449	19.9661	2.9852	24.9322	4.61538
IF_33	0	39.1813	42.4055	8.5567	80	13.3333
IF_34	0.01	35.7143	88.8889	0	100	0
IF_35	0.02	14.3382	87.5	6.25	100	12.5
IF_37	0.05	24.4444	58.2569	0	100	0
IF_38	0.05	74.6269	59.3385	31.1979	100	55.2529
IF_13	0.05	18.705	9.72896	67.9369	11.2583	76.1589
IF_14	0.05	33.7079	1.25345	38.0824	2.23368	45.0172
IF_15	0.08	27.381	91.3616	8.47115	97.5669	14.5985
IF_41	0.08	31.8841	18.8958	0	21.164	0
IF_43	0.1	41.2214	38.6916	3.5854	76.4706	7.1708
IF_16	0.13	23.3333	0.423729	23.9854	0.847458	24.5763
IF_17	0.15	15.9574	5.19832	50.3305	7.03125	67.9688
IF_18	0.2	18.1818	88.7097	0	100	0
IF_45	0.3	49.2063	0	5.35714	0	10.7143
IF_19	0.3	17.8947	15.6483	16.6036	18.1818	19.2727
IF_20	0.5	8.31461	65.7165	3.87776	67.7966	6.06061
IF_21	0.6	14.9606	82.0312	0.78125	89.0625	1.5625
IF_22	0.6	28.8889	80.4692	7.72727	85.4839	15.4545
IF_23	0.6	17.3913	24.6752	18.1564	47.9167	18.75
IF_24	0.95	19.5122	4.1363	30.4015	5.64103	59.4872
