# Supplementary material for: A monocyte-centered framework for predicting immunochemotherapy efficacy in lung squamous cell carcinoma patients
Source: EMBO Mol Med. 2026 Mar 30;18(5):1812–35. doi: 10.1038/s44321-026-00410-y (PMC13179367; doi:10.1038/s44321-026-00410-y)
Supplement: Supplementary file 10 — Table EV9 [file 44321_2026_410_MOESM10_ESM.xlsx]

## Sheet: Table EV9
Table EV9. The Predictive Coverage and Accuracy Table of Three Indicators with Different Combinations in IF The combination of indicators and thresholds were calculated based on scRNA-seq data, and were validated based on the paired CBC test data and IF staining results of native tumor slices. The pCR/MPR coverage meant the ratio of the numbers of pCR/MPR patients passing thresholds versus the su…
The Predictive Coverage and Accuracy Table of Three Indicators with Different Combinations in IF
Combination of Indicators (pCR/MPR n=22, NMPR n=11)		pCR/MPR Coverage	pCR/MPR Accuracy
Single indicators	CBC Monocyte Ratio (>23.96%)	0.7273	0.8421
	CD14+ Monocyte Ratio (>33.34%)	0.681818	0.75
	APOBEC3A+ Monocyte Ratio (>15.87%)	0.5	0.6875
Double Indicators	CBC Monocyte Ratio (>23.96%) & CD14+ Monocyte Ratio (>33.34%)	0.5455	0.8571
	CBC Monocyte Ratio (>23.96%) & APOBEC3A+ Monocyte Ratio (>15.87%)	0.363636	1
	CD14+ Monocyte Ratio (>33.34%) & APOBEC3A+ Monocyte Ratio (>15.87%)	0.363636	1
	Random Double Indicators or More	0.681818	0.833333
Triple Indicators	Triple Indicators	0.363636	1
