# Supplementary material for: A monocyte-centered framework for predicting immunochemotherapy efficacy in lung squamous cell carcinoma patients
Source: EMBO Mol Med. 2026 Mar 30;18(5):1812–35. doi: 10.1038/s44321-026-00410-y (PMC13179367; doi:10.1038/s44321-026-00410-y)
Supplement: Supplementary file 12 — Source data Fig. 1 [file 44321_2026_410_MOESM12_ESM.zip]

Archive with 42 entries (35 files):
- Figure 1/
- __MACOSX/._Figure 1
- Figure 1/.DS_Store
- __MACOSX/Figure 1/._.DS_Store
- Figure 1/1H/
- __MACOSX/Figure 1/._1H
- Figure 1/1F/
- __MACOSX/Figure 1/._1F
- Figure 1/1B/
- __MACOSX/Figure 1/._1B
- Figure 1/1E/
- __MACOSX/Figure 1/._1E
- Figure 1/1D/
- __MACOSX/Figure 1/._1D
- Figure 1/1C/
- __MACOSX/Figure 1/._1C
- Figure 1/1H/Figure1H_CBC_monocyte_ratio.csv
- __MACOSX/Figure 1/1H/._Figure1H_CBC_monocyte_ratio.csv
- Figure 1/1H/README.txt
- __MACOSX/Figure 1/1H/._README.txt
- Figure 1/1F/README.txt
- __MACOSX/Figure 1/1F/._README.txt
- Figure 1/1F/Figure1F_blood_monocyte_ratio.csv
- __MACOSX/Figure 1/1F/._Figure1F_blood_monocyte_ratio.csv
- Figure 1/1B/README.txt
- __MACOSX/Figure 1/1B/._README.txt
- Figure 1/1B/Figure1B_source_data_coords_and_labels.csv
- __MACOSX/Figure 1/1B/._Figure1B_source_data_coords_and_labels.csv
- Figure 1/1E/Figure1E_blood_pvalue_table.csv
- __MACOSX/Figure 1/1E/._Figure1E_blood_pvalue_table.csv
- Figure 1/1E/Figure1E_tumor_pvalue_table.csv.csv
- __MACOSX/Figure 1/1E/._Figure1E_tumor_pvalue_table.csv.csv
- Figure 1/1E/README.txt
- __MACOSX/Figure 1/1E/._README.txt
- Figure 1/1D/Figure1D_ratio_table.csv
- __MACOSX/Figure 1/1D/._Figure1D_ratio_table.csv
- Figure 1/1D/README.txt
- __MACOSX/Figure 1/1D/._README.txt
- Figure 1/1C/Figure1C_source_data_coords_and_labels.csv
- __MACOSX/Figure 1/1C/._Figure1C_source_data_coords_and_labels.csv
- Figure 1/1C/README.txt
- __MACOSX/Figure 1/1C/._README.txt
