# Supplementary material for: A monocyte-centered framework for predicting immunochemotherapy efficacy in lung squamous cell carcinoma patients
Source: EMBO Mol Med. 2026 Mar 30;18(5):1812–35. doi: 10.1038/s44321-026-00410-y (PMC13179367; doi:10.1038/s44321-026-00410-y)
Supplement: Supplementary file 12 — Source data Fig. 1 [file 44321_2026_410_MOESM12_ESM.zip › Figure 1/1H/Figure1H_CBC_monocyte_ratio.csv]

CBC_monocyte_ratio	treatment_response
0.187772926	pCR/MPR
0.259459459	pCR/MPR
0.385620915	pCR/MPR
0.195945946	pCR/MPR
0.198776758	pCR/MPR
0.137640449	pCR/MPR
0.301587302	pCR/MPR
0.25	pCR/MPR
0.187311178	pCR/MPR
0.357466063	pCR/MPR
0.239130435	pCR/MPR
0.244680851	pCR/MPR
0.250793651	pCR/MPR
0.179710145	pCR/MPR
0.16	pCR/MPR
0.251012146	pCR/MPR
0.217081851	pCR/MPR
0.296137339	NMPR
0.189473684	NMPR
0.136363636	NMPR
0.154891304	NMPR
0.183908046	NMPR
0.15245478	NMPR
0.11969112	NMPR
0.077165354	NMPR
0.147632312	NMPR
0.225255973	NMPR
0.130208333	NMPR
0.165441176	NMPR
0.302158273	pCR/MPR
0.0968523	pCR/MPR
0.252307692	pCR/MPR
0.353658537	pCR/MPR
0.282051282	pCR/MPR
0.254054054	pCR/MPR
0.192156863	pCR/MPR
0.1875	pCR/MPR
0.224137931	NMPR
0.451086957	pCR/MPR
0.142222222	pCR/MPR
0.148351648	NMPR
0.221649485	NMPR
0.167938931	NMPR
0.155555556	pCR/MPR
0.178571429	NMPR
0.205128205	pCR/MPR
0.125401929	pCR/MPR
0.31147541	pCR/MPR
0.291891892	pCR/MPR
0.427350427	NMPR
0.202380952	pCR/MPR
0.248554913	pCR/MPR
0.196428571	pCR/MPR
0.207692308	pCR/MPR
0.281512605	pCR/MPR
0.258536585	pCR/MPR
0.226130653	NMPR
0.405714286	pCR/MPR
0.195945946	NMPR
0.329787234	NMPR
0.322147651	NMPR
0.182222222	pCR/MPR
0.441717791	pCR/MPR
0.16988417	pCR/MPR
0.25	pCR/MPR
0.333333333	pCR/MPR
0.165178571	pCR/MPR
0.248554913	pCR/MPR
0.241758242	pCR/MPR
0.269607843	pCR/MPR
0.272727273	pCR/MPR
0.181818182	pCR/MPR
0.283333333	pCR/MPR
0.153191489	pCR/MPR
0.255319149	pCR/MPR
0.098591549	NMPR
0.219512195	pCR/MPR
0.236024845	pCR/MPR
0.237209302	pCR/MPR
0.290909091	pCR/MPR
0.331491713	pCR/MPR
0.168224299	pCR/MPR
0.355555556	NMPR
0.206896552	pCR/MPR
0.106382979	pCR/MPR
0.151785714	NMPR
0.218106996	pCR/MPR
0.294117647	pCR/MPR
0.251282051	pCR/MPR
0.179104478	NMPR
0.145695364	pCR/MPR
0.272727273	pCR/MPR
0.196319018	NMPR
0.293814433	pCR/MPR
0.243421053	pCR/MPR
0.256880734	pCR/MPR
0.176258993	NMPR
0.37037037	pCR/MPR
0.247863248	pCR/MPR
0.184834123	pCR/MPR
0.127358491	pCR/MPR
0.258883249	pCR/MPR
0.216216216	NMPR
0.154394299	pCR/MPR
0.229411765	pCR/MPR
0.177358491	pCR/MPR
0.395121951	pCR/MPR
0.253968254	pCR/MPR
0.266304348	pCR/MPR
0.398601399	pCR/MPR
0.232323232	pCR/MPR
0.273972603	pCR/MPR
0.243523316	pCR/MPR
0.398550725	NMPR
0.35483871	pCR/MPR
0.242990654	pCR/MPR
0.263157895	pCR/MPR
0.095238095	pCR/MPR
0.209677419	pCR/MPR
0.278787879	pCR/MPR
0.242424242	pCR/MPR
0.138297872	NMPR
0.48427673	pCR/MPR
0.300813008	pCR/MPR
0.296028881	pCR/MPR
0.217391304	pCR/MPR
0.154098361	pCR/MPR
0.442396313	NMPR
0.311418685	pCR/MPR
0.224390244	pCR/MPR
0.252307692	pCR/MPR
0.170886076	pCR/MPR
0.260869565	pCR/MPR
0.277456647	pCR/MPR
0.193370166	pCR/MPR
0.187755102	pCR/MPR
0.168888889	pCR/MPR
0.358208955	pCR/MPR
0.426829268	pCR/MPR
0.1352657	pCR/MPR
0.211221122	pCR/MPR
0.301136364	pCR/MPR
0.231884058	pCR/MPR
0.163120567	pCR/MPR
0.213483146	pCR/MPR
0.277310924	pCR/MPR
0.314984709	pCR/MPR
0.197115385	pCR/MPR
0.18079096	pCR/MPR
0.263157895	pCR/MPR
0.346666667	pCR/MPR
0.20952381	pCR/MPR
0.186147186	NMPR
0.385026738	pCR/MPR
0.198979592	pCR/MPR
0.253521127	pCR/MPR
0.130136986	NMPR
0.129411765	pCR/MPR
0.209876543	pCR/MPR
0.260869565	pCR/MPR
0.30952381	pCR/MPR
0.269662921	pCR/MPR
0.154471545	pCR/MPR
0.281609195	pCR/MPR
0.44	pCR/MPR
0.181818182	pCR/MPR
0.264573991	pCR/MPR
0.227272727	NMPR
0.1328125	pCR/MPR
0.204188482	pCR/MPR
0.282722513	pCR/MPR
0.174603175	pCR/MPR
0.227027027	pCR/MPR
0.201117318	pCR/MPR
0.20979021	pCR/MPR
0.227424749	pCR/MPR
0.228956229	pCR/MPR
0.198529412	NMPR
0.144444444	pCR/MPR
0.126582278	pCR/MPR
0.243902439	pCR/MPR
0.255813953	pCR/MPR
0.252293578	NMPR
0.350253807	pCR/MPR
0.237569061	NMPR
0.145061728	pCR/MPR
0.147727273	pCR/MPR
0.153153153	pCR/MPR
0.157303371	pCR/MPR
0.319148936	pCR/MPR
0.184931507	pCR/MPR
0.245535714	NMPR
0.170454545	pCR/MPR
0.323076923	pCR/MPR
0.431372549	NMPR
0.16442953	pCR/MPR
0.1796875	NMPR
0.12	pCR/MPR
0.187096774	pCR/MPR
0.246636771	pCR/MPR
0.11682243	pCR/MPR
0.406153846	pCR/MPR
0.376811594	pCR/MPR
0.148148148	NMPR
0.281081081	NMPR
0.183574879	NMPR
0.202380952	pCR/MPR
0.338541667	pCR/MPR
0.236714976	pCR/MPR
0.322709163	pCR/MPR
0.224489796	pCR/MPR
0.293333333	pCR/MPR
0.253012048	pCR/MPR
0.364016736	pCR/MPR
0.212643678	pCR/MPR
0.219858156	NMPR
0.44	NMPR
0.25433526	pCR/MPR
0.348717949	pCR/MPR
0.17032967	NMPR
0.310810811	pCR/MPR
0.27027027	pCR/MPR
0.466666667	pCR/MPR
0.270440252	NMPR
0.2125	pCR/MPR
0.241545894	pCR/MPR
0.322147651	pCR/MPR
0.182156134	pCR/MPR
