# Supplementary material for: A monocyte-centered framework for predicting immunochemotherapy efficacy in lung squamous cell carcinoma patients
Source: EMBO Mol Med. 2026 Mar 30;18(5):1812–35. doi: 10.1038/s44321-026-00410-y (PMC13179367; doi:10.1038/s44321-026-00410-y)
Supplement: Supplementary file 12 — Source data Fig. 1 [file 44321_2026_410_MOESM12_ESM.zip › Figure 1/1F/README.txt]

The ratios of peripheral blood monocyte used for plotting Figure 1F were saved in 'Figure1F_blood_monocyte_ratio.csv'.
Sample_id: sample id for each sample.
Group: treatment response group (before or after treatment).
blood_monocyte_proportion: blood monocyte ratio in each sample
