# Supplementary material for: A monocyte-centered framework for predicting immunochemotherapy efficacy in lung squamous cell carcinoma patients
Source: EMBO Mol Med. 2026 Mar 30;18(5):1812–35. doi: 10.1038/s44321-026-00410-y (PMC13179367; doi:10.1038/s44321-026-00410-y)
Supplement: Supplementary file 12 — Source data Fig. 1 [file 44321_2026_410_MOESM12_ESM.zip › Figure 1/1F/Figure1F_blood_monocyte_ratio.csv]

Sample_id	Group	blood_monocyte_proportion
pCR/MPR5-b-n	pCR/MPR_blood	0.346426402
pCR/MPR4-b-n	pCR/MPR_blood	0.398118532
pCR/MPR3-b-n	pCR/MPR_blood	0.513782542
pCR/MPR2-b-n	pCR/MPR_blood	0.535422343
pCR/MPR1-b-n	pCR/MPR_blood	0.378319547
pCR/MPR7-b-t	pCR/MPR-after_blood	0.317437145
pCR/MPR5-b-t	pCR/MPR-after_blood	0.513123845
pCR/MPR4-b-t	pCR/MPR-after_blood	0.185554172
pCR/MPR3-b-t	pCR/MPR-after_blood	0.28479301
pCR/MPR2-b-t	pCR/MPR-after_blood	0.271914132
pCR/MPR6-b-t	pCR/MPR-after_blood	0.708818307
pCR/MPR1-b-t	pCR/MPR-after_blood	0.229028641
NMPR4-b-n	NMPR_blood	0.173248882
NMPR3-b-n	NMPR_blood	0.359060403
NMPR2-b-n	NMPR_blood	0.239502333
NMPR1-b-n	NMPR_blood	0.230728242
NMPR4-b-t	NMPR-after_blood	0.346524607
NMPR3-b-t	NMPR-after_blood	0.312145892
NMPR7-b-t	NMPR-after_blood	0.344792201
NMPR6-b-t	NMPR-after_blood	0.180287415
NMPR2-b-t	NMPR-after_blood	0.168888889
NMPR5-b-t	NMPR-after_blood	0.434800839
NMPR1-b-t	NMPR-after_blood	0.251898481
