# Supplementary material for: A monocyte-centered framework for predicting immunochemotherapy efficacy in lung squamous cell carcinoma patients
Source: EMBO Mol Med. 2026 Mar 30;18(5):1812–35. doi: 10.1038/s44321-026-00410-y (PMC13179367; doi:10.1038/s44321-026-00410-y)
Supplement: Supplementary file 12 — Source data Fig. 1 [file 44321_2026_410_MOESM12_ESM.zip › Figure 1/1B/README.txt]

The coordinates and labels of Figure 1B UMAP were saved in 'Figure1B_source_data_coords_and_labels.csv'.
Cell_ID was the cell id of each cell. The UMAP coordinates were saved in UMAP_1 and UMAP_2. The sample id was saved in Label.
