# Supplementary material for: A monocyte-centered framework for predicting immunochemotherapy efficacy in lung squamous cell carcinoma patients
Source: EMBO Mol Med. 2026 Mar 30;18(5):1812–35. doi: 10.1038/s44321-026-00410-y (PMC13179367; doi:10.1038/s44321-026-00410-y)
Supplement: Supplementary file 12 — Source data Fig. 1 [file 44321_2026_410_MOESM12_ESM.zip › Figure 1/1E/Figure1E_blood_pvalue_table.csv]

	Blood-native pCR/MPR vs. NMPR	Blood-treated pCR/MPR vs. NMPR	Blood pCR/MPR native vs. treated	Blood NMPR native vs. treated
Monocyte	0.0317460317460317	0.71037296037296	0.148989898989899	0.648484848484848
T	0.0634920634920635	0.71037296037296	0.0732323232323232	0.927272727272727
NK	1	0.71037296037296	0.53030303030303	0.109090909090909
B	0.555555555555556	0.382867132867133	0.53030303030303	0.163636363636364
Fibroblast	0.412698412698413	0.628205128205128	0.202020202020202	0.609523809523809
Mast	1	0.62004662004662	0.927272727272727	1
Macrophage	1	0.62004662004662	0.431818181818182	1
Plasma	0.904761904761905	0.901515151515152	0.876262626262626	1
DC	1	0.259324009324009	0.755050505050505	1
Endothelial	0.2	0.818181818181818	1	0.257142857142857
