# Supplementary material for: A monocyte-centered framework for predicting immunochemotherapy efficacy in lung squamous cell carcinoma patients
Source: EMBO Mol Med. 2026 Mar 30;18(5):1812–35. doi: 10.1038/s44321-026-00410-y (PMC13179367; doi:10.1038/s44321-026-00410-y)
Supplement: Supplementary file 12 — Source data Fig. 1 [file 44321_2026_410_MOESM12_ESM.zip › Figure 1/1E/Figure1E_tumor_pvalue_table.csv.csv]

	Tumor native pCR/MPR vs. NMPR	Tumor treated pCR/MPR vs. NMPR	Tumor pCR/MPR native vs. treated	Tumor NMPR native vs. treated
T	0.343434343434343	0.317599067599068	0.317599067599068	0.00505050505050505
Tumor	0.638888888888889	0.150582687845587	0.116844725631826	0.106060606060606
B	1	1	0.0174825174825175	0.0101010101010101
Monocyte	0.148989898989899	0.901515151515152	0.317599067599068	0.876262626262626
Macrophage	0.876262626262626	1	0.317599067599068	0.53030303030303
Plasma	0.148989898989899	0.804778554778555	0.71037296037296	0.0303030303030303
Mast	1	0.0174825174825175	0.259324009324009	0.343434343434343
Endothelial	0.53030303030303	0.128205128205128	0.804778554778555	0.638888888888889
Fibroblast	1	0.455710955710956	0.128205128205128	0.0101010101010101
NK	0.0732323232323232	0.534965034965035	0.901515151515152	0.0101010101010101
Normal epithelial	0.267676767676768	0.0973193473193473	0.053030303030303	0.755050505050505
DC	0.53030303030303	0.259324009324009	0.317599067599068	0.343434343434343
Ciliated	0.714285714285714	0.125541125541126	0.699134199134199	0.25
