# Supplementary material for: A monocyte-centered framework for predicting immunochemotherapy efficacy in lung squamous cell carcinoma patients
Source: EMBO Mol Med. 2026 Mar 30;18(5):1812–35. doi: 10.1038/s44321-026-00410-y (PMC13179367; doi:10.1038/s44321-026-00410-y)
Supplement: Supplementary file 12 — Source data Fig. 1 [file 44321_2026_410_MOESM12_ESM.zip › Figure 1/1D/Figure1D_ratio_table.csv]

	pCR/MPR-native_blood	NMPR-native_blood	pCR/MPR-treated_blood	NMPR-treated_blood	pCR/MPR-native_tumor	NMPR-native_tumor	pCR/MPR-treated_tumor	NMPR-treated_tumor
T	4528	7715	13053	15026	9412	5223	11143	20339
Tumor	0	0	0	0	33263	29745	15536	17815
Macrophage	107	119	333	323	6059	5682	9774	9438
Plasma	1022	613	1318	1150	7410	8410	2970	4360
Monocyte	6824	3949	15643	9058	2905	1224	1304	1531
Fibroblast	292	222	627	396	5231	3353	1035	986
Normal epithelial	0	0	0	0	1190	1360	4928	1253
Endothelial	13	8	80	41	1674	1034	1575	837
Ciliated	0	0	0	0	3106	730	1072	82
DC	312	273	845	582	1878	588	439	903
Mast	83	65	282	195	1061	1147	333	1231
B	1135	2274	2286	2383	1200	968	4874	8995
NK	2315	2049	6701	6446	874	261	809	1634
