# Supplementary material for: A monocyte-centered framework for predicting immunochemotherapy efficacy in lung squamous cell carcinoma patients
Source: EMBO Mol Med. 2026 Mar 30;18(5):1812–35. doi: 10.1038/s44321-026-00410-y (PMC13179367; doi:10.1038/s44321-026-00410-y)
Supplement: Supplementary file 12 — Source data Fig. 1 [file 44321_2026_410_MOESM12_ESM.zip › Figure 1/1C/Figure1C_source_data_coords_and_labels.csv]

Cell_ID	UMAP_1	UMAP_2	Label
B_0157850_ZJC_A_AAGACGGAAAGGTACAAAGGACAC	17.1749720896742	-10.5554558915872	Monocyte
B_0157850_ZJC_A_AAGACGGAAAGGTACAAGATCGCA	-16.8764557515123	-10.4433257264871	T
B_0157850_ZJC_A_AAGACGGAAAGGTACAGAGTTAGC	-17.0452141438463	-8.62400218675322	T
B_0157850_ZJC_A_AAGACGGAAATCCGTCCAAGACTA	-18.5347084675768	-2.091670958497	T
B_0157850_ZJC_A_AAGACGGAAATCCGTCCATACCAA	-14.4868616734484	-14.4571845216531	NK
B_0157850_ZJC_A_AAGACGGAAATGTTGCGTCTGTCA	-18.1086525593737	-5.22447702119536	T
B_0157850_ZJC_A_AAGACGGAAATGTTGCTGGTGGTA	-14.1948227559069	-14.2200333757181	NK
B_0157850_ZJC_A_AAGACGGAACACGACCCCAGTTCA	-12.2695459996203	18.5030625181418	B
B_0157850_ZJC_A_AAGACGGAACACGACCCTCAATGA	-17.2731518422106	-10.2652156038064	T
B_0157850_ZJC_A_AAGACGGAACACGACCGAGCTGAA	-14.4673542653063	-14.2387368364114	NK
B_0157850_ZJC_A_AAGACGGAACAGATTCTTCACGCA	-13.1020455037096	18.0793774442893	B
B_0157850_ZJC_A_AAGACGGAACAGCAGAGCCACATA	-15.0932297383288	-14.4497115297098	NK
B_0157850_ZJC_A_AAGACGGAACATTGGCACAAGCTA	-17.4188618336657	-9.44500133226103	T
B_0157850_ZJC_A_AAGACGGAACATTGGCCGACTGGA	14.1827531184217	6.02767017652803	Tumor
B_0157850_ZJC_A_AAGACGGAACCACTGTAACAACCA	-14.614512888048	-14.8502452058572	NK
B_0157850_ZJC_A_AAGACGGAACCACTGTGACTAGTA	-14.9583258305529	-12.2940575761575	NK
B_0157850_ZJC_A_AAGACGGAACCACTGTTCTTCACA	16.7443709696791	-12.7812115831155	Monocyte
B_0157850_ZJC_A_AAGACGGAACCTCCAAACACGACC	-14.2389607106188	18.5894100980979	B
B_0157850_ZJC_A_AAGACGGAACCTCCAAATTGGCTC	-14.689274278734	-14.4134070558328	NK
B_0157850_ZJC_A_AAGACGGAACCTCCAACCGACAAC	-14.6727337513903	-13.8978078050394	NK
B_0157850_ZJC_A_AAGACGGAACGTATCACGCTGATC	-20.1782078419664	3.41530659963899	T
B_0157850_ZJC_A_AAGACGGAACGTATCAGGTGCGAA	-16.0346817646959	-14.0244185609598	NK
B_0157850_ZJC_A_AAGACGGAACTATGCAAGATCGCA	-19.8132939015368	2.90239051153474	T
B_0157850_ZJC_A_AAGACGGAACTATGCACCTAATCC	-13.000068155382	19.52648857405	B
B_0157850_ZJC_A_AAGACGGAACTATGCACCTCTATC	-17.0003819142321	-9.63579436967559	T
B_0157850_ZJC_A_AAGACGGAAGAGTCAATAGGATGA	18.9229388560316	-10.709595410325	Monocyte
B_0157850_ZJC_A_AAGACGGAAGCCATGCAGAGTCAA	-16.8831543599108	-9.73797675798125	T
B_0157850_ZJC_A_AAGACGGAAGCCATGCGATAGACA	-17.7708191548327	-8.06899568269438	T
B_0157850_ZJC_A_AAGACGGAAGGCTAACAAGACGGA	-0.813644734475906	22.7727978544455	Fibroblast
B_0157850_ZJC_A_AAGACGGAAGGCTAACACAGCAGA	16.9052100504896	-14.2858378572244	Monocyte
B_0157850_ZJC_A_AAGACGGAAGTCACTAAGTCACTA	-17.7996849690416	-9.21477863023467	T
B_0157850_ZJC_A_AAGACGGAATAGCGACAAACATCG	-17.5381168995836	3.21692088415437	T
B_0157850_ZJC_A_AAGACGGAATCCTGTACGAACTTA	-18.3428730641344	-8.87991401384062	T
B_0157850_ZJC_A_AAGACGGAATGCCTAAAACGTGAT	16.9022021616957	-12.6737477464456	Monocyte
B_0157850_ZJC_A_AAGACGGAATTGAGGACCGACAAC	-17.1750359211901	-9.50689002702422	T
B_0157850_ZJC_A_AAGACGGAATTGAGGATCCGTCTA	-18.0733265553454	-9.27595588395781	T
B_0157850_ZJC_A_AAGACGGAATTGGCTCAAGGACAC	-19.6677422200182	2.39522364904695	T
B_0157850_ZJC_A_AAGACGGAATTGGCTCACAGATTC	-17.69216772661	-6.18149968812651	T
B_0157850_ZJC_A_AAGACGGAATTGGCTCGGAGAACA	-16.0292629872301	-14.3439671678323	NK
B_0157850_ZJC_A_AAGACGGACAACCACAAGATCGCA	-17.656954256151	-8.65390083024687	T
B_0157850_ZJC_A_AAGACGGACAACCACAAGCACCTC	-13.5110459004381	19.6549523191672	B
B_0157850_ZJC_A_AAGACGGACAACCACACATACCAA	17.0926089610121	-12.4308716935892	Monocyte
B_0157850_ZJC_A_AAGACGGACAAGGAGCGCTAACGA	-14.5185131703356	-13.8026902360696	NK
B_0157850_ZJC_A_AAGACGGACAATGGAAAATGTTGC	15.6433797205946	-14.2260558290262	Monocyte
B_0157850_ZJC_A_AAGACGGACAATGGAACAGCGTTA	-17.6052307759264	4.27449539472871	T
B_0157850_ZJC_A_AAGACGGACAATGGAAGAATCTGA	-16.9872727070788	-9.25418349931426	T
B_0157850_ZJC_A_AAGACGGACAGATCTGAACGCTTA	-12.7629751835802	19.7836087064963	B
B_0157850_ZJC_A_AAGACGGACAGCGTTACTGTAGCC	-15.9838757191637	-13.8625580949563	NK
B_0157850_ZJC_A_AAGACGGACAGCGTTAGTCGTAGA	-17.4933781300524	4.28064039518648	T
B_0157850_ZJC_A_AAGACGGACATACCAACAACCACA	14.0607810343763	-7.27622386644072	Monocyte
B_0157850_ZJC_A_AAGACGGACATACCAACAGCGTTA	17.2714972819349	-14.6909930391092	Monocyte
B_0157850_ZJC_A_AAGACGGACATACCAATGGAACAA	-16.2976326619127	-8.89848109910674	T
B_0157850_ZJC_A_AAGACGGACATCAAGTCATACCAA	-15.8488545094469	-14.2813784761209	NK
B_0157850_ZJC_A_AAGACGGACATCAAGTGAGCTGAA	-17.6460785542467	-9.51861640641875	T
B_0157850_ZJC_A_AAGACGGACATCAAGTGGAGAACA	-13.2764486943224	18.9442017393332	B
B_0157850_ZJC_A_AAGACGGACATCAAGTTGGTGGTA	-16.785149065111	-8.66484042833037	T
B_0157850_ZJC_A_AAGACGGACCAGTTCACAACCACA	-18.941118684862	3.93659141828828	T
B_0157850_ZJC_A_AAGACGGACCAGTTCATCTTCACA	-14.7515215550402	-14.5287177247781	NK
B_0157850_ZJC_A_AAGACGGACCATCCTCGTACGCAA	-14.2236036931017	-13.5485598726053	NK
B_0157850_ZJC_A_AAGACGGACCGACAACATTGGCTC	17.9340434397718	-11.1084773225564	Monocyte
B_0157850_ZJC_A_AAGACGGACCGACAACGGTGCGAA	17.2487674082777	-8.92474242875762	Monocyte
B_0157850_ZJC_A_AAGACGGACCGACAACTCTTCACA	-19.6205544148424	1.96072247793489	T
B_0157850_ZJC_A_AAGACGGACCGTGAGAACAGCAGA	16.8880305613539	-8.88802978227324	Monocyte
B_0157850_ZJC_A_AAGACGGACCGTGAGATATCAGCA	-10.8904413853624	18.4493420438986	B
B_0157850_ZJC_A_AAGACGGACCTCCTGAAGAGTCAA	-14.6354469929674	-14.3766286058206	NK
B_0157850_ZJC_A_AAGACGGACCTCTATCAAGGACAC	-17.1826367054918	-10.1145159883279	T
B_0157850_ZJC_A_AAGACGGACCTCTATCATTGAGGA	-14.2232441578844	-14.1572539491434	NK
B_0157850_ZJC_A_AAGACGGACCTCTATCCTAAGGTC	16.6724524821302	-14.6798979921121	Monocyte
B_0157850_ZJC_A_AAGACGGACGAACTTAACGCTCGA	-6.35480114564687	-7.39092656800933	Mast
B_0157850_ZJC_A_AAGACGGACGAACTTACCTAATCC	-15.1659016285875	-13.2605368776102	NK
B_0157850_ZJC_A_AAGACGGACGACACACACAAGCTA	17.176656278517	-13.3530347032327	Monocyte
B_0157850_ZJC_A_AAGACGGACGACACACCAAGGAGC	16.5859370554945	-11.2004725618143	Monocyte
B_0157850_ZJC_A_AAGACGGACGACTGGAAACGCTTA	-14.688656297777	-12.154157368638	NK
B_0157850_ZJC_A_AAGACGGACGACTGGACTCAATGA	-16.811380830858	-6.32744523713774	T
B_0157850_ZJC_A_AAGACGGACGACTGGAGTCGTAGA	18.954919370558	-10.6039712114114	Monocyte
B_0157850_ZJC_A_AAGACGGACGCATACAAACCGAGA	14.3994803751966	6.04461839964204	Tumor
B_0157850_ZJC_A_AAGACGGACGCATACACGACTGGA	-18.2466396962145	-4.35092708299346	T
B_0157850_ZJC_A_AAGACGGACGCATACAGGTGCGAA	17.8897109354994	-13.1679894609231	Monocyte
B_0157850_ZJC_A_AAGACGGACGCTGATCCAAGACTA	-15.5953182850817	-13.9145924730081	NK
B_0157850_ZJC_A_AAGACGGACGGATTGCAACGCTTA	-14.7647404347399	-12.6692664308328	NK
B_0157850_ZJC_A_AAGACGGACGGATTGCCACTTCGA	-18.2813381825426	-4.0071811361093	T
B_0157850_ZJC_A_AAGACGGACGGATTGCCCAGTTCA	18.5293441142103	-10.3060624284524	Monocyte
B_0157850_ZJC_A_AAGACGGACTAAGGTCAGCACCTC	-17.8921665822008	-7.6175076646585	T
B_0157850_ZJC_A_AAGACGGACTCAATGAAACTCACC	-18.3523277913073	-8.2061831636209	T
B_0157850_ZJC_A_AAGACGGACTGAGCCAAAGACGGA	-6.80874392137318	-11.5352341813821	Macrophage
B_0157850_ZJC_A_AAGACGGACTGAGCCAAGATCGCA	16.8092131938002	-8.87165900895781	Monocyte
B_0157850_ZJC_A_AAGACGGACTGAGCCACTGAGCCA	-6.83172508821278	8.62176349928193	Plasma
B_0157850_ZJC_A_AAGACGGACTGAGCCATGGTGGTA	-14.5156101857164	-14.7413956804056	NK
B_0157850_ZJC_A_AAGACGGAGAGCTGAAGTCGTAGA	18.4072661723158	-14.1420571489114	Monocyte
B_0157850_ZJC_A_AAGACGGAGAGCTGAATGGCTTCA	-14.5122255955675	-12.8783223314065	NK
B_0157850_ZJC_A_AAGACGGAGAGTTAGCGGAGAACA	-15.7481941853502	-14.469584195115	NK
B_0157850_ZJC_A_AAGACGGAGATAGACAAGGCTAAC	-16.9997200642565	-10.5412766618509	T
B_0157850_ZJC_A_AAGACGGAGATAGACACGACACAC	-17.3874153767565	-8.98203059861846	T
B_0157850_ZJC_A_AAGACGGAGATGAATCCCTCCTGA	-17.4303898488024	-10.0219971818704	T
B_0157850_ZJC_A_AAGACGGAGATGAATCGTCGTAGA	18.3352046336195	-11.9695288820047	Monocyte
B_0157850_ZJC_A_AAGACGGAGATGAATCGTGTTCTA	-15.3894133244494	-12.3967301530618	NK
B_0157850_ZJC_A_AAGACGGAGCCAAGACATTGGCTC	-17.9888596211413	-3.40916153619475	T
B_0157850_ZJC_A_AAGACGGAGCCAAGACCCAGTTCA	-14.7954439793566	-11.634436337449	NK
B_0157850_ZJC_A_AAGACGGAGCGAGTAAACTATGCA	17.6698661173841	-9.76577922532744	Monocyte
B_0157850_ZJC_A_AAGACGGAGCTAACGACCTAATCC	-15.3771938954332	-13.305916516282	NK
B_0157850_ZJC_A_AAGACGGAGCTCGGTACTGTAGCC	17.9038291300795	-9.51921722123809	Monocyte
B_0157850_ZJC_A_AAGACGGAGGAGAACACATACCAA	15.2289042796156	-7.59809800813384	Monocyte
B_0157850_ZJC_A_AAGACGGAGGTGCGAAGGAGAACA	-18.1495861683825	-8.45542117784209	T
B_0157850_ZJC_A_AAGACGGAGTACGCAAACACAGAA	16.9042010630628	-10.6333281678934	Monocyte
B_0157850_ZJC_A_AAGACGGAGTACGCAACCTCTATC	16.9256453837416	-15.1677024049539	Monocyte
B_0157850_ZJC_A_AAGACGGAGTACGCAAGAGTTAGC	-6.84931942567616	-11.5146319551248	Macrophage
B_0157850_ZJC_A_AAGACGGAGTCGTAGACATACCAA	-14.4732641850451	-14.5038726014871	NK
B_0157850_ZJC_A_AAGACGGAGTCGTAGAGACAGTGC	-18.2079624806383	3.53911236097627	T
B_0157850_ZJC_A_AAGACGGAGTCTGTCAACATTGGC	-16.4164795552233	-12.0100075883645	T
B_0157850_ZJC_A_AAGACGGAGTCTGTCACATACCAA	-14.3158869420031	-13.708317486741	NK
B_0157850_ZJC_A_AAGACGGAGTCTGTCAGGAGAACA	-16.6467175160387	-8.98973724076934	T
B_0157850_ZJC_A_AAGACGGAGTGTTCTAAATGTTGC	15.6163583125135	-8.07142898271269	Monocyte
B_0157850_ZJC_A_AAGACGGAGTGTTCTACAAGACTA	-19.7372650776842	4.09253528883272	T
B_0157850_ZJC_A_AAGACGGAGTGTTCTACCTCTATC	-6.73195025071889	-11.5129744691629	Macrophage
B_0157850_ZJC_A_AAGACGGATAGGATGAAGTGGTCA	-18.0686249409655	-8.20644447038359	T
B_0157850_ZJC_A_AAGACGGATATCAGCACCTCCTGA	14.4431786860487	6.04281070997529	Tumor
B_0157850_ZJC_A_AAGACGGATCCGTCTACCTCCTGA	-19.0176396046618	2.36777308752351	T
B_0157850_ZJC_A_AAGACGGATCCGTCTAGCCACATA	17.3776240672132	-10.4589736146707	Monocyte
B_0157850_ZJC_A_AAGACGGATCTTCACAAATGTTGC	16.1464934672377	-12.7514235658426	Monocyte
B_0157850_ZJC_A_AAGACGGATGAAGAGAATCATTCC	0.970318886186783	-2.72932240197844	DC
B_0157850_ZJC_A_AAGACGGATGGAACAAACGCTCGA	-17.0246739064196	-6.26066228578276	T
B_0157850_ZJC_A_AAGACGGATGGAACAAGGAGAACA	-19.8523831044176	2.80616405775361	T
B_0157850_ZJC_A_AAGACGGATGGCTTCAATGCCTAA	-14.524518457506	-13.5500323457498	NK
B_0157850_ZJC_A_AAGACGGATGGCTTCACCGTGAGA	-6.41278168306142	-11.2439038438577	Macrophage
B_0157850_ZJC_A_AAGACGGATGGTGGTAACCACTGT	17.0731616343519	-13.8758103532571	Monocyte
B_0157850_ZJC_A_AAGACGGATGGTGGTAAGTACAAG	17.5235629405043	-14.5982749147195	Monocyte
B_0157850_ZJC_A_AAGACGGATGGTGGTACCTAATCC	-20.4901165638903	3.58056071569734	T
B_0157850_ZJC_A_AAGACGGATTCACGCAAAGGACAC	-17.3125385914782	4.34024074842744	T
B_0157850_ZJC_A_AAGAGATCAAACATCGATGCCTAA	16.7726607646009	-9.59172603318877	Monocyte
B_0157850_ZJC_A_AAGAGATCAAACATCGCCGACAAC	-18.7183823262194	1.78266075422578	T
B_0157850_ZJC_A_AAGAGATCAACAACCAATCATTCC	-20.1670975361803	2.86127785017305	T
B_0157850_ZJC_A_AAGAGATCAACAACCACGACACAC	-17.2068905507067	-10.5173051042337	T
B_0157850_ZJC_A_AAGAGATCAACAACCACTGGCATA	-16.5473808918932	-12.7097375077981	NK
B_0157850_ZJC_A_AAGAGATCAACCGAGACAAGACTA	-0.752030459497269	22.6201527433615	Endothelial
B_0157850_ZJC_A_AAGAGATCAACCGAGAGATAGACA	-17.896944490526	-5.3944680375833	T
B_0157850_ZJC_A_AAGAGATCAACGTGATCCGTGAGA	-19.797075716112	1.72762516310029	T
B_0157850_ZJC_A_AAGAGATCAACTCACCCATCAAGT	-18.9040722523668	4.17892101576143	T
B_0157850_ZJC_A_AAGAGATCAACTCACCCGCATACA	-18.7713913594225	2.94063738157564	T
B_0157850_ZJC_A_AAGAGATCAAGACGGAATGCCTAA	15.539594205763	-7.86492463777251	Monocyte
B_0157850_ZJC_A_AAGAGATCAAGACGGAGAATCTGA	-19.5580696736315	2.02883485128694	T
B_0157850_ZJC_A_AAGAGATCAAGGACACCAACCACA	-19.1595921193102	1.96302011778169	T
B_0157850_ZJC_A_AAGAGATCAAGGACACGTCGTAGA	-5.91526409730702	-7.47138234803862	Mast
B_0157850_ZJC_A_AAGAGATCAAGGTACATGGTGGTA	-16.3183293019274	-10.502190319993	T
B_0157850_ZJC_A_AAGAGATCAATCCGTCAAGAGATC	-17.4171471272448	-9.75328132341094	T
B_0157850_ZJC_A_AAGAGATCAATCCGTCTCTTCACA	17.6654601420423	-12.920026509263	Monocyte
B_0157850_ZJC_A_AAGAGATCAATGTTGCAGCCATGC	-16.6505551014879	-9.45677158067412	T
B_0157850_ZJC_A_AAGAGATCACAAGCTAACAGCAGA	-18.8080696736315	3.17738178541475	T
B_0157850_ZJC_A_AAGAGATCACAAGCTAGACTAGTA	-15.0849566136339	-12.6213376207132	NK
B_0157850_ZJC_A_AAGAGATCACAAGCTATCCGTCTA	16.0625605906507	-5.77066156099028	Monocyte
B_0157850_ZJC_A_AAGAGATCACAAGCTATGAAGAGA	-16.0023636494616	-14.5967471284646	NK
B_0157850_ZJC_A_AAGAGATCACACAGAACAGCGTTA	0.904763909723465	-2.87047239968962	DC
B_0157850_ZJC_A_AAGAGATCACACGACCTGAAGAGA	-16.4867233906725	-8.8179242295999	T
B_0157850_ZJC_A_AAGAGATCACAGATTCATTGGCTC	-17.3782334004381	-7.54689761827178	T
B_0157850_ZJC_A_AAGAGATCACAGCAGAACCACTGT	-15.2901539479235	-14.0780293626565	NK
B_0157850_ZJC_A_AAGAGATCACATTGGCACAGATTC	17.7199664439222	-12.3595330400247	Monocyte
B_0157850_ZJC_A_AAGAGATCACCACTGTATGCCTAA	-20.3052448903063	3.67984774877839	T
B_0157850_ZJC_A_AAGAGATCACCTCCAAAACGTGAT	-19.7880482350329	2.03181985189729	T
B_0157850_ZJC_A_AAGAGATCACGCTCGAATAGCGAC	-15.2911162053087	-14.5226275605936	NK
B_0157850_ZJC_A_AAGAGATCACGTATCAAGCCATGC	-0.821778503511246	22.7953617887717	Fibroblast
B_0157850_ZJC_A_AAGAGATCAGAGTCAAGATAGACA	-15.7560801182726	-12.535694806077	NK
B_0157850_ZJC_A_AAGAGATCAGAGTCAAGCGAGTAA	-14.9311194096544	-14.2999760789651	NK
B_0157850_ZJC_A_AAGAGATCAGATCGCAAAGGACAC	15.7078757609388	-8.16393396089263	Monocyte
B_0157850_ZJC_A_AAGAGATCAGATCGCAAGTACAAG	-16.1387390767077	-10.686118809678	T
B_0157850_ZJC_A_AAGAGATCAGATGTACAAGAGATC	-15.0190319691637	-14.7711932344217	NK
B_0157850_ZJC_A_AAGAGATCAGCCATGCAACGCTTA	-18.8060440693834	2.28918889334016	T
B_0157850_ZJC_A_AAGAGATCAGGCTAACAGATGTAC	-16.7742848072985	-7.98741838166899	T
B_0157850_ZJC_A_AAGAGATCAGTACAAGGAACAGGC	16.4295592631361	-15.2045418901224	Monocyte
B_0157850_ZJC_A_AAGAGATCAGTCACTAACACGACC	-17.9894642506579	-5.68892261216826	T
B_0157850_ZJC_A_AAGAGATCAGTGGTCAACAGCAGA	-14.2569203053454	15.3499167280417	B
B_0157850_ZJC_A_AAGAGATCATAGCGACAAGAGATC	-19.5870327626207	1.71015492250734	T
B_0157850_ZJC_A_AAGAGATCATAGCGACCGCATACA	17.8555007304212	-9.609178273179	Monocyte
B_0157850_ZJC_A_AAGAGATCATAGCGACCTGAGCCA	-14.441772905443	-14.5869929475564	NK
B_0157850_ZJC_A_AAGAGATCATCATTCCAGCCATGC	-14.4618487034777	-14.3890435380716	NK
B_0157850_ZJC_A_AAGAGATCATGCCTAAAGATGTAC	18.289952787306	-10.8897397203226	Monocyte
B_0157850_ZJC_A_AAGAGATCATTGAGGACCGTGAGA	14.3647446955702	6.04946163465791	Tumor
B_0157850_ZJC_A_AAGAGATCATTGGCTCAAACATCG	-17.3489155446032	5.08447244932466	T
B_0157850_ZJC_A_AAGAGATCATTGGCTCCCTCTATC	-16.162683931444	-10.7131631059427	T
B_0157850_ZJC_A_AAGAGATCCAACCACAAACAACCA	18.2654967631361	-14.5585095567483	Monocyte
B_0157850_ZJC_A_AAGAGATCCAACCACAACACAGAA	-16.4029297505358	-13.2923247499246	NK
B_0157850_ZJC_A_AAGAGATCCAACCACACCAGTTCA	16.5046191538832	-8.54696532914824	Monocyte
B_0157850_ZJC_A_AAGAGATCCAACCACAGTGTTCTA	-13.9532904301622	18.9244320707541	B
B_0157850_ZJC_A_AAGAGATCCAAGACTACTGTAGCC	-17.3866524373034	-5.65431901643462	T
B_0157850_ZJC_A_AAGAGATCCAAGGAGCAGGCTAAC	2.95328858747691	14.3423474149924	Tumor
B_0157850_ZJC_A_AAGAGATCCAAGGAGCCAATGGAA	-16.1695980702379	-10.7578580064554	T
B_0157850_ZJC_A_AAGAGATCCAATGGAAACCTCCAA	18.4626975382826	-12.1023680848855	Monocyte
B_0157850_ZJC_A_AAGAGATCCAATGGAACAACCACA	-0.935300556276138	23.0344689207297	Fibroblast
B_0157850_ZJC_A_AAGAGATCCACCTTACAGCACCTC	-12.5595459614733	-10.3354260606546	NK
B_0157850_ZJC_A_AAGAGATCCACCTTACGAATCTGA	16.8264117564222	-14.8322398347635	Monocyte
B_0157850_ZJC_A_AAGAGATCCACCTTACTAGGATGA	14.7092089976332	-7.16359779069609	Monocyte
B_0157850_ZJC_A_AAGAGATCCACTTCGAATAGCGAC	-16.1301445637682	-12.2252728624124	NK
B_0157850_ZJC_A_AAGAGATCCACTTCGACAATGGAA	-19.0456547413805	-2.95583793351836	T
B_0157850_ZJC_A_AAGAGATCCAGATCTGCACTTCGA	15.7819753016493	-14.1444766206521	Monocyte
B_0157850_ZJC_A_AAGAGATCCAGATCTGCCGAAGTA	-18.832828966234	2.56038955023103	T
B_0157850_ZJC_A_AAGAGATCCAGCGTTAAACGTGAT	-10.990320650194	2.93492582609468	T
B_0157850_ZJC_A_AAGAGATCCAGCGTTACGACTGGA	15.9982190455458	-8.48788901994414	Monocyte
B_0157850_ZJC_A_AAGAGATCCATCAAGTTGAAGAGA	-18.8799309407213	-1.73148259351439	T
B_0157850_ZJC_A_AAGAGATCCATCAAGTTGGTGGTA	-14.5875086461046	-12.7397067231912	NK
B_0157850_ZJC_A_AAGAGATCCCAGTTCAAGAGTCAA	-14.2678246174791	-14.6508433503885	NK
B_0157850_ZJC_A_AAGAGATCCCAGTTCAAGTGGTCA	-17.3480782185534	-11.6085383577127	NK
B_0157850_ZJC_A_AAGAGATCCCATCCTCACCTCCAA	-17.4034905110338	-8.96889087388701	T
B_0157850_ZJC_A_AAGAGATCCCGAAGTAAAGACGGA	-15.3155789051989	-12.4329487962503	NK
B_0157850_ZJC_A_AAGAGATCCCGAAGTAACACAGAA	-18.7459416066149	-1.58636340329833	T
B_0157850_ZJC_A_AAGAGATCCCGACAACACACGACC	18.6573806132337	-12.1541793031473	Monocyte
B_0157850_ZJC_A_AAGAGATCCCGACAACGAACAGGC	-19.9038471852282	2.97455123235994	T
B_0157850_ZJC_A_AAGAGATCCCGACAACGCTAACGA	-15.8997406636217	-14.4082123918313	NK
B_0157850_ZJC_A_AAGAGATCCCGTGAGAAGTGGTCA	-15.1643042241076	-12.2541215104837	NK
B_0157850_ZJC_A_AAGAGATCCCGTGAGAATGCCTAA	-19.7648529683092	2.3989353494864	T
B_0157850_ZJC_A_AAGAGATCCCTAATCCAAGACGGA	-20.4797959004381	2.59470370580964	T
B_0157850_ZJC_A_AAGAGATCCCTCTATCACAAGCTA	-18.4518742238024	-6.20841523835845	T
B_0157850_ZJC_A_AAGAGATCCCTCTATCGGTGCGAA	18.8635745371839	-10.5187413377542	Monocyte
B_0157850_ZJC_A_AAGAGATCCGAACTTATAGGATGA	-15.9361290608385	-14.1939398927469	NK
B_0157850_ZJC_A_AAGAGATCCGACACACACAGATTC	-15.6781496678331	-12.2917048616189	NK
B_0157850_ZJC_A_AAGAGATCCGACTGGAATAGCGAC	-15.5630268727282	-13.5387551469583	NK
B_0157850_ZJC_A_AAGAGATCCGACTGGACGCTGATC	19.0921473826429	-10.8243357820291	Monocyte
B_0157850_ZJC_A_AAGAGATCCGCATACAAGATCGCA	-18.0825504933336	-7.77481528947539	T
B_0157850_ZJC_A_AAGAGATCCGCATACAATCATTCC	-16.2719502125719	-8.98887130449004	T
B_0157850_ZJC_A_AAGAGATCCGCATACACCTCCTGA	17.2944560374281	-8.90531131456084	Monocyte
B_0157850_ZJC_A_AAGAGATCCGCTGATCACATTGGC	-20.6741184864977	3.28143361379915	T
B_0157850_ZJC_A_AAGAGATCCGCTGATCCAAGGAGC	16.9661231364271	-13.7931239290018	Monocyte
B_0157850_ZJC_A_AAGAGATCCGCTGATCCTGAGCCA	16.3033137644789	-13.9412190599222	Monocyte
B_0157850_ZJC_A_AAGAGATCCGGATTGCGTCGTAGA	-17.117086855028	-6.30983325669951	T
B_0157850_ZJC_A_AAGAGATCCTCAATGAAAGGACAC	17.8419375742933	-12.5008923692483	Monocyte
B_0157850_ZJC_A_AAGAGATCCTCAATGAAATCCGTC	-18.5445809041002	-3.18017288873381	T
B_0157850_ZJC_A_AAGAGATCCTGAGCCAGCGAGTAA	-19.7276234303454	2.32336285879426	T
B_0157850_ZJC_A_AAGAGATCCTGTAGCCACCACTGT	-16.7741608296373	-8.55069896409697	T
B_0157850_ZJC_A_AAGAGATCCTGTAGCCCCGAAGTA	-15.9420704518297	-12.1744038743753	NK
B_0157850_ZJC_A_AAGAGATCGAATCTGAAGCAGGAA	-17.1929802571276	-8.53918430040068	T
B_0157850_ZJC_A_AAGAGATCGAATCTGAGGAGAACA	-17.1212772999743	-7.93668004701323	T
B_0157850_ZJC_A_AAGAGATCGACAGTGCCCTCCTGA	17.1828875865003	-14.2832009477395	Monocyte
B_0157850_ZJC_A_AAGAGATCGACAGTGCGACTAGTA	17.6270423258802	-13.9509083909769	Monocyte
B_0157850_ZJC_A_AAGAGATCGACTAGTACCGACAAC	17.6813273753187	-12.1142699403543	Monocyte
B_0157850_ZJC_A_AAGAGATCGAGCTGAACGACACAC	-19.1657185231188	1.21763768961244	T
B_0157850_ZJC_A_AAGAGATCGAGTTAGCATAGCGAC	18.9764800395033	-10.6578671617288	Monocyte
B_0157850_ZJC_A_AAGAGATCGAGTTAGCGGAGAACA	-16.8407406483629	-9.13557788560576	T
B_0157850_ZJC_A_AAGAGATCGATAGACAGACTAGTA	-6.79175230607777	-11.5128657502908	Macrophage
B_0157850_ZJC_A_AAGAGATCGATGAATCGGTGCGAA	-17.7140373860338	3.92157343199067	T
B_0157850_ZJC_A_AAGAGATCGCGAGTAAACACAGAA	-12.0759262715319	19.1804421262961	B
B_0157850_ZJC_A_AAGAGATCGCGAGTAACCTAATCC	16.0717711771986	-13.2736155671854	Monocyte
B_0157850_ZJC_A_AAGAGATCGGAGAACAACGTATCA	-17.4266819630602	4.17470720579439	T
B_0157850_ZJC_A_AAGAGATCGGTGCGAACACCTTAC	0.52255434050769	-2.42454787919707	DC
B_0157850_ZJC_A_AAGAGATCGTCTGTCAAACAACCA	17.2802367533705	-10.576764790513	Monocyte
B_0157850_ZJC_A_AAGAGATCGTCTGTCAAGATGTAC	16.6917243327162	-12.926579205491	Monocyte
B_0157850_ZJC_A_AAGAGATCGTGTTCTACCTCCTGA	18.783210309889	-10.8127410096902	Monocyte
B_0157850_ZJC_A_AAGAGATCGTGTTCTAGTACGCAA	-17.016666856859	-8.50378581712432	T
B_0157850_ZJC_A_AAGAGATCTAGGATGAATAGCGAC	-17.4602455769518	-4.6362311525125	T
B_0157850_ZJC_A_AAGAGATCTATCAGCAAGTACAAG	-18.4640946064928	-5.59715387056059	T
B_0157850_ZJC_A_AAGAGATCTATCAGCAGCCACATA	15.504347356703	-8.97511550615019	Monocyte
B_0157850_ZJC_A_AAGAGATCTCCGTCTAGCTCGGTA	-17.9784340535143	-6.2134205980081	T
B_0157850_ZJC_A_AAGAGATCTGGAACAAAATCCGTC	-15.1131319676378	-14.4998080415506	NK
B_0157850_ZJC_A_AAGAGATCTGGCTTCAGATGAATC	17.8363013590834	-12.6505000276346	Monocyte
B_0157850_ZJC_A_AAGAGATCTGGCTTCATGGCTTCA	-18.0293945942858	-8.45917197892851	T
B_0157850_ZJC_A_AAGAGATCTTCACGCACGCATACA	-17.2751316700914	-10.1400868577737	T
B_0157850_ZJC_A_AAGGACACAAACATCGACGTATCA	16.186211141493	-14.7663390321512	Monocyte
B_0157850_ZJC_A_AAGGACACAAACATCGCATACCAA	-17.198946443651	-8.12904140184111	T
B_0157850_ZJC_A_AAGGACACAACCGAGAACTATGCA	-19.5074753437975	2.07892134954744	T
B_0157850_ZJC_A_AAGGACACAACCGAGAGAACAGGC	16.6792865122816	-12.1572100801248	Monocyte
B_0157850_ZJC_A_AAGGACACAACGCTTAATCATTCC	-17.755472627733	-5.8100330514688	T
B_0157850_ZJC_A_AAGGACACAACGCTTACATACCAA	-15.984310594652	-13.4270112199563	NK
B_0157850_ZJC_A_AAGGACACAACGTGATGAGTTAGC	-17.3384194050768	-8.03704473207183	T
B_0157850_ZJC_A_AAGGACACAACTCACCAAACATCG	-6.34926125154286	16.5799477415305	B
B_0157850_ZJC_A_AAGGACACAAGAGATCAAACATCG	-16.1815647755602	-13.3324219865579	NK
B_0157850_ZJC_A_AAGGACACAAGAGATCAGATCGCA	-17.3912453328112	-6.31002780626006	T
B_0157850_ZJC_A_AAGGACACAAGGACACAGATCGCA	16.9714236582777	-11.9826361818094	Monocyte
B_0157850_ZJC_A_AAGGACACAAGGACACAGCAGGAA	0.448794307853882	-2.40852758119292	DC
B_0157850_ZJC_A_AAGGACACAAGGACACCCGAAGTA	-17.6618981038073	-7.3591577691812	T
B_0157850_ZJC_A_AAGGACACAAGGACACCCTAATCC	-20.2977738057116	2.16948059370332	T
B_0157850_ZJC_A_AAGGACACAAGGACACGTCTGTCA	-19.241411653612	3.87393883039766	T
B_0157850_ZJC_A_AAGGACACAAGGTACAAGGCTAAC	-18.6736969624498	-2.62941261956877	T
B_0157850_ZJC_A_AAGGACACAAGGTACAGATAGACA	-17.0175976429918	-9.94302818010039	T
B_0157850_ZJC_A_AAGGACACACAAGCTACTAAGGTC	-0.928081599328812	23.1062691526633	Fibroblast
B_0157850_ZJC_A_AAGGACACACACAGAAAAGGTACA	-17.2664723072985	-6.24873372743315	T
B_0157850_ZJC_A_AAGGACACACACAGAACGACACAC	-19.6461281453112	2.1950722055655	T
B_0157850_ZJC_A_AAGGACACACACGACCAGCCATGC	-17.6757015858629	-6.85321923921294	T
B_0157850_ZJC_A_AAGGACACACACGACCGATAGACA	-12.1026672993639	19.4429543333273	B
B_0157850_ZJC_A_AAGGACACACAGATTCGAACAGGC	17.0330729807875	-9.52304050157256	Monocyte
B_0157850_ZJC_A_AAGGACACACAGCAGAACAAGCTA	-16.338615861986	-9.42865726182646	T
B_0157850_ZJC_A_AAGGACACACAGCAGAATTGGCTC	17.2528319682142	-13.1073081178445	Monocyte
B_0157850_ZJC_A_AAGGACACACAGCAGAGGAGAACA	0.256541921492521	-2.24081083963103	DC
B_0157850_ZJC_A_AAGGACACACATTGGCAACTCACC	18.3707785929701	-12.6864335222024	Monocyte
B_0157850_ZJC_A_AAGGACACACATTGGCGACTAGTA	18.2376685465834	-14.2291257066507	Monocyte
B_0157850_ZJC_A_AAGGACACACATTGGCGGAGAACA	-17.295216051195	-5.52169391343779	T
B_0157850_ZJC_A_AAGGACACACATTGGCTCCGTCTA	18.7182727183363	-10.4010054750223	Monocyte
B_0157850_ZJC_A_AAGGACACACCACTGTAATGTTGC	-19.7002682362536	1.7524863796454	T
B_0157850_ZJC_A_AAGGACACACCTCCAAAACGTGAT	17.2843795146009	-10.8309590501565	Monocyte
B_0157850_ZJC_A_AAGGACACACGCTCGACGACACAC	-15.1517710362413	-12.7317073030252	NK
B_0157850_ZJC_A_AAGGACACACGTATCAACGTATCA	-6.46116253480702	-11.2580697221536	Macrophage
B_0157850_ZJC_A_AAGGACACACGTATCACGAACTTA	-19.070133653734	3.57847145368867	T
B_0157850_ZJC_A_AAGGACACACGTATCAGCTAACGA	-18.1852059041002	-3.53819939325041	T
B_0157850_ZJC_A_AAGGACACAGAGTCAACACTTCGA	-18.2417225514391	-7.7519972009439	T
B_0157850_ZJC_A_AAGGACACAGAGTCAAGTGTTCTA	-20.3249897633532	3.27507379820161	T
B_0157850_ZJC_A_AAGGACACAGAGTCAATATCAGCA	15.1671643580458	-7.45805474946684	Monocyte
B_0157850_ZJC_A_AAGGACACAGATGTACAATGTTGC	-14.6125702534655	-14.483108250596	NK
B_0157850_ZJC_A_AAGGACACAGCAGGAAGCTCGGTA	-17.1355766926745	-9.51948138902373	T
B_0157850_ZJC_A_AAGGACACAGCAGGAATGGAACAA	-16.6992878590563	-11.8778559846658	NK
B_0157850_ZJC_A_AAGGACACAGCCATGCAGATGTAC	-17.6885189686754	-8.7691075486917	T
B_0157850_ZJC_A_AAGGACACAGCCATGCATCCTGTA	-17.720560518358	-8.33657809922881	T
B_0157850_ZJC_A_AAGGACACAGGCTAACACGTATCA	-17.1359638844469	-8.6897504014749	T
B_0157850_ZJC_A_AAGGACACAGTACAAGAAGACGGA	-9.82036062822133	4.51733282377534	T
B_0157850_ZJC_A_AAGGACACAGTACAAGACAGCAGA	17.9520202006361	-13.3043048066873	Monocyte
B_0157850_ZJC_A_AAGGACACAGTACAAGATCATTCC	16.6662459696791	-14.4872452897806	Monocyte
B_0157850_ZJC_A_AAGGACACAGTGGTCAATGCCTAA	18.9301905955336	-10.5472256822366	Monocyte
B_0157850_ZJC_A_AAGGACACATAGCGACCACTTCGA	-18.3315796528795	-6.80586072633452	T
B_0157850_ZJC_A_AAGGACACATAGCGACGTCTGTCA	-15.6224245701769	-13.6927668733377	NK
B_0157850_ZJC_A_AAGGACACATCATTCCAAGACGGA	-12.4806437169054	19.6047909574729	B
B_0157850_ZJC_A_AAGGACACATCATTCCAATGTTGC	-15.3949894581774	-13.3438164872903	NK
B_0157850_ZJC_A_AAGGACACATCCTGTAAACGTGAT	-17.5743012104967	-8.81809016893096	T
B_0157850_ZJC_A_AAGGACACATCCTGTAAGTCACTA	-18.0422253285387	-8.75154277513213	T
B_0157850_ZJC_A_AAGGACACATGCCTAAGCTAACGA	17.1164851511976	-14.9920193834085	Monocyte
B_0157850_ZJC_A_AAGGACACATGCCTAATGAAGAGA	-18.0082230244616	-9.15403148362822	T
B_0157850_ZJC_A_AAGGACACATTGAGGAACAGATTC	-15.6531481419542	-12.4696137590188	NK
B_0157850_ZJC_A_AAGGACACATTGGCTCCCGTGAGA	15.5938067759535	-7.92809030244536	Monocyte
B_0157850_ZJC_A_AAGGACACCAACCACATCCGTCTA	-14.724111047838	-13.7532012147684	NK
B_0157850_ZJC_A_AAGGACACCAAGGAGCAAACATCG	16.9377913798353	-13.2664515657205	Monocyte
B_0157850_ZJC_A_AAGGACACCAATGGAAAGATGTAC	18.148538144972	-13.9160926027078	Monocyte
B_0157850_ZJC_A_AAGGACACCAATGGAATATCAGCA	-16.8347572957018	-14.5151698274393	T
B_0157850_ZJC_A_AAGGACACCACCTTACACCACTGT	-15.8581432972887	-13.4065520448465	NK
B_0157850_ZJC_A_AAGGACACCACTTCGAAGTGGTCA	-19.0585350666979	0.435916395686201	T
B_0157850_ZJC_A_AAGGACACCAGATCTGCACCTTAC	-18.448120561693	-3.67038509080596	T
B_0157850_ZJC_A_AAGGACACCAGATCTGGACTAGTA	-6.78129240617543	-11.5239417238016	Macrophage
B_0157850_ZJC_A_AAGGACACCATCAAGTATCATTCC	-15.8520702992418	-13.0853507203836	NK
B_0157850_ZJC_A_AAGGACACCCGAAGTACAACCACA	17.523091825392	-11.1050831956644	Monocyte
B_0157850_ZJC_A_AAGGACACCCGACAACGAACAGGC	-18.3178543721178	3.65593245794587	T
B_0157850_ZJC_A_AAGGACACCCGTGAGAGAGTTAGC	-16.4757103596666	-12.4061724824686	NK
B_0157850_ZJC_A_AAGGACACCCTAATCCCAACCACA	17.1043753947279	-9.56942626664824	Monocyte
B_0157850_ZJC_A_AAGGACACCCTAATCCGATGAATC	-16.9214062367418	-7.5590130967874	T
B_0157850_ZJC_A_AAGGACACCCTCCTGAATCATTCC	-18.0688786183336	-4.46381017396636	T
B_0157850_ZJC_A_AAGGACACCCTCCTGAGAGCTGAA	-17.24685522661	-9.67619010636992	T
B_0157850_ZJC_A_AAGGACACCCTCTATCAGTCACTA	-16.55473753557	-8.93045207688994	T
B_0157850_ZJC_A_AAGGACACCCTCTATCATTGGCTC	-17.5455135975817	-9.22931167314238	T
B_0157850_ZJC_A_AAGGACACCGAACTTAGCCAAGAC	-14.4338736210802	-13.9424674196023	NK
B_0157850_ZJC_A_AAGGACACCGACACACCTCAATGA	-17.6376042042711	-9.03451701829619	T
B_0157850_ZJC_A_AAGGACACCGCTGATCAATGTTGC	17.1340308512709	-12.851326672532	Monocyte
B_0157850_ZJC_A_AAGGACACCGCTGATCCGGATTGC	-14.7479653035143	-14.3294703645486	NK
B_0157850_ZJC_A_AAGGACACCGCTGATCTAGGATGA	17.8369822825453	-12.6641471071023	Monocyte
B_0157850_ZJC_A_AAGGACACCGGATTGCAAACATCG	16.8801741923353	-14.0738913697977	Monocyte
B_0157850_ZJC_A_AAGGACACCTAAGGTCACCTCCAA	17.2941165293714	-12.8448207063455	Monocyte
B_0157850_ZJC_A_AAGGACACCTAAGGTCCGACACAC	-18.6880402241686	3.44079092314058	T
B_0157850_ZJC_A_AAGGACACCTCAATGAAAGGACAC	-17.3505119954088	-8.82254287431426	T
B_0157850_ZJC_A_AAGGACACCTGAGCCAAGTGGTCA	15.6599955882093	-14.2088000459451	Monocyte
B_0157850_ZJC_A_AAGGACACCTGAGCCACGCTGATC	17.5221400584242	-13.5224702043313	Monocyte
B_0157850_ZJC_A_AAGGACACGAATCTGACATCAAGT	16.4845881785414	-5.50865718553252	Monocyte
B_0157850_ZJC_A_AAGGACACGACAGTGCCGAACTTA	-12.6092514668444	18.9285919981223	B
B_0157850_ZJC_A_AAGGACACGATAGACAGAGTTAGC	15.9181561793348	-14.5245129747171	Monocyte
B_0157850_ZJC_A_AAGGACACGCCAAGACAATCCGTC	-16.2025417958239	-8.36404201219267	T
B_0157850_ZJC_A_AAGGACACGCCAAGACGTCTGTCA	-18.3427509938219	-2.78858658502288	T
B_0157850_ZJC_A_AAGGACACGCCACATAGACAGTGC	-16.8495716725329	-10.3338868303079	T
B_0157850_ZJC_A_AAGGACACGCTAACGAACCACTGT	16.7339701975843	-10.7519604844827	Monocyte
B_0157850_ZJC_A_AAGGACACGCTCGGTATTCACGCA	17.0605922068617	-12.9856841249246	Monocyte
B_0157850_ZJC_A_AAGGACACGGAGAACACCTCCTGA	17.1712680186293	-15.1958615464944	Monocyte
B_0157850_ZJC_A_AAGGACACGGAGAACATGGAACAA	16.7400222147962	-14.0005814714212	Monocyte
B_0157850_ZJC_A_AAGGACACGGTGCGAAAACAACCA	14.5769830073378	5.67827204038911	Tumor
B_0157850_ZJC_A_AAGGACACGGTGCGAAAAGAGATC	-15.8852371846178	-14.3702723665018	NK
B_0157850_ZJC_A_AAGGACACGTACGCAAAACAACCA	16.8517108286878	-14.4173342866678	Monocyte
B_0157850_ZJC_A_AAGGACACGTCGTAGAGAACAGGC	-17.7744888936022	-6.3537490052957	T
B_0157850_ZJC_A_AAGGACACGTCGTAGAGTGTTCTA	-6.85153862581044	-11.6143319291849	Macrophage
B_0157850_ZJC_A_AAGGACACGTCTGTCACAAGACTA	-18.3552307759264	4.1195175962668	T
B_0157850_ZJC_A_AAGGACACGTCTGTCACCAGTTCA	16.1651702250502	-14.0907179994363	Monocyte
B_0157850_ZJC_A_AAGGACACGTCTGTCAGCCACATA	-14.715418306444	-14.3726355714578	NK
B_0157850_ZJC_A_AAGGACACGTGTTCTAAAGGTACA	16.3665175761244	-9.7618357820291	Monocyte
B_0157850_ZJC_A_AAGGACACGTGTTCTATGAAGAGA	-19.445700136278	3.73912766744905	T
B_0157850_ZJC_A_AAGGACACTATCAGCACTCAATGA	-18.6213745747545	-2.97412606904692	T
B_0157850_ZJC_A_AAGGACACTCCGTCTAAGCAGGAA	0.408073576833908	-2.80298182199187	DC
B_0157850_ZJC_A_AAGGACACTCCGTCTAATGCCTAA	-15.2253794346788	-15.0272643251199	NK
B_0157850_ZJC_A_AAGGACACTCTTCACACGCTGATC	14.5074830378553	5.88418796827608	Tumor
B_0157850_ZJC_A_AAGGACACTCTTCACATCTTCACA	-14.8394817982653	-11.9708373231668	NK
B_0157850_ZJC_A_AAGGACACTGAAGAGAGTCGTAGA	-20.0646214161852	2.12748125364595	T
B_0157850_ZJC_A_AAGGTACAAACAACCACAAGGAGC	-20.2115997944811	3.17567017843538	T
B_0157850_ZJC_A_AAGGTACAAACCGAGAACCTCCAA	-19.0539993916491	0.27263686229997	T
B_0157850_ZJC_A_AAGGTACAAACCGAGAAGCCATGC	17.7129035319349	-12.3180396241922	Monocyte
B_0157850_ZJC_A_AAGGTACAAACCGAGAATCATTCC	17.4139457072279	-13.6469428224344	Monocyte
B_0157850_ZJC_A_AAGGTACAAACGTGATCCGTGAGA	17.8679328288099	-12.5206238908548	Monocyte
B_0157850_ZJC_A_AAGGTACAAACTCACCAAACATCG	18.2179179514906	-10.2452075166482	Monocyte
B_0157850_ZJC_A_AAGGTACAAACTCACCGAACAGGC	17.3062606181166	-10.7028281373758	Monocyte
B_0157850_ZJC_A_AAGGTACAAAGACGGAAGGCTAAC	-17.0029434834459	-6.83762380311675	T
B_0157850_ZJC_A_AAGGTACAAAGACGGACAAGACTA	15.5664410914442	-14.4232489747781	Monocyte
B_0157850_ZJC_A_AAGGTACAAAGAGATCCAAGGAGC	-16.8951821003893	-9.44772502610869	T
B_0157850_ZJC_A_AAGGTACAAAGAGATCCCATCCTC	-16.6242470417955	-13.5599486512918	NK
B_0157850_ZJC_A_AAGGTACAAAGAGATCCCGAAGTA	17.8441329325697	-14.3392388505716	Monocyte
B_0157850_ZJC_A_AAGGTACAAAGAGATCGACTAGTA	15.7057004298231	-13.1584632081766	Monocyte
B_0157850_ZJC_A_AAGGTACAAAGAGATCGCTCGGTA	16.7812953318617	-13.0364386720437	Monocyte
B_0157850_ZJC_A_AAGGTACAAAGGTACAACATTGGC	14.5187793101332	-7.67752191255278	Monocyte
B_0157850_ZJC_A_AAGGTACAAAGGTACAATCCTGTA	17.5986361826918	-9.10140201280303	Monocyte
B_0157850_ZJC_A_AAGGTACAAAGGTACAATGCCTAA	-17.1724190388659	-10.7352969331521	T
B_0157850_ZJC_A_AAGGTACAAAGGTACAGGTGCGAA	-13.8372206364611	19.4133541898947	B
B_0157850_ZJC_A_AAGGTACAAAGGTACATCCGTCTA	16.797765287306	-12.2025496644754	Monocyte
B_0157850_ZJC_A_AAGGTACAAATCCGTCGTCGTAGA	16.5720801676771	-14.6180588884134	Monocyte
B_0157850_ZJC_A_AAGGTACAACAAGCTAATAGCGAC	17.9228053416273	-14.9801184816141	Monocyte
B_0157850_ZJC_A_AAGGTACAACACAGAACTGTAGCC	-6.58649107560902	8.38086632063203	Plasma
B_0157850_ZJC_A_AAGGTACAACACGACCGTCGTAGA	-19.5168862019518	1.49723354151063	T
B_0157850_ZJC_A_AAGGTACAACAGATTCCTGTAGCC	18.8113608683607	-10.3985335511941	Monocyte
B_0157850_ZJC_A_AAGGTACAACAGCAGACCGTGAGA	-18.159079042528	-9.09328147599883	T
B_0157850_ZJC_A_AAGGTACAACAGCAGACGGATTGC	-18.6369270955065	3.16561511328035	T
B_0157850_ZJC_A_AAGGTACAACGCTCGAAGTGGTCA	-17.1577686940172	-7.02477380464263	T
B_0157850_ZJC_A_AAGGTACAACGTATCAAGTGGTCA	14.7322802866957	-7.69677278230376	Monocyte
B_0157850_ZJC_A_AAGGTACAACTATGCAAACTCACC	0.425832944657509	-2.46646424958892	DC
B_0157850_ZJC_A_AAGGTACAACTATGCACTGGCATA	-18.1900314961413	-9.87927982042021	T
B_0157850_ZJC_A_AAGGTACAAGATGTACAAGAGATC	16.9409957255384	-9.29613086412139	Monocyte
B_0157850_ZJC_A_AAGGTACAAGATGTACGCCACATA	-15.3066029225329	-11.167958943345	NK
B_0157850_ZJC_A_AAGGTACAAGCACCTCCAGCGTTA	17.8229785288832	-10.0823523683328	Monocyte
B_0157850_ZJC_A_AAGGTACAAGCCATGCCGACACAC	-19.3782410298327	3.70411327650361	T
B_0157850_ZJC_A_AAGGTACAAGCCATGCTGGCTTCA	16.6007056559584	-13.442354886033	Monocyte
B_0157850_ZJC_A_AAGGTACAAGGCTAACAGATGTAC	-17.2837013874987	-10.2945658845682	T
B_0157850_ZJC_A_AAGGTACAAGGCTAACATAGCGAC	-14.6601519261339	-13.3061501664895	NK
B_0157850_ZJC_A_AAGGTACAAGGCTAACGAATCTGA	-16.9490074788073	-8.53988715837187	T
B_0157850_ZJC_A_AAGGTACAAGGCTAACGTGTTCTA	17.843907865431	-12.4401099366922	Monocyte
B_0157850_ZJC_A_AAGGTACAAGTACAAGCGACTGGA	-17.8642620717028	-9.75927516648955	T
B_0157850_ZJC_A_AAGGTACAAGTCACTAACAAGCTA	-17.2712387715319	-9.65470668504424	T
B_0157850_ZJC_A_AAGGTACAAGTCACTAAGTGGTCA	-17.315889803026	-9.32456275651641	T
B_0157850_ZJC_A_AAGGTACAAGTCACTAGACAGTGC	-14.0729736958483	-1.59507915208525	Fibroblast
B_0157850_ZJC_A_AAGGTACAAGTGGTCAATTGGCTC	17.4812503184339	-15.0001723451395	Monocyte
B_0157850_ZJC_A_AAGGTACAAGTGGTCAGAGTTAGC	0.89136132850856	-2.77981611917204	DC
B_0157850_ZJC_A_AAGGTACAATAGCGACGTGTTCTA	17.8706508006117	-9.62698432634062	Monocyte
B_0157850_ZJC_A_AAGGTACAATCATTCCACGTATCA	17.9172740305921	-15.042322842576	Monocyte
B_0157850_ZJC_A_AAGGTACAATCATTCCAGCACCTC	-19.2757458363512	3.18869999220186	T
B_0157850_ZJC_A_AAGGTACAATGCCTAATCTTCACA	-14.3007845555285	-13.7496831102151	NK
B_0157850_ZJC_A_AAGGTACAATTGAGGAATCCTGTA	17.1711516703627	-12.928851811387	Monocyte
B_0157850_ZJC_A_AAGGTACAATTGAGGATGGCTTCA	-15.9133686696032	-13.1042763871927	NK
B_0157850_ZJC_A_AAGGTACAATTGGCTCAGATGTAC	-17.4268364582995	-10.4032227678079	T
B_0157850_ZJC_A_AAGGTACAATTGGCTCATTGGCTC	16.3138289774916	-14.5273673219461	Monocyte
B_0157850_ZJC_A_AAGGTACACAACCACAAGCAGGAA	-15.4847464238146	-14.3186709565896	NK
B_0157850_ZJC_A_AAGGTACACAAGACTAACGTATCA	-18.4127354298571	-4.38394900987334	T
B_0157850_ZJC_A_AAGGTACACAAGGAGCAACCGAGA	-19.6678223286608	4.01522234251314	T
B_0157850_ZJC_A_AAGGTACACAAGGAGCATAGCGAC	-13.9257836018541	19.1363461332541	B
B_0157850_ZJC_A_AAGGTACACAAGGAGCATCATTCC	-18.2277626667955	3.67598417570405	T
B_0157850_ZJC_A_AAGGTACACAAGGAGCCAAGACTA	-16.8716587697008	-9.96044036576934	T
B_0157850_ZJC_A_AAGGTACACAAGGAGCCATACCAA	14.3255095805189	6.07711151411348	Tumor
B_0157850_ZJC_A_AAGGTACACAAGGAGCTGGAACAA	17.9800544108412	-11.9975497407693	Monocyte
B_0157850_ZJC_A_AAGGTACACAATGGAAACAGATTC	-16.2281727467516	-12.9331910295267	NK
B_0157850_ZJC_A_AAGGTACACAGCGTTATCTTCACA	17.5993056620619	-14.0158135576028	Monocyte
B_0157850_ZJC_A_AAGGTACACATACCAAAGTACAAG	-6.84699913606435	-11.5816819352884	Macrophage
B_0157850_ZJC_A_AAGGTACACATACCAAAGTCACTA	18.2465834940931	-10.1604287309427	Monocyte
B_0157850_ZJC_A_AAGGTACACATCAAGTGGAGAACA	16.2447085703871	-14.0246798677225	Monocyte
B_0157850_ZJC_A_AAGGTACACCATCCTCCAACCACA	-17.1922859822252	-6.71833583543486	T
B_0157850_ZJC_A_AAGGTACACCGAAGTAGATGAATC	-17.1114887867907	-8.73422023484892	T
B_0157850_ZJC_A_AAGGTACACCGAAGTAGTACGCAA	16.6842227305433	-12.9837529344339	Monocyte
B_0157850_ZJC_A_AAGGTACACCGAAGTATGGCTTCA	-13.8817782078722	-14.0077311677713	NK
B_0157850_ZJC_A_AAGGTACACCGTGAGATGAAGAGA	-18.073156801317	4.50998190214448	T
B_0157850_ZJC_A_AAGGTACACGAACTTAATGCCTAA	16.7586551035902	-11.0237099809427	Monocyte
B_0157850_ZJC_A_AAGGTACACGACTGGACGACTGGA	17.0084185923597	-12.5929228944559	Monocyte
B_0157850_ZJC_A_AAGGTACACGCTGATCACCACTGT	16.1892705287001	-13.5715567750711	Monocyte
B_0157850_ZJC_A_AAGGTACACGCTGATCGATGAATC	-15.449546304796	-14.4796416444559	NK
B_0157850_ZJC_A_AAGGTACACTAAGGTCCCGACAAC	14.3462691630384	-7.66731282899565	Monocyte
B_0157850_ZJC_A_AAGGTACACTCAATGAAACTCACC	15.9785762156507	-14.6168877763528	Monocyte
B_0157850_ZJC_A_AAGGTACACTCAATGAAGATCGCA	-18.1896233235338	-5.53018352220244	T
B_0157850_ZJC_A_AAGGTACACTCAATGACGACTGGA	-19.0489525471666	1.60414984991365	T
B_0157850_ZJC_A_AAGGTACAGAACAGGCACTATGCA	-15.964083162401	-9.83571979234404	T
B_0157850_ZJC_A_AAGGTACAGAATCTGAATAGCGAC	15.8068995799086	-14.8609826249856	Monocyte
B_0157850_ZJC_A_AAGGTACAGAATCTGAGAATCTGA	17.6352000559828	-14.0589329881448	Monocyte
B_0157850_ZJC_A_AAGGTACAGAGTTAGCAAACATCG	-17.3511585865954	-8.64016792009062	T
B_0157850_ZJC_A_AAGGTACAGAGTTAGCCCGTGAGA	-15.1514773045519	-13.216298787095	NK
B_0157850_ZJC_A_AAGGTACAGATAGACATGGAACAA	-15.4178385411242	-13.4672877473611	NK
B_0157850_ZJC_A_AAGGTACAGCCAAGACCTGGCATA	-13.7291741047838	19.6554367857199	B
B_0157850_ZJC_A_AAGGTACAGCCACATAGTACGCAA	-17.2471031819323	-7.06492444703765	T
B_0157850_ZJC_A_AAGGTACAGCCACATATGGTGGTA	-17.0788159047106	-9.46572562883086	T
B_0157850_ZJC_A_AAGGTACAGCGAGTAAACAAGCTA	-16.4909519825914	-8.16970369050688	T
B_0157850_ZJC_A_AAGGTACAGGAGAACACCTAATCC	-17.0762638722399	-8.77943965623564	T
B_0157850_ZJC_A_AAGGTACAGTACGCAACGCTGATC	-18.7159828816393	2.46638825704866	T
B_0157850_ZJC_A_AAGGTACAGTCGTAGACGACTGGA	-16.3697323475817	-8.72433253953642	T
B_0157850_ZJC_A_AAGGTACAGTCTGTCACAACCACA	-17.2751564656237	-9.86391612718291	T
B_0157850_ZJC_A_AAGGTACAGTGTTCTAAGTCACTA	-15.6967425023058	-12.6868321580667	NK
B_0157850_ZJC_A_AAGGTACATAGGATGAACAAGCTA	-17.8046288166979	-6.14554092118926	T
B_0157850_ZJC_A_AAGGTACATAGGATGAAGAGTCAA	-18.3008389149645	3.13362196256929	T
B_0157850_ZJC_A_AAGGTACATAGGATGACCGAAGTA	-18.7086224232653	4.00519302656465	T
B_0157850_ZJC_A_AAGGTACATAGGATGATGGTGGTA	14.3527627314588	6.16021612455659	Tumor
B_0157850_ZJC_A_AAGGTACATATCAGCAAACAACCA	17.3836531962416	-14.597215382554	Monocyte
B_0157850_ZJC_A_AAGGTACATCCGTCTAACCACTGT	-20.0743183766344	2.58860400488191	T
B_0157850_ZJC_A_AAGGTACATGAAGAGAACACGACC	-14.3483347569445	-14.8218209428567	NK
B_0157850_ZJC_A_AAGGTACATGAAGAGAACAGATTC	18.1217952097914	-10.2670705003519	Monocyte
B_0157850_ZJC_A_AATCCGTCAACCGAGAAATCCGTC	-19.6948399220446	1.71688142587953	T
B_0157850_ZJC_A_AATCCGTCAACCGAGACTGGCATA	-17.4499725972155	-6.28999206254668	T
B_0157850_ZJC_A_AATCCGTCAACGCTTAACGCTCGA	-14.4649233494738	-13.8909957093973	NK
B_0157850_ZJC_A_AATCCGTCAACGCTTAATCCTGTA	-19.1325192128161	3.26591900160127	T
B_0157850_ZJC_A_AATCCGTCAACGCTTACCTAATCC	15.9705491389296	-13.0560452623147	Monocyte
B_0157850_ZJC_A_AATCCGTCAACGCTTACTAAGGTC	-17.3733906422594	-5.36321613023467	T
B_0157850_ZJC_A_AATCCGTCAACGTGATGCTCGGTA	0.942634436037247	-2.86781355569548	DC
B_0157850_ZJC_A_AATCCGTCAACTCACCAACAACCA	-15.0283655796984	-13.0931927842874	NK
B_0157850_ZJC_A_AATCCGTCAACTCACCACAGCAGA	-15.4548554097155	-14.2048699540872	NK
B_0157850_ZJC_A_AATCCGTCAACTCACCCCTCCTGA	-19.9840588246325	2.52751782705598	T
B_0157850_ZJC_A_AATCCGTCAACTCACCGCCACATA	18.1049743021986	-12.1810919923562	Monocyte
B_0157850_ZJC_A_AATCCGTCAAGACGGACAGATCTG	19.0580649699232	-10.7652375383157	Monocyte
B_0157850_ZJC_A_AATCCGTCAAGGACACAGAGTCAA	17.4252200449964	-13.188451497056	Monocyte
B_0157850_ZJC_A_AATCCGTCAAGGACACCAAGGAGC	-17.1471695576647	-8.99830028245635	T
B_0157850_ZJC_A_AATCCGTCAAGGACACGCCAAGAC	-0.946214047525223	22.9737313108664	Fibroblast
B_0157850_ZJC_A_AATCCGTCACACAGAACGCATACA	-19.3057884846666	2.24670246412568	T
B_0157850_ZJC_A_AATCCGTCACAGCAGAAGGCTAAC	-14.3066715870836	-14.4040124101419	NK
B_0157850_ZJC_A_AATCCGTCACAGCAGAGAGCTGAA	16.4375109995863	-14.8348424119729	Monocyte
B_0157850_ZJC_A_AATCCGTCACATTGGCACAGCAGA	-14.8088917408922	-14.7126881761331	NK
B_0157850_ZJC_A_AATCCGTCACATTGGCATAGCGAC	-19.6230606709459	2.34267643263154	T
B_0157850_ZJC_A_AATCCGTCACCACTGTAACCGAGA	-12.4467987690905	-10.7066437883157	NK
B_0157850_ZJC_A_AATCCGTCACCACTGTCCGTGAGA	-0.910187808130081	22.9915688352805	Fibroblast
B_0157850_ZJC_A_AATCCGTCACGCTCGACCGACAAC	-20.436666933153	3.77648165991121	T
B_0157850_ZJC_A_AATCCGTCACGCTCGACCTCCTGA	16.816283735182	-9.83826610276885	Monocyte
B_0157850_ZJC_A_AATCCGTCAGATCGCAAAACATCG	-16.716410127733	-7.70139810273833	T
B_0157850_ZJC_A_AATCCGTCAGATCGCAAACGCTTA	16.1006350840589	-11.2376591844339	Monocyte
B_0157850_ZJC_A_AATCCGTCAGATGTACCAGATCTG	-17.6695866261461	-7.60341664979643	T
B_0157850_ZJC_A_AATCCGTCAGCCATGCACGTATCA	-14.4790444050768	-13.4885260743875	NK
B_0157850_ZJC_A_AATCCGTCAGTCACTAACGTATCA	-17.0843376790026	-6.68391963670439	T
B_0157850_ZJC_A_AATCCGTCAGTCACTAAGCAGGAA	-6.70669027910024	-11.4717728776712	Macrophage
B_0157850_ZJC_A_AATCCGTCATAGCGACCTGAGCCA	-16.3984856282213	-10.183978764512	T
B_0157850_ZJC_A_AATCCGTCATCATTCCCACCTTAC	-19.4153179799059	2.6647200899344	T
B_0157850_ZJC_A_AATCCGTCATGCCTAAAGAGTCAA	-15.5449537907579	-14.0647360963602	NK
B_0157850_ZJC_A_AATCCGTCATGCCTAACATCAAGT	-17.9325413380602	4.39261272718721	T
B_0157850_ZJC_A_AATCCGTCATTGAGGAGATAGACA	18.9644503916761	-10.5643593950052	Monocyte
B_0157850_ZJC_A_AATCCGTCATTGAGGAGCCACATA	17.1123500193617	-12.8044373674173	Monocyte
B_0157850_ZJC_A_AATCCGTCATTGGCTCAGCAGGAA	-19.6195091877916	1.90310648252778	T
B_0157850_ZJC_A_AATCCGTCCAACCACAAACGTGAT	-14.4940428410509	19.4691040830832	B
B_0157850_ZJC_A_AATCCGTCCAATGGAATGGAACAA	-15.2781405125597	-12.108819691636	NK
B_0157850_ZJC_A_AATCCGTCCACCTTACATTGAGGA	-19.5260185872057	2.77752354910188	T
B_0157850_ZJC_A_AATCCGTCCACTTCGACCAGTTCA	18.7785010661146	-10.4807336015481	Monocyte
B_0157850_ZJC_A_AATCCGTCCACTTCGATAGGATGA	-20.1246723805407	2.15348413755708	T
B_0157850_ZJC_A_AATCCGTCCAGATCTGTGAAGAGA	16.544440778639	-13.9073092622537	Monocyte
B_0157850_ZJC_A_AATCCGTCCAGCGTTAACCTCCAA	-17.2631840382555	-11.0275971574563	T
B_0157850_ZJC_A_AATCCGTCCCAGTTCATGGCTTCA	16.8237719859144	-13.6744715852518	Monocyte
B_0157850_ZJC_A_AATCCGTCCCATCCTCACAAGCTA	-19.7375702534655	2.26325610449129	T
B_0157850_ZJC_A_AATCCGTCCCATCCTCACGCTCGA	-17.8398461018541	-10.0537964982767	T
B_0157850_ZJC_A_AATCCGTCCCGAAGTAAGATGTAC	17.2402873362562	-9.44968291948027	Monocyte
B_0157850_ZJC_A_AATCCGTCCCGACAACACACGACC	-15.5619215641954	-14.5286786241312	NK
B_0157850_ZJC_A_AATCCGTCCCGACAACAGCCATGC	-18.2231831227282	-3.11900183389372	T
B_0157850_ZJC_A_AATCCGTCCCGTGAGACCTAATCC	19.0183081950209	-10.7152506990213	Monocyte
B_0157850_ZJC_A_AATCCGTCCCTAATCCGAATCTGA	18.2221465434095	-9.85863372514434	Monocyte
B_0157850_ZJC_A_AATCCGTCCCTCCTGAAACGCTTA	-16.2913651143053	-13.312038151719	NK
B_0157850_ZJC_A_AATCCGTCCCTCTATCACAAGCTA	-17.6415543232897	-5.44051620195098	T
B_0157850_ZJC_A_AATCCGTCCCTCTATCACCTCCAA	18.441304716017	-10.5167386216897	Monocyte
B_0157850_ZJC_A_AATCCGTCCCTCTATCTGGTGGTA	-13.8709644947985	15.7627604322653	B
B_0157850_ZJC_A_AATCCGTCCGAACTTAAACCGAGA	17.7378669108412	-13.4405677003641	Monocyte
B_0157850_ZJC_A_AATCCGTCCGACACACACAAGCTA	-14.3522753392199	-14.1648394746561	NK
B_0157850_ZJC_A_AATCCGTCCGACACACTAGGATGA	16.4872413004896	-8.76111194322295	Monocyte
B_0157850_ZJC_A_AATCCGTCCGACTGGACAAGACTA	-17.0438713704088	-7.17407914827056	T
B_0157850_ZJC_A_AATCCGTCCGCATACAACAGATTC	19.0787520731947	-10.7741582078714	Monocyte
B_0157850_ZJC_A_AATCCGTCCGCATACACGCTGATC	2.60595205679149	14.4526598768454	Tumor
B_0157850_ZJC_A_AATCCGTCCGGATTGCAGCAGGAA	-17.7098507557848	-9.73953029344267	T
B_0157850_ZJC_A_AATCCGTCCTAAGGTCATGCCTAA	-15.6010832463244	-13.6170890016336	NK
B_0157850_ZJC_A_AATCCGTCCTAAGGTCCTGAGCCA	-11.5616326008776	-9.3802439851541	T
B_0157850_ZJC_A_AATCCGTCCTGAGCCACCGACAAC	17.7742057169935	-11.5052430314798	Monocyte
B_0157850_ZJC_A_AATCCGTCCTGGCATAAATCCGTC	-2.68808981523305	-0.889063028790423	DC
B_0157850_ZJC_A_AATCCGTCCTGGCATACATACCAA	0.66847166671962	-2.64590975473113	DC
B_0157850_ZJC_A_AATCCGTCCTGTAGCCCCTCCTGA	-16.2894158040026	5.63164881040864	T
B_0157850_ZJC_A_AATCCGTCCTGTAGCCTTCACGCA	-18.4769158040026	-4.48143645951934	T
B_0157850_ZJC_A_AATCCGTCGAACAGGCGTGTTCTA	-17.9870457325914	-4.43023797700591	T
B_0157850_ZJC_A_AATCCGTCGAATCTGAAGTGGTCA	-18.0689854298571	-6.38446733186431	T
B_0157850_ZJC_A_AATCCGTCGAATCTGAATAGCGAC	17.2135482157728	-12.850895611741	Monocyte
B_0157850_ZJC_A_AATCCGTCGACAGTGCCCTCTATC	-17.0725311909655	-10.2876794023294	T
B_0157850_ZJC_A_AATCCGTCGATAGACAAAGGACAC	19.0440955485365	-11.0526377839822	Monocyte
B_0157850_ZJC_A_AATCCGTCGATAGACAGGAGAACA	-18.3634991322497	3.92363909056001	T
B_0157850_ZJC_A_AATCCGTCGCCAAGACACTATGCA	-16.5508618031481	-9.35726234147734	T
B_0157850_ZJC_A_AATCCGTCGCCACATAACTATGCA	-17.1497902546862	-6.42045995423979	T
B_0157850_ZJC_A_AATCCGTCGCCACATAATCATTCC	0.6498273636362	-2.62195679376311	DC
B_0157850_ZJC_A_AATCCGTCGCGAGTAAAGTACAAG	-19.492496934984	1.65914908220582	T
B_0157850_ZJC_A_AATCCGTCGCGAGTAACTGTAGCC	-16.7969174061754	-12.740598408677	T
B_0157850_ZJC_A_AATCCGTCGCGAGTAAGCGAGTAA	17.6668620432875	-12.1798541230936	Monocyte
B_0157850_ZJC_A_AATCCGTCGCGAGTAAGGAGAACA	-15.2100071583727	-14.49668380449	NK
B_0157850_ZJC_A_AATCCGTCGCTCGGTAAAGGACAC	-16.2832607899645	-14.0870663804788	NK
B_0157850_ZJC_A_AATCCGTCGGAGAACACTAAGGTC	-16.4650749836901	-8.48630019853301	T
B_0157850_ZJC_A_AATCCGTCGGAGAACATGGCTTCA	16.4859767283461	-14.6214453859109	Monocyte
B_0157850_ZJC_A_AATCCGTCGGTGCGAAACAGATTC	-16.2429623280504	-8.84328338334746	T
B_0157850_ZJC_A_AATCCGTCGGTGCGAAAGATCGCA	-20.1033100758532	2.8675370531302	T
B_0157850_ZJC_A_AATCCGTCGTACGCAACTGGCATA	-16.8363747273424	-6.99725171754546	T
B_0157850_ZJC_A_AATCCGTCGTCGTAGAAGCCATGC	-0.813318458650406	22.9056923704367	Fibroblast
B_0157850_ZJC_A_AATCCGTCGTCGTAGAATCCTGTA	-17.9412312184313	-9.94901057908721	T
B_0157850_ZJC_A_AATCCGTCGTGTTCTAATCATTCC	-17.4708103810289	-10.6215970201272	T
B_0157850_ZJC_A_AATCCGTCTATCAGCAGAACAGGC	-13.8539013539293	-14.1551463289041	NK
B_0157850_ZJC_A_AATCCGTCTATCAGCAGATAGACA	17.6733241404554	-14.5919139070291	Monocyte
B_0157850_ZJC_A_AATCCGTCTGAAGAGAACGTATCA	-15.990694490526	-12.2573725862283	NK
B_0157850_ZJC_A_AATCCGTCTGGCTTCAATCCTGTA	16.222985776808	-8.05757734010405	Monocyte
B_0157850_ZJC_A_AATCCGTCTGGCTTCACCATCCTC	-13.7279505406359	-13.7974354905862	NK
B_0157850_ZJC_A_AATCCGTCTGGTGGTAACAGCAGA	-12.8812088643053	18.8753483610373	B
B_0157850_ZJC_A_AATCCGTCTGGTGGTACCTCTATC	17.9073939646742	-10.8509928865213	Monocyte
B_0157850_ZJC_A_AATCCGTCTGGTGGTAGGTGCGAA	-19.7027249012926	1.98578313162141	T
B_0157850_ZJC_A_AATGTTGCAACCGAGAAGCAGGAA	-16.8500103627184	-5.46541902253813	T
B_0157850_ZJC_A_AATGTTGCAACCGAGAATCATTCC	-17.1291699086168	-9.85312053392119	T
B_0157850_ZJC_A_AATGTTGCAACCGAGAATCCTGTA	-15.4108233128527	-13.3993394059915	NK
B_0157850_ZJC_A_AATGTTGCAACCGAGAGAGTTAGC	18.9720855082533	-10.6733443422098	Monocyte
B_0157850_ZJC_A_AATGTTGCAACCGAGAGCTAACGA	-14.9708246861437	-13.330424038865	NK
B_0157850_ZJC_A_AATGTTGCAACGCTTAGACTAGTA	-14.6798920308092	-14.3358809633035	NK
B_0157850_ZJC_A_AATGTTGCAACGTGATAACTCACC	-2.70977493867665	-0.862384108998247	DC
B_0157850_ZJC_A_AATGTTGCAAGACGGAAACGTGAT	-11.4406790410021	18.375495226882	B
B_0157850_ZJC_A_AATGTTGCAAGGACACATCCTGTA	18.1658244456312	-12.6610428972024	Monocyte
B_0157850_ZJC_A_AATGTTGCAATCCGTCAGATCGCA	-14.2840075169542	15.2812197523337	B
B_0157850_ZJC_A_AATGTTGCAATCCGTCATCATTCC	-17.9197315846422	-9.96056434343047	T
B_0157850_ZJC_A_AATGTTGCACAAGCTAAAGACGGA	-10.1030802403429	4.50645139982515	T
B_0157850_ZJC_A_AATGTTGCACACGACCCTGGCATA	17.3127475108168	-15.1021315736551	Monocyte
B_0157850_ZJC_A_AATGTTGCACACGACCGCCACATA	-12.0662932072619	18.1583626585227	B
B_0157850_ZJC_A_AATGTTGCACAGATTCACAAGCTA	-16.6252064381579	-5.62293216417021	T
B_0157850_ZJC_A_AATGTTGCACAGATTCAGCAGGAA	-15.2871546421984	-11.3342225236673	T
B_0157850_ZJC_A_AATGTTGCACAGCAGAGGTGCGAA	-12.9027294789293	18.7175877409201	B
B_0157850_ZJC_A_AATGTTGCACCTCCAACAGCGTTA	-17.6472534810045	-7.77680846879668	T
B_0157850_ZJC_A_AATGTTGCACGCTCGACGGATTGC	-20.3415188466051	3.16761353781038	T
B_0157850_ZJC_A_AATGTTGCACTATGCACGACTGGA	-11.2049326573351	18.1204769926291	B
B_0157850_ZJC_A_AATGTTGCAGATCGCATGGCTTCA	-19.0867638264635	2.74038866331392	T
B_0157850_ZJC_A_AATGTTGCAGATCGCATGGTGGTA	-16.4037346516588	-11.5799901170511	T
B_0157850_ZJC_A_AATGTTGCAGATGTACCGACTGGA	-14.8472075139025	-13.3471076173562	NK
B_0157850_ZJC_A_AATGTTGCAGATGTACCTGAGCCA	-17.9859223042467	-7.58474561402983	T
B_0157850_ZJC_A_AATGTTGCAGCAGGAAAGTGGTCA	15.8095317210218	-13.1579615754861	Monocyte
B_0157850_ZJC_A_AATGTTGCAGCAGGAAGGTGCGAA	-13.9070458088854	19.5001614408713	B
B_0157850_ZJC_A_AATGTTGCAGTGGTCAAACGTGAT	-16.1569332753161	-13.7462813539285	NK
B_0157850_ZJC_A_AATGTTGCAGTGGTCACGACTGGA	-14.6890024815538	-12.7450253648538	NK
B_0157850_ZJC_A_AATGTTGCATAGCGACAGTACAAG	17.4705386485121	-14.060952870347	Monocyte
B_0157850_ZJC_A_AATGTTGCATCATTCCAACTCACC	14.1769719447157	6.09253767301851	Tumor
B_0157850_ZJC_A_AATGTTGCATCATTCCAGATGTAC	-2.74971553430348	-0.822587160565325	DC
B_0157850_ZJC_A_AATGTTGCATCATTCCCGGATTGC	-15.9612183247545	-9.54468700120635	T
B_0157850_ZJC_A_AATGTTGCATCCTGTAGATAGACA	-14.9705233250597	-14.7698247117776	NK
B_0157850_ZJC_A_AATGTTGCATCCTGTATGGTGGTA	-13.634942499254	-13.8876683397073	NK
B_0157850_ZJC_A_AATGTTGCATTGAGGATGGAACAA	-17.6743302021959	-8.93157836625762	T
B_0157850_ZJC_A_AATGTTGCATTGGCTCACCACTGT	-17.3812451039293	-9.89450999925322	T
B_0157850_ZJC_A_AATGTTGCCAACCACAAATCCGTC	18.1718516673109	-14.0035445375223	Monocyte
B_0157850_ZJC_A_AATGTTGCCAAGACTACCTCCTGA	-19.4343590413073	2.12485340406709	T
B_0157850_ZJC_A_AATGTTGCCACCTTACCCGAAGTA	-19.7626080189684	1.99988106062227	T
B_0157850_ZJC_A_AATGTTGCCACCTTACCGCATACA	-14.4735731755236	-14.6700522584695	NK
B_0157850_ZJC_A_AATGTTGCCACTTCGAATCCTGTA	-12.4890513096788	19.2718384580832	B
B_0157850_ZJC_A_AATGTTGCCACTTCGAGCTCGGTA	0.767388197328751	-2.53812238404936	DC
B_0157850_ZJC_A_AATGTTGCCAGATCTGAAGACGGA	17.2892184580824	-13.7461936158914	Monocyte
B_0157850_ZJC_A_AATGTTGCCATACCAACACCTTAC	-18.6505245839098	-1.99729928205199	T
B_0157850_ZJC_A_AATGTTGCCATCAAGTAACAACCA	16.4037185038587	-9.87051459977812	Monocyte
B_0157850_ZJC_A_AATGTTGCCATCAAGTATCATTCC	-16.3566193257311	-9.57104655931182	T
B_0157850_ZJC_A_AATGTTGCCATCAAGTCAAGGAGC	-20.6030811940172	3.51380303671174	T
B_0157850_ZJC_A_AATGTTGCCATCAAGTCCTAATCC	-15.414652315233	-13.6495854539651	NK
B_0157850_ZJC_A_AATGTTGCCATCAAGTTTCACGCA	-14.3640570317247	-14.1515328569192	NK
B_0157850_ZJC_A_AATGTTGCCCAGTTCAAAACATCG	-2.7484593068102	-0.827531723477312	DC
B_0157850_ZJC_A_AATGTTGCCCGACAACAAACATCG	15.7651086176893	-12.7584550065774	Monocyte
B_0157850_ZJC_A_AATGTTGCCCGACAACAGAGTCAA	-16.78249975786	-6.2034747285623	T
B_0157850_ZJC_A_AATGTTGCCCGACAACGCGAGTAA	17.468118223097	-9.1837804002542	Monocyte
B_0157850_ZJC_A_AATGTTGCCCTAATCCCAAGACTA	17.6461654032728	-10.281803814866	Monocyte
B_0157850_ZJC_A_AATGTTGCCCTAATCCGGAGAACA	-18.0828785572985	-4.46479627320952	T
B_0157850_ZJC_A_AATGTTGCCGACACACGAACAGGC	-17.4352554951647	-7.3675806207437	T
B_0157850_ZJC_A_AATGTTGCCGACTGGATATCAGCA	-16.9627499257067	-9.95053168962187	T
B_0157850_ZJC_A_AATGTTGCCGCTGATCACCACTGT	-14.6608471547106	-13.3025757951517	NK
B_0157850_ZJC_A_AATGTTGCCGCTGATCCATCAAGT	16.3833690012953	-10.4400307817239	Monocyte
B_0157850_ZJC_A_AATGTTGCCGGATTGCAGCAGGAA	-18.0470432911852	4.44939211180025	T
B_0157850_ZJC_A_AATGTTGCCTAAGGTCCGCTGATC	-11.9045300160387	-9.81683513353057	T
B_0157850_ZJC_A_AATGTTGCCTCAATGAACAGCAGA	-18.3239788685778	-7.16246577928252	T
B_0157850_ZJC_A_AATGTTGCCTCAATGACGACTGGA	17.0727115000746	-12.9283034486551	Monocyte
B_0157850_ZJC_A_AATGTTGCCTGAGCCACCTCTATC	17.9226050700209	-9.80624362657256	Monocyte
B_0157850_ZJC_A_AATGTTGCGAATCTGAAATCCGTC	-19.956478563402	3.20625356008821	T
B_0157850_ZJC_A_AATGTTGCGACTAGTAAAGGACAC	-19.3901810322741	1.74523475935274	T
B_0157850_ZJC_A_AATGTTGCGAGCTGAAAATGTTGC	-17.8153023396471	-9.18163940141387	T
B_0157850_ZJC_A_AATGTTGCGAGTTAGCCAGCGTTA	-17.598568407152	-10.0323550386209	T
B_0157850_ZJC_A_AATGTTGCGATAGACACCTAATCC	17.9037928904554	-11.3840863389749	Monocyte
B_0157850_ZJC_A_AATGTTGCGATGAATCAAACATCG	17.7981620158216	-9.79177161882109	Monocyte
B_0157850_ZJC_A_AATGTTGCGCCAAGACACCTCCAA	18.0053916300795	-11.2318408174295	Monocyte
B_0157850_ZJC_A_AATGTTGCGCGAGTAAACAGCAGA	-17.8501400624254	-7.34247848222441	T
B_0157850_ZJC_A_AATGTTGCGCTCGGTAAGCACCTC	-17.6825680409411	-7.94491025636382	T
B_0157850_ZJC_A_AATGTTGCGCTCGGTACCGACAAC	-16.9976753865221	-9.60205527970976	T
B_0157850_ZJC_A_AATGTTGCGCTCGGTAGCCACATA	0.771567078973953	-2.38526889512725	DC
B_0157850_ZJC_A_AATGTTGCGGAGAACATGAAGAGA	-17.3693298970202	-10.0944955034036	T
B_0157850_ZJC_A_AATGTTGCGGTGCGAAACGTATCA	-13.2234329853991	18.5436775999289	B
B_0157850_ZJC_A_AATGTTGCGGTGCGAACCAGTTCA	-13.9650549565294	-14.2050130052347	NK
B_0157850_ZJC_A_AATGTTGCGTACGCAAGCGAGTAA	-15.8968128834704	-13.9866606874246	NK
B_0157850_ZJC_A_AATGTTGCGTCTGTCAAGAGTCAA	-18.4436669026354	-3.47554752061553	T
B_0157850_ZJC_A_AATGTTGCGTCTGTCAGTGTTCTA	17.6868625010511	-14.5724179429788	Monocyte
B_0157850_ZJC_A_AATGTTGCGTGTTCTAGGTGCGAA	-12.2776884709337	17.6117909269553	B
B_0157850_ZJC_A_AATGTTGCTAGGATGACACCTTAC	16.2442965830824	-12.8720929307718	Monocyte
B_0157850_ZJC_A_AATGTTGCTCCGTCTAACATTGGC	-17.8599171315172	-8.32151290605254	T
B_0157850_ZJC_A_AATGTTGCTCCGTCTAAGGCTAAC	-15.1000046406725	-14.5342223329324	NK
B_0157850_ZJC_A_AATGTTGCTGAAGAGAAAGACGGA	-15.1962103520372	-13.4124238176126	NK
B_0157850_ZJC_A_AATGTTGCTGAAGAGAAAGAGATC	-13.3069090519884	17.8567879514914	B
B_0157850_ZJC_A_AATGTTGCTGAAGAGACTGAGCCA	-17.496683565233	4.86404255201631	T
B_0157850_ZJC_A_AATGTTGCTGGAACAAACAGCAGA	-13.8659128819445	19.470860751174	B
B_0157850_ZJC_A_AATGTTGCTGGCTTCAAATCCGTC	18.4710860575697	-11.5856091661233	Monocyte
B_0157850_ZJC_A_AATGTTGCTGGCTTCAAGTACAAG	-14.2467808400133	-11.5770861787576	NK
B_0157850_ZJC_A_AATGTTGCTGGTGGTACCGAAGTA	17.3848491038343	-11.2695824785013	Monocyte
B_0157850_ZJC_A_AATGTTGCTTCACGCAGATAGACA	-17.2431854878405	-4.93065854737944	T
B_0157850_ZJC_A_ACAAGCTAAAACATCGTGGCTTCA	-16.8879074727038	-9.79717704484648	T
B_0157850_ZJC_A_ACAAGCTAAAACATCGTTCACGCA	-20.0852322255114	3.51528790762239	T
B_0157850_ZJC_A_ACAAGCTAAACCGAGAGTACGCAA	-17.7485165272692	-9.31045505235381	T
B_0157850_ZJC_A_ACAAGCTAAACGCTTAAGTGGTCA	17.0870757426283	-10.3618609590311	Monocyte
B_0157850_ZJC_A_ACAAGCTAAACGCTTACAAGGAGC	8.48995927229137	16.1769078092795	Tumor
B_0157850_ZJC_A_ACAAGCTAAACGCTTACTCAATGA	14.3365416850111	6.08393410017305	Tumor
B_0157850_ZJC_A_ACAAGCTAAACGCTTATGGCTTCA	16.5059695567152	-13.203829495408	Monocyte
B_0157850_ZJC_A_ACAAGCTAAACGTGATAAGACGGA	-19.5038361226061	3.06410649587922	T
B_0157850_ZJC_A_ACAAGCTAAACGTGATGACAGTGC	17.0131659831068	-10.0861155671854	Monocyte
B_0157850_ZJC_A_ACAAGCTAAACGTGATGCTAACGA	-17.1478733693102	-5.59932967851348	T
B_0157850_ZJC_A_ACAAGCTAAACTCACCACAAGCTA	-17.3659996663073	-7.1725179834146	T
B_0157850_ZJC_A_ACAAGCTAAACTCACCCAAGGAGC	-16.8473419819811	-9.56236240098662	T
B_0157850_ZJC_A_ACAAGCTAAAGACGGAAACAACCA	-15.4700712834337	-14.2428624315042	NK
B_0157850_ZJC_A_ACAAGCTAAAGACGGAACACGACC	-16.3168549214342	-8.94057723710723	T
B_0157850_ZJC_A_ACAAGCTAAAGACGGAGTGTTCTA	-18.7742161427477	-1.8348645849008	T
B_0157850_ZJC_A_ACAAGCTAAAGAGATCACTATGCA	0.696291806842987	-2.60450097749419	DC
B_0157850_ZJC_A_ACAAGCTAAAGAGATCGATGAATC	-20.1496891652086	3.37991240789705	T
B_0157850_ZJC_A_ACAAGCTAAAGGACACAATCCGTC	-18.9600052510241	-2.01743039319701	T
B_0157850_ZJC_A_ACAAGCTAAAGGACACGATAGACA	17.3105368937513	-11.7125575227518	Monocyte
B_0157850_ZJC_A_ACAAGCTAAAGGACACGCCAAGAC	-15.9491238270739	-13.5293032808084	NK
B_0157850_ZJC_A_ACAAGCTAAAGGTACACGCTGATC	-16.4590210591295	-8.57178661058135	T
B_0157850_ZJC_A_ACAAGCTAAAGGTACAGGAGAACA	-14.7484297429064	-13.4027545137186	NK
B_0157850_ZJC_A_ACAAGCTAAATCCGTCAAGACGGA	16.0836243952772	-8.59142657945342	Monocyte
B_0157850_ZJC_A_ACAAGCTAAATCCGTCCTGAGCCA	-14.4466547642687	-14.7020709199686	NK
B_0157850_ZJC_A_ACAAGCTAAATGTTGCAGCAGGAA	-18.032125917528	4.38059881498628	T
B_0157850_ZJC_A_ACAAGCTAAATGTTGCGAATCTGA	-19.714291063402	3.69313386251741	T
B_0157850_ZJC_A_ACAAGCTAACAAGCTAACCTCCAA	16.9013247813246	-13.9462020082254	Monocyte
B_0157850_ZJC_A_ACAAGCTAACACAGAAGTCTGTCA	-15.0484585438707	-13.1320292634744	NK
B_0157850_ZJC_A_ACAAGCTAACAGATTCGATAGACA	-19.8314499531725	2.40347388555818	T
B_0157850_ZJC_A_ACAAGCTAACAGATTCGATGAATC	-18.8678612385729	3.3189633207541	T
B_0157850_ZJC_A_ACAAGCTAACAGATTCGCCACATA	-16.36794897661	-10.7815177125711	T
B_0157850_ZJC_A_ACAAGCTAACATTGGCTCCGTCTA	-16.8835320149401	-10.2087857408304	T
B_0157850_ZJC_A_ACAAGCTAACCACTGTATGCCTAA	-13.7921967183092	-14.0035493058938	NK
B_0157850_ZJC_A_ACAAGCTAACCACTGTCAACCACA	19.06733277693	-10.9621989412088	Monocyte
B_0157850_ZJC_A_ACAAGCTAACCACTGTCTAAGGTC	-20.2251019154528	3.95404604246431	T
B_0157850_ZJC_A_ACAAGCTAACCACTGTTGGAACAA	-16.3001789723375	-14.2648894471902	NK
B_0157850_ZJC_A_ACAAGCTAACGCTCGATGGTGGTA	-19.1747097645739	3.42641428282075	T
B_0157850_ZJC_A_ACAAGCTAACGTATCAAGTGGTCA	-19.6481327687243	2.01910022070222	T
B_0157850_ZJC_A_ACAAGCTAACTATGCAAGAGTCAA	17.707059415724	-12.1308619661111	Monocyte
B_0157850_ZJC_A_ACAAGCTAACTATGCACGAACTTA	-14.2296366368273	15.2888586836081	B
B_0157850_ZJC_A_ACAAGCTAAGAGTCAAACGTATCA	-18.8249725972155	1.81085708906465	T
B_0157850_ZJC_A_ACAAGCTAAGAGTCAACGACTGGA	16.4870696391127	-15.0199238939065	Monocyte
B_0157850_ZJC_A_ACAAGCTAAGAGTCAATGAAGAGA	16.4901519145033	-13.0746018571634	Monocyte
B_0157850_ZJC_A_ACAAGCTAAGATGTACTGAAGAGA	-15.5923800145128	-12.6112935228128	NK
B_0157850_ZJC_A_ACAAGCTAAGCACCTCACCTCCAA	-19.2948136006334	3.50618198683076	T
B_0157850_ZJC_A_ACAAGCTAAGCAGGAACTAAGGTC	-20.292244402025	4.00256660749727	T
B_0157850_ZJC_A_ACAAGCTAAGCAGGAAGACTAGTA	-18.0675396595934	-9.00965472886748	T
B_0157850_ZJC_A_ACAAGCTAAGCCATGCACTATGCA	-15.9393925343493	-14.1881997270364	NK
B_0157850_ZJC_A_ACAAGCTAAGCCATGCAGATGTAC	-16.4974693928698	-10.5488726777811	T
B_0157850_ZJC_A_ACAAGCTAAGCCATGCGATAGACA	-19.0622563038805	2.43452838232332	T
B_0157850_ZJC_A_ACAAGCTAAGCCATGCGCCACATA	-14.6081061039904	-11.8961226625223	NK
B_0157850_ZJC_A_ACAAGCTAAGGCTAACAACCGAGA	-16.9644283925036	-8.52549049089141	T
B_0157850_ZJC_A_ACAAGCTAAGGCTAACCGGATTGC	-19.1351475392321	1.30724397470765	T
B_0157850_ZJC_A_ACAAGCTAAGTACAAGACCTCCAA	18.6611590708753	-12.5537640733499	Monocyte
B_0157850_ZJC_A_ACAAGCTAAGTACAAGACGCTCGA	-19.6735672627428	2.79551890661531	T
B_0157850_ZJC_A_ACAAGCTAAGTACAAGATAGCGAC	-16.3444294606188	-14.4808509034891	NK
B_0157850_ZJC_A_ACAAGCTAAGTACAAGGAACAGGC	18.0644374217054	-12.3285176439065	Monocyte
B_0157850_ZJC_A_ACAAGCTAAGTACAAGTCCGTCTA	-20.7586483632067	3.12805035879426	T
B_0157850_ZJC_A_ACAAGCTAAGTCACTAAAGGACAC	-14.7710470829943	-14.0955464525003	NK
B_0157850_ZJC_A_ACAAGCTAATAGCGACAAGAGATC	-18.0636849080065	-6.06404039094634	T
B_0157850_ZJC_A_ACAAGCTAATAGCGACACAGCAGA	-19.7615742360094	3.40559962560945	T
B_0157850_ZJC_A_ACAAGCTAATAGCGACCTGTAGCC	-16.4839481984118	-12.5550210160989	NK
B_0157850_ZJC_A_ACAAGCTAATCATTCCCAACCACA	-19.8780617390612	3.75349667837434	T
B_0157850_ZJC_A_ACAAGCTAATTGAGGAACAGCAGA	-14.0778460179308	-14.6590487642068	NK
B_0157850_ZJC_A_ACAAGCTAATTGAGGACATCAAGT	-17.0882515583971	-9.97546168992705	T
B_0157850_ZJC_A_ACAAGCTAATTGAGGAGGAGAACA	-14.239946809862	-13.3994624299783	NK
B_0157850_ZJC_A_ACAAGCTAATTGGCTCGCTAACGA	16.5978312815687	-9.81605788896269	Monocyte
B_0157850_ZJC_A_ACAAGCTACAAGACTAACGTATCA	-17.7124428425768	-8.65200683305449	T
B_0157850_ZJC_A_ACAAGCTACAAGACTAAGATCGCA	-15.0945181523302	-13.178251950242	NK
B_0157850_ZJC_A_ACAAGCTACAAGACTAAGTCACTA	-15.9931454335192	-10.6462714357156	T
B_0157850_ZJC_A_ACAAGCTACAAGGAGCATCCTGTA	-17.7708515797594	-8.61037227342314	T
B_0157850_ZJC_A_ACAAGCTACAAGGAGCCACTTCGA	-18.0203423176745	-9.02073642442412	T
B_0157850_ZJC_A_ACAAGCTACAATGGAACCGAAGTA	-14.3060593281725	15.0710099058371	B
B_0157850_ZJC_A_ACAAGCTACAGATCTGCTGGCATA	18.0485644663832	-10.1720215959329	Monocyte
B_0157850_ZJC_A_ACAAGCTACAGCGTTAACTATGCA	16.891027006056	-14.8766009492654	Monocyte
B_0157850_ZJC_A_ACAAGCTACAGCGTTAAGTCACTA	-15.4662727986315	-12.4018294496316	NK
B_0157850_ZJC_A_ACAAGCTACAGCGTTACCGACAAC	18.5624118174574	-12.7830445451517	Monocyte
B_0157850_ZJC_A_ACAAGCTACATACCAAATCCTGTA	-18.2518772755602	-7.19046518037505	T
B_0157850_ZJC_A_ACAAGCTACATACCAACAGCGTTA	-13.0341076527575	18.4510052519064	B
B_0157850_ZJC_A_ACAAGCTACATACCAATCTTCACA	-19.7605690632799	1.71892693807893	T
B_0157850_ZJC_A_ACAAGCTACATACCAATGGAACAA	-16.9596981678942	4.90238693525606	T
B_0157850_ZJC_A_ACAAGCTACCAGTTCATATCAGCA	-18.0126976643541	-7.52895089814849	T
B_0157850_ZJC_A_ACAAGCTACCATCCTCAAGGACAC	-19.0503716145495	-0.438878325917193	T
B_0157850_ZJC_A_ACAAGCTACCATCCTCAGAGTCAA	-15.1979660664538	-13.0467002076883	NK
B_0157850_ZJC_A_ACAAGCTACCGAAGTACCGAAGTA	-19.0508198414782	2.41860035230928	T
B_0157850_ZJC_A_ACAAGCTACCGAAGTACCGTGAGA	18.0116286601087	-13.921153752305	Monocyte
B_0157850_ZJC_A_ACAAGCTACCGAAGTAGCGAGTAA	-13.1251969014147	19.5004628019553	B
B_0157850_ZJC_A_ACAAGCTACCGACAACACACAGAA	17.2348056162855	-13.1373583955545	Monocyte
B_0157850_ZJC_A_ACAAGCTACCGACAACCCATCCTC	-14.0439886723497	-13.7700659913797	NK
B_0157850_ZJC_A_ACAAGCTACCTAATCCAACGCTTA	18.7172541941664	-10.2626301927347	Monocyte
B_0157850_ZJC_A_ACAAGCTACGAACTTATGGTGGTA	-14.256189790819	-14.1946437043924	NK
B_0157850_ZJC_A_ACAAGCTACGACACACCTCAATGA	0.661943169977371	-2.44472929666228	DC
B_0157850_ZJC_A_ACAAGCTACGACACACGCTCGGTA	-12.4925522480944	-10.7418982667703	NK
B_0157850_ZJC_A_ACAAGCTACGACTGGAAGGCTAAC	-16.2526688252428	-11.5091778917093	NK
B_0157850_ZJC_A_ACAAGCTACGACTGGACTCAATGA	-18.0479111348131	-9.18856212327666	T
B_0157850_ZJC_A_ACAAGCTACGACTGGACTGAGCCA	-20.6274304066637	3.33839038183504	T
B_0157850_ZJC_A_ACAAGCTACGACTGGATGGCTTCA	-17.050545183275	-10.4317872209329	T
B_0157850_ZJC_A_ACAAGCTACGCATACACCTCCTGA	-17.56401487932	-5.48057815263457	T
B_0157850_ZJC_A_ACAAGCTACGGATTGCAGGCTAAC	-17.562700716112	-10.2027403993387	T
B_0157850_ZJC_A_ACAAGCTACTCAATGACGCATACA	17.4169497813246	-9.87913581559844	Monocyte
B_0157850_ZJC_A_ACAAGCTACTCAATGAGTGTTCTA	-15.2554869328478	-13.2356288118143	NK
B_0157850_ZJC_A_ACAAGCTACTGAGCCACCTCCTGA	-14.8769058857897	-12.8046290559549	NK
B_0157850_ZJC_A_ACAAGCTACTGAGCCAGCTAACGA	-15.0183272038439	-13.7536971254129	NK
B_0157850_ZJC_A_ACAAGCTACTGAGCCATGAAGAGA	19.1395182932875	-11.0161740464944	Monocyte
B_0157850_ZJC_A_ACAAGCTACTGTAGCCGCCACATA	15.9669604624769	-13.5741412324686	Monocyte
B_0157850_ZJC_A_ACAAGCTAGAACAGGCAATCCGTC	18.1486430491468	-14.2575814409036	Monocyte
B_0157850_ZJC_A_ACAAGCTAGAACAGGCCGCATACA	-6.48614737138539	8.30820015241914	Plasma
B_0157850_ZJC_A_ACAAGCTAGAATCTGAAGAGTCAA	-17.8726219807604	-9.23158332536406	T
B_0157850_ZJC_A_ACAAGCTAGACTAGTAATCATTCC	-6.9045266781786	-11.6694152040262	Macrophage
B_0157850_ZJC_A_ACAAGCTAGACTAGTACATACCAA	17.8179660166761	-15.1389949006814	Monocyte
B_0157850_ZJC_A_ACAAGCTAGAGCTGAAAAGGACAC	-16.5290875111559	-5.48955461213774	NK
B_0157850_ZJC_A_ACAAGCTAGAGCTGAAGAGTTAGC	0.504757198240463	-2.4782287759561	DC
B_0157850_ZJC_A_ACAAGCTAGAGTTAGCCCTAATCC	-17.9944214497545	3.50124076177888	T
B_0157850_ZJC_A_ACAAGCTAGATAGACAGAATCTGA	-14.2665047322252	-14.2684266252298	NK
B_0157850_ZJC_A_ACAAGCTAGATGAATCACAAGCTA	-15.4266266499498	-13.210348813035	NK
B_0157850_ZJC_A_ACAAGCTAGCCACATAAACAACCA	-12.0552115117052	15.762066157363	B
B_0157850_ZJC_A_ACAAGCTAGCGAGTAAACACGACC	16.4948401774427	-5.66167756746001	Monocyte
B_0157850_ZJC_A_ACAAGCTAGCGAGTAACCAGTTCA	-17.6497158680895	-9.78306743333525	T
B_0157850_ZJC_A_ACAAGCTAGCTAACGAGATGAATC	-16.5700497303942	-9.35766479203887	T
B_0157850_ZJC_A_ACAAGCTAGGAGAACAACTATGCA	-19.1721291218737	0.522475512526563	T
B_0157850_ZJC_A_ACAAGCTAGGAGAACACACCTTAC	-14.4685196553209	-13.5039288682718	NK
B_0157850_ZJC_A_ACAAGCTAGGAGAACACATCAAGT	-15.5925268803576	-13.4677397889871	NK
B_0157850_ZJC_A_ACAAGCTAGGTGCGAAAGATGTAC	14.0805898036024	6.15747335722261	Tumor
B_0157850_ZJC_A_ACAAGCTAGGTGCGAAATTGAGGA	17.0004535044691	-11.2446925325174	Monocyte
B_0157850_ZJC_A_ACAAGCTAGGTGCGAATTCACGCA	-15.1361097966173	-14.5345446748514	NK
B_0157850_ZJC_A_ACAAGCTAGTACGCAAACACAGAA	-6.46024223909169	-11.2787673158426	Macrophage
B_0157850_ZJC_A_ACAAGCTAGTCGTAGAAACAACCA	-17.7609276448229	-4.24842712114043	T
B_0157850_ZJC_A_ACAAGCTAGTCGTAGACATCAAGT	-17.71338698015	-8.56954452226348	T
B_0157850_ZJC_A_ACAAGCTAGTCTGTCACCAGTTCA	-19.1708588276842	2.68721059133821	T
B_0157850_ZJC_A_ACAAGCTAGTGTTCTAACGTATCA	-19.3132500325182	2.139041932128	T
B_0157850_ZJC_A_ACAAGCTAGTGTTCTAGAGCTGAA	-17.798706499193	-9.33251067826934	T
B_0157850_ZJC_A_ACAAGCTATATCAGCAGCCACATA	-16.0646919880846	-14.0208995027322	NK
B_0157850_ZJC_A_ACAAGCTATCCGTCTAAGTACAAG	-17.0218472157457	-7.24735995958037	T
B_0157850_ZJC_A_ACAAGCTATCCGTCTAGTACGCAA	-15.0191130314806	-14.9346787614603	NK
B_0157850_ZJC_A_ACAAGCTATCTTCACAACAAGCTA	17.6973738993666	-12.3859564943094	Monocyte
B_0157850_ZJC_A_ACAAGCTATCTTCACAGGTGCGAA	-16.9026245747545	-9.46110316941924	T
B_0157850_ZJC_A_ACAAGCTATGGAACAACTGAGCCA	-17.6553101216295	-8.98306914994902	T
B_0157850_ZJC_A_ACAAGCTATGGAACAAGACTAGTA	16.4265246714613	-12.7228066606302	Monocyte
B_0157850_ZJC_A_ACAAGCTATGGCTTCAACCTCCAA	-19.2698502217272	0.820577354929975	T
B_0157850_ZJC_A_ACAAGCTATGGTGGTACGGATTGC	-14.9271521244982	-14.636618344285	NK
B_0157850_ZJC_A_ACAAGCTATTCACGCACAAGACTA	-6.78939720735341	-11.5654494447488	Macrophage
B_0157850_ZJC_A_ACACAGAAAAACATCGAATCCGTC	-18.5056748066881	-3.27441116998381	T
B_0157850_ZJC_A_ACACAGAAAAACATCGAGTACAAG	-13.7334332142809	-14.1970088166971	NK
B_0157850_ZJC_A_ACACAGAAAACAACCAGAACAGGC	17.0311694468519	-14.3639895601053	Monocyte
B_0157850_ZJC_A_ACACAGAAAACCGAGAACGTATCA	-18.9970841084459	0.260927947066358	T
B_0157850_ZJC_A_ACACAGAAAACCGAGAAGGCTAAC	-4.61395594224721	10.3576538877707	Plasma
B_0157850_ZJC_A_ACACAGAAAACCGAGACCGTGAGA	-6.88512226686269	-11.6326253099222	Macrophage
B_0157850_ZJC_A_ACACAGAAAACGTGATTGGAACAA	-17.5247521077135	4.73199156095796	T
B_0157850_ZJC_A_ACACAGAAAACTCACCATAGCGAC	-0.981276002977188	23.1810696439963	Fibroblast
B_0157850_ZJC_A_ACACAGAAAACTCACCGTCTGTCA	14.4762235011122	5.92959955503755	Tumor
B_0157850_ZJC_A_ACACAGAAAAGACGGACAATGGAA	-14.548953500841	-12.9127967042703	NK
B_0157850_ZJC_A_ACACAGAAAAGAGATCAACTCACC	-16.3869938527086	-8.21695872972197	T
B_0157850_ZJC_A_ACACAGAAAAGAGATCCATACCAA	17.3685584391615	-15.01341792772	Monocyte
B_0157850_ZJC_A_ACACAGAAAAGGTACACCAGTTCA	-17.3087124501207	-10.4333436174173	T
B_0157850_ZJC_A_ACACAGAAAAGGTACAGAATCTGA	-6.88971611604482	-11.6025206727762	Macrophage
B_0157850_ZJC_A_ACACAGAAAATCCGTCACTATGCA	-18.1221832905748	-8.9295079393167	T
B_0157850_ZJC_A_ACACAGAAAATGTTGCAGCAGGAA	-16.7228417073229	-9.7442462129373	T
B_0157850_ZJC_A_ACACAGAAACAAGCTAGCCAAGAC	-18.5637154255846	1.533399851821	T
B_0157850_ZJC_A_ACACAGAAACAAGCTAGCTCGGTA	-18.4708122883776	-1.90457853505797	T
B_0157850_ZJC_A_ACACAGAAACACAGAAACGTATCA	-13.4245114003161	19.6280682401877	B
B_0157850_ZJC_A_ACACAGAAACACAGAACAAGACTA	-16.1469311390856	-14.1196648759622	NK
B_0157850_ZJC_A_ACACAGAAACACGACCCAATGGAA	-16.463142839525	-11.4959475679178	NK
B_0157850_ZJC_A_ACACAGAAACACGACCCACTTCGA	15.8800788249037	-8.28615256974883	Monocyte
B_0157850_ZJC_A_ACACAGAAACATTGGCAGATCGCA	-16.7263912831286	-8.77624198625273	T
B_0157850_ZJC_A_ACACAGAAACCACTGTAGCCATGC	-15.6149363194445	-10.9977976960916	NK
B_0157850_ZJC_A_ACACAGAAACCACTGTGTCTGTCA	-16.3951878224352	-9.89313289354033	T
B_0157850_ZJC_A_ACACAGAAACGCTCGAACTATGCA	-14.1448511754015	-14.0161959810037	NK
B_0157850_ZJC_A_ACACAGAAACGCTCGATCCGTCTA	-15.0392832432726	-14.0126845521707	NK
B_0157850_ZJC_A_ACACAGAAACGTATCAAACGCTTA	-0.000200701210792575	11.716936381362	Plasma
B_0157850_ZJC_A_ACACAGAAACTATGCACTCAATGA	-18.2298817311266	-8.80720588395781	T
B_0157850_ZJC_A_ACACAGAAAGATCGCAGTACGCAA	-20.0105499897936	2.33434918691926	T
B_0157850_ZJC_A_ACACAGAAAGATCGCATGGCTTCA	-18.9528603230455	-2.93198749253935	T
B_0157850_ZJC_A_ACACAGAAAGATGTACGCTCGGTA	-20.0127758656481	3.03314688970857	T
B_0157850_ZJC_A_ACACAGAAAGCACCTCAGGCTAAC	-19.9884495411852	2.40906027128511	T
B_0157850_ZJC_A_ACACAGAAAGCACCTCGTACGCAA	15.9215684260389	-15.0307023210306	Monocyte
B_0157850_ZJC_A_ACACAGAAAGCAGGAACGCTGATC	-16.6846298848131	-3.78407284448332	T
B_0157850_ZJC_A_ACACAGAAAGCAGGAACTCAATGA	-17.6370377217272	-9.85652801225371	T
B_0157850_ZJC_A_ACACAGAAAGCAGGAATGGAACAA	-11.3250889454821	2.80516269972139	T
B_0157850_ZJC_A_ACACAGAAAGCCATGCCATACCAA	17.9724212016127	-12.6701657457132	Monocyte
B_0157850_ZJC_A_ACACAGAAAGCCATGCGGAGAACA	17.7431521739027	-11.5071122331399	Monocyte
B_0157850_ZJC_A_ACACAGAAAGGCTAACAAACATCG	16.2465625132582	-14.7180506868143	Monocyte
B_0157850_ZJC_A_ACACAGAAAGTACAAGGTCTGTCA	18.3056369151136	-9.87535163591094	Monocyte
B_0157850_ZJC_A_ACACAGAAAGTACAAGTGGCTTCA	17.4831290568373	-12.3293769044656	Monocyte
B_0157850_ZJC_A_ACACAGAAATCCTGTAACAGCAGA	-19.6380524311998	2.22631934454255	T
B_0157850_ZJC_A_ACACAGAAATCCTGTAAGTACAAG	17.8676162089369	-14.3705928010721	Monocyte
B_0157850_ZJC_A_ACACAGAAATCCTGTAGACTAGTA	17.5567031229994	-13.0988433046121	Monocyte
B_0157850_ZJC_A_ACACAGAAATGCCTAAACAGATTC	-13.8899511967638	-14.1651169938821	NK
B_0157850_ZJC_A_ACACAGAAATGCCTAAGAGCTGAA	17.6008487071058	-10.2308528108377	Monocyte
B_0157850_ZJC_A_ACACAGAAATTGGCTCAGTGGTCA	-17.6386341725329	-5.66980477998442	T
B_0157850_ZJC_A_ACACAGAAATTGGCTCGAACAGGC	-15.5808062230089	-14.3378865403909	NK
B_0157850_ZJC_A_ACACAGAACAAGGAGCATGCCTAA	-17.4376835499743	-7.4502165002603	T
B_0157850_ZJC_A_ACACAGAACACCTTACAATCCGTC	17.9469390238783	-12.991035191514	Monocyte
B_0157850_ZJC_A_ACACAGAACAGATCTGATCATTCC	17.9270987833998	-10.9898678941507	Monocyte
B_0157850_ZJC_A_ACACAGAACAGATCTGCCATCCTC	-16.6130814228991	-9.73382732103057	T
B_0157850_ZJC_A_ACACAGAACAGATCTGCTAAGGTC	-17.8956761036852	-8.33924838731475	T
B_0157850_ZJC_A_ACACAGAACAGCGTTAAAGAGATC	-15.4471001301745	-11.2874514741678	T
B_0157850_ZJC_A_ACACAGAACATACCAACCTCCTGA	-19.7470211659411	3.69122460653596	T
B_0157850_ZJC_A_ACACAGAACATCAAGTATCCTGTA	-15.6105141316393	-13.0450360460062	NK
B_0157850_ZJC_A_ACACAGAACCAGTTCAACGCTCGA	16.7549014414808	-13.2776200456399	Monocyte
B_0157850_ZJC_A_ACACAGAACCAGTTCAATCCTGTA	-14.7162327443102	-14.0002562684793	NK
B_0157850_ZJC_A_ACACAGAACCATCCTCTGGAACAA	-14.5319437657335	-13.0710789842386	NK
B_0157850_ZJC_A_ACACAGAACCGAAGTAACACGACC	-17.3759007130602	-8.7511403245706	T
B_0157850_ZJC_A_ACACAGAACCGTGAGAATCATTCC	-17.4798607502916	-4.40591594407744	T
B_0157850_ZJC_A_ACACAGAACCGTGAGACACCTTAC	17.9813742960951	-11.5968444032449	Monocyte
B_0157850_ZJC_A_ACACAGAACCGTGAGAGCTAACGA	14.1033835734388	5.18561342527681	Tumor
B_0157850_ZJC_A_ACACAGAACCTAATCCCACTTCGA	-18.9193424855211	2.55626490881257	T
B_0157850_ZJC_A_ACACAGAACCTCCTGAACAAGCTA	-6.68200680360585	8.43598488142305	Plasma
B_0157850_ZJC_A_ACACAGAACCTCCTGAACAGCAGA	-17.4454617176989	-9.89046069810576	T
B_0157850_ZJC_A_ACACAGAACCTCCTGATATCAGCA	-9.14511057481557	4.02466276457124	T
B_0157850_ZJC_A_ACACAGAACGAACTTACCTAATCC	-19.2072338734606	1.06360951235109	T
B_0157850_ZJC_A_ACACAGAACGACTGGAATCCTGTA	-13.2977127705553	19.0226891355734	B
B_0157850_ZJC_A_ACACAGAACGCATACACCGACAAC	-19.637163606737	3.59087827970796	T
B_0157850_ZJC_A_ACACAGAACGCTGATCAACGCTTA	14.2422252024671	-6.87869140336699	Monocyte
B_0157850_ZJC_A_ACACAGAACGGATTGCAGCAGGAA	-2.7370109234789	-0.838927058674761	DC
B_0157850_ZJC_A_ACACAGAACTGAGCCAGCCACATA	-18.2649674092272	4.0578081922751	T
B_0157850_ZJC_A_ACACAGAACTGGCATAAAGGACAC	-17.1640743885973	-9.80111953447051	T
B_0157850_ZJC_A_ACACAGAAGAACAGGCACAAGCTA	16.9299636210462	-14.1597573442239	Monocyte
B_0157850_ZJC_A_ACACAGAAGAACAGGCCAAGGAGC	-19.6708893452623	1.83566859533601	T
B_0157850_ZJC_A_ACACAGAAGACTAGTAACTATGCA	-17.4125828419664	5.0297000723105	T
B_0157850_ZJC_A_ACACAGAAGAGCTGAATGAAGAGA	-20.2336220417955	2.78415921499544	T
B_0157850_ZJC_A_ACACAGAAGAGTTAGCCAGCGTTA	-16.6396717701891	-7.57983943650908	T
B_0157850_ZJC_A_ACACAGAAGATAGACAAACTCACC	-15.4603647862413	-12.2029978914041	NK
B_0157850_ZJC_A_ACACAGAAGATAGACAACAGATTC	17.073924573805	-9.80254146287627	Monocyte
B_0157850_ZJC_A_ACACAGAAGATAGACACCTCCTGA	14.7013058985731	-7.43545314500517	Monocyte
B_0157850_ZJC_A_ACACAGAAGATAGACACGGATTGC	19.183356794264	-11.1960265321512	Monocyte
B_0157850_ZJC_A_ACACAGAAGCCAAGACTGGTGGTA	17.070807966139	-12.131994931199	Monocyte
B_0157850_ZJC_A_ACACAGAAGCCACATACTGGCATA	-12.0419869099596	19.3658974485617	B
B_0157850_ZJC_A_ACACAGAAGCGAGTAACGACACAC	-17.9396004353502	-9.10594245622344	T
B_0157850_ZJC_A_ACACAGAAGCGAGTAAGATAGACA	14.4951501215956	5.89197185804658	Tumor
B_0157850_ZJC_A_ACACAGAAGCTAACGAAAGACGGA	-14.5638327275255	-13.4056355638284	NK
B_0157850_ZJC_A_ACACAGAAGCTAACGACGACACAC	16.8363566721937	-14.0629107637186	Monocyte
B_0157850_ZJC_A_ACACAGAAGCTCGGTAATCATTCC	-15.4346050892809	-14.5091416520853	NK
B_0157850_ZJC_A_ACACAGAAGGTGCGAAAAGACGGA	-18.9331535969713	-2.54875418374724	T
B_0157850_ZJC_A_ACACAGAAGGTGCGAACCGTGAGA	18.1097884501478	-13.1854512376565	Monocyte
B_0157850_ZJC_A_ACACAGAAGTACGCAAGTGTTCTA	-17.1374573384264	-6.37996169755644	T
B_0157850_ZJC_A_ACACAGAAGTGTTCTAAAGAGATC	-14.7610029850939	-14.2100007219095	NK
B_0157850_ZJC_A_ACACAGAATAGGATGAACATTGGC	17.5457721079847	-14.0066430253763	Monocyte
B_0157850_ZJC_A_ACACAGAATAGGATGATCTTCACA	15.6106295908949	-14.1816270036478	Monocyte
B_0157850_ZJC_A_ACACAGAATATCAGCAACACAGAA	16.8548713053724	-14.5864903611917	Monocyte
B_0157850_ZJC_A_ACACAGAATGAAGAGAACGTATCA	-17.3474507008532	-9.63076945970244	T
B_0157850_ZJC_A_ACACAGAATTCACGCACCGAAGTA	17.4135299052259	-14.7450215501565	Monocyte
B_0157850_ZJC_A_ACACGACCAAACATCGACGCTCGA	-14.6502222691515	-13.9821612519998	NK
B_0157850_ZJC_A_ACACGACCAACAACCAGAGCTGAA	-19.167379823778	1.58712962438875	T
B_0157850_ZJC_A_ACACGACCAACGCTTAAAACATCG	18.0140471781752	-9.63294765184111	Monocyte
B_0157850_ZJC_A_ACACGACCAACGTGATACCTCCAA	17.5059180583021	-13.784377781846	Monocyte
B_0157850_ZJC_A_ACACGACCAACGTGATAGTCACTA	-16.7758583699205	-7.77768632600493	T
B_0157850_ZJC_A_ACACGACCAACTCACCGAGCTGAA	-17.3449806843737	-8.88769790361113	T
B_0157850_ZJC_A_ACACGACCAAGACGGAACCACTGT	-19.4112381611803	1.83115914633088	T
B_0157850_ZJC_A_ACACGACCAAGACGGATGGCTTCA	-16.6153740559557	-10.1501919908304	T
B_0157850_ZJC_A_ACACGACCAAGAGATCAAACATCG	-16.9107079182604	-9.00974818895049	T
B_0157850_ZJC_A_ACACGACCAAGAGATCACAGCAGA	-18.2721199666002	-8.20427200029082	T
B_0157850_ZJC_A_ACACGACCAAGGTACAACAGCAGA	-18.2438034687975	-8.6610171479959	T
B_0157850_ZJC_A_ACACGACCAAGGTACAATTGAGGA	-18.3443493519762	-4.99592467973418	T
B_0157850_ZJC_A_ACACGACCAATCCGTCACCTCCAA	-19.5349144612291	2.25514772703462	T
B_0157850_ZJC_A_ACACGACCAATCCGTCCCTCTATC	-17.4178166066149	-9.2669102830667	T
B_0157850_ZJC_A_ACACGACCAATGTTGCGCCACATA	-17.8981918965319	-8.32123252580351	T
B_0157850_ZJC_A_ACACGACCAATGTTGCTGAAGAGA	-17.1383022938707	-6.99519559571929	T
B_0157850_ZJC_A_ACACGACCACAAGCTACCTCCTGA	-17.4727596913317	-9.42361995408721	T
B_0157850_ZJC_A_ACACGACCACACAGAACCGAAGTA	17.24266770735	-9.96735927293486	Monocyte
B_0157850_ZJC_A_ACACGACCACACAGAACCTAATCC	-15.6074556981066	-14.4975459260721	NK
B_0157850_ZJC_A_ACACGACCACAGCAGAACACGACC	-17.3054871235827	-8.88345977494902	T
B_0157850_ZJC_A_ACACGACCACCACTGTCTCAATGA	-15.8482784901598	-14.6580912751932	NK
B_0157850_ZJC_A_ACACGACCACCTCCAAGTCTGTCA	-18.5101418171862	-3.92367073724455	T
B_0157850_ZJC_A_ACACGACCACGCTCGACCTCTATC	-14.4685883198717	-13.5359408540506	NK
B_0157850_ZJC_A_ACACGACCACGTATCAAATCCGTC	-15.0361323033312	-12.5708577317972	NK
B_0157850_ZJC_A_ACACGACCACGTATCATGGCTTCA	17.3212924326918	-10.7704474611062	Monocyte
B_0157850_ZJC_A_ACACGACCACTATGCAAACTCACC	18.6272197093031	-11.7677418870706	Monocyte
B_0157850_ZJC_A_ACACGACCACTATGCAAGATCGCA	-17.0940937672594	-9.22611972520537	T
B_0157850_ZJC_A_ACACGACCACTATGCACAAGGAGC	16.6088481272718	-10.0035597963113	Monocyte
B_0157850_ZJC_A_ACACGACCACTATGCACATACCAA	-20.4959492360094	3.77130320837312	T
B_0157850_ZJC_A_ACACGACCACTATGCACCGTGAGA	-13.6815142308214	19.5142815428	B
B_0157850_ZJC_A_ACACGACCAGAGTCAACGCTGATC	-12.3851246510485	-10.5498788041849	NK
B_0157850_ZJC_A_ACACGACCAGAGTCAACTCAATGA	-14.5640263234118	-11.8011309785623	NK
B_0157850_ZJC_A_ACACGACCAGATGTACACACAGAA	-17.2001423512438	-10.3542258424539	T
B_0157850_ZJC_A_ACACGACCAGATGTACGCTAACGA	-16.9979862843493	-10.6331383867044	T
B_0157850_ZJC_A_ACACGACCAGCACCTCACGTATCA	17.4107699717543	-11.9670006913919	Monocyte
B_0157850_ZJC_A_ACACGACCAGCCATGCCCTAATCC	-17.6839012776354	-8.84346076677031	T
B_0157850_ZJC_A_ACACGACCAGCCATGCTATCAGCA	-17.8655991230944	-8.83795997331328	T
B_0157850_ZJC_A_ACACGACCAGGCTAACAAGACGGA	-17.9778198872545	-8.50760242173857	T
B_0157850_ZJC_A_ACACGACCAGGCTAACACAAGCTA	0.999569031145279	-2.72643610665984	DC
B_0157850_ZJC_A_ACACGACCAGGCTAACCAAGACTA	-17.5569176350573	-7.72950669954009	T
B_0157850_ZJC_A_ACACGACCAGGCTAACGCTAACGA	18.4309897746107	-9.85669395158476	Monocyte
B_0157850_ZJC_A_ACACGACCAGTACAAGACAAGCTA	-18.9453301106432	-3.53779622743315	T
B_0157850_ZJC_A_ACACGACCAGTCACTACCGTGAGA	-20.3182129536608	3.2924011068564	T
B_0157850_ZJC_A_ACACGACCATAGCGACAGATGTAC	-13.8964361821154	-13.5304543657083	NK
B_0157850_ZJC_A_ACACGACCATAGCGACAGCAGGAA	16.6468882884046	-12.3047291917581	Monocyte
B_0157850_ZJC_A_ACACGACCATCATTCCCAGATCTG	-17.200281587694	-9.5999877137918	T
B_0157850_ZJC_A_ACACGACCATCATTCCCCTCTATC	16.9642653788587	-14.8296649141092	Monocyte
B_0157850_ZJC_A_ACACGACCATCCTGTAAACCGAGA	-19.3929161702135	1.82272747328096	T
B_0157850_ZJC_A_ACACGACCATCCTGTAACGTATCA	-5.96010586366444	-7.17525502870268	Mast
B_0157850_ZJC_A_ACACGACCATCCTGTATGGAACAA	-17.7738289509752	-9.47951862046904	T
B_0157850_ZJC_A_ACACGACCATTGAGGAACAAGCTA	18.0100837077162	-13.486450879075	Monocyte
B_0157850_ZJC_A_ACACGACCATTGGCTCATCATTCC	-19.7503018055895	2.13746097852998	T
B_0157850_ZJC_A_ACACGACCATTGGCTCGCTAACGA	-14.7240013752916	-14.2073313874979	NK
B_0157850_ZJC_A_ACACGACCCAACCACAGGTGCGAA	18.0645213450453	-13.9337041063089	Monocyte
B_0157850_ZJC_A_ACACGACCCAAGACTAACACGACC	17.8977580393812	-10.2274996919412	Monocyte
B_0157850_ZJC_A_ACACGACCCAAGACTACATACCAA	-17.6994003926256	-8.29181453416533	T
B_0157850_ZJC_A_ACACGACCCAAGGAGCACGCTCGA	-15.566959825609	-14.6434704942483	NK
B_0157850_ZJC_A_ACACGACCCAATGGAACTCAATGA	-14.9837822590807	-14.4231259507913	NK
B_0157850_ZJC_A_ACACGACCCACCTTACACACAGAA	16.7715239848158	-13.0177247209329	Monocyte
B_0157850_ZJC_A_ACACGACCCACCTTACGTACGCAA	19.0528254832289	-10.8435542268533	Monocyte
B_0157850_ZJC_A_ACACGACCCACCTTACTAGGATGA	-17.3376660023668	-8.02270719239897	T
B_0157850_ZJC_A_ACACGACCCAGATCTGGAGCTGAA	-15.657596078966	-12.9191472215433	NK
B_0157850_ZJC_A_ACACGACCCAGCGTTACGGATTGC	-16.6683334980944	-9.13415977189726	T
B_0157850_ZJC_A_ACACGACCCATACCAATTCACGCA	-18.1927723561266	3.01488021185212	T
B_0157850_ZJC_A_ACACGACCCCATCCTCAACTCACC	-0.899348584268387	22.9879677610617	Fibroblast
B_0157850_ZJC_A_ACACGACCCCATCCTCCTGAGCCA	16.2471175517103	-8.53017589280791	Monocyte
B_0157850_ZJC_A_ACACGACCCCATCCTCGAGTTAGC	-17.3080544148424	-10.1874348802347	T
B_0157850_ZJC_A_ACACGACCCCGAAGTAGACTAGTA	-6.75276514634877	-11.5063750428934	Macrophage
B_0157850_ZJC_A_ACACGACCCCGACAACCAGCGTTA	16.3617339457533	-13.5489852113504	Monocyte
B_0157850_ZJC_A_ACACGACCCCGTGAGAAGCCATGC	-17.9459843312243	-9.35341903398223	T
B_0157850_ZJC_A_ACACGACCCCGTGAGATGAAGAGA	-17.331291643236	-9.21404430101103	T
B_0157850_ZJC_A_ACACGACCCCTAATCCAGATGTAC	-16.3808540974596	-9.58995982835478	T
B_0157850_ZJC_A_ACACGACCCCTCCTGAGTCTGTCA	-14.4342665348986	-14.0620572252054	NK
B_0157850_ZJC_A_ACACGACCCCTCTATCGCGAGTAA	-14.022848573778	-13.9026066941995	NK
B_0157850_ZJC_A_ACACGACCCGACTGGACGAACTTA	18.4519095744154	-11.56362029741	Monocyte
B_0157850_ZJC_A_ACACGACCCGACTGGAGATGAATC	-19.3325142537096	4.08181122114473	T
B_0157850_ZJC_A_ACACGACCCGGATTGCAGCAGGAA	-17.0452904377916	-9.93300697038359	T
B_0157850_ZJC_A_ACACGACCCTCAATGAACGTATCA	-14.9915241871813	-13.564892498948	NK
B_0157850_ZJC_A_ACACGACCCTCAATGAAGATCGCA	-15.1792387639025	-14.4159314317483	NK
B_0157850_ZJC_A_ACACGACCCTGAGCCACAAGGAGC	-17.5299172078112	-8.95509406755156	T
B_0157850_ZJC_A_ACACGACCCTGAGCCACCTCTATC	18.531444105055	-10.1893193406839	Monocyte
B_0157850_ZJC_A_ACACGACCCTGAGCCAGTCTGTCA	-14.7135061894396	-13.0201499147195	NK
B_0157850_ZJC_A_ACACGACCCTGAGCCATCTTCACA	16.8909354533216	-12.7478921098489	Monocyte
B_0157850_ZJC_A_ACACGACCGAATCTGACCGTGAGA	2.80473783865184	14.4017098264914	Tumor
B_0157850_ZJC_A_ACACGACCGACAGTGCGAATCTGA	-17.1381287251452	-8.49055263230986	T
B_0157850_ZJC_A_ACACGACCGACTAGTAACCTCCAA	-19.0777325306872	4.30697038938814	T
B_0157850_ZJC_A_ACACGACCGAGTTAGCAGCACCTC	-17.3977799092272	-7.28578874299712	T
B_0157850_ZJC_A_ACACGACCGAGTTAGCTGGTGGTA	17.1167254771253	-13.2145106477518	Monocyte
B_0157850_ZJC_A_ACACGACCGATAGACAAAGGACAC	16.5077948893568	-13.8902861757059	Monocyte
B_0157850_ZJC_A_ACACGACCGATAGACAACCTCCAA	-15.5346913014391	-12.8223750276346	NK
B_0157850_ZJC_A_ACACGACCGATAGACATCCGTCTA	18.3740935648939	-10.2274834794778	Monocyte
B_0157850_ZJC_A_ACACGACCGATGAATCAAACATCG	-16.827063051317	-8.14286443422026	T
B_0157850_ZJC_A_ACACGACCGCCAAGACTCTTCACA	18.3055568064711	-9.99078818986601	Monocyte
B_0157850_ZJC_A_ACACGACCGCCACATACTCAATGA	-17.1537918721178	-9.93781921098418	T
B_0157850_ZJC_A_ACACGACCGCTAACGAGAACAGGC	16.2757525767347	-14.3495900316019	Monocyte
B_0157850_ZJC_A_ACACGACCGCTCGGTAATTGGCTC	-17.1071152363756	-9.15199824998564	T
B_0157850_ZJC_A_ACACGACCGGTGCGAATATCAGCA	-15.1077360783556	-13.2342068834085	NK
B_0157850_ZJC_A_ACACGACCGTACGCAAAATCCGTC	-19.979126421068	2.3760352449637	T
B_0157850_ZJC_A_ACACGACCGTACGCAATAGGATGA	-17.7853397999743	-6.63423082063384	T
B_0157850_ZJC_A_ACACGACCGTCGTAGACCTCCTGA	-17.8246750508288	-6.03035136888213	T
B_0157850_ZJC_A_ACACGACCTATCAGCAGTGTTCTA	-16.4912285481432	-8.70727988908476	T
B_0157850_ZJC_A_ACACGACCTCCGTCTAGACAGTGC	-17.8851551686266	-5.02210017869658	T
B_0157850_ZJC_A_ACACGACCTCTTCACATGGCTTCA	-12.9880413685778	18.7746823148947	B
B_0157850_ZJC_A_ACACGACCTGAAGAGAAGGCTAAC	-14.489455667589	-12.2539097947854	NK
B_0157850_ZJC_A_ACACGACCTGGAACAAAACAACCA	-16.877886262987	-6.5104667825479	T
B_0157850_ZJC_A_ACACGACCTGGAACAACATCAAGT	-16.6647610341051	-9.65080043504424	T
B_0157850_ZJC_A_ACACGACCTGGAACAACGGATTGC	-15.8384728108385	-14.0119368715066	NK
B_0157850_ZJC_A_ACACGACCTGGCTTCAGAGCTGAA	-13.7877754841784	16.0598748045187	B
B_0157850_ZJC_A_ACACGACCTGGTGGTACGACACAC	16.873391660597	-12.8015362901468	Monocyte
B_0157850_ZJC_A_ACACGACCTGGTGGTATGGCTTCA	-17.227194276903	-7.27798959443755	T
B_0157850_ZJC_A_ACACGACCTTCACGCAAGATGTAC	16.0574927653334	-14.4214741868753	Monocyte
B_0157850_ZJC_A_ACACGACCTTCACGCAAGGCTAAC	-17.6972889576891	-6.37333366105742	T
B_0157850_ZJC_A_ACAGATTCAAACATCGTGGAACAA	-12.1002440129259	18.896268160842	B
B_0157850_ZJC_A_ACAGATTCAACCGAGAAGAGTCAA	-16.3976902638414	-8.42760059068389	T
B_0157850_ZJC_A_ACAGATTCAACGCTTAACCACTGT	-15.4207605992296	-12.9991109056253	NK
B_0157850_ZJC_A_ACAGATTCAACGTGATAGTGGTCA	-11.9924254094103	18.6547901945334	B
B_0157850_ZJC_A_ACAGATTCAACGTGATCAATGGAA	-19.180635896776	2.39689830114656	T
B_0157850_ZJC_A_ACAGATTCAACGTGATCATACCAA	18.4668422068617	-12.259360997178	Monocyte
B_0157850_ZJC_A_ACAGATTCAACTCACCAACGCTTA	17.4839225138685	-9.16357776353545	Monocyte
B_0157850_ZJC_A_ACAGATTCAAGAGATCATGCCTAA	-16.6372322712877	-10.7751357240457	T
B_0157850_ZJC_A_ACAGATTCAAGGACACAACCGAGA	18.71625855818	-10.3080298585672	Monocyte
B_0157850_ZJC_A_ACAGATTCAAGGACACCGACTGGA	-15.8262142811754	-12.1247422380228	NK
B_0157850_ZJC_A_ACAGATTCACAAGCTAAGCCATGC	-16.4054360066393	-9.7794835252542	T
B_0157850_ZJC_A_ACAGATTCACACAGAAATTGGCTC	17.1852584208509	-10.7718159837503	Monocyte
B_0157850_ZJC_A_ACAGATTCACACGACCAACTCACC	-13.8579172764757	-13.6764037294168	NK
B_0157850_ZJC_A_ACAGATTCACAGATTCAGAGTCAA	-18.0250858937243	-8.98364707658476	T
B_0157850_ZJC_A_ACAGATTCACAGATTCAGTCACTA	17.1790576304457	-14.3293196840066	Monocyte
B_0157850_ZJC_A_ACAGATTCACAGATTCGAACAGGC	15.9669204081556	-11.7204596681375	Monocyte
B_0157850_ZJC_A_ACAGATTCACAGCAGAAACTCACC	-17.150196519945	-5.23495122621245	T
B_0157850_ZJC_A_ACAGATTCACAGCAGACGACTGGA	-18.1976818715075	-3.8905560655374	T
B_0157850_ZJC_A_ACAGATTCACATTGGCAACGCTTA	-19.3563904438952	2.40003374388032	T
B_0157850_ZJC_A_ACAGATTCACCACTGTACGCTCGA	-18.288000551317	-2.88625833223052	T
B_0157850_ZJC_A_ACAGATTCACCACTGTAGATGTAC	-18.1255058918932	-2.46295448968596	T
B_0157850_ZJC_A_ACAGATTCACGCTCGAAGTGGTCA	-17.2507729207018	-9.7697875184793	T
B_0157850_ZJC_A_ACAGATTCACGCTCGAGAGTTAGC	-17.0650200520495	-9.81051036546416	T
B_0157850_ZJC_A_ACAGATTCAGAGTCAAACACGACC	15.9345488871595	-14.9520566148538	Monocyte
B_0157850_ZJC_A_ACAGATTCAGATGTACACACAGAA	-14.5691122685412	-13.4042708558816	NK
B_0157850_ZJC_A_ACAGATTCAGCACCTCATTGAGGA	-14.5504717503527	-14.0996033830423	NK
B_0157850_ZJC_A_ACAGATTCAGTCACTAACAAGCTA	-20.5788635884264	3.32978323271089	T
B_0157850_ZJC_A_ACAGATTCATCATTCCCTGTAGCC	-12.2095436726549	19.0438702421408	B
B_0157850_ZJC_A_ACAGATTCATGCCTAAACCACTGT	-14.5813402806261	-13.9561927003641	NK
B_0157850_ZJC_A_ACAGATTCATTGGCTCCCATCCTC	-2.73792049035817	-0.838909534909197	DC
B_0157850_ZJC_A_ACAGATTCCAATGGAAGGTGCGAA	-17.8289570485094	-6.19023343751616	T
B_0157850_ZJC_A_ACAGATTCCACCTTACGAGTTAGC	-19.4742989216784	0.771240027449659	T
B_0157850_ZJC_A_ACAGATTCCACTTCGACTGGCATA	17.2010550822279	-13.4176289720315	Monocyte
B_0157850_ZJC_A_ACAGATTCCAGATCTGAATCCGTC	-20.2306770955065	2.89309266378694	T
B_0157850_ZJC_A_ACAGATTCCAGATCTGCAACCACA	-17.5796303425768	-6.5732428712625	T
B_0157850_ZJC_A_ACAGATTCCAGATCTGGGAGAACA	-16.9706444416979	-9.49582072923369	T
B_0157850_ZJC_A_ACAGATTCCAGATCTGGTCTGTCA	-18.2151837025622	3.45302918722444	T
B_0157850_ZJC_A_ACAGATTCCAGCGTTAAACGTGAT	-19.9409794484118	3.16803053190523	T
B_0157850_ZJC_A_ACAGATTCCAGCGTTAACATTGGC	-16.2366432820299	-14.1139170808572	NK
B_0157850_ZJC_A_ACAGATTCCAGCGTTACCTCCTGA	-20.4007973347643	3.87567117979341	T
B_0157850_ZJC_A_ACAGATTCCAGCGTTATTCACGCA	-16.5242695485094	-9.25405856797881	T
B_0157850_ZJC_A_ACAGATTCCATACCAACTGAGCCA	16.4157653178236	-13.2870804948587	Monocyte
B_0157850_ZJC_A_ACAGATTCCATCAAGTCGCTGATC	-16.012064424608	-8.58180877397246	T
B_0157850_ZJC_A_ACAGATTCCCAGTTCAAATGTTGC	2.31648543729991	-5.05382558534331	B
B_0157850_ZJC_A_ACAGATTCCCAGTTCAACATTGGC	0.611456486131851	-2.48872849176116	DC
B_0157850_ZJC_A_ACAGATTCCCATCCTCAAACATCG	-16.9627022419909	-8.16220876405425	T
B_0157850_ZJC_A_ACAGATTCCCATCCTCCAGCGTTA	-16.8319554005602	4.95242527296358	T
B_0157850_ZJC_A_ACAGATTCCCATCCTCGTACGCAA	16.2973304118177	-8.1945225877542	Monocyte
B_0157850_ZJC_A_ACAGATTCCCATCCTCTTCACGCA	-15.189765421007	-9.05858108232207	T
B_0157850_ZJC_A_ACAGATTCCCGAAGTAACCTCCAA	-15.5772795353869	-12.7424781007547	NK
B_0157850_ZJC_A_ACAGATTCCCGACAACGAGTTAGC	-19.8964314137438	2.96369365026765	T
B_0157850_ZJC_A_ACAGATTCCCGTGAGAACACAGAA	-16.3441967640856	-9.72207233140654	T
B_0157850_ZJC_A_ACAGATTCCCGTGAGACAAGGAGC	-18.3566078816393	-3.66472384164519	T
B_0157850_ZJC_A_ACAGATTCCCTAATCCATTGAGGA	-19.1651291523913	0.475876243613294	T
B_0157850_ZJC_A_ACAGATTCCCTAATCCCGCATACA	16.4364104594252	-14.1128146333475	Monocyte
B_0157850_ZJC_A_ACAGATTCCCTCCTGAAAGAGATC	-14.9828304921129	-14.3139893693704	NK
B_0157850_ZJC_A_ACAGATTCCCTCCTGAACGCTCGA	-19.2187542592028	3.8893716650229	T
B_0157850_ZJC_A_ACAGATTCCCTCCTGAATCCTGTA	-18.454224077318	-8.43991634080596	T
B_0157850_ZJC_A_ACAGATTCCCTCTATCAGGCTAAC	-18.9371246968248	-4.05607697198577	T
B_0157850_ZJC_A_ACAGATTCCGAACTTATCCGTCTA	-4.83129831895619	10.0666191892844	Plasma
B_0157850_ZJC_A_ACAGATTCCGACACACATCCTGTA	16.6933417643568	-13.1131674928445	Monocyte
B_0157850_ZJC_A_ACAGATTCCGACACACCCGACAAC	-17.5659775410631	-9.27461501786894	T
B_0157850_ZJC_A_ACAGATTCCGACTGGATCCGTCTA	-20.4917225514391	3.58447936346345	T
B_0157850_ZJC_A_ACAGATTCCGCTGATCAGTGGTCA	17.1443896616957	-12.0179831666727	Monocyte
B_0157850_ZJC_A_ACAGATTCCGCTGATCCACCTTAC	0.486792090084259	-2.50111695954985	DC
B_0157850_ZJC_A_ACAGATTCCGGATTGCATCCTGTA	-14.6475643788317	-14.8424422426004	NK
B_0157850_ZJC_A_ACAGATTCCGGATTGCGACTAGTA	18.3677554453871	-13.3811518831033	Monocyte
B_0157850_ZJC_A_ACAGATTCCTCAATGAAGTACAAG	-16.3671421681383	-14.9149233979959	T
B_0157850_ZJC_A_ACAGATTCCTCAATGAGACTAGTA	-15.2012180958727	-13.6437604112405	NK
B_0157850_ZJC_A_ACAGATTCCTCAATGAGAGTTAGC	-13.9984373723009	18.6208699064475	B
B_0157850_ZJC_A_ACAGATTCCTGGCATACATACCAA	16.917544874098	-12.5785519761819	Monocyte
B_0157850_ZJC_A_ACAGATTCCTGTAGCCAACAACCA	-13.1614164982775	18.6893971281271	B
B_0157850_ZJC_A_ACAGATTCCTGTAGCCAGTGGTCA	16.3068137492201	-12.9692923707742	Monocyte
B_0157850_ZJC_A_ACAGATTCGAATCTGAGAATCTGA	-18.5943646107653	-2.61368939111418	T
B_0157850_ZJC_A_ACAGATTCGACTAGTAAATCCGTC	-17.31792112932	-11.2898366136331	NK
B_0157850_ZJC_A_ACAGATTCGACTAGTACAATGGAA	16.6815486277601	-8.75571796128935	Monocyte
B_0157850_ZJC_A_ACAGATTCGAGCTGAAAAACATCG	-16.3181042347887	-10.1056401414651	T
B_0157850_ZJC_A_ACAGATTCGAGCTGAATTCACGCA	-15.2007946644762	-13.1709363145608	NK
B_0157850_ZJC_A_ACAGATTCGAGTTAGCCTAAGGTC	-19.2350678120592	2.05159834196382	T
B_0157850_ZJC_A_ACAGATTCGATAGACAACGCTCGA	-10.6570953999498	3.35434821417146	T
B_0157850_ZJC_A_ACAGATTCGATAGACAGAGTTAGC	17.2458434428236	-9.30862781236357	Monocyte
B_0157850_ZJC_A_ACAGATTCGATGAATCATTGGCTC	17.7863383616468	-10.8030240220804	Monocyte
B_0157850_ZJC_A_ACAGATTCGCGAGTAAATAGCGAC	-20.5724301014879	3.59308293630891	T
B_0157850_ZJC_A_ACAGATTCGCGAGTAACTGGCATA	17.558736356642	-14.3699195070047	Monocyte
B_0157850_ZJC_A_ACAGATTCGGAGAACAAACTCACC	16.8762927378675	-9.65867873857207	Monocyte
B_0157850_ZJC_A_ACAGATTCGGAGAACAAGATCGCA	-16.6179146443346	-7.14898559282012	T
B_0157850_ZJC_A_ACAGATTCGGAGAACAGCTAACGA	-15.8022217427233	-11.5077130479593	NK
B_0157850_ZJC_A_ACAGATTCGTACGCAAGTCTGTCA	-11.0644440327623	2.90268209745698	T
B_0157850_ZJC_A_ACAGATTCGTCTGTCAACAGATTC	-19.4418034230211	1.64233890344911	T
B_0157850_ZJC_A_ACAGATTCGTCTGTCAATGCCTAA	16.4594836558363	-14.8742205781717	Monocyte
B_0157850_ZJC_A_ACAGATTCGTCTGTCACAAGACTA	16.5243430460951	-14.3644110841531	Monocyte
B_0157850_ZJC_A_ACAGATTCTAGGATGACGCTGATC	-19.7130875264147	2.78787377645784	T
B_0157850_ZJC_A_ACAGATTCTCCGTCTAGGAGAACA	16.8845019663832	-13.328754155137	Monocyte
B_0157850_ZJC_A_ACAGATTCTCCGTCTATATCAGCA	-19.4633736287096	3.02714660932832	T
B_0157850_ZJC_A_ACAGATTCTGAAGAGAACCACTGT	17.2088313426039	-14.1328522844095	Monocyte
B_0157850_ZJC_A_ACAGATTCTGAAGAGATGGAACAA	-17.1453823719957	-9.28992149064726	T
B_0157850_ZJC_A_ACAGATTCTGGTGGTAAAACATCG	18.209781202223	-12.6430766267557	Monocyte
B_0157850_ZJC_A_ACAGCAGAAAACATCGAAGGTACA	-15.355157343004	-12.9033457917947	NK
B_0157850_ZJC_A_ACAGCAGAAAACATCGACATTGGC	17.3031535471937	-13.496159283616	Monocyte
B_0157850_ZJC_A_ACAGCAGAAACAACCACAGATCTG	15.8476872767469	-14.6203982515115	Monocyte
B_0157850_ZJC_A_ACAGCAGAAACCGAGAAGCACCTC	-17.4762921009997	-8.00365564058013	T
B_0157850_ZJC_A_ACAGCAGAAACTCACCAACTCACC	-17.8302464161852	-6.87271186540312	T
B_0157850_ZJC_A_ACAGCAGAAACTCACCGACTAGTA	0.50164249792308	-2.38939782808013	DC
B_0157850_ZJC_A_ACAGCAGAAAGACGGAACACAGAA	16.7249636973402	-10.4289509935159	Monocyte
B_0157850_ZJC_A_ACAGCAGAAAGACGGAGCTAACGA	-15.0601277028063	-12.6228129548807	NK
B_0157850_ZJC_A_ACAGCAGAAAGAGATCAATCCGTC	17.0024142588636	-9.27707168290801	Monocyte
B_0157850_ZJC_A_ACAGCAGAAAGAGATCGCTCGGTA	-16.912849870775	-9.6515538377542	T
B_0157850_ZJC_A_ACAGCAGAAAGGACACGGTGCGAA	-16.0495571766832	-13.2291600389261	NK
B_0157850_ZJC_A_ACAGCAGAAAGGTACAAAACATCG	-18.0423111592272	-6.2910425348062	T
B_0157850_ZJC_A_ACAGCAGAAAGGTACAATAGCGAC	16.5625834788343	-13.9101760072488	Monocyte
B_0157850_ZJC_A_ACAGCAGAAAGGTACACCGTGAGA	-17.5820336018541	-9.12207862565703	T
B_0157850_ZJC_A_ACAGCAGAACAAGCTAACCTCCAA	-18.5855698262194	-1.1397809071321	T
B_0157850_ZJC_A_ACAGCAGAACACGACCACTATGCA	16.9750590647718	-13.7215840501565	Monocyte
B_0157850_ZJC_A_ACAGCAGAACACGACCCTGGCATA	-18.9427990590075	-0.480486987330385	T
B_0157850_ZJC_A_ACAGCAGAACAGATTCACCACTGT	17.0881114329359	-12.1334492845315	Monocyte
B_0157850_ZJC_A_ACAGCAGAACAGATTCCGACACAC	-14.5865597401598	-14.7576262635965	NK
B_0157850_ZJC_A_ACAGCAGAACAGCAGAAGATGTAC	-15.8806156788805	-13.1498877687234	NK
B_0157850_ZJC_A_ACAGCAGAACCACTGTGAACAGGC	-15.3772024785021	-14.692354886033	NK
B_0157850_ZJC_A_ACAGCAGAACGTATCAACGTATCA	16.7419391001722	-13.0062319917459	Monocyte
B_0157850_ZJC_A_ACAGCAGAACGTATCACACCTTAC	16.5810294474623	-12.2596251649637	Monocyte
B_0157850_ZJC_A_ACAGCAGAACTATGCACAATGGAA	-14.7741980229357	-14.1494471711893	NK
B_0157850_ZJC_A_ACAGCAGAACTATGCACCGTGAGA	-11.7140297566393	19.2036488371115	B
B_0157850_ZJC_A_ACAGCAGAAGAGTCAAGATGAATC	17.0825152720472	-12.1433388871927	Monocyte
B_0157850_ZJC_A_ACAGCAGAAGATGTACGACTAGTA	-14.4734110508898	-14.2906443757791	NK
B_0157850_ZJC_A_ACAGCAGAAGGCTAACAACGCTTA	-20.210026231859	2.84591129591279	T
B_0157850_ZJC_A_ACAGCAGAAGTACAAGAACAACCA	-19.2691273365954	2.09478953649812	T
B_0157850_ZJC_A_ACAGCAGAAGTACAAGCCGAAGTA	-17.6962704335192	-9.28874274919219	T
B_0157850_ZJC_A_ACAGCAGAAGTACAAGGCCACATA	-20.4246277485827	2.74154642393403	T
B_0157850_ZJC_A_ACAGCAGAAGTCACTAAACGCTTA	-14.7126974736193	-13.2453019304056	NK
B_0157850_ZJC_A_ACAGCAGAAGTCACTAAATCCGTC	17.1599707926771	-15.2740628404397	Monocyte
B_0157850_ZJC_A_ACAGCAGAAGTGGTCAACGCTCGA	-14.714945283983	-14.0560166520853	NK
B_0157850_ZJC_A_ACAGCAGAATCATTCCACTATGCA	17.0014834727308	-13.9309022111673	Monocyte
B_0157850_ZJC_A_ACAGCAGAATCATTCCCCGAAGTA	-18.0216755543688	-5.07121297548003	T
B_0157850_ZJC_A_ACAGCAGAATCATTCCCCTCCTGA	-19.537361589525	1.29554787447267	T
B_0157850_ZJC_A_ACAGCAGAATCATTCCCTAAGGTC	13.7771554316542	6.22421291639619	Tumor
B_0157850_ZJC_A_ACAGCAGAATCATTCCGGTGCGAA	-17.4476341877916	-6.79504796693511	T
B_0157850_ZJC_A_ACAGCAGAATGCCTAAATCATTCC	-17.3752884541491	-6.78021165559477	T
B_0157850_ZJC_A_ACAGCAGAATGCCTAACAGATCTG	-16.8431420002916	-9.84111377427764	T
B_0157850_ZJC_A_ACAGCAGAATGCCTAAGTGTTCTA	-0.907509175393875	22.9627564268332	Fibroblast
B_0157850_ZJC_A_ACAGCAGAATTGAGGAAATGTTGC	-18.2670750294664	-3.02583691308684	T
B_0157850_ZJC_A_ACAGCAGAATTGAGGAAGAGTCAA	-6.48499867067128	-11.2727238816995	Macrophage
B_0157850_ZJC_A_ACAGCAGAATTGAGGACCTCTATC	-14.3682818089464	-14.3328282518167	NK
B_0157850_ZJC_A_ACAGCAGAATTGGCTCGGTGCGAA	-15.9947094593981	-12.4391972703714	NK
B_0157850_ZJC_A_ACAGCAGAATTGGCTCTAGGATGA	-14.5090298329332	-14.1150710267801	NK
B_0157850_ZJC_A_ACAGCAGACAACCACATATCAGCA	16.4919905985853	-9.34016105363555	Monocyte
B_0157850_ZJC_A_ACAGCAGACAAGACTAAAACATCG	-17.5474342976549	-9.11276599595732	T
B_0157850_ZJC_A_ACAGCAGACACTTCGAAAGGACAC	-19.3116421376207	0.508051546118788	T
B_0157850_ZJC_A_ACAGCAGACACTTCGAAGCACCTC	-16.6171421681383	-9.65081950853057	T
B_0157850_ZJC_A_ACAGCAGACACTTCGATATCAGCA	16.358592542555	-12.7616431398172	Monocyte
B_0157850_ZJC_A_ACAGCAGACAGCGTTAACCACTGT	-15.5548224125841	-11.9967810792703	NK
B_0157850_ZJC_A_ACAGCAGACAGCGTTAATCCTGTA	14.6909699763319	-7.25335571000762	Monocyte
B_0157850_ZJC_A_ACAGCAGACAGCGTTACAGATCTG	-19.3024544392565	1.82628849317842	T
B_0157850_ZJC_A_ACAGCAGACCAGTTCAAAGGTACA	-14.9763130818346	-11.9981019181985	NK
B_0157850_ZJC_A_ACAGCAGACCATCCTCACACAGAA	-15.7279886876085	-14.8649060411233	NK
B_0157850_ZJC_A_ACAGCAGACCGACAACAGATGTAC	-15.7604183827379	-13.0658700151224	NK
B_0157850_ZJC_A_ACAGCAGACCGACAACTCCGTCTA	-15.1961235676745	-12.6720788163919	NK
B_0157850_ZJC_A_ACAGCAGACCTCCTGATGAAGAGA	-18.8599533711413	0.840677412055067	T
B_0157850_ZJC_A_ACAGCAGACCTCTATCCATCAAGT	-14.6638846074083	-13.1066653413553	NK
B_0157850_ZJC_A_ACAGCAGACGAACTTAACTATGCA	16.0847001399061	-8.04512187669463	Monocyte
B_0157850_ZJC_A_ACAGCAGACGAACTTAGCTAACGA	15.7080474223158	-7.81550046632475	Monocyte
B_0157850_ZJC_A_ACAGCAGACGACTGGAAACAACCA	-14.1249775563219	15.5332787351828	B
B_0157850_ZJC_A_ACAGCAGACGCATACACCGAAGTA	-18.3900093708971	-7.5307509584207	T
B_0157850_ZJC_A_ACAGCAGACGCATACAGGAGAACA	-13.6613258992174	19.2567513303977	B
B_0157850_ZJC_A_ACAGCAGACGCATACAGTACGCAA	17.9270072306654	-12.9273030442972	Monocyte
B_0157850_ZJC_A_ACAGCAGACGCTGATCAACGCTTA	-14.4760040913561	-12.8415343446512	NK
B_0157850_ZJC_A_ACAGCAGACGCTGATCACCTCCAA	-17.0522350941637	-10.1749512834329	T
B_0157850_ZJC_A_ACAGCAGACGCTGATCCGACTGGA	16.9433932627699	-13.8642832917947	Monocyte
B_0157850_ZJC_A_ACAGCAGACGGATTGCCAGCGTTA	-16.7485203419664	-10.2759043855447	T
B_0157850_ZJC_A_ACAGCAGACTCAATGAAGAGTCAA	-19.1153187428454	-0.232792472638556	T
B_0157850_ZJC_A_ACAGCAGACTGAGCCACAGATCTG	-17.5496716176012	-8.8499591035623	T
B_0157850_ZJC_A_ACAGCAGACTGAGCCATGGTGGTA	17.0152297343275	-13.5209796113748	Monocyte
B_0157850_ZJC_A_ACAGCAGACTGGCATACAAGACTA	16.0490718211195	-8.35515186021514	Monocyte
B_0157850_ZJC_A_ACAGCAGACTGGCATACAATGGAA	18.3505320872328	-11.5154444856424	Monocyte
B_0157850_ZJC_A_ACAGCAGACTGTAGCCCTGTAGCC	16.011071714308	-12.876473156907	Monocyte
B_0157850_ZJC_A_ACAGCAGACTGTAGCCGATGAATC	-17.0200218831041	-10.7362553758401	T
B_0157850_ZJC_A_ACAGCAGAGAACAGGCAATGTTGC	-19.6278137837389	2.10982397367769	T
B_0157850_ZJC_A_ACAGCAGAGAACAGGCACAGCAGA	17.3521476115248	-13.5531603975076	Monocyte
B_0157850_ZJC_A_ACAGCAGAGAACAGGCAGATGTAC	-14.4258351002672	-13.400172917344	NK
B_0157850_ZJC_A_ACAGCAGAGAATCTGACATACCAA	-14.4903435383776	-14.0234810991067	NK
B_0157850_ZJC_A_ACAGCAGAGAATCTGACCGAAGTA	-15.8866409932116	-14.5326201600809	NK
B_0157850_ZJC_A_ACAGCAGAGACAGTGCGCTAACGA	-19.4938378010729	2.46698358824067	T
B_0157850_ZJC_A_ACAGCAGAGACTAGTAACCTCCAA	-17.0713143025377	-8.20475742051787	T
B_0157850_ZJC_A_ACAGCAGAGAGCTGAAAATGTTGC	-0.880212870691116	23.2662098722678	Fibroblast
B_0157850_ZJC_A_ACAGCAGAGAGCTGAAACAAGCTA	-16.5933212910631	-9.68554660508818	T
B_0157850_ZJC_A_ACAGCAGAGAGCTGAAACCTCCAA	16.2997470225355	-13.4599606675882	Monocyte
B_0157850_ZJC_A_ACAGCAGAGAGCTGAAAGAGTCAA	-17.7589440022448	-7.0398800058145	T
B_0157850_ZJC_A_ACAGCAGAGAGCTGAACTAAGGTC	-17.3033642445543	-5.14184877107329	T
B_0157850_ZJC_A_ACAGCAGAGAGCTGAAGCTAACGA	-15.3712982808092	-14.260225979783	NK
B_0157850_ZJC_A_ACAGCAGAGAGTTAGCCTGGCATA	-17.2660545979479	-7.91723558137602	T
B_0157850_ZJC_A_ACAGCAGAGCCAAGACAGATGTAC	-6.36223456010609	8.21175411512666	Plasma
B_0157850_ZJC_A_ACAGCAGAGCTAACGAAACTCACC	16.8329177226087	-11.6155926866312	Monocyte
B_0157850_ZJC_A_ACAGCAGAGCTCGGTACAGATCTG	15.2017379130384	-7.47173043916411	Monocyte
B_0157850_ZJC_A_ACAGCAGAGGAGAACAACACAGAA	17.4642711009046	-12.2425229234476	Monocyte
B_0157850_ZJC_A_ACAGCAGAGGAGAACACTCAATGA	-15.8068890248278	-14.3063981218118	NK
B_0157850_ZJC_A_ACAGCAGAGGAGAACAGTACGCAA	16.5722098673841	-14.5668465776224	Monocyte
B_0157850_ZJC_A_ACAGCAGAGGTGCGAACATCAAGT	18.2931723917982	-13.1294276399393	Monocyte
B_0157850_ZJC_A_ACAGCAGAGTACGCAAAGCCATGC	-19.173483339403	2.5018635111075	T
B_0157850_ZJC_A_ACAGCAGAGTCGTAGAACCTCCAA	-16.9119476948717	-8.50295898149199	T
B_0157850_ZJC_A_ACAGCAGAGTCGTAGACAGATCTG	-15.2798962269762	-13.0131108445901	NK
B_0157850_ZJC_A_ACAGCAGAGTCGTAGACCTCTATC	-16.6444706593493	-9.27077647874541	T
B_0157850_ZJC_A_ACAGCAGAGTCGTAGATCTTCACA	-17.9201683674791	-8.41019698808379	T
B_0157850_ZJC_A_ACAGCAGATATCAGCAACACAGAA	-16.3590225850084	-9.76690646836943	T
B_0157850_ZJC_A_ACAGCAGATATCAGCAGCGAGTAA	-18.7364277516344	-4.25285932252593	T
B_0157850_ZJC_A_ACAGCAGATCCGTCTAAACGCTTA	-15.3427319203356	-12.5095212144632	NK
B_0157850_ZJC_A_ACAGCAGATGAAGAGAGCTCGGTA	17.0297141398451	-15.1047761125345	Monocyte
B_0157850_ZJC_A_ACAGCAGATGGAACAACGAACTTA	-17.8929047261217	-9.56720134446807	T
B_0157850_ZJC_A_ACAGCAGATGGAACAAGCTAACGA	-16.8577847157457	-6.31084224412627	T
B_0157850_ZJC_A_ACAGCAGATGGCTTCAAGCAGGAA	16.4888739909193	-5.65282890031523	Monocyte
B_0157850_ZJC_A_ACAGCAGATGGCTTCATCTTCACA	17.568387540724	-14.3505437059183	Monocyte
B_0157850_ZJC_A_ACAGCAGATGGTGGTACACCTTAC	-20.4928993855455	3.11363151838594	T
B_0157850_ZJC_A_ACAGCAGATGGTGGTACCTAATCC	15.7460780467054	-7.72463676164336	Monocyte
B_0157850_ZJC_A_ACAGCAGATTCACGCAACGCTCGA	-14.583956209276	-13.1991469545145	NK
B_0157850_ZJC_A_ACAGCAGATTCACGCAGACAGTGC	-15.3304962788561	-12.6377894563455	NK
B_0157850_ZJC_A_ACATTGGCAACCGAGACTAAGGTC	-15.4326090489367	-12.3444792909402	NK
B_0157850_ZJC_A_ACATTGGCAACGTGATACAAGCTA	-18.6898731862047	3.31183770468049	T
B_0157850_ZJC_A_ACATTGGCAACTCACCAGATGTAC	16.4891887034437	-5.60966226289458	Monocyte
B_0157850_ZJC_A_ACATTGGCAACTCACCCGGATTGC	18.0661521281263	-14.8899180574197	Monocyte
B_0157850_ZJC_A_ACATTGGCAAGACGGAGAATCTGA	16.5382552470228	-13.6477324647684	Monocyte
B_0157850_ZJC_A_ACATTGGCAAGACGGAGCTCGGTA	16.9122920359632	-15.0872227830667	Monocyte
B_0157850_ZJC_A_ACATTGGCAAGAGATCACGCTCGA	-17.1147312794664	-9.48095485398955	T
B_0157850_ZJC_A_ACATTGGCAAGAGATCCCTAATCC	-16.2870163594225	-14.1383759660501	NK
B_0157850_ZJC_A_ACATTGGCAAGGTACAGAATCTGA	-19.612598863695	2.26750496198945	T
B_0157850_ZJC_A_ACATTGGCAATCCGTCAGGCTAAC	17.9315066660902	-13.077346531846	Monocyte
B_0157850_ZJC_A_ACATTGGCAATCCGTCCGACACAC	-17.7609200154284	-8.36653491685576	T
B_0157850_ZJC_A_ACATTGGCAATGTTGCTATCAGCA	17.8561435069105	-14.4050318879861	Monocyte
B_0157850_ZJC_A_ACATTGGCACAAGCTAACCTCCAA	16.7533088053724	-8.72312423417754	Monocyte
B_0157850_ZJC_A_ACATTGGCACAAGCTAAGGCTAAC	16.7184615458509	-9.56403037736601	Monocyte
B_0157850_ZJC_A_ACATTGGCACAAGCTACAACCACA	-18.3555626545885	-7.91966554353423	T
B_0157850_ZJC_A_ACATTGGCACACAGAAGAATCTGA	-16.3882012043932	-9.44018527696318	T
B_0157850_ZJC_A_ACATTGGCACACGACCACAAGCTA	-17.4498371754625	-8.28485366532988	T
B_0157850_ZJC_A_ACATTGGCACAGATTCAACCGAGA	15.0423178996107	-13.01479217241	Monocyte
B_0157850_ZJC_A_ACATTGGCACAGATTCGCGAGTAA	-19.8966564808825	3.04628494550996	T
B_0157850_ZJC_A_ACATTGGCACATTGGCAGATCGCA	17.7398848856947	-10.2236878556985	Monocyte
B_0157850_ZJC_A_ACATTGGCACATTGGCCTAAGGTC	16.5398631419203	-14.8319441957254	Monocyte
B_0157850_ZJC_A_ACATTGGCACCACTGTGGAGAACA	-16.2688965474108	-12.7105214280862	NK
B_0157850_ZJC_A_ACATTGGCACCTCCAAAGGCTAAC	-11.791966882799	18.1345913725119	B
B_0157850_ZJC_A_ACATTGGCACGCTCGACTGGCATA	-19.8704018269518	2.94300344755464	T
B_0157850_ZJC_A_ACATTGGCACGTATCAAACGCTTA	-14.5561432515123	-14.1899544877786	NK
B_0157850_ZJC_A_ACATTGGCACGTATCAATTGAGGA	-12.3832897816637	-10.5619828386087	NK
B_0157850_ZJC_A_ACATTGGCACGTATCACAACCACA	-16.6074394856432	-9.17145034501738	T
B_0157850_ZJC_A_ACATTGGCACGTATCACCTAATCC	-19.5773186360338	2.34976104070955	T
B_0157850_ZJC_A_ACATTGGCAGAGTCAAGGAGAACA	18.17209008589	-9.81127711961455	Monocyte
B_0157850_ZJC_A_ACATTGGCAGATCGCACAAGACTA	-1.00459846601277	23.2642853574973	Fibroblast
B_0157850_ZJC_A_ACATTGGCAGATCGCACCTAATCC	-15.124148813341	-12.3055417222757	NK
B_0157850_ZJC_A_ACATTGGCAGATCGCACGACTGGA	-16.6688179646471	-7.78334829042143	T
B_0157850_ZJC_A_ACATTGGCAGCAGGAACAGCGTTA	-6.75581165895253	-11.5279576463479	Macrophage
B_0157850_ZJC_A_ACATTGGCAGCCATGCTGGTGGTA	-14.845054117296	-12.0469605607767	NK
B_0157850_ZJC_A_ACATTGGCAGTACAAGAGGCTAAC	-13.991993394945	19.7674782591086	B
B_0157850_ZJC_A_ACATTGGCAGTACAAGTGAAGAGA	17.1906333292982	-9.68234893510527	Monocyte
B_0157850_ZJC_A_ACATTGGCAGTCACTAGCCACATA	-15.3699917469957	-14.3654515428323	NK
B_0157850_ZJC_A_ACATTGGCATCCTGTAAGCAGGAA	-15.3644451771715	-11.8993708772439	NK
B_0157850_ZJC_A_ACATTGGCATGCCTAACGAACTTA	17.5310225810072	-12.7989670915384	Monocyte
B_0157850_ZJC_A_ACATTGGCATTGAGGACAGATCTG	-12.7867569600084	19.6058094816428	B
B_0157850_ZJC_A_ACATTGGCATTGAGGAGAGCTGAA	-19.050249544237	0.0307750122767008	T
B_0157850_ZJC_A_ACATTGGCATTGAGGAGCCAAGAC	-13.237876382921	18.318423541091	B
B_0157850_ZJC_A_ACATTGGCATTGGCTCTGGAACAA	-17.9064011250475	-8.26976844499297	T
B_0157850_ZJC_A_ACATTGGCCAACCACACCTAATCC	18.7314639414808	-10.4455868882913	Monocyte
B_0157850_ZJC_A_ACATTGGCCAAGGAGCAATCCGTC	-17.1993889485338	-7.82638045976348	T
B_0157850_ZJC_A_ACATTGGCCAAGGAGCACCACTGT	-14.9527296696642	-13.4098651094217	NK
B_0157850_ZJC_A_ACATTGGCCAAGGAGCAGATCGCA	-6.81944653138905	-11.5854623002786	Macrophage
B_0157850_ZJC_A_ACATTGGCCAAGGAGCCACCTTAC	17.1053214396498	-11.1777693910379	Monocyte
B_0157850_ZJC_A_ACATTGGCCAATGGAAACAGATTC	-18.3046650563219	3.38144925405794	T
B_0157850_ZJC_A_ACATTGGCCAATGGAACTGTAGCC	16.6640448893568	-8.72833224961943	Monocyte
B_0157850_ZJC_A_ACATTGGCCACTTCGAAAGACGGA	-13.8122582112291	15.8165266828757	B
B_0157850_ZJC_A_ACATTGGCCACTTCGACAATGGAA	-18.5803055439928	-6.20908710191435	T
B_0157850_ZJC_A_ACATTGGCCACTTCGACGACTGGA	-6.7758645688036	-11.5125996751565	Macrophage
B_0157850_ZJC_A_ACATTGGCCACTTCGAGTGTTCTA	-17.9390625630358	3.89682510664277	T
B_0157850_ZJC_A_ACATTGGCCAGCGTTAACAGATTC	-15.8965725575426	-13.7260873002786	NK
B_0157850_ZJC_A_ACATTGGCCAGCGTTAAGATGTAC	16.7282252635023	-13.2348286790628	Monocyte
B_0157850_ZJC_A_ACATTGGCCAGCGTTAATTGGCTC	16.3587184275648	-14.7189347429056	Monocyte
B_0157850_ZJC_A_ACATTGGCCATACCAAAAGACGGA	-20.4921002064684	3.24113014509492	T
B_0157850_ZJC_A_ACATTGGCCATACCAAGAATCTGA	-20.3427319203356	2.50927499105745	T
B_0157850_ZJC_A_ACATTGGCCATCAAGTATCATTCC	17.9568553294203	-9.75418063829131	Monocyte
B_0157850_ZJC_A_ACATTGGCCCGAAGTAAACGCTTA	-19.0843834553698	1.45627632906251	T
B_0157850_ZJC_A_ACATTGGCCCGAAGTAACAGATTC	-17.3769192372301	-9.67349025438017	T
B_0157850_ZJC_A_ACATTGGCCCGACAACAAGGTACA	15.9207978571913	-13.0677430314798	Monocyte
B_0157850_ZJC_A_ACATTGGCCCGTGAGACGACTGGA	-13.5530676518419	19.7070114927512	B
B_0157850_ZJC_A_ACATTGGCCCTCCTGAATCATTCC	0.296394060101215	-2.26682492921538	DC
B_0157850_ZJC_A_ACATTGGCCCTCTATCAACTCACC	-15.7249226246813	-11.05749580095	T
B_0157850_ZJC_A_ACATTGGCCCTCTATCTTCACGCA	-15.9860100422838	-13.0513312501687	NK
B_0157850_ZJC_A_ACATTGGCCGAACTTACAATGGAA	-17.1341004048327	-10.3270375413675	T
B_0157850_ZJC_A_ACATTGGCCGACACACAACCGAGA	-14.0893292103746	-14.3597972078104	NK
B_0157850_ZJC_A_ACATTGGCCGACACACCAAGGAGC	-3.62567516908437	7.69363096525483	B
B_0157850_ZJC_A_ACATTGGCCGACTGGACATCAAGT	-16.6612229023913	-7.39474889466948	T
B_0157850_ZJC_A_ACATTGGCCGACTGGATGGAACAA	-15.6712450657824	-14.4797169847269	NK
B_0157850_ZJC_A_ACATTGGCCGCATACAAGTACAAG	-10.4863896046618	3.25412014295869	T
B_0157850_ZJC_A_ACATTGGCCGCTGATCAACAACCA	-11.3737349186876	18.6043274717551	B
B_0157850_ZJC_A_ACATTGGCCGCTGATCACACGACC	16.8060698832533	-15.0864960832376	Monocyte
B_0157850_ZJC_A_ACATTGGCCGCTGATCATCCTGTA	-14.8213429127672	-13.0403277559061	NK
B_0157850_ZJC_A_ACATTGGCCGGATTGCGTACGCAA	-17.1204342518786	-10.1099183244485	T
B_0157850_ZJC_A_ACATTGGCCTCAATGAGAATCTGA	0.416266116048996	-2.49963876435942	DC
B_0157850_ZJC_A_ACATTGGCCTGAGCCAAACTCACC	-17.2089028035143	-8.38308402726836	T
B_0157850_ZJC_A_ACATTGGCCTGAGCCACGGATTGC	-15.2307085667589	-14.3106009645242	NK
B_0157850_ZJC_A_ACATTGGCCTGGCATAGACTAGTA	-17.1324600850084	-8.54031249711699	T
B_0157850_ZJC_A_ACATTGGCGAATCTGACACTTCGA	-18.3997711811998	-2.00537714193053	T
B_0157850_ZJC_A_ACATTGGCGACAGTGCCCTCTATC	-17.0825085316637	-9.2109267396707	T
B_0157850_ZJC_A_ACATTGGCGACTAGTAATGCCTAA	16.483218702223	-15.0081860704202	Monocyte
B_0157850_ZJC_A_ACATTGGCGACTAGTAGGTGCGAA	-18.8766998921373	-3.0917963666696	T
B_0157850_ZJC_A_ACATTGGCGAGCTGAAAACCGAGA	-17.0199494038561	-7.52061053941435	T
B_0157850_ZJC_A_ACATTGGCGAGCTGAACACTTCGA	-16.2264523182848	-13.7349621934671	NK
B_0157850_ZJC_A_ACATTGGCGATGAATCCGCATACA	18.0844512309095	-11.9571273011941	Monocyte
B_0157850_ZJC_A_ACATTGGCGCGAGTAAAGCCATGC	-18.8943047200182	4.03746631910615	T
B_0157850_ZJC_A_ACATTGGCGCGAGTAACATACCAA	-16.3112396870592	-7.6788746995706	T
B_0157850_ZJC_A_ACATTGGCGCTAACGACAAGGAGC	-11.2292294178942	18.5440171079855	B
B_0157850_ZJC_A_ACATTGGCGCTCGGTAAACTCACC	-18.4069084797838	-4.90286847779936	T
B_0157850_ZJC_A_ACATTGGCGCTCGGTAATTGAGGA	-20.2043213520983	2.90922740270906	T
B_0157850_ZJC_A_ACATTGGCGTACGCAACATACCAA	18.003840955641	-13.4929291887063	Monocyte
B_0157850_ZJC_A_ACATTGGCGTCGTAGACGGATTGC	-6.75426861390859	-11.5433737916727	Macrophage
B_0157850_ZJC_A_ACATTGGCGTCTGTCAAACCGAGA	-13.0361265812853	19.843310626052	B
B_0157850_ZJC_A_ACATTGGCGTCTGTCAAGTCACTA	-3.76637288675099	7.76330259611421	Plasma
B_0157850_ZJC_A_ACATTGGCGTCTGTCACACTTCGA	-15.6387610112169	-14.8080470247049	NK
B_0157850_ZJC_A_ACATTGGCGTCTGTCAGCGAGTAA	-6.997024026964	8.80916527082734	Plasma
B_0157850_ZJC_A_ACATTGGCGTGTTCTACGACTGGA	16.4757953013441	-14.4362218065042	Monocyte
B_0157850_ZJC_A_ACATTGGCTCTTCACAGAATCTGA	-13.9051355992296	19.3484661894064	B
B_0157850_ZJC_A_ACATTGGCTGAAGAGAGACTAGTA	14.8007493342421	4.95841720869356	Tumor
B_0157850_ZJC_A_ACATTGGCTGAAGAGAGATGAATC	0.814997347738449	-2.75168105790801	DC
B_0157850_ZJC_A_ACATTGGCTGGAACAAAATGTTGC	18.0359473551771	-14.039260594346	Monocyte
B_0157850_ZJC_A_ACCACTGTAAACATCGCTGTAGCC	16.2259383524916	-13.8985764665384	Monocyte
B_0157850_ZJC_A_ACCACTGTAACAACCAACACAGAA	16.5849852885267	-14.7495829744119	Monocyte
B_0157850_ZJC_A_ACCACTGTAACAACCAACATTGGC	17.0864119853041	-14.2193200273294	Monocyte
B_0157850_ZJC_A_ACCACTGTAACAACCACACCTTAC	-19.568560091112	2.60435179045015	T
B_0157850_ZJC_A_ACCACTGTAACAACCAGGAGAACA	-12.6731657658556	19.2549813108664	B
B_0157850_ZJC_A_ACCACTGTAACGCTTACTGTAGCC	-13.0565275822619	18.5629570799094	B
B_0157850_ZJC_A_ACCACTGTAACGTGATATCCTGTA	-17.9396195088366	-3.09343764016814	T
B_0157850_ZJC_A_ACCACTGTAACGTGATCACCTTAC	0.492380442764465	-2.45987364480681	DC
B_0157850_ZJC_A_ACCACTGTAACGTGATGTCGTAGA	1.01590273037166	-2.8750805539865	DC
B_0157850_ZJC_A_ACCACTGTAACTCACCGTGTTCTA	17.8050113047621	-10.375047413804	Monocyte
B_0157850_ZJC_A_ACCACTGTAAGACGGAAAGAGATC	-17.1179661427477	-6.40520402620024	T
B_0157850_ZJC_A_ACCACTGTAAGAGATCACCTCCAA	-14.1115631733873	18.8322232084494	B
B_0157850_ZJC_A_ACCACTGTAAGAGATCAGATGTAC	17.8222918833753	-9.67305347154326	Monocyte
B_0157850_ZJC_A_ACCACTGTAAGAGATCGACTAGTA	-20.1483959828356	3.82150104811006	T
B_0157850_ZJC_A_ACCACTGTAAGAGATCGGAGAACA	-17.8265118275622	4.26135900785737	T
B_0157850_ZJC_A_ACCACTGTAAGGTACAGTACGCAA	-17.7368054066637	4.2764680700522	T
B_0157850_ZJC_A_ACCACTGTAAGGTACAGTGTTCTA	-18.6256260548571	3.47894647886567	T
B_0157850_ZJC_A_ACCACTGTAATGTTGCCGCTGATC	-19.0858769093493	2.20957067777925	T
B_0157850_ZJC_A_ACCACTGTACAAGCTATGGAACAA	-19.2522892628649	1.04703131487184	T
B_0157850_ZJC_A_ACCACTGTACACAGAAACACGACC	18.8617949809095	-10.4989115876932	Monocyte
B_0157850_ZJC_A_ACCACTGTACACAGAAGTCTGTCA	-16.8223957692125	-8.7523667497415	T
B_0157850_ZJC_A_ACCACTGTACACGACCAGGCTAAC	-14.4575514470079	-13.4971291703958	NK
B_0157850_ZJC_A_ACCACTGTACACGACCTAGGATGA	-16.0365986500719	-13.2212969941873	NK
B_0157850_ZJC_A_ACCACTGTACAGCAGAAACGTGAT	14.3539595927259	6.08274343778901	Tumor
B_0157850_ZJC_A_ACCACTGTACATTGGCAGGCTAAC	16.8203883494398	-13.880810467698	Monocyte
B_0157850_ZJC_A_ACCACTGTACCACTGTAATCCGTC	-17.2150063191393	-9.35487147996611	T
B_0157850_ZJC_A_ACCACTGTACCACTGTCCTCCTGA	-15.6435551320055	-13.1948420686502	NK
B_0157850_ZJC_A_ACCACTGTACCTCCAAAGTGGTCA	13.9172053660414	5.92923763563447	Tumor
B_0157850_ZJC_A_ACCACTGTACCTCCAACTGTAGCC	-17.5447544728258	-7.25806686113066	T
B_0157850_ZJC_A_ACCACTGTACGCTCGAAGCACCTC	-19.7173924122789	3.41948464681917	T
B_0157850_ZJC_A_ACCACTGTACGTATCAGTACGCAA	-16.7323612843493	-9.53259059617705	T
B_0157850_ZJC_A_ACCACTGTACTATGCAAACAACCA	17.8467612589857	-9.52338763902373	Monocyte
B_0157850_ZJC_A_ACCACTGTAGAGTCAACGAACTTA	-17.6139530812243	-7.2155072374124	T
B_0157850_ZJC_A_ACCACTGTAGATCGCATGGCTTCA	18.145686658766	-12.9081046266336	Monocyte
B_0157850_ZJC_A_ACCACTGTAGATGTACACGCTCGA	17.667565854933	-14.9548756761331	Monocyte
B_0157850_ZJC_A_ACCACTGTAGATGTACGCTAACGA	17.6047244395277	-14.2122504396219	Monocyte
B_0157850_ZJC_A_ACCACTGTAGCACCTCAACCGAGA	-18.4290451680163	-6.42626592347808	T
B_0157850_ZJC_A_ACCACTGTAGCACCTCAAGGTACA	-6.67260834321767	-11.4347407502908	Macrophage
B_0157850_ZJC_A_ACCACTGTAGCACCTCATTGAGGA	-14.944907632921	-14.8393399400491	NK
B_0157850_ZJC_A_ACCACTGTAGCACCTCGATGAATC	-14.9952482853869	-14.4817311448831	NK
B_0157850_ZJC_A_ACCACTGTAGCAGGAAAGTACAAG	-14.6581797276476	-11.6755406541604	NK
B_0157850_ZJC_A_ACCACTGTAGCAGGAACACTTCGA	15.937115224745	-13.1287409944314	Monocyte
B_0157850_ZJC_A_ACCACTGTAGCAGGAAGTACGCAA	-16.0269035969713	-13.0127722902078	NK
B_0157850_ZJC_A_ACCACTGTAGCCATGCCCTCCTGA	18.9436068858168	-10.6241013688821	Monocyte
B_0157850_ZJC_A_ACCACTGTAGGCTAACACTATGCA	-14.0336889897326	-13.7713648957986	NK
B_0157850_ZJC_A_ACCACTGTAGGCTAACAGCACCTC	-19.8063397084215	1.46374324133211	T
B_0157850_ZJC_A_ACCACTGTAGTGGTCAAATGTTGC	16.426505597975	-11.855368344285	Monocyte
B_0157850_ZJC_A_ACCACTGTATAGCGACACCACTGT	-15.4801754628161	-13.0121228379983	NK
B_0157850_ZJC_A_ACCACTGTATCATTCCTCTTCACA	13.8470120753309	-7.08525535295195	Monocyte
B_0157850_ZJC_A_ACCACTGTATCCTGTACGGATTGC	-18.6889767323473	2.97152832319551	T
B_0157850_ZJC_A_ACCACTGTATCCTGTAGCGAGTAA	-14.0433020268419	-13.2291743440408	NK
B_0157850_ZJC_A_ACCACTGTATCCTGTATGGTGGTA	-15.1900028859118	-14.5658957643289	NK
B_0157850_ZJC_A_ACCACTGTATCCTGTATTCACGCA	-16.8960480366686	-9.9715525789041	T
B_0157850_ZJC_A_ACCACTGTATTGAGGAAACGTGAT	19.0322451914808	-10.7268101854104	Monocyte
B_0157850_ZJC_A_ACCACTGTATTGAGGATAGGATGA	16.5017581309339	-9.6884019059915	Monocyte
B_0157850_ZJC_A_ACCACTGTATTGGCTCATGCCTAA	-5.89292141542226	-7.55103275010771	Mast
B_0157850_ZJC_A_ACCACTGTCAAGACTAGCCACATA	-18.3446640645006	-7.74500056932158	T
B_0157850_ZJC_A_ACCACTGTCAAGACTAGTGTTCTA	18.148351224806	-9.91770621965117	Monocyte
B_0157850_ZJC_A_ACCACTGTCAAGGAGCAAGGTACA	-18.2946419392565	-7.36651870439238	T
B_0157850_ZJC_A_ACCACTGTCAAGGAGCCAAGGAGC	-11.5694451008776	-9.30319568345732	T
B_0157850_ZJC_A_ACCACTGTCAATGGAAATGCCTAA	-19.2913307820299	3.67012408544832	T
B_0157850_ZJC_A_ACCACTGTCAATGGAAGTCGTAGA	17.4479804362318	-11.0918137712259	Monocyte
B_0157850_ZJC_A_ACCACTGTCAATGGAATCTTCACA	-17.833898988817	-8.58938285539336	T
B_0157850_ZJC_A_ACCACTGTCACCTTACAAACATCG	-15.2368197117785	-12.9825513047952	NK
B_0157850_ZJC_A_ACCACTGTCACTTCGAAACAACCA	-15.5870146428087	-14.7601124925394	NK
B_0157850_ZJC_A_ACCACTGTCAGCGTTACTGTAGCC	-18.2490696583727	-8.45455619523711	T
B_0157850_ZJC_A_ACCACTGTCATCAAGTACGCTCGA	-14.8543667469957	-14.8378684205789	NK
B_0157850_ZJC_A_ACCACTGTCCTCCTGAACGCTCGA	-18.9752010975817	3.67113354971223	T
B_0157850_ZJC_A_ACCACTGTCCTCTATCCCATCCTC	-17.8695797596911	-8.77213164994902	T
B_0157850_ZJC_A_ACCACTGTCGAACTTAATGCCTAA	-18.8018879567125	-3.05467888543791	T
B_0157850_ZJC_A_ACCACTGTCGACACACATTGGCTC	14.7773194636366	-7.98303243348784	Monocyte
B_0157850_ZJC_A_ACCACTGTCGACTGGACCTCCTGA	-19.9551853810289	2.737989695571	T
B_0157850_ZJC_A_ACCACTGTCGACTGGAGCTAACGA	-17.817224947069	-9.74927016923613	T
B_0157850_ZJC_A_ACCACTGTCGGATTGCACACGACC	17.6890254344007	-13.5773160142679	Monocyte
B_0157850_ZJC_A_ACCACTGTCGGATTGCACCTCCAA	-14.5392727528551	-13.7775523347635	NK
B_0157850_ZJC_A_ACCACTGTCGGATTGCCAACCACA	-16.4303593312243	-9.58859798143096	T
B_0157850_ZJC_A_ACCACTGTCTGGCATACTAAGGTC	16.2718272532484	-14.75218745897	Monocyte
B_0157850_ZJC_A_ACCACTGTCTGTAGCCAATGTTGC	-14.0599245701769	-13.123543469407	NK
B_0157850_ZJC_A_ACCACTGTCTGTAGCCCAATGGAA	-13.4071640645006	19.9961808042746	B
B_0157850_ZJC_A_ACCACTGTGAACAGGCAAACATCG	-14.5069708500841	-14.7505604905862	NK
B_0157850_ZJC_A_ACCACTGTGAACAGGCCACCTTAC	-16.2665199910143	-12.0236155671854	NK
B_0157850_ZJC_A_ACCACTGTGAACAGGCCGCATACA	-15.4866671238878	-12.4950720948953	NK
B_0157850_ZJC_A_ACCACTGTGAATCTGAAAGAGATC	-17.9797978077868	-7.24191257188506	T
B_0157850_ZJC_A_ACCACTGTGAATCTGAATCATTCC	-14.555991617296	-13.0761401338357	NK
B_0157850_ZJC_A_ACCACTGTGAATCTGAGCTAACGA	-14.7780718480089	-14.0644509477395	NK
B_0157850_ZJC_A_ACCACTGTGACAGTGCCGCATACA	-5.75438067064076	-7.43864795396514	Mast
B_0157850_ZJC_A_ACCACTGTGACTAGTAGCCACATA	-14.768508401964	-12.9211041612405	NK
B_0157850_ZJC_A_ACCACTGTGAGCTGAATCTTCACA	-15.0886816655138	-13.3593451661844	NK
B_0157850_ZJC_A_ACCACTGTGAGTTAGCAGCAGGAA	-14.9484104786852	-14.6478993577737	NK
B_0157850_ZJC_A_ACCACTGTGATAGACAGAACAGGC	-15.9429554615954	-13.0573737306375	NK
B_0157850_ZJC_A_ACCACTGTGCCACATAACCTCCAA	18.8087592448255	-10.5080277604837	Monocyte
B_0157850_ZJC_A_ACCACTGTGCCACATACTCAATGA	-16.3024181996325	-8.77250644395537	T
B_0157850_ZJC_A_ACCACTGTGCCACATATAGGATGA	-14.2358908329943	-14.3461711091775	NK
B_0157850_ZJC_A_ACCACTGTGCGAGTAACGAACTTA	17.7700343455336	-11.1382033509988	Monocyte
B_0157850_ZJC_A_ACCACTGTGCGAGTAACTGGCATA	-14.0447373066881	-13.8818146867532	NK
B_0157850_ZJC_A_ACCACTGTGCTAACGAACGTATCA	-18.3778385792711	-1.9968998117227	T
B_0157850_ZJC_A_ACCACTGTGCTAACGAATTGGCTC	-14.4267229710558	-12.4368025941629	NK
B_0157850_ZJC_A_ACCACTGTGCTCGGTAACCTCCAA	-18.7517532978991	-5.9192311448831	T
B_0157850_ZJC_A_ACCACTGTGCTCGGTACTCAATGA	0.598268213417236	-2.62550780008025	DC
B_0157850_ZJC_A_ACCACTGTGGAGAACAACACGACC	-14.4386839543322	-13.8932950181741	NK
B_0157850_ZJC_A_ACCACTGTGGAGAACAAGCCATGC	-18.4896855030993	-0.98534002731032	T
B_0157850_ZJC_A_ACCACTGTGGAGAACAATCCTGTA	17.9452853526136	-13.1134421510477	Monocyte
B_0157850_ZJC_A_ACCACTGTGGTGCGAAACCTCCAA	17.4795756663343	-14.9468094987649	Monocyte
B_0157850_ZJC_A_ACCACTGTGTACGCAACGGATTGC	-16.1911511097887	-13.1820447129983	NK
B_0157850_ZJC_A_ACCACTGTGTACGCAAGCCACATA	-10.4354834233263	3.37139633467012	T
B_0157850_ZJC_A_ACCACTGTGTACGCAAGCTAACGA	-16.6331677113512	-8.13972160051055	T
B_0157850_ZJC_A_ACCACTGTGTCGTAGAACAAGCTA	-17.168486085985	-9.2256276292581	T
B_0157850_ZJC_A_ACCACTGTGTGTTCTATGGTGGTA	-17.9979843770006	-9.44163200090117	T
B_0157850_ZJC_A_ACCACTGTTATCAGCAAAACATCG	17.313712629225	-11.6958138627786	Monocyte
B_0157850_ZJC_A_ACCACTGTTATCAGCAGCTAACGA	-18.2217774067858	-4.22566148469634	T
B_0157850_ZJC_A_ACCACTGTTCCGTCTACCTCTATC	17.323384794142	-9.94246741960234	Monocyte
B_0157850_ZJC_A_ACCACTGTTGAAGAGAACATTGGC	-13.4428124104479	18.3659222440939	B
B_0157850_ZJC_A_ACCACTGTTGAAGAGAATTGAGGA	-14.9478773747423	-14.5674416703958	NK
B_0157850_ZJC_A_ACCACTGTTGGAACAAAGCACCTC	-15.226443735216	-13.934840886094	NK
B_0157850_ZJC_A_ACCACTGTTGGTGGTAAACCGAGA	0.816077443506424	-2.57542535493559	DC
B_0157850_ZJC_A_ACCACTGTTGGTGGTAACAGCAGA	19.0500350321791	-10.7969529313821	Monocyte
B_0157850_ZJC_A_ACCACTGTTGGTGGTACAATGGAA	-17.3337559376696	-7.58135577867217	T
B_0157850_ZJC_A_ACCACTGTTTCACGCAACTATGCA	-14.7160248433092	-12.072334019639	NK
B_0157850_ZJC_A_ACCACTGTTTCACGCACCGACAAC	16.3486571635267	-15.0722539109964	Monocyte
B_0157850_ZJC_A_ACCTCCAAAAACATCGAAACATCG	-15.4944462452868	-14.0683085603494	NK
B_0157850_ZJC_A_ACCTCCAAAACAACCAAACGCTTA	-13.3918432866076	18.7570908384543	B
B_0157850_ZJC_A_ACCTCCAAAACCGAGATGGAACAA	-17.1485562001207	-9.85746833512969	T
B_0157850_ZJC_A_ACCTCCAAAACGCTTAAACGTGAT	-18.7708420430163	-0.871488599278399	T
B_0157850_ZJC_A_ACCTCCAAAACGTGATCATACCAA	-15.8128227864245	-13.1442095918436	NK
B_0157850_ZJC_A_ACCTCCAAAACGTGATCCTCCTGA	16.5399356211683	-14.4206120652933	Monocyte
B_0157850_ZJC_A_ACCTCCAAAACTCACCACAGATTC	17.6851420725843	-11.4421832246561	Monocyte
B_0157850_ZJC_A_ACCTCCAAAAGACGGAAAACATCG	17.4025760020277	-11.2133767289895	Monocyte
B_0157850_ZJC_A_ACCTCCAAAAGACGGACTCAATGA	-15.8177055989245	-14.6555401963968	NK
B_0157850_ZJC_A_ACCTCCAAAAGACGGACTGGCATA	17.21044114485	-14.952536313035	Monocyte
B_0157850_ZJC_A_ACCTCCAAAAGACGGATGGTGGTA	-18.7181420002916	2.47346833517366	T
B_0157850_ZJC_A_ACCTCCAAAAGAGATCACGCTCGA	-15.6909298573473	-14.3026330156106	NK
B_0157850_ZJC_A_ACCTCCAAAAGAGATCCCGAAGTA	-18.9869675312975	-2.99223515222258	T
B_0157850_ZJC_A_ACCTCCAAAAGAGATCGCTAACGA	-12.1260103856066	19.5230286436301	B
B_0157850_ZJC_A_ACCTCCAAAAGAGATCTTCACGCA	-19.0338940297106	0.378433914683393	T
B_0157850_ZJC_A_ACCTCCAAAAGGACACCTGTAGCC	-12.3121752415636	-10.271643368699	NK
B_0157850_ZJC_A_ACCTCCAAAAGGTACATCTTCACA	-15.5130905781725	-14.8906666917581	NK
B_0157850_ZJC_A_ACCTCCAAAATCCGTCCACCTTAC	-20.4229416523913	3.435335190795	T
B_0157850_ZJC_A_ACCTCCAAAATCCGTCCACTTCGA	18.7812838877699	-10.4852807206888	Monocyte
B_0157850_ZJC_A_ACCTCCAAAATCCGTCGCTAACGA	-18.6491646443346	3.97161796858125	T
B_0157850_ZJC_A_ACCTCCAAAATGTTGCTATCAGCA	17.1448550547621	-13.2423007173318	Monocyte
B_0157850_ZJC_A_ACCTCCAAACAAGCTAGTACGCAA	-16.6565308247545	-12.3467318696756	NK
B_0157850_ZJC_A_ACCTCCAAACACAGAAACGCTCGA	-17.9856018696764	-8.21383163163848	T
B_0157850_ZJC_A_ACCTCCAAACACAGAACCTAATCC	-14.5092396412829	-11.901116101243	NK
B_0157850_ZJC_A_ACCTCCAAACACAGAAGACTAGTA	15.9665351237318	-14.6397301835794	Monocyte
B_0157850_ZJC_A_ACCTCCAAACACGACCAGCAGGAA	-16.9073433552721	-11.2229315919656	T
B_0157850_ZJC_A_ACCTCCAAACAGATTCAAGAGATC	-17.7999424611071	-8.41353580186553	T
B_0157850_ZJC_A_ACCTCCAAACATTGGCGGAGAACA	-17.1807369862536	-8.9926592988748	T
B_0157850_ZJC_A_ACCTCCAAACCACTGTGCCACATA	-20.09233519182	3.71524813940339	T
B_0157850_ZJC_A_ACCTCCAAACCTCCAAAACAACCA	-19.1100601826647	1.61066058447175	T
B_0157850_ZJC_A_ACCTCCAAACCTCCAAACATTGGC	-19.2806496296862	2.65370515157991	T
B_0157850_ZJC_A_ACCTCCAAACCTCCAAAGTCACTA	-18.7003674183825	2.80062940885835	T
B_0157850_ZJC_A_ACCTCCAAACGCTCGAGATAGACA	-11.6869816456774	18.8316109495383	B
B_0157850_ZJC_A_ACCTCCAAACGCTCGATTCACGCA	-19.1663403187731	0.387619884512953	T
B_0157850_ZJC_A_ACCTCCAAAGAGTCAACCTCTATC	-14.2886633549669	-13.9740979356546	NK
B_0157850_ZJC_A_ACCTCCAAAGATCGCACTAAGGTC	-19.2327503834704	2.35326102545076	T
B_0157850_ZJC_A_ACCTCCAAAGATCGCACTGTAGCC	0.791003855611984	-2.89964935014434	DC
B_0157850_ZJC_A_ACCTCCAAAGATGTACATCATTCC	-20.0006661091784	3.01749065687471	T
B_0157850_ZJC_A_ACCTCCAAAGCAGGAAAGCAGGAA	-15.1099724446276	-14.5691172761697	NK
B_0157850_ZJC_A_ACCTCCAAAGCAGGAAATGCCTAA	17.4335112895033	-10.147209851243	Monocyte
B_0157850_ZJC_A_ACCTCCAAAGCAGGAACAGCGTTA	-16.0701718007067	-13.2775828523416	NK
B_0157850_ZJC_A_ACCTCCAAAGCCATGCAACCGAGA	-6.87035223588734	-11.6674563569803	Macrophage
B_0157850_ZJC_A_ACCTCCAAAGCCATGCACAGCAGA	-17.7520489369372	-3.90019747445769	T
B_0157850_ZJC_A_ACCTCCAAAGGCTAACACCACTGT	-17.0251946125963	-8.36301585862822	T
B_0157850_ZJC_A_ACCTCCAAAGGCTAACCGAACTTA	15.9752726878187	-7.87466451356597	Monocyte
B_0157850_ZJC_A_ACCTCCAAAGTACAAGTCCGTCTA	16.8990798319837	-13.0821635408182	Monocyte
B_0157850_ZJC_A_ACCTCCAAAGTCACTAACGTATCA	18.9469867075941	-10.6979376954812	Monocyte
B_0157850_ZJC_A_ACCTCCAAAGTGGTCAAAGACGGA	18.2485499705336	-12.7115628404397	Monocyte
B_0157850_ZJC_A_ACCTCCAAATAGCGACACCACTGT	-17.6192612324694	-6.15343925187773	T
B_0157850_ZJC_A_ACCTCCAAATAGCGACCATACCAA	-20.3952107106188	3.24842408468538	T
B_0157850_ZJC_A_ACCTCCAAATAGCGACGATGAATC	-14.9636492405871	-13.4628102464456	NK
B_0157850_ZJC_A_ACCTCCAAATAGCGACTCCGTCTA	-6.83157011613637	-11.502829281785	Macrophage
B_0157850_ZJC_A_ACCTCCAAATCATTCCAATGTTGC	-14.5970730458239	-14.4754950685281	NK
B_0157850_ZJC_A_ACCTCCAAATCATTCCACAGCAGA	-17.9313454304674	3.77542355825715	T
B_0157850_ZJC_A_ACCTCCAAATCCTGTAAGATCGCA	-17.0913319264391	-6.00094625184722	T
B_0157850_ZJC_A_ACCTCCAAATCCTGTACAGCGTTA	-17.8075909291247	-6.53193828294463	T
B_0157850_ZJC_A_ACCTCCAAATGCCTAAAGATGTAC	16.6069445933363	-14.722703663804	Monocyte
B_0157850_ZJC_A_ACCTCCAACAACCACAAAGACGGA	-17.172054735277	-4.32105275819487	T
B_0157850_ZJC_A_ACCTCCAACAACCACAGATAGACA	-17.122494188402	4.63333729078584	T
B_0157850_ZJC_A_ACCTCCAACAACCACATCCGTCTA	-15.7123551045397	-14.153346745469	NK
B_0157850_ZJC_A_ACCTCCAACAAGACTATGAAGAGA	-17.0358051930407	-9.88296958635039	T
B_0157850_ZJC_A_ACCTCCAACAAGGAGCACAGCAGA	-18.9728989277819	2.12258961965852	T
B_0157850_ZJC_A_ACCTCCAACAAGGAGCCCATCCTC	-18.7155728016832	3.60006669332796	T
B_0157850_ZJC_A_ACCTCCAACAATGGAACGGATTGC	16.9477210368177	-13.8650929612894	Macrophage
B_0157850_ZJC_A_ACCTCCAACACCTTACATTGGCTC	-16.6323456440905	-8.74249908158965	T
B_0157850_ZJC_A_ACCTCCAACACCTTACCCTCCTGA	-15.532309976671	-14.9211442155618	NK
B_0157850_ZJC_A_ACCTCCAACACCTTACCTGGCATA	16.9219699229261	-14.3865191621561	Monocyte
B_0157850_ZJC_A_ACCTCCAACAGATCTGATCATTCC	-17.637443986986	-4.48089667985625	T
B_0157850_ZJC_A_ACCTCCAACAGATCTGATTGGCTC	-15.683680025194	-11.996891705491	NK
B_0157850_ZJC_A_ACCTCCAACAGATCTGCAACCACA	-3.99250027284413	7.84459522535615	Plasma
B_0157850_ZJC_A_ACCTCCAACATACCAAACATTGGC	-15.7802414570788	-14.7934901399393	NK
B_0157850_ZJC_A_ACCTCCAACCAGTTCAAACGTGAT	-19.0904297505358	3.54180076887422	T
B_0157850_ZJC_A_ACCTCCAACCAGTTCACGACTGGA	-14.0231518422106	18.2589714842062	B
B_0157850_ZJC_A_ACCTCCAACCAGTTCACTAAGGTC	-17.7472328816393	-5.71721383760161	T
B_0157850_ZJC_A_ACCTCCAACCATCCTCCAGCGTTA	19.0551429118177	-10.7850625200052	Monocyte
B_0157850_ZJC_A_ACCTCCAACCATCCTCTGGAACAA	-18.1810326252916	3.95108059217744	T
B_0157850_ZJC_A_ACCTCCAACCGAAGTAAAGGTACA	18.5051513041517	-12.4585530442972	Monocyte
B_0157850_ZJC_A_ACCTCCAACCGAAGTACTCAATGA	18.6894069041273	-11.0841405076761	Monocyte
B_0157850_ZJC_A_ACCTCCAACCGTGAGACGAACTTA	-17.9321541462877	-8.46825381944365	T
B_0157850_ZJC_A_ACCTCCAACCTAATCCAGATCGCA	-17.628166643236	-8.82910510728545	T
B_0157850_ZJC_A_ACCTCCAACCTAATCCCCGAAGTA	-7.22341152772694	-11.6312482042093	Tumor
B_0157850_ZJC_A_ACCTCCAACCTCCTGAATCCTGTA	18.3598151530287	-12.8978497667093	Monocyte
B_0157850_ZJC_A_ACCTCCAACCTCCTGACCTAATCC	-18.4047169362047	-3.56786700914092	T
B_0157850_ZJC_A_ACCTCCAACCTCCTGACGCTGATC	16.6029086436293	-13.8086144609231	Monocyte
B_0157850_ZJC_A_ACCTCCAACCTCCTGAGTCGTAGA	-17.6042332325914	-9.04875156114287	T
B_0157850_ZJC_A_ACCTCCAACGAACTTAACAAGCTA	17.49435571089	-12.8980862779397	Monocyte
B_0157850_ZJC_A_ACCTCCAACGAACTTAAGTCACTA	-15.4446930561998	-14.908060757615	NK
B_0157850_ZJC_A_ACCTCCAACGAACTTAGGAGAACA	-17.916532960985	-10.0012871904153	T
B_0157850_ZJC_A_ACCTCCAACGACACACTCCGTCTA	-14.2478079472521	-13.568876950242	NK
B_0157850_ZJC_A_ACCTCCAACGACTGGAATTGAGGA	-17.1709751759508	-10.3163335008401	T
B_0157850_ZJC_A_ACCTCCAACTAAGGTCCAATGGAA	-14.1558441792467	-14.146962849595	NK
B_0157850_ZJC_A_ACCTCCAACTCAATGACAGATCTG	-18.0401749287584	-9.48176166246123	T
B_0157850_ZJC_A_ACCTCCAACTCAATGATGAAGAGA	-17.937586275194	-3.24082133004851	T
B_0157850_ZJC_A_ACCTCCAACTCAATGATTCACGCA	-16.1536354695299	-11.8093678636331	NK
B_0157850_ZJC_A_ACCTCCAACTGGCATACACTTCGA	-13.9464268361071	-14.0948950929422	NK
B_0157850_ZJC_A_ACCTCCAACTGTAGCCAATCCGTC	15.9580989207289	-14.3981253785867	Monocyte
B_0157850_ZJC_A_ACCTCCAACTGTAGCCAGTACAAG	18.3031993235609	-13.9574000520486	Monocyte
B_0157850_ZJC_A_ACCTCCAACTGTAGCCCGCATACA	0.768169495012466	-2.60691615770049	DC
B_0157850_ZJC_A_ACCTCCAACTGTAGCCGGTGCGAA	16.2088818873426	-12.546304432847	Monocyte
B_0157850_ZJC_A_ACCTCCAAGAACAGGCTCTTCACA	18.2758212412855	-14.5406348390359	Monocyte
B_0157850_ZJC_A_ACCTCCAAGAATCTGACGCATACA	-12.9601874028185	19.6359589414816	B
B_0157850_ZJC_A_ACCTCCAAGAATCTGAGTACGCAA	17.748225721266	-13.5675761384744	Monocyte
B_0157850_ZJC_A_ACCTCCAAGAATCTGATAGGATGA	-9.24153277025014	3.99220493604951	T
B_0157850_ZJC_A_ACCTCCAAGACTAGTAGGAGAACA	-17.9215206776598	-8.59275123307891	T
B_0157850_ZJC_A_ACCTCCAAGAGCTGAAACAGATTC	-16.7136597310045	-7.97226115892119	T
B_0157850_ZJC_A_ACCTCCAAGAGTTAGCACGTATCA	16.7747683848402	-14.3442027253885	Monocyte
B_0157850_ZJC_A_ACCTCCAAGATAGACAAGTCACTA	18.2723536814711	-12.5164324922342	Monocyte
B_0157850_ZJC_A_ACCTCCAAGATAGACAGATAGACA	-16.8711304341295	-8.73812839219756	T
B_0157850_ZJC_A_ACCTCCAAGATAGACATGGCTTCA	-20.6805119191149	3.80089166929536	T
B_0157850_ZJC_A_ACCTCCAAGATGAATCGACTAGTA	-13.2483648930529	19.7205994444113	B
B_0157850_ZJC_A_ACCTCCAAGCCAAGACCTGTAGCC	18.1047053660414	-14.1799351854104	Monocyte
B_0157850_ZJC_A_ACCTCCAAGCCACATAACCACTGT	-16.9047264729479	-7.93077918718047	T
B_0157850_ZJC_A_ACCTCCAAGCGAGTAAAAACATCG	-18.11137816057	-9.50124522874541	T
B_0157850_ZJC_A_ACCTCCAAGCGAGTAACCTCCTGA	-18.3074192677477	-8.6018130464334	T
B_0157850_ZJC_A_ACCTCCAAGCGAGTAAGCTAACGA	18.5192561472914	-11.6103188676614	Monocyte
B_0157850_ZJC_A_ACCTCCAAGCTAACGACCAGTTCA	-19.5373577748278	2.16165736486726	T
B_0157850_ZJC_A_ACCTCCAAGCTAACGAGCGAGTAA	-15.1149897252062	-13.7248189134378	NK
B_0157850_ZJC_A_ACCTCCAAGCTAACGATGGTGGTA	17.4034552897474	-12.522975651719	Monocyte
B_0157850_ZJC_A_ACCTCCAAGGTGCGAACCGACAAC	-16.664019075487	-8.42099258134551	T
B_0157850_ZJC_A_ACCTCCAAGGTGCGAAGTCGTAGA	18.3979468668959	-12.0710932893533	Monocyte
B_0157850_ZJC_A_ACCTCCAAGTACGCAAGTACGCAA	16.6462893809339	-13.7657363099832	Monocyte
B_0157850_ZJC_A_ACCTCCAAGTCGTAGAAGAGTCAA	-16.7319130574205	-9.80321284959502	T
B_0157850_ZJC_A_ACCTCCAAGTCGTAGACAATGGAA	-20.2488693867663	3.53530171682649	T
B_0157850_ZJC_A_ACCTCCAAGTCGTAGACCTAATCC	-10.9825138722399	2.81903436949067	T
B_0157850_ZJC_A_ACCTCCAAGTGTTCTACCGACAAC	-18.4072880421618	-4.32780572602934	T
B_0157850_ZJC_A_ACCTCCAATAGGATGAACATTGGC	-19.7174420033434	2.41250017454439	T
B_0157850_ZJC_A_ACCTCCAATAGGATGATCCGTCTA	18.821446927931	-10.430804936387	Monocyte
B_0157850_ZJC_A_ACCTCCAATATCAGCAAAGGTACA	-19.4011654530504	4.077513964675	T
B_0157850_ZJC_A_ACCTCCAATATCAGCAACTATGCA	-20.208073106859	3.31027630140596	T
B_0157850_ZJC_A_ACCTCCAATATCAGCAATAGCGAC	-20.1580948506334	3.3478370027762	T
B_0157850_ZJC_A_ACCTCCAATGAAGAGACCGTGAGA	-12.3818726216295	18.0480072813254	B
B_0157850_ZJC_A_ACCTCCAATGGAACAAACACAGAA	-16.9962982808092	-6.76762792298979	T
B_0157850_ZJC_A_ACCTCCAATGGAACAAAGTGGTCA	-16.698759523485	-8.39401885698027	T
B_0157850_ZJC_A_ACCTCCAATGGAACAACACCTTAC	-18.3222965870836	-5.78380748460478	T
B_0157850_ZJC_A_ACCTCCAATGGCTTCACGACACAC	-18.1130261097887	-3.6834997815866	T
B_0157850_ZJC_A_ACCTCCAATGGTGGTACAGCGTTA	-14.6989922200182	-12.213670460679	NK
B_0157850_ZJC_A_ACCTCCAATTCACGCACAGCGTTA	-12.0365709935167	17.9609310941916	B
B_0157850_ZJC_A_ACGCTCGAAAACATCGAGATGTAC	0.614794793274109	-2.51151677797026	DC
B_0157850_ZJC_A_ACGCTCGAAACAACCAACAAGCTA	-17.241463152025	-6.21291658113188	T
B_0157850_ZJC_A_ACGCTCGAAACAACCATAGGATGA	-0.848987070176895	23.0292008238059	Fibroblast
B_0157850_ZJC_A_ACGCTCGAAACGCTTAGAATCTGA	-18.4784016285875	2.58796599676423	T
B_0157850_ZJC_A_ACGCTCGAAACTCACCAGCAGGAA	-17.8842014943102	-3.60146519372649	T
B_0157850_ZJC_A_ACGCTCGAAACTCACCCTAAGGTC	16.678308042433	-10.5735804719705	Monocyte
B_0157850_ZJC_A_ACGCTCGAAAGAGATCAAACATCG	-18.9966454182604	-3.140752284028	T
B_0157850_ZJC_A_ACGCTCGAAAGAGATCACAGATTC	-14.4780440007189	-11.9797722978372	NK
B_0157850_ZJC_A_ACGCTCGAAAGGACACAAACATCG	17.5774302805921	-9.65553733537383	Monocyte
B_0157850_ZJC_A_ACGCTCGAAAGGACACCAGCGTTA	-16.6196255360582	-8.36022636125273	T
B_0157850_ZJC_A_ACGCTCGAAAGGTACAATGCCTAA	-15.700281587694	-13.2669236345071	NK
B_0157850_ZJC_A_ACGCTCGAAATGTTGCCGACTGGA	-19.8838658009508	2.13941815664583	T
B_0157850_ZJC_A_ACGCTCGAAATGTTGCGTGTTCTA	-19.4998554860094	3.1231842355948	T
B_0157850_ZJC_A_ACGCTCGAACAAGCTAAACGCTTA	-18.1599602375963	-6.24124166200347	T
B_0157850_ZJC_A_ACGCTCGAACACAGAAAACCGAGA	-20.0586151753405	2.46594432165437	T
B_0157850_ZJC_A_ACGCTCGAACACAGAAAGATCGCA	16.0818858469984	-8.01650973985381	Monocyte
B_0157850_ZJC_A_ACGCTCGAACACAGAATATCAGCA	-11.9455971394518	15.6209681349021	B
B_0157850_ZJC_A_ACGCTCGAACACGACCAATCCGTC	-18.0770668660143	-4.97943708131499	T
B_0157850_ZJC_A_ACGCTCGAACACGACCAGGCTAAC	-18.9614891682604	1.49385669996553	T
B_0157850_ZJC_A_ACGCTCGAACAGATTCACAGATTC	-19.0974678669909	2.21705439855867	T
B_0157850_ZJC_A_ACGCTCGAACAGATTCGAACAGGC	-4.77088924989491	10.2245695905905	Plasma
B_0157850_ZJC_A_ACGCTCGAACAGATTCTTCACGCA	18.0122981394789	-13.7760455293436	Monocyte
B_0157850_ZJC_A_ACGCTCGAACAGCAGAGATGAATC	-11.79066797838	18.7158501463156	B
B_0157850_ZJC_A_ACGCTCGAACATTGGCAATGTTGC	-18.0741047535875	-8.64387580583281	T
B_0157850_ZJC_A_ACGCTCGAACCACTGTAAGACGGA	17.3229194010755	-14.4727942628641	Monocyte
B_0157850_ZJC_A_ACGCTCGAACCACTGTACGCTCGA	-20.2012123738268	2.52517703344636	T
B_0157850_ZJC_A_ACGCTCGAACCACTGTACTATGCA	17.1613059367201	-13.0726163072366	Monocyte
B_0157850_ZJC_A_ACGCTCGAACCACTGTCCGAAGTA	14.1866593684217	-6.72188922593779	Monocyte
B_0157850_ZJC_A_ACGCTCGAACCACTGTGTCTGTCA	-12.2186150227526	18.9081452207785	B
B_0157850_ZJC_A_ACGCTCGAACCACTGTTCTTCACA	-17.496403184984	-7.53808376023955	T
B_0157850_ZJC_A_ACGCTCGAACGTATCAAGTACAAG	-19.2813839589098	2.38282087614351	T
B_0157850_ZJC_A_ACGCTCGAACGTATCAATTGGCTC	-16.1151642476061	-8.75993892381377	T
B_0157850_ZJC_A_ACGCTCGAACTATGCAATCCTGTA	-15.6741413746813	-14.5837599916238	NK
B_0157850_ZJC_A_ACGCTCGAACTATGCAATTGGCTC	-15.6301521931627	-12.8710677308816	NK
B_0157850_ZJC_A_ACGCTCGAAGAGTCAAAACGTGAT	15.8118758524916	-14.3355490846414	Monocyte
B_0157850_ZJC_A_ACGCTCGAAGCAGGAAACAGATTC	-16.8552822743395	-10.9905974550027	T
B_0157850_ZJC_A_ACGCTCGAAGCAGGAACCATCCTC	17.919497999098	-10.974373547532	Monocyte
B_0157850_ZJC_A_ACGCTCGAAGCAGGAACCTAATCC	-17.7592682515123	-8.15959092805571	T
B_0157850_ZJC_A_ACGCTCGAAGCCATGCCAGATCTG	14.6169753397962	5.81910780241304	Tumor
B_0157850_ZJC_A_ACGCTCGAAGGCTAACAACCGAGA	-11.3273949299791	2.47941544821077	T
B_0157850_ZJC_A_ACGCTCGAAGTCACTACACCTTAC	18.5099654521009	-10.2956282777566	Monocyte
B_0157850_ZJC_A_ACGCTCGAAGTCACTATGGTGGTA	-16.4614739094713	-7.58710452745146	T
B_0157850_ZJC_A_ACGCTCGAAGTGGTCACGGATTGC	18.2546344126722	-9.96765205095	Monocyte
B_0157850_ZJC_A_ACGCTCGAAGTGGTCACTCAATGA	17.153083356764	-11.0932957811136	Monocyte
B_0157850_ZJC_A_ACGCTCGAAGTGGTCACTGAGCCA	0.547073158170883	-2.55615517327971	DC
B_0157850_ZJC_A_ACGCTCGAATCATTCCAACAACCA	-16.3645004902819	-10.856134144761	T
B_0157850_ZJC_A_ACGCTCGAATCATTCCAAGAGATC	-17.8080563221911	-5.78076764772124	T
B_0157850_ZJC_A_ACGCTCGAATCATTCCCACTTCGA	-19.546732393358	2.81434610655122	T
B_0157850_ZJC_A_ACGCTCGAATCATTCCCCGACAAC	-17.3858036671618	-8.37180110643096	T
B_0157850_ZJC_A_ACGCTCGAATCATTCCGTACGCAA	-17.2026371632555	-4.97476216981597	T
B_0157850_ZJC_A_ACGCTCGAATCCTGTAAAGGACAC	-17.5419792805651	-5.77398845384307	T
B_0157850_ZJC_A_ACGCTCGAATCCTGTAACAGATTC	-14.6482872639635	-13.2597968263406	NK
B_0157850_ZJC_A_ACGCTCGAATCCTGTAACATTGGC	-14.8504299794176	-12.8325917405862	NK
B_0157850_ZJC_A_ACGCTCGAATCCTGTACTAAGGTC	0.669863166954224	-2.50558087060637	DC
B_0157850_ZJC_A_ACGCTCGAATTGGCTCACACAGAA	-17.1169953022936	-6.69371148774809	T
B_0157850_ZJC_A_ACGCTCGAATTGGCTCATTGAGGA	16.7828688944837	-11.5671364946145	Monocyte
B_0157850_ZJC_A_ACGCTCGAATTGGCTCGAACAGGC	-15.0638765965441	-14.4507786912698	NK
B_0157850_ZJC_A_ACGCTCGACAAGACTAAGTACAAG	-13.1957487736681	18.8941605406027	B
B_0157850_ZJC_A_ACGCTCGACAAGACTACCAGTTCA	-20.4034847889879	3.02445581724458	T
B_0157850_ZJC_A_ACGCTCGACAAGACTAGATAGACA	-19.626852480028	3.40885427763276	T
B_0157850_ZJC_A_ACGCTCGACAAGGAGCACATTGGC	-15.9291691456774	-12.801410405137	NK
B_0157850_ZJC_A_ACGCTCGACAAGGAGCATCCTGTA	-16.9243282948473	4.75662210752778	T
B_0157850_ZJC_A_ACGCTCGACAATGGAAAGCACCTC	-14.328738657091	-14.3472401780862	NK
B_0157850_ZJC_A_ACGCTCGACACTTCGACATACCAA	-17.7019676838854	-5.33658000657744	T
B_0157850_ZJC_A_ACGCTCGACAGATCTGAACTCACC	-17.1557354603747	-9.89565536210723	T
B_0157850_ZJC_A_ACGCTCGACAGATCTGCATCAAGT	-15.7731327687243	-12.8881814164895	NK
B_0157850_ZJC_A_ACGCTCGACATACCAAACTATGCA	18.7154765452406	-10.2849175615091	Monocyte
B_0157850_ZJC_A_ACGCTCGACATACCAACCATCCTC	-14.4850706730822	19.4412796812277	B
B_0157850_ZJC_A_ACGCTCGACATACCAATCCGTCTA	-0.863175598237808	22.8460228758078	Fibroblast
B_0157850_ZJC_A_ACGCTCGACATCAAGTATCCTGTA	-19.3297238026598	-4.8685514611978	Plasma
B_0157850_ZJC_A_ACGCTCGACCATCCTCACAGATTC	18.2674174632093	-11.9115826768655	Monocyte
B_0157850_ZJC_A_ACGCTCGACCATCCTCATAGCGAC	-17.613237825487	-9.31096240709014	T
B_0157850_ZJC_A_ACGCTCGACCATCCTCCTGTAGCC	-19.7332577382067	3.65040877630525	T
B_0157850_ZJC_A_ACGCTCGACCGACAACAAGACGGA	18.4312339152357	-12.9090296907205	Monocyte
B_0157850_ZJC_A_ACGCTCGACCGTGAGACGCTGATC	-17.2948097859362	-9.7338235063333	T
B_0157850_ZJC_A_ACGCTCGACCTCCTGAAACAACCA	-18.2485413228014	-6.95873328874297	T
B_0157850_ZJC_A_ACGCTCGACCTCCTGAGAACAGGC	-6.75804945573598	-11.498452870347	Macrophage
B_0157850_ZJC_A_ACGCTCGACCTCTATCCAGCGTTA	-14.8634018574694	-14.5014569444437	NK
B_0157850_ZJC_A_ACGCTCGACGACACACATTGAGGA	-14.5418457661608	-14.5064961595315	NK
B_0157850_ZJC_A_ACGCTCGACGACTGGAAACCGAGA	-11.6005644474962	18.1614754514914	B
B_0157850_ZJC_A_ACGCTCGACGACTGGATGGTGGTA	-19.623003450487	2.10462668707185	T
B_0157850_ZJC_A_ACGCTCGACGCATACACGACTGGA	-17.7814602528551	-9.36363765428252	T
B_0157850_ZJC_A_ACGCTCGACGCATACACTCAATGA	-17.0840668354967	-8.52976676652617	T
B_0157850_ZJC_A_ACGCTCGACGCATACAGCTCGGTA	17.732205900099	-14.4434897584695	Monocyte
B_0157850_ZJC_A_ACGCTCGACGCTGATCCCTAATCC	17.3385310496351	-13.688337056138	Monocyte
B_0157850_ZJC_A_ACGCTCGACGGATTGCACACGACC	-14.7145981465319	-14.846859662034	NK
B_0157850_ZJC_A_ACGCTCGACGGATTGCCCAGTTCA	18.2601237620375	-13.5030228776712	Monocyte
B_0157850_ZJC_A_ACGCTCGACGGATTGCCCTCCTGA	-14.3303551350573	-13.3770415467996	NK
B_0157850_ZJC_A_ACGCTCGACGGATTGCGAATCTGA	17.8046737040541	-12.0143115205545	Monocyte
B_0157850_ZJC_A_ACGCTCGACTAAGGTCATGCCTAA	-16.7810368214586	-8.01516839692778	T
B_0157850_ZJC_A_ACGCTCGACTCAATGAATTGAGGA	-17.3615364705065	-11.0211922807474	T
B_0157850_ZJC_A_ACGCTCGACTGAGCCACATACCAA	18.0412478770277	-10.6221005601663	Monocyte
B_0157850_ZJC_A_ACGCTCGACTGAGCCACCGAAGTA	16.3876948679945	-14.8386428041238	Monocyte
B_0157850_ZJC_A_ACGCTCGACTGAGCCACGCTGATC	-15.3078941975573	-13.1260125322122	NK
B_0157850_ZJC_A_ACGCTCGACTGAGCCAGCCAAGAC	-16.0413059864977	-11.0150324983377	T
B_0157850_ZJC_A_ACGCTCGACTGGCATAATAGCGAC	-15.6419272099474	-13.5679948014993	NK
B_0157850_ZJC_A_ACGCTCGACTGGCATACTGAGCCA	18.2095904673597	-10.4387099427957	Monocyte
B_0157850_ZJC_A_ACGCTCGACTGTAGCCTGGCTTCA	17.2177749003431	-10.1128785295267	Monocyte
B_0157850_ZJC_A_ACGCTCGAGACTAGTAAAGAGATC	14.5441146220228	5.93643167784028	Tumor
B_0157850_ZJC_A_ACGCTCGAGACTAGTACATACCAA	-6.76649281129628	-11.4826838655252	Macrophage
B_0157850_ZJC_A_ACGCTCGAGACTAGTAGTACGCAA	17.0904441203138	-9.47226592729277	Monocyte
B_0157850_ZJC_A_ACGCTCGAGAGCTGAATATCAGCA	17.1267276133558	-9.70341560075469	Monocyte
B_0157850_ZJC_A_ACGCTCGAGAGTTAGCAGCCATGC	-20.1674999867418	2.07382348348909	T
B_0157850_ZJC_A_ACGCTCGAGATGAATCAAGGTACA	-17.1341175709704	-10.5322577638406	T
B_0157850_ZJC_A_ACGCTCGAGATGAATCCTGTAGCC	-16.9584984456041	-6.49385282228179	T
B_0157850_ZJC_A_ACGCTCGAGCCAAGACCAACCACA	-15.6940350209215	-13.2941777391214	NK
B_0157850_ZJC_A_ACGCTCGAGCGAGTAAAGATGTAC	18.9767737711927	-10.6681906862039	Monocyte
B_0157850_ZJC_A_ACGCTCGAGCTAACGACCGAAGTA	18.8356166209242	-10.3755862397928	Monocyte
B_0157850_ZJC_A_ACGCTCGAGCTCGGTAGACAGTGC	16.9316516245863	-8.71927234361357	Monocyte
B_0157850_ZJC_A_ACGCTCGAGGAGAACAGACAGTGC	17.2292380656263	-11.8177649659891	Monocyte
B_0157850_ZJC_A_ACGCTCGAGTACGCAAACGTATCA	18.9593692149183	-10.6757857484598	Monocyte
B_0157850_ZJC_A_ACGCTCGAGTCGTAGAACGCTCGA	-18.2418350850084	-9.74029418657012	T
B_0157850_ZJC_A_ACGCTCGAGTCGTAGAGATAGACA	18.3348822917005	-14.0362670106668	Monocyte
B_0157850_ZJC_A_ACGCTCGAGTCTGTCACAATGGAA	-16.7846436177233	-9.37159988115019	T
B_0157850_ZJC_A_ACGCTCGAGTCTGTCAGGTGCGAA	-14.814611879442	-13.5631444139261	NK
B_0157850_ZJC_A_ACGCTCGATCCGTCTAAGATGTAC	-6.46092602357655	-11.2173726243753	Macrophage
B_0157850_ZJC_A_ACGCTCGATGAAGAGACAAGACTA	-16.665125337694	-8.48206683824248	T
B_0157850_ZJC_A_ACGCTCGATGGAACAACAAGGAGC	-14.4337496434191	-14.6338555497903	NK
B_0157850_ZJC_A_ACGCTCGATGGCTTCAACACGACC	18.304320844557	-13.3276669664163	Monocyte
B_0157850_ZJC_A_ACGCTCGATTCACGCACATCAAGT	-16.0195927296618	-11.9155728502054	NK
B_0157850_ZJC_A_ACGCTCGATTCACGCAGAATCTGA	-6.79585167512685	-11.530058590867	Macrophage
B_0157850_ZJC_A_ACGTATCAAAACATCGAAGGTACA	16.8104987467787	-14.0104539079446	Monocyte
B_0157850_ZJC_A_ACGTATCAAACCGAGATCTTCACA	0.572970452453796	-2.79538866708464	DC
B_0157850_ZJC_A_ACGTATCAAACGTGATGAATCTGA	11.0117020930311	6.35530069639497	Mast
B_0157850_ZJC_A_ACGTATCAAACGTGATGTCGTAGA	18.0554652537367	-10.8889481706399	Monocyte
B_0157850_ZJC_A_ACGTATCAAACGTGATGTGTTCTA	-18.8055405293444	3.36872771551423	T
B_0157850_ZJC_A_ACGTATCAAACTCACCCACTTCGA	-17.6257176075914	-9.67877265641875	T
B_0157850_ZJC_A_ACGTATCAAAGACGGATCTTCACA	-19.0621609364489	3.65681341459566	T
B_0157850_ZJC_A_ACGTATCAAAGAGATCGTGTTCTA	-18.5014881764391	4.01087358763032	T
B_0157850_ZJC_A_ACGTATCAAATCCGTCACAGCAGA	-19.5762295399645	3.07266667654329	T
B_0157850_ZJC_A_ACGTATCAAATCCGTCAGAGTCAA	17.1544261302015	-13.0704686326761	Monocyte
B_0157850_ZJC_A_ACGTATCAACAAGCTAAACAACCA	15.1000209177992	-9.83336993882842	Monocyte
B_0157850_ZJC_A_ACGTATCAACACAGAACTAAGGTC	13.7680774058363	-6.79159566590972	Monocyte
B_0157850_ZJC_A_ACGTATCAACACAGAACTGGCATA	-17.8593659077623	-9.16632148454375	T
B_0157850_ZJC_A_ACGTATCAACACGACCAGTCACTA	16.9269099558851	-8.53156730363555	Monocyte
B_0157850_ZJC_A_ACGTATCAACACGACCCTGAGCCA	-16.6190056477526	-9.89778873155303	T
B_0157850_ZJC_A_ACGTATCAACAGATTCTCTTCACA	-13.9363960896471	19.4413349943381	B
B_0157850_ZJC_A_ACGTATCAACAGCAGACAAGACTA	0.585182758714859	-2.42157503793425	DC
B_0157850_ZJC_A_ACGTATCAACAGCAGACGCTGATC	-17.4421944294909	-9.50593349168486	T
B_0157850_ZJC_A_ACGTATCAACCACTGTACACGACC	1.01338169231624	-2.83695909211821	DC
B_0157850_ZJC_A_ACGTATCAACCACTGTGAGCTGAA	-15.5404162083605	-14.4736010713357	NK
B_0157850_ZJC_A_ACGTATCAACCTCCAACGGATTGC	-12.416174379442	19.0530102567893	B
B_0157850_ZJC_A_ACGTATCAACGCTCGACCGAAGTA	-16.0485748921373	-11.4458443803567	T
B_0157850_ZJC_A_ACGTATCAACTATGCAACAGCAGA	16.4386363352796	-14.9679629487771	Monocyte
B_0157850_ZJC_A_ACGTATCAAGAGTCAAAAACATCG	-14.5064482365587	-13.376774517991	NK
B_0157850_ZJC_A_ACGTATCAAGATCGCAATTGGCTC	-19.0732617054918	0.415335746310285	T
B_0157850_ZJC_A_ACGTATCAAGCACCTCATGCCTAA	-16.1270107899645	-13.9825217408914	NK
B_0157850_ZJC_A_ACGTATCAAGCACCTCCTAAGGTC	-14.8577541981676	-14.1719901246805	NK
B_0157850_ZJC_A_ACGTATCAAGCCATGCACACAGAA	16.9810176219007	-15.331590382554	Monocyte
B_0157850_ZJC_A_ACGTATCAAGGCTAACAGTCACTA	-17.37722632036	-9.32420131395049	T
B_0157850_ZJC_A_ACGTATCAAGGCTAACCCTCCTGA	-18.0780472432116	-4.97134086320586	T
B_0157850_ZJC_A_ACGTATCAAGTACAAGCATACCAA	18.8812861765882	-13.5446631593484	Monocyte
B_0157850_ZJC_A_ACGTATCAAGTCACTAGACTAGTA	-17.0143360768297	-9.27253886888213	T
B_0157850_ZJC_A_ACGTATCAAGTGGTCATGAAGAGA	-17.691097704027	-9.26729175279326	T
B_0157850_ZJC_A_ACGTATCAATGCCTAAACAAGCTA	-15.9132580433825	-9.65847465226836	T
B_0157850_ZJC_A_ACGTATCAATTGAGGAGATAGACA	-20.1731400166491	3.71541884710603	T
B_0157850_ZJC_A_ACGTATCAATTGGCTCCGGATTGC	-17.3644089375475	-8.66563197801299	T
B_0157850_ZJC_A_ACGTATCAATTGGCTCGTCGTAGA	-0.627517191026504	-19.4995963258523	B
B_0157850_ZJC_A_ACGTATCACAACCACAAACAACCA	17.4154601420423	-10.890747754075	Monocyte
B_0157850_ZJC_A_ACGTATCACAACCACAACAAGCTA	-16.4036736165026	-8.83394977281279	T
B_0157850_ZJC_A_ACGTATCACAAGACTACCTAATCC	-18.2912964497545	3.07192424108796	T
B_0157850_ZJC_A_ACGTATCACAAGGAGCACCTCCAA	-13.7415060673693	19.4213669615012	B
B_0157850_ZJC_A_ACGTATCACACCTTACAACTCACC	16.68598512068	-9.94419547746367	Monocyte
B_0157850_ZJC_A_ACGTATCACACTTCGATGGCTTCA	-15.6359591160753	-13.1913792772073	NK
B_0157850_ZJC_A_ACGTATCACAGCGTTACATCAAGT	-15.2779087697008	-13.2207123918313	NK
B_0157850_ZJC_A_ACGTATCACATACCAAACAGCAGA	-17.1189102803209	-7.71038171479888	T
B_0157850_ZJC_A_ACGTATCACATACCAACAACCACA	-14.9686560307482	-13.6860091371316	NK
B_0157850_ZJC_A_ACGTATCACATACCAACAGCGTTA	-17.407650438402	-8.41521236131377	T
B_0157850_ZJC_A_ACGTATCACATCAAGTATAGCGAC	-19.4301285420397	1.41528716852479	T
B_0157850_ZJC_A_ACGTATCACATCAAGTCGCTGATC	-15.1357998524645	-13.0926606340188	NK
B_0157850_ZJC_A_ACGTATCACATCAAGTCTGTAGCC	-16.4329094563463	-8.20732757280059	T
B_0157850_ZJC_A_ACGTATCACATCAAGTGCCAAGAC	-17.3144535695055	-8.81731006334014	T
B_0157850_ZJC_A_ACGTATCACCATCCTCCAGATCTG	-16.8156361256579	-10.0998541993875	T
B_0157850_ZJC_A_ACGTATCACCGACAACAGCACCTC	-13.6150021229723	-14.0726000947732	NK
B_0157850_ZJC_A_ACGTATCACCGACAACCATCAAGT	-17.1565746937731	-10.4874779863138	T
B_0157850_ZJC_A_ACGTATCACCGTGAGAAATGTTGC	15.7154050196669	-13.4493539018411	Monocyte
B_0157850_ZJC_A_ACGTATCACCGTGAGACATACCAA	-17.9186997090319	-8.03450080583281	T
B_0157850_ZJC_A_ACGTATCACCTAATCCAAGGTACA	3.30657866850108	7.64607027342134	Fibroblast
B_0157850_ZJC_A_ACGTATCACCTAATCCTCCGTCTA	-20.1172718678454	3.06206157972627	T
B_0157850_ZJC_A_ACGTATCACCTCTATCACAGATTC	-14.8470148716906	-14.1129014177103	NK
B_0157850_ZJC_A_ACGTATCACCTCTATCATGCCTAA	-14.500444856737	-13.1354119462747	NK
B_0157850_ZJC_A_ACGTATCACGACACACATAGCGAC	-6.94471356019765	-11.5926615876932	Macrophage
B_0157850_ZJC_A_ACGTATCACGACACACCATACCAA	-17.9681877766588	-7.96067163179106	T
B_0157850_ZJC_A_ACGTATCACGCATACACCGACAAC	-13.903219667528	-13.962841717698	NK
B_0157850_ZJC_A_ACGTATCACGCATACACTGAGCCA	-14.3194651280382	-14.2293393296976	NK
B_0157850_ZJC_A_ACGTATCACGCATACATGGCTTCA	0.427617150094215	-2.63899609277434	DC
B_0157850_ZJC_A_ACGTATCACGCTGATCCAAGGAGC	-18.3553738270739	-5.13462897966094	T
B_0157850_ZJC_A_ACGTATCACTCAATGAAATCCGTC	-17.253296342943	-9.14632484147734	T
B_0157850_ZJC_A_ACGTATCACTGGCATAGAACAGGC	-12.0292553578356	18.6174004392844	B
B_0157850_ZJC_A_ACGTATCACTGTAGCCAACTCACC	-17.2108082447985	4.9499619322043	T
B_0157850_ZJC_A_ACGTATCACTGTAGCCAGCCATGC	-16.9876637135485	-10.2169692201395	T
B_0157850_ZJC_A_ACGTATCAGAACAGGCCATCAAGT	-16.7980694447497	-8.2680670900125	T
B_0157850_ZJC_A_ACGTATCAGAACAGGCGCCACATA	-17.9581036244372	-9.300828663804	T
B_0157850_ZJC_A_ACGTATCAGAATCTGAACAGATTC	-18.2445034657457	1.55353537370973	T
B_0157850_ZJC_A_ACGTATCAGAATCTGAGGTGCGAA	17.9025473917982	-14.7394339723367	Monocyte
B_0157850_ZJC_A_ACGTATCAGAATCTGATGGCTTCA	18.2888541544935	-9.92735358903594	Monocyte
B_0157850_ZJC_A_ACGTATCAGAGCTGAAACACGACC	-16.853580919359	-10.358030049302	T
B_0157850_ZJC_A_ACGTATCAGAGTTAGCATGCCTAA	-6.8580784474352	-11.642345158555	Macrophage
B_0157850_ZJC_A_ACGTATCAGAGTTAGCGCCACATA	-14.0734085713366	-1.58786949346251	Fibroblast
B_0157850_ZJC_A_ACGTATCAGAGTTAGCTGGTGGTA	-15.1484713231066	-14.4642274064798	NK
B_0157850_ZJC_A_ACGTATCAGATAGACAACCTCCAA	0.50432878985614	-2.52025815675444	DC
B_0157850_ZJC_A_ACGTATCAGATAGACACGGATTGC	-16.9903740559557	-8.44239207933135	T
B_0157850_ZJC_A_ACGTATCAGCCACATACACTTCGA	-17.111263719652	-9.7334401292581	T
B_0157850_ZJC_A_ACGTATCAGCGAGTAAAACTCACC	18.0613875712416	-11.9390399141092	Monocyte
B_0157850_ZJC_A_ACGTATCAGCGAGTAAATGCCTAA	-16.5430397664049	-11.9961087388772	NK
B_0157850_ZJC_A_ACGTATCAGCGAGTAACGACACAC	16.2781653727552	-5.75196191499419	Monocyte
B_0157850_ZJC_A_ACGTATCAGCGAGTAACGCTGATC	-18.63623854265	-6.17372628877349	T
B_0157850_ZJC_A_ACGTATCAGCTAACGAACTATGCA	17.5024352396986	-14.893321721055	Monocyte
B_0157850_ZJC_A_ACGTATCAGCTCGGTACTGTAGCC	-15.9169659291246	-9.24976894090361	T
B_0157850_ZJC_A_ACGTATCAGGAGAACAACGCTCGA	-14.4490122471788	-13.9497611207742	NK
B_0157850_ZJC_A_ACGTATCAGGTGCGAAGAATCTGA	-18.1742615376452	3.95068529417329	T
B_0157850_ZJC_A_ACGTATCAGTACGCAAAGCACCTC	-15.3994230900744	-13.275645939805	NK
B_0157850_ZJC_A_ACGTATCAGTCTGTCACAATGGAA	-18.907219377611	-0.200945433400937	T
B_0157850_ZJC_A_ACGTATCAGTCTGTCACCAGTTCA	0.163758250620071	11.2696287946921	Plasma
B_0157850_ZJC_A_ACGTATCAGTGTTCTACAACCACA	-13.6392883931139	19.0787537412863	B
B_0157850_ZJC_A_ACGTATCATAGGATGAAGTACAAG	-16.7386402760485	-10.3684451265115	T
B_0157850_ZJC_A_ACGTATCATAGGATGACTCAATGA	-14.6008495961168	-14.7035357637186	NK
B_0157850_ZJC_A_ACGTATCATATCAGCAAACGCTTA	17.7844558085462	-13.8804948014993	Monocyte
B_0157850_ZJC_A_ACGTATCATATCAGCAACTATGCA	-18.3428043995836	-8.24767467210478	T
B_0157850_ZJC_A_ACGTATCATATCAGCACCGACAAC	-17.2745499287584	4.55308225920015	T
B_0157850_ZJC_A_ACGTATCATATCAGCACGACTGGA	-17.2035298024157	-8.0439345521707	T
B_0157850_ZJC_A_ACGTATCATCTTCACACCATCCTC	15.2456298197767	-7.54253551194853	Monocyte
B_0157850_ZJC_A_ACGTATCATGAAGAGAAATGTTGC	16.5101218546888	-12.3500258607645	Monocyte
B_0157850_ZJC_A_ACGTATCATGAAGAGAAGTCACTA	-18.0588249836901	-2.98716804216094	T
B_0157850_ZJC_A_ACGTATCATGGAACAAATTGGCTC	16.8676963175795	-14.6298663301248	Monocyte
B_0157850_ZJC_A_ACGTATCATGGCTTCAAACCGAGA	-17.3303799305895	4.81735828687959	T
B_0157850_ZJC_A_ACGTATCATGGCTTCAACAAGCTA	-18.0784153614977	-7.03390618989653	T
B_0157850_ZJC_A_ACGTATCATGGCTTCACATACCAA	-19.7514462147692	3.37126591970735	T
B_0157850_ZJC_A_ACGTATCATGGCTTCAGTCTGTCA	-13.9984249745348	-13.9981839341897	NK
B_0157850_ZJC_A_ACGTATCATTCACGCAACAGCAGA	17.4205603922865	-11.2829816026468	Monocyte
B_0157850_ZJC_A_ACGTATCATTCACGCAATCATTCC	-4.91432329759389	9.84435013105684	Plasma
B_0157850_ZJC_A_ACTATGCAAAACATCGCAGCGTTA	-17.8250889454821	-9.28930255601592	T
B_0157850_ZJC_A_ACTATGCAAAACATCGCCAGTTCA	0.447312372471992	-2.47522565553374	DC
B_0157850_ZJC_A_ACTATGCAAAACATCGCGACTGGA	17.8679461802503	-13.5987260026712	Monocyte
B_0157850_ZJC_A_ACTATGCAAACAACCAAGCAGGAA	-17.0105442677477	-10.149289814927	T
B_0157850_ZJC_A_ACTATGCAAACAACCACAGATCTG	18.6227870310804	-10.2258832139749	Monocyte
B_0157850_ZJC_A_ACTATGCAAACCGAGACACCTTAC	-18.1646027241686	4.45884207060151	T
B_0157850_ZJC_A_ACTATGCAAACCGAGACACTTCGA	19.0827651347181	-11.0259520692605	Monocyte
B_0157850_ZJC_A_ACTATGCAAACCGAGACTCAATGA	-15.3730177556017	-13.246876446702	NK
B_0157850_ZJC_A_ACTATGCAAACGCTTAACACGACC	-17.8908180867174	3.73235801031404	T
B_0157850_ZJC_A_ACTATGCAAACGTGATGACTAGTA	16.497306379225	-10.7549950761575	Monocyte
B_0157850_ZJC_A_ACTATGCAAACTCACCCTCAATGA	18.281486066725	-13.4034926576395	Monocyte
B_0157850_ZJC_A_ACTATGCAAAGACGGAACCTCCAA	-16.6577534352282	-11.4806401414651	T
B_0157850_ZJC_A_ACTATGCAAAGACGGACCAGTTCA	-2.74548861131459	-0.833025662400194	DC
B_0157850_ZJC_A_ACTATGCAAAGACGGAGAGTTAGC	-18.3682121907213	-4.91071101854033	T
B_0157850_ZJC_A_ACTATGCAAAGAGATCACATTGGC	16.5455966319105	-8.21165630052275	Monocyte
B_0157850_ZJC_A_ACTATGCAAATCCGTCAAGACGGA	16.9951339091322	-14.9232308549661	Monocyte
B_0157850_ZJC_A_ACTATGCAAATGTTGCCTCAATGA	-14.7943453465441	-14.5191104097146	NK
B_0157850_ZJC_A_ACTATGCAACACAGAATGGTGGTA	17.3416285838148	-14.235998837449	Monocyte
B_0157850_ZJC_A_ACTATGCAACACGACCACCACTGT	-14.3679346714953	-13.5618216676492	NK
B_0157850_ZJC_A_ACTATGCAACACGACCCCTAATCC	16.9309401835462	-14.8049409074563	Monocyte
B_0157850_ZJC_A_ACTATGCAACACGACCCTGGCATA	16.0269637431166	-13.256355969407	Monocyte
B_0157850_ZJC_A_ACTATGCAACAGATTCGACAGTGC	18.3790221537611	-12.3291775865335	Monocyte
B_0157850_ZJC_A_ACTATGCAACAGCAGAAACGTGAT	-0.756983605478104	22.6383660154562	Fibroblast
B_0157850_ZJC_A_ACTATGCAACAGCAGAAGTCACTA	-14.1891512547472	19.4117462949973	B
B_0157850_ZJC_A_ACTATGCAACAGCAGAATTGGCTC	17.7970805491468	-14.818349568345	Monocyte
B_0157850_ZJC_A_ACTATGCAACAGCAGACCTCCTGA	-17.8623032246569	-4.38895580003447	T
B_0157850_ZJC_A_ACTATGCAACCTCCAAGATAGACA	-16.0445046101549	-14.3487212342996	NK
B_0157850_ZJC_A_ACTATGCAACCTCCAAGCCAAGAC	-15.7156319294909	-14.4296261949319	NK
B_0157850_ZJC_A_ACTATGCAACGTATCAGGTGCGAA	0.54844597234935	-2.53637930581755	DC
B_0157850_ZJC_A_ACTATGCAACTATGCAAGCCATGC	16.055538686659	-8.22725269029326	Monocyte
B_0157850_ZJC_A_ACTATGCAACTATGCACGACTGGA	-17.0939392720202	-8.95001956651396	T
B_0157850_ZJC_A_ACTATGCAACTATGCACGCATACA	-17.7862476979235	4.90829208662324	T
B_0157850_ZJC_A_ACTATGCAAGAGTCAACTGTAGCC	-14.9329647694567	-13.1009947938699	NK
B_0157850_ZJC_A_ACTATGCAAGATCGCAGCCACATA	-12.8824762974718	19.8454602079611	B
B_0157850_ZJC_A_ACTATGCAAGATGTACAAGGTACA	17.0529265727064	-14.6019303483743	Monocyte
B_0157850_ZJC_A_ACTATGCAAGATGTACCACTTCGA	-19.1370834980944	3.21139863302522	T
B_0157850_ZJC_A_ACTATGCAAGATGTACTATCAGCA	18.3265242899916	-9.77022811601348	Monocyte
B_0157850_ZJC_A_ACTATGCAAGCACCTCGAGTTAGC	16.1429944361708	-14.0528685731668	Monocyte
B_0157850_ZJC_A_ACTATGCAAGCAGGAAAACGCTTA	15.9271884287855	-7.93475887010283	Monocyte
B_0157850_ZJC_A_ACTATGCAAGCAGGAAACAAGCTA	-17.5950607930163	-10.029103009202	T
B_0157850_ZJC_A_ACTATGCAAGCAGGAAACTATGCA	-16.8707089100817	-9.31888076493926	T
B_0157850_ZJC_A_ACTATGCAAGTACAAGAGCACCTC	18.340510877516	-12.8330218477029	Monocyte
B_0157850_ZJC_A_ACTATGCAAGTACAAGATCCTGTA	16.4192138041517	-10.5289446992654	Monocyte
B_0157850_ZJC_A_ACTATGCAAGTACAAGGAGCTGAA	-17.4118656788805	-5.32222816178984	T
B_0157850_ZJC_A_ACTATGCAAGTACAAGTGGAACAA	-14.2928194676378	-13.5275923890848	NK
B_0157850_ZJC_A_ACTATGCAAGTCACTAACATTGGC	17.1886973704359	-13.7369038743753	Monocyte
B_0157850_ZJC_A_ACTATGCAAGTGGTCACCTCCTGA	16.8932624186537	-8.66851398179717	Monocyte
B_0157850_ZJC_A_ACTATGCAATAGCGACAAGACGGA	0.726555230762665	-2.42216226289458	DC
B_0157850_ZJC_A_ACTATGCAATCCTGTACCTCCTGA	-19.4972996388414	1.84200313856416	T
B_0157850_ZJC_A_ACTATGCAATGCCTAAACATTGGC	-15.0248865757921	-10.7431895417947	T
B_0157850_ZJC_A_ACTATGCAATTGAGGAAACTCACC	-5.01062246904164	9.90350464155488	Plasma
B_0157850_ZJC_A_ACTATGCAATTGAGGACAAGACTA	-12.5166334782579	18.3498623686057	B
B_0157850_ZJC_A_ACTATGCAATTGGCTCCCGACAAC	-17.3963608418444	-6.41480943391509	T
B_0157850_ZJC_A_ACTATGCAATTGGCTCCGAACTTA	-19.8193039570788	2.15018275549226	T
B_0157850_ZJC_A_ACTATGCACAACCACAAGAGTCAA	-6.80081316575795	-11.6319834871072	Macrophage
B_0157850_ZJC_A_ACTATGCACAACCACACACTTCGA	-14.2900700245836	15.2733681516867	B
B_0157850_ZJC_A_ACTATGCACAAGACTAAAGGACAC	-16.5876488362291	-10.2261130494852	T
B_0157850_ZJC_A_ACTATGCACAAGACTAACCTCCAA	-14.8130831395128	-14.2262551469583	NK
B_0157850_ZJC_A_ACTATGCACAAGGAGCACATTGGC	-20.1498455677965	3.34004548361116	T
B_0157850_ZJC_A_ACTATGCACACCTTACAGTACAAG	-18.7005543385485	3.52479890157991	T
B_0157850_ZJC_A_ACTATGCACACCTTACTGGTGGTA	-15.3637489949205	-13.6475217027444	NK
B_0157850_ZJC_A_ACTATGCACAGATCTGAAGGTACA	-15.0811648045519	-14.6995713395853	NK
B_0157850_ZJC_A_ACTATGCACAGATCTGACCTCCAA	17.75731614485	-9.5591466111917	Monocyte
B_0157850_ZJC_A_ACTATGCACAGATCTGAGATCGCA	-14.2133621846178	-14.3961817903299	NK
B_0157850_ZJC_A_ACTATGCACAGATCTGAGTGGTCA	-18.3438572560289	-5.94450399110503	T
B_0157850_ZJC_A_ACTATGCACAGATCTGTTCACGCA	-19.7577347432116	2.70057061483674	T
B_0157850_ZJC_A_ACTATGCACAGCGTTAAAACATCG	17.9575305308363	-10.597929684617	Monocyte
B_0157850_ZJC_A_ACTATGCACAGCGTTACTCAATGA	-16.7873215352038	-7.74328014085478	T
B_0157850_ZJC_A_ACTATGCACATACCAAAACAACCA	-16.9735645924547	-7.14400455186553	T
B_0157850_ZJC_A_ACTATGCACCAGTTCAACACGACC	16.6315799082777	-14.2607114000101	Monocyte
B_0157850_ZJC_A_ACTATGCACCATCCTCAGCCATGC	-16.6581673298815	-12.3803946656961	NK
B_0157850_ZJC_A_ACTATGCACCATCCTCCATCAAGT	-17.6566090260485	-9.73211929032988	T
B_0157850_ZJC_A_ACTATGCACCTAATCCAGATGTAC	17.3416018809339	-13.1029202623147	Monocyte
B_0157850_ZJC_A_ACTATGCACCTCTATCCTGTAGCC	18.4260630930921	-12.6733529252786	Monocyte
B_0157850_ZJC_A_ACTATGCACGCATACAATTGGCTC	-20.376717058275	2.95478728582673	T
B_0157850_ZJC_A_ACTATGCACGCTGATCAACGTGAT	-17.2455658589342	-8.53433391282744	T
B_0157850_ZJC_A_ACTATGCACGCTGATCACCACTGT	-16.7450070057848	-7.42296525666899	T
B_0157850_ZJC_A_ACTATGCACGGATTGCCAACCACA	-15.5646452580431	-14.1949221772928	NK
B_0157850_ZJC_A_ACTATGCACGGATTGCGACAGTGC	-18.8218388234118	-3.23392936418242	T
B_0157850_ZJC_A_ACTATGCACTAAGGTCCGGATTGC	-14.4908136998156	-14.6902625245828	NK
B_0157850_ZJC_A_ACTATGCACTCAATGACCGAAGTA	-6.82605072603017	-11.6084153337259	Macrophage
B_0157850_ZJC_A_ACTATGCACTGAGCCAAGTGGTCA	-15.357619730089	-13.9512135667581	NK
B_0157850_ZJC_A_ACTATGCACTGTAGCCCTGTAGCC	-18.5619606648424	-4.14367577264495	T
B_0157850_ZJC_A_ACTATGCAGAACAGGCATGCCTAA	-15.2418417607287	-13.0053708238382	NK
B_0157850_ZJC_A_ACTATGCAGAACAGGCCCTCTATC	-16.1657910023668	-10.9756848497171	T
B_0157850_ZJC_A_ACTATGCAGAATCTGAGAATCTGA	-17.1785301838854	4.79491642286592	T
B_0157850_ZJC_A_ACTATGCAGAATCTGAGTGTTCTA	-11.4862942372301	18.6300461607199	B
B_0157850_ZJC_A_ACTATGCAGACTAGTAACACAGAA	18.8906913126966	-10.6704804582376	Monocyte
B_0157850_ZJC_A_ACTATGCAGAGCTGAAAGCCATGC	16.91694215193	-12.7828147096414	Monocyte
B_0157850_ZJC_A_ACTATGCAGAGCTGAACCGAAGTA	-6.5461020146349	8.31610039045625	Plasma
B_0157850_ZJC_A_ACTATGCAGATAGACACAAGGAGC	16.1853900279066	-13.9965493364114	Monocyte
B_0157850_ZJC_A_ACTATGCAGATGAATCCAACCACA	-0.773393121812637	22.8882019834738	Fibroblast
B_0157850_ZJC_A_ACTATGCAGATGAATCCTGAGCCA	-17.6705708180407	-7.4296676797647	T
B_0157850_ZJC_A_ACTATGCAGCGAGTAAATGCCTAA	-19.4279465352038	2.05023935606294	T
B_0157850_ZJC_A_ACTATGCAGCTCGGTAACTATGCA	-15.5669846211413	-11.468441693284	NK
B_0157850_ZJC_A_ACTATGCAGGAGAACACTCAATGA	18.4102397288343	-11.8478295488138	Monocyte
B_0157850_ZJC_A_ACTATGCAGGAGAACAGAACAGGC	16.99755051985	-11.0102107209939	Monocyte
B_0157850_ZJC_A_ACTATGCAGGAGAACAGTCGTAGA	-18.8607659016588	-1.88605353067107	T
B_0157850_ZJC_A_ACTATGCAGTCGTAGACAACCACA	-20.1103405629137	2.31380656530671	T
B_0157850_ZJC_A_ACTATGCAGTCTGTCAAAGACGGA	17.6902232493421	-13.8262383622903	Monocyte
B_0157850_ZJC_A_ACTATGCAGTCTGTCAAAGGTACA	-19.7268395100573	3.77568677236848	T
B_0157850_ZJC_A_ACTATGCAGTCTGTCAACAGCAGA	-18.679155794237	4.27571132948213	T
B_0157850_ZJC_A_ACTATGCAGTCTGTCAAGAGTCAA	-19.2257542286852	0.590528758070997	T
B_0157850_ZJC_A_ACTATGCAGTCTGTCAGAGCTGAA	-17.2088398610094	-6.27702686021514	T
B_0157850_ZJC_A_ACTATGCAGTCTGTCAGATGAATC	-17.4372505818346	-8.45126601884551	T
B_0157850_ZJC_A_ACTATGCAGTGTTCTACTGGCATA	-16.3340649281481	-6.65653917024321	T
B_0157850_ZJC_A_ACTATGCAGTGTTCTATATCAGCA	-14.1893734608629	-14.6049191636819	NK
B_0157850_ZJC_A_ACTATGCATAGGATGAGTCTGTCA	-12.926823106859	19.4479992704611	B
B_0157850_ZJC_A_ACTATGCATATCAGCACGACTGGA	-16.5678906117418	-12.0066849870462	NK
B_0157850_ZJC_A_ACTATGCATCCGTCTAGAGTTAGC	-6.28000685319692	8.20711830427461	Plasma
B_0157850_ZJC_A_ACTATGCATCTTCACAAACTCACC	-17.9473576222399	-4.78336307237334	T
B_0157850_ZJC_A_ACTATGCATCTTCACACTGAGCCA	-16.6696934376696	-10.9471165818948	T
B_0157850_ZJC_A_ACTATGCATTCACGCAGGAGAACA	-17.2649044667223	-9.15482303331084	T
B_0157850_ZJC_A_AGAGTCAAAAACATCGACGTATCA	-18.2940144215563	-4.59885379502959	T
B_0157850_ZJC_A_AGAGTCAAAAACATCGCCGACAAC	-16.948666063402	-11.170496670701	T
B_0157850_ZJC_A_AGAGTCAAAAACATCGGCTAACGA	13.0307393397352	6.7447092848044	Tumor
B_0157850_ZJC_A_AGAGTCAAAAACATCGGTACGCAA	17.9049010600111	-11.7200057191629	Monocyte
B_0157850_ZJC_A_AGAGTCAAAACAACCAGATAGACA	-15.767679658983	-14.4225594682474	NK
B_0157850_ZJC_A_AGAGTCAAAACAACCATAGGATGA	-15.3944182072619	-14.6484591645975	NK
B_0157850_ZJC_A_AGAGTCAAAACCGAGAAATCCGTC	-18.1691574727038	-4.70322438905425	T
B_0157850_ZJC_A_AGAGTCAAAACGCTTAAAGGACAC	17.4122348155043	-15.1547772569437	Monocyte
B_0157850_ZJC_A_AGAGTCAAAACGCTTACAGATCTG	-14.2700428639391	-14.5496136827249	NK
B_0157850_ZJC_A_AGAGTCAAAACTCACCCCGACAAC	-15.8164791737536	-11.7839018983621	NK
B_0157850_ZJC_A_AGAGTCAAAAGACGGAAGTCACTA	17.3065009440443	-14.3365237397928	Monocyte
B_0157850_ZJC_A_AGAGTCAAAAGAGATCCAATGGAA	-16.2039742146471	-9.67089626023955	T
B_0157850_ZJC_A_AGAGTCAAAAGGACACCTGTAGCC	-16.8653320942858	-9.53244373033232	T
B_0157850_ZJC_A_AGAGTCAAAAGGACACGCCACATA	-16.8934635792711	-8.92496558854766	T
B_0157850_ZJC_A_AGAGTCAAAAGGTACACAACCACA	-17.5393185292223	-8.69776889512725	T
B_0157850_ZJC_A_AGAGTCAAAATGTTGCACAGCAGA	-16.9134602223375	-7.74517127702422	T
B_0157850_ZJC_A_AGAGTCAAAATGTTGCGCTCGGTA	-15.2141079579332	-11.5427424592752	NK
B_0157850_ZJC_A_AGAGTCAAACAAGCTACAAGGAGC	-15.6311926518419	-13.4893424196023	NK
B_0157850_ZJC_A_AGAGTCAAACACAGAAGTGTTCTA	13.6031632746717	-6.69093391130156	Monocyte
B_0157850_ZJC_A_AGAGTCAAACACGACCCGGATTGC	-14.2489304219225	-14.2515904588479	NK
B_0157850_ZJC_A_AGAGTCAAACAGATTCAGTACAAG	-14.4000830327013	-13.8376986665506	NK
B_0157850_ZJC_A_AGAGTCAAACAGATTCCCGTGAGA	-16.3547730122545	-12.42392989824	NK
B_0157850_ZJC_A_AGAGTCAAACAGCAGAAACGCTTA	-19.5694164906481	1.74798765947633	T
B_0157850_ZJC_A_AGAGTCAAACATTGGCAGGCTAAC	-14.7597698842028	-11.8491627855081	NK
B_0157850_ZJC_A_AGAGTCAAACATTGGCCCTCCTGA	-16.9171566639879	-10.3805644197244	T
B_0157850_ZJC_A_AGAGTCAAACCACTGTAACGCTTA	16.9717841471693	-14.1053902787942	Monocyte
B_0157850_ZJC_A_AGAGTCAAACCTCCAACAACCACA	-16.9520229969957	-3.88898393342681	T
B_0157850_ZJC_A_AGAGTCAAACGTATCAAAGACGGA	-20.4954857502916	3.37524393369966	T
B_0157850_ZJC_A_AGAGTCAAACTATGCAACACGACC	-15.0445809041002	-14.3552195710916	NK
B_0157850_ZJC_A_AGAGTCAAACTATGCAAGTACAAG	-12.9154467259386	-10.2594153566141	NK
B_0157850_ZJC_A_AGAGTCAAAGATCGCAAAGACGGA	-12.8739084874132	18.6999600248557	B
B_0157850_ZJC_A_AGAGTCAAAGATCGCAAAGAGATC	-18.4813465748766	-2.51010915467925	T
B_0157850_ZJC_A_AGAGTCAAAGATCGCACATCAAGT	-20.2071594868639	3.31101206114107	T
B_0157850_ZJC_A_AGAGTCAAAGCACCTCCGAACTTA	-17.3818115864733	-9.66454097459502	T
B_0157850_ZJC_A_AGAGTCAAAGCAGGAAATCATTCC	-17.0177616749743	-8.43485423753447	T
B_0157850_ZJC_A_AGAGTCAAAGGCTAACCAATGGAA	3.21511534109325	14.2693465070944	Tumor
B_0157850_ZJC_A_AGAGTCAAAGGCTAACCCGACAAC	-17.0100540791491	-9.58505794236846	T
B_0157850_ZJC_A_AGAGTCAAAGTACAAGAAACATCG	-18.0261654530504	-8.04394742677397	T
B_0157850_ZJC_A_AGAGTCAAAGTACAAGGCTCGGTA	-15.6506762181261	-14.6673714799661	NK
B_0157850_ZJC_A_AGAGTCAAAGTCACTACAAGGAGC	-13.3195309315661	18.6255181150656	B
B_0157850_ZJC_A_AGAGTCAAATAGCGACCAAGGAGC	-13.6700958882311	19.7929299192648	B
B_0157850_ZJC_A_AGAGTCAAATCATTCCAACGCTTA	-15.8667053853014	-12.7443549318094	NK
B_0157850_ZJC_A_AGAGTCAAATTGAGGATGAAGAGA	18.1739325846693	-14.4565169496316	Monocyte
B_0157850_ZJC_A_AGAGTCAAATTGGCTCAATGTTGC	-15.6055884037951	-14.55518695543	NK
B_0157850_ZJC_A_AGAGTCAAATTGGCTCATAGCGAC	-16.5134091053942	5.44540813734346	T
B_0157850_ZJC_A_AGAGTCAAATTGGCTCCAACCACA	-13.9884562169054	-13.8031184358377	NK
B_0157850_ZJC_A_AGAGTCAACAAGACTACAATGGAA	-18.703527895067	-0.656538782813021	T
B_0157850_ZJC_A_AGAGTCAACAATGGAAAGTACAAG	16.0049281443617	-8.60668822953887	Monocyte
B_0157850_ZJC_A_AGAGTCAACACCTTACCACCTTAC	17.1745295847914	-13.3699099702615	Monocyte
B_0157850_ZJC_A_AGAGTCAACACTTCGAAACGCTTA	-18.6748814259508	3.98162630369478	T
B_0157850_ZJC_A_AGAGTCAACACTTCGAAAGGTACA	-13.6555399571398	18.8076489286643	B
B_0157850_ZJC_A_AGAGTCAACACTTCGAACATTGGC	-17.6084103260973	-4.32395908067412	T
B_0157850_ZJC_A_AGAGTCAACAGCGTTACTAAGGTC	-0.792465654466446	22.730345995925	Fibroblast
B_0157850_ZJC_A_AGAGTCAACATACCAATCCGTCTA	-17.3916611348131	-10.295966832139	T
B_0157850_ZJC_A_AGAGTCAACATCAAGTAGATGTAC	-18.3369278584459	-3.78017303178496	T
B_0157850_ZJC_A_AGAGTCAACCAGTTCAGGAGAACA	-16.654175249193	-12.9271123094339	T
B_0157850_ZJC_A_AGAGTCAACCATCCTCACACGACC	-16.505249467943	-9.42634650895781	T
B_0157850_ZJC_A_AGAGTCAACCGAAGTACCGACAAC	-16.5650791798571	-8.88811752031035	T
B_0157850_ZJC_A_AGAGTCAACCGTGAGAAAGGTACA	17.2660899485609	-9.15928050706572	Monocyte
B_0157850_ZJC_A_AGAGTCAACCGTGAGACACTTCGA	-6.3649782811144	-7.45143100450225	Mast
B_0157850_ZJC_A_AGAGTCAACCTCTATCGCCACATA	-17.5726570759752	-7.56238624284453	T
B_0157850_ZJC_A_AGAGTCAACGAACTTACCTCTATC	18.871552976515	-13.6825186891336	Monocyte
B_0157850_ZJC_A_AGAGTCAACGACACACTCCGTCTA	16.0046134318373	-14.8726670427103	Monocyte
B_0157850_ZJC_A_AGAGTCAACGACTGGAGACAGTGC	17.9663310374281	-13.4649254960794	Monocyte
B_0157850_ZJC_A_AGAGTCAACGCATACACCTAATCC	13.5576167429945	-7.7103426141519	Monocyte
B_0157850_ZJC_A_AGAGTCAACTAAGGTCGATAGACA	-15.4540056858996	-13.1713187379617	NK
B_0157850_ZJC_A_AGAGTCAACTCAATGACCATCCTC	18.7773318614027	-10.3494860811014	Monocyte
B_0157850_ZJC_A_AGAGTCAACTGAGCCAAAGGTACA	-17.6040577565172	-10.3320634050149	T
[truncated: 371,358 more rows]
