# Supplementary material for: A monocyte-centered framework for predicting immunochemotherapy efficacy in lung squamous cell carcinoma patients
Source: EMBO Mol Med. 2026 Mar 30;18(5):1812–35. doi: 10.1038/s44321-026-00410-y (PMC13179367; doi:10.1038/s44321-026-00410-y)
Supplement: Supplementary file 13 — Source data Fig. 2 [file 44321_2026_410_MOESM13_ESM.zip]

Archive with 54 entries (45 files):
- Figure 2/
- __MACOSX/._Figure 2
- Figure 2/.DS_Store
- __MACOSX/Figure 2/._.DS_Store
- Figure 2/2A/
- __MACOSX/Figure 2/._2A
- Figure 2/2C/
- __MACOSX/Figure 2/._2C
- Figure 2/2E/
- __MACOSX/Figure 2/._2E
- Figure 2/2B/
- __MACOSX/Figure 2/._2B
- Figure 2/2A/Figure2A_source_data_coords_and_labels.csv
- __MACOSX/Figure 2/2A/._Figure2A_source_data_coords_and_labels.csv
- Figure 2/2A/README.txt
- __MACOSX/Figure 2/2A/._README.txt
- Figure 2/2C/README.txt
- __MACOSX/Figure 2/2C/._README.txt
- Figure 2/2C/Figure2C_p_value.xlsx
- __MACOSX/Figure 2/2C/._Figure2C_p_value.xlsx
- Figure 2/2E/Representative Figure/
- __MACOSX/Figure 2/2E/._Representative Figure
- Figure 2/2E/.DS_Store
- __MACOSX/Figure 2/2E/._.DS_Store
- Figure 2/2E/Figure2E_CD14_monocyte_quantity.xlsx
- __MACOSX/Figure 2/2E/._Figure2E_CD14_monocyte_quantity.xlsx
- Figure 2/2E/README.txt
- __MACOSX/Figure 2/2E/._README.txt
- Figure 2/2B/Figure2B_source_data_featureplot_coords_and_labels.csv
- __MACOSX/Figure 2/2B/._Figure2B_source_data_featureplot_coords_and_labels.csv
- Figure 2/2B/README.txt
- __MACOSX/Figure 2/2B/._README.txt
- Figure 2/2E/Representative Figure/pCR/
- __MACOSX/Figure 2/2E/Representative Figure/._pCR
- Figure 2/2E/Representative Figure/.DS_Store
- __MACOSX/Figure 2/2E/Representative Figure/._.DS_Store
- Figure 2/2E/Representative Figure/MPR/
- __MACOSX/Figure 2/2E/Representative Figure/._MPR
- Figure 2/2E/Representative Figure/NMPR/
- __MACOSX/Figure 2/2E/Representative Figure/._NMPR
- Figure 2/2E/Representative Figure/Readme.txt
- __MACOSX/Figure 2/2E/Representative Figure/._Readme.txt
- Figure 2/2E/Representative Figure/pCR/Thumbs.db
- __MACOSX/Figure 2/2E/Representative Figure/pCR/._Thumbs.db
- Figure 2/2E/Representative Figure/pCR/pCR_c1+2+4.tif
- __MACOSX/Figure 2/2E/Representative Figure/pCR/._pCR_c1+2+4.tif
- Figure 2/2E/Representative Figure/MPR/Thumbs.db
- __MACOSX/Figure 2/2E/Representative Figure/MPR/._Thumbs.db
- Figure 2/2E/Representative Figure/MPR/MPR_c1+2+4.tif
- __MACOSX/Figure 2/2E/Representative Figure/MPR/._MPR_c1+2+4.tif
- Figure 2/2E/Representative Figure/NMPR/Thumbs.db
- __MACOSX/Figure 2/2E/Representative Figure/NMPR/._Thumbs.db
- Figure 2/2E/Representative Figure/NMPR/NMPR_c1+2+4.tif
- __MACOSX/Figure 2/2E/Representative Figure/NMPR/._NMPR_c1+2+4.tif
