# Supplementary material for: A monocyte-centered framework for predicting immunochemotherapy efficacy in lung squamous cell carcinoma patients
Source: EMBO Mol Med. 2026 Mar 30;18(5):1812–35. doi: 10.1038/s44321-026-00410-y (PMC13179367; doi:10.1038/s44321-026-00410-y)
Supplement: Supplementary file 13 — Source data Fig. 2 [file 44321_2026_410_MOESM13_ESM.zip › Figure 2/2A/Figure2A_source_data_coords_and_labels.csv]

Cell_ID	UMAP_1	UMAP_2	Group	Subpopulation
B_0157850_ZJC_A_AAGACGGAAAGGTACAAAGGACAC	0.4867339	-0.06759658	NMPR-after_blood	classical
B_0157850_ZJC_A_AAGACGGAACCACTGTTCTTCACA	-1.5595193	0.09810546	NMPR-after_blood	classical
B_0157850_ZJC_A_AAGACGGAAGAGTCAATAGGATGA	1.4888302	1.4307941	NMPR-after_blood	non-classical
B_0157850_ZJC_A_AAGACGGAAGGCTAACACAGCAGA	-0.5644003	0.6944528	NMPR-after_blood	classical
B_0157850_ZJC_A_AAGACGGAATGCCTAAAACGTGAT	-1.1194317	-0.22516893	NMPR-after_blood	classical
B_0157850_ZJC_A_AAGACGGACAACCACACATACCAA	-1.1450149	-0.5609424	NMPR-after_blood	classical
B_0157850_ZJC_A_AAGACGGACAATGGAAAATGTTGC	-1.4287854	-0.3365731	NMPR-after_blood	classical
B_0157850_ZJC_A_AAGACGGACATACCAACAGCGTTA	-0.69323075	1.1592846	NMPR-after_blood	classical
B_0157850_ZJC_A_AAGACGGACCGACAACATTGGCTC	-0.15479241	0.39530703	NMPR-after_blood	classical
B_0157850_ZJC_A_AAGACGGACCGACAACGGTGCGAA	1.8566487	1.1976624	NMPR-after_blood	non-classical
B_0157850_ZJC_A_AAGACGGACCGTGAGAACAGCAGA	0.06604943	-1.1331259	NMPR-after_blood	intermediated
B_0157850_ZJC_A_AAGACGGACGACACACACAAGCTA	-1.0598515	0.49424535	NMPR-after_blood	classical
B_0157850_ZJC_A_AAGACGGACGACACACCAAGGAGC	-0.6015407	-0.7156738	NMPR-after_blood	classical
B_0157850_ZJC_A_AAGACGGACGACTGGAGTCGTAGA	1.6571153	0.94500107	NMPR-after_blood	non-classical
B_0157850_ZJC_A_AAGACGGACGCATACAGGTGCGAA	0.23604736	0.82234645	NMPR-after_blood	classical
B_0157850_ZJC_A_AAGACGGACGGATTGCCCAGTTCA	1.6141075	1.1925052	NMPR-after_blood	non-classical
B_0157850_ZJC_A_AAGACGGACTGAGCCAAGATCGCA	1.5011282	0.5868272	NMPR-after_blood	intermediated
B_0157850_ZJC_A_AAGACGGAGAGCTGAAGTCGTAGA	-0.6453313	1.2861713	NMPR-after_blood	classical
B_0157850_ZJC_A_AAGACGGAGATGAATCGTCGTAGA	-0.66824424	0.122095294	NMPR-after_blood	classical
B_0157850_ZJC_A_AAGACGGAGCGAGTAAACTATGCA	0.3224714	0.17283659	NMPR-after_blood	classical
B_0157850_ZJC_A_AAGACGGAGCTCGGTACTGTAGCC	1.5872154	1.4459268	NMPR-after_blood	non-classical
B_0157850_ZJC_A_AAGACGGAGGAGAACACATACCAA	1.4363669	-1.0403875	NMPR-after_blood	intermediated
B_0157850_ZJC_A_AAGACGGAGTACGCAAACACAGAA	0.09704993	-1.1745175	NMPR-after_blood	classical
B_0157850_ZJC_A_AAGACGGAGTACGCAACCTCTATC	-1.196526	1.0636798	NMPR-after_blood	classical
B_0157850_ZJC_A_AAGACGGAGTGTTCTAAATGTTGC	1.2386628	-0.8555621	NMPR-after_blood	intermediated
B_0157850_ZJC_A_AAGACGGATCCGTCTAGCCACATA	-0.2807587	-0.15909633	NMPR-after_blood	classical
B_0157850_ZJC_A_AAGACGGATCTTCACAAATGTTGC	-1.1128074	-0.36676475	NMPR-after_blood	classical
B_0157850_ZJC_A_AAGACGGATGGTGGTAACCACTGT	-1.3259826	0.71789104	NMPR-after_blood	classical
B_0157850_ZJC_A_AAGAGATCAAACATCGATGCCTAA	-0.42163444	-0.8938074	NMPR-after_blood	classical
B_0157850_ZJC_A_AAGAGATCAAGACGGAATGCCTAA	0.7458431	-0.17717567	NMPR-after_blood	classical
B_0157850_ZJC_A_AAGAGATCAATCCGTCTCTTCACA	-1.2829043	0.46036077	NMPR-after_blood	classical
B_0157850_ZJC_A_AAGAGATCACATTGGCACAGATTC	-0.82537484	-0.4500301	NMPR-after_blood	classical
B_0157850_ZJC_A_AAGAGATCAGATCGCAAAGGACAC	0.31825733	-1.3328767	NMPR-after_blood	classical
B_0157850_ZJC_A_AAGAGATCAGTACAAGGAACAGGC	-0.9472964	1.6218108	NMPR-after_blood	classical
B_0157850_ZJC_A_AAGAGATCATAGCGACCGCATACA	1.5040066	1.4809285	NMPR-after_blood	non-classical
B_0157850_ZJC_A_AAGAGATCATGCCTAAAGATGTAC	-0.1095849	0.6281492	NMPR-after_blood	classical
B_0157850_ZJC_A_AAGAGATCCAACCACAAACAACCA	-0.32350913	1.282666	NMPR-after_blood	classical
B_0157850_ZJC_A_AAGAGATCCAACCACACCAGTTCA	-0.13626094	-1.1422341	NMPR-after_blood	classical
B_0157850_ZJC_A_AAGAGATCCAATGGAAACCTCCAA	-0.32322118	0.717369	NMPR-after_blood	classical
B_0157850_ZJC_A_AAGAGATCCACCTTACGAATCTGA	-0.7468212	1.3822184	NMPR-after_blood	classical
B_0157850_ZJC_A_AAGAGATCCACCTTACTAGGATGA	0.8880459	-1.0769812	NMPR-after_blood	intermediated
B_0157850_ZJC_A_AAGAGATCCAGATCTGCACTTCGA	-1.7037894	-0.111916035	NMPR-after_blood	classical
B_0157850_ZJC_A_AAGAGATCCAGCGTTACGACTGGA	0.7040939	-1.1698918	NMPR-after_blood	intermediated
B_0157850_ZJC_A_AAGAGATCCCGACAACACACGACC	-0.06509557	0.574295	NMPR-after_blood	classical
B_0157850_ZJC_A_AAGAGATCCCTCTATCGGTGCGAA	1.5390904	1.6297312	NMPR-after_blood	non-classical
B_0157850_ZJC_A_AAGAGATCCGACTGGACGCTGATC	1.4915502	1.5696056	NMPR-after_blood	non-classical
B_0157850_ZJC_A_AAGAGATCCGCATACACCTCCTGA	1.5600437	1.3218745	NMPR-after_blood	non-classical
B_0157850_ZJC_A_AAGAGATCCGCTGATCCAAGGAGC	-0.65951777	0.73634446	NMPR-after_blood	classical
B_0157850_ZJC_A_AAGAGATCCGCTGATCCTGAGCCA	-1.4137639	0.09469423	NMPR-after_blood	classical
B_0157850_ZJC_A_AAGAGATCCTCAATGAAAGGACAC	-0.22272502	0.48663747	NMPR-after_blood	classical
B_0157850_ZJC_A_AAGAGATCGACAGTGCCCTCCTGA	0.02404601	1.0323751	NMPR-after_blood	classical
B_0157850_ZJC_A_AAGAGATCGACAGTGCGACTAGTA	-0.61309177	1.2509979	NMPR-after_blood	classical
B_0157850_ZJC_A_AAGAGATCGACTAGTACCGACAAC	-1.1676688	0.014830702	NMPR-after_blood	classical
B_0157850_ZJC_A_AAGAGATCGAGTTAGCATAGCGAC	1.5618305	1.1652851	NMPR-after_blood	non-classical
B_0157850_ZJC_A_AAGAGATCGTCTGTCAAACAACCA	0.373516	-0.039521262	NMPR-after_blood	classical
B_0157850_ZJC_A_AAGAGATCGTCTGTCAAGATGTAC	-1.0208371	0.65668434	NMPR-after_blood	classical
B_0157850_ZJC_A_AAGAGATCGTGTTCTACCTCCTGA	1.4204422	0.5262698	NMPR-after_blood	intermediated
B_0157850_ZJC_A_AAGAGATCTATCAGCAGCCACATA	1.1587275	-0.6465635	NMPR-after_blood	intermediated
B_0157850_ZJC_A_AAGAGATCTGGCTTCAGATGAATC	-0.6134877	0.9192343	NMPR-after_blood	classical
B_0157850_ZJC_A_AAGGACACAACCGAGAGAACAGGC	-1.2558964	0.03520899	NMPR-after_blood	classical
B_0157850_ZJC_A_AAGGACACAAGGACACAGATCGCA	-1.4280914	-0.2741544	NMPR-after_blood	classical
B_0157850_ZJC_A_AAGGACACACAGATTCGAACAGGC	0.81175643	-0.11166257	NMPR-after_blood	classical
B_0157850_ZJC_A_AAGGACACACAGCAGAATTGGCTC	-1.1267974	0.030152582	NMPR-after_blood	classical
B_0157850_ZJC_A_AAGGACACACATTGGCAACTCACC	-0.45343018	1.4402037	NMPR-after_blood	classical
B_0157850_ZJC_A_AAGGACACACATTGGCGACTAGTA	-0.28669116	0.8732468	NMPR-after_blood	intermediated
B_0157850_ZJC_A_AAGGACACACATTGGCTCCGTCTA	1.4824973	0.62572736	NMPR-after_blood	intermediated
B_0157850_ZJC_A_AAGGACACACCTCCAAAACGTGAT	-0.09700111	0.88053346	NMPR-after_blood	classical
B_0157850_ZJC_A_AAGGACACAGAGTCAATATCAGCA	1.0815992	-1.0819173	NMPR-after_blood	intermediated
B_0157850_ZJC_A_AAGGACACAGTACAAGACAGCAGA	-0.8451264	0.90218455	NMPR-after_blood	classical
B_0157850_ZJC_A_AAGGACACAGTACAAGATCATTCC	-0.99550396	0.83210045	NMPR-after_blood	classical
B_0157850_ZJC_A_AAGGACACAGTGGTCAATGCCTAA	1.497933	1.6304452	NMPR-after_blood	non-classical
B_0157850_ZJC_A_AAGGACACATGCCTAAGCTAACGA	-0.41303053	1.4664798	NMPR-after_blood	classical
B_0157850_ZJC_A_AAGGACACATTGGCTCCCGTGAGA	0.76115924	-0.16886507	NMPR-after_blood	classical
B_0157850_ZJC_A_AAGGACACCAAGGAGCAAACATCG	-0.8076329	0.22972307	NMPR-after_blood	classical
B_0157850_ZJC_A_AAGGACACCAATGGAAAGATGTAC	-0.66497195	1.2688458	NMPR-after_blood	classical
B_0157850_ZJC_A_AAGGACACCCGAAGTACAACCACA	-0.3427439	0.2292902	NMPR-after_blood	classical
B_0157850_ZJC_A_AAGGACACCCTAATCCCAACCACA	0.9232827	0.12282526	NMPR-after_blood	intermediated
B_0157850_ZJC_A_AAGGACACCGCTGATCAATGTTGC	-0.4216962	0.023776002	NMPR-after_blood	classical
B_0157850_ZJC_A_AAGGACACCGCTGATCTAGGATGA	-0.61317694	0.51895833	NMPR-after_blood	classical
B_0157850_ZJC_A_AAGGACACCGGATTGCAAACATCG	-0.9600026	0.047402184	NMPR-after_blood	classical
B_0157850_ZJC_A_AAGGACACCTAAGGTCACCTCCAA	-1.2528043	-0.35227615	NMPR-after_blood	classical
B_0157850_ZJC_A_AAGGACACCTGAGCCAAGTGGTCA	-1.7478371	0.3643299	NMPR-after_blood	classical
B_0157850_ZJC_A_AAGGACACCTGAGCCACGCTGATC	-0.35836887	0.67338157	NMPR-after_blood	classical
B_0157850_ZJC_A_AAGGACACGATAGACAGAGTTAGC	-1.4762058	0.51709	NMPR-after_blood	classical
B_0157850_ZJC_A_AAGGACACGCTCGGTATTCACGCA	-0.46407977	0.0894554	NMPR-after_blood	classical
B_0157850_ZJC_A_AAGGACACGGAGAACACCTCCTGA	-0.11243148	1.2717289	NMPR-after_blood	classical
B_0157850_ZJC_A_AAGGACACGGAGAACATGGAACAA	-1.1574229	0.6455827	NMPR-after_blood	classical
B_0157850_ZJC_A_AAGGACACGTACGCAAAACAACCA	-1.2355132	0.7307752	NMPR-after_blood	classical
B_0157850_ZJC_A_AAGGACACGTCTGTCACCAGTTCA	-0.914436	0.8799153	NMPR-after_blood	classical
B_0157850_ZJC_A_AAGGTACAAACCGAGAAGCCATGC	-1.1880919	-0.23120679	NMPR-after_blood	classical
B_0157850_ZJC_A_AAGGTACAAACCGAGAATCATTCC	-0.79628044	0.6636573	NMPR-after_blood	classical
B_0157850_ZJC_A_AAGGTACAAACGTGATCCGTGAGA	-1.0637418	-0.3688927	NMPR-after_blood	classical
B_0157850_ZJC_A_AAGGTACAAACTCACCAAACATCG	0.25449198	-0.27193308	NMPR-after_blood	classical
B_0157850_ZJC_A_AAGGTACAAACTCACCGAACAGGC	0.39400616	-0.87499183	NMPR-after_blood	classical
B_0157850_ZJC_A_AAGGTACAAAGACGGACAAGACTA	-1.3199427	0.6197729	NMPR-after_blood	classical
B_0157850_ZJC_A_AAGGTACAAAGAGATCCCGAAGTA	-0.5246872	1.4248816	NMPR-after_blood	classical
B_0157850_ZJC_A_AAGGTACAAAGAGATCGACTAGTA	-0.80442077	-0.32970145	NMPR-after_blood	classical
B_0157850_ZJC_A_AAGGTACAAAGAGATCGCTCGGTA	-1.1276704	-0.11533378	NMPR-after_blood	classical
B_0157850_ZJC_A_AAGGTACAAAGGTACAACATTGGC	0.23685667	-1.4424549	NMPR-after_blood	classical
B_0157850_ZJC_A_AAGGTACAAAGGTACAATCCTGTA	1.477247	0.6057092	NMPR-after_blood	intermediated
B_0157850_ZJC_A_AAGGTACAAAGGTACATCCGTCTA	-1.325795	-0.20813634	NMPR-after_blood	classical
B_0157850_ZJC_A_AAGGTACAAATCCGTCGTCGTAGA	-0.95364356	0.48118135	NMPR-after_blood	classical
B_0157850_ZJC_A_AAGGTACAACAAGCTAATAGCGAC	-0.6303972	1.9371482	NMPR-after_blood	classical
B_0157850_ZJC_A_AAGGTACAACAGATTCCTGTAGCC	1.6259047	1.590116	NMPR-after_blood	non-classical
B_0157850_ZJC_A_AAGGTACAACGTATCAAGTGGTCA	0.6804865	0.34355003	NMPR-after_blood	intermediated
B_0157850_ZJC_A_AAGGTACAAGATGTACAAGAGATC	1.6179607	0.9271309	NMPR-after_blood	non-classical
B_0157850_ZJC_A_AAGGTACAAGCACCTCCAGCGTTA	0.330086	0.45300677	NMPR-after_blood	classical
B_0157850_ZJC_A_AAGGTACAAGCCATGCTGGCTTCA	-1.1334703	0.32931572	NMPR-after_blood	classical
B_0157850_ZJC_A_AAGGTACAAGGCTAACGTGTTCTA	-0.7318381	0.8702321	NMPR-after_blood	classical
B_0157850_ZJC_A_AAGGTACAAGTGGTCAATTGGCTC	-0.7671319	1.4773495	NMPR-after_blood	classical
B_0157850_ZJC_A_AAGGTACAATAGCGACGTGTTCTA	1.4244643	1.4571762	NMPR-after_blood	non-classical
B_0157850_ZJC_A_AAGGTACAATCATTCCACGTATCA	-0.6252224	1.9398512	NMPR-after_blood	classical
B_0157850_ZJC_A_AAGGTACAATTGAGGAATCCTGTA	-0.20400594	0.98567414	NMPR-after_blood	classical
B_0157850_ZJC_A_AAGGTACAATTGGCTCATTGGCTC	-1.6116513	0.706513	NMPR-after_blood	classical
B_0157850_ZJC_A_AAGGTACACAAGGAGCTGGAACAA	-0.3740401	0.088242024	NMPR-after_blood	classical
B_0157850_ZJC_A_AAGGTACACAGCGTTATCTTCACA	-0.5207668	1.3115536	NMPR-after_blood	classical
B_0157850_ZJC_A_AAGGTACACATACCAAAGTCACTA	0.4609139	0.5127045	NMPR-after_blood	intermediated
B_0157850_ZJC_A_AAGGTACACATCAAGTGGAGAACA	-1.2448179	0.6098284	NMPR-after_blood	classical
B_0157850_ZJC_A_AAGGTACACCGAAGTAGTACGCAA	-1.0500265	0.5947233	NMPR-after_blood	classical
B_0157850_ZJC_A_AAGGTACACGAACTTAATGCCTAA	-0.51744246	0.26449147	NMPR-after_blood	classical
B_0157850_ZJC_A_AAGGTACACGACTGGACGACTGGA	-1.2970909	-0.051868208	NMPR-after_blood	classical
B_0157850_ZJC_A_AAGGTACACGCTGATCACCACTGT	-1.3686751	0.6500808	NMPR-after_blood	classical
B_0157850_ZJC_A_AAGGTACACTCAATGAAACTCACC	-1.7838849	0.078643136	NMPR-after_blood	classical
B_0157850_ZJC_A_AAGGTACAGAATCTGAATAGCGAC	0.048780125	0.7952908	NMPR-after_blood	classical
B_0157850_ZJC_A_AAGGTACAGAATCTGAGAATCTGA	-1.0999321	0.829739	NMPR-after_blood	classical
B_0157850_ZJC_A_AAGGTACATATCAGCAAACAACCA	-0.7708391	1.1457565	NMPR-after_blood	classical
B_0157850_ZJC_A_AAGGTACATGAAGAGAACAGATTC	0.236181	0.17257728	NMPR-after_blood	classical
B_0157850_ZJC_A_AATCCGTCAACTCACCGCCACATA	-0.5479435	0.29101914	NMPR-after_blood	classical
B_0157850_ZJC_A_AATCCGTCAAGACGGACAGATCTG	1.4936005	1.4731206	NMPR-after_blood	non-classical
B_0157850_ZJC_A_AATCCGTCAAGGACACAGAGTCAA	-0.68217695	1.1166073	NMPR-after_blood	classical
B_0157850_ZJC_A_AATCCGTCACAGCAGAGAGCTGAA	-1.1432279	0.99563164	NMPR-after_blood	classical
B_0157850_ZJC_A_AATCCGTCAGATCGCAAACGCTTA	-1.2528048	-0.44721413	NMPR-after_blood	classical
B_0157850_ZJC_A_AATCCGTCATTGAGGAGATAGACA	1.5297855	1.656516	NMPR-after_blood	non-classical
B_0157850_ZJC_A_AATCCGTCATTGAGGAGCCACATA	-0.5895999	0.7902153	NMPR-after_blood	classical
B_0157850_ZJC_A_AATCCGTCCACTTCGACCAGTTCA	1.6409856	0.93209106	NMPR-after_blood	non-classical
B_0157850_ZJC_A_AATCCGTCCAGATCTGTGAAGAGA	-1.1812199	0.034024104	NMPR-after_blood	classical
B_0157850_ZJC_A_AATCCGTCCCAGTTCATGGCTTCA	-1.6488737	-0.056460395	NMPR-after_blood	classical
B_0157850_ZJC_A_AATCCGTCCCGAAGTAAGATGTAC	0.4004957	-0.19234295	NMPR-after_blood	classical
B_0157850_ZJC_A_AATCCGTCCCGTGAGACCTAATCC	1.5102682	1.1433508	NMPR-after_blood	non-classical
B_0157850_ZJC_A_AATCCGTCCCTAATCCGAATCTGA	1.4816769	0.996226	NMPR-after_blood	non-classical
B_0157850_ZJC_A_AATCCGTCCCTCTATCACCTCCAA	-0.18696202	0.50640446	NMPR-after_blood	classical
B_0157850_ZJC_A_AATCCGTCCGAACTTAAACCGAGA	-0.26929367	0.98608273	NMPR-after_blood	intermediated
B_0157850_ZJC_A_AATCCGTCCGACACACTAGGATGA	0.18097723	-1.1891391	NMPR-after_blood	classical
B_0157850_ZJC_A_AATCCGTCCGCATACAACAGATTC	1.4893764	1.5521383	NMPR-after_blood	non-classical
B_0157850_ZJC_A_AATCCGTCCTGAGCCACCGACAAC	-0.38610315	1.180659	NMPR-after_blood	classical
B_0157850_ZJC_A_AATCCGTCGAATCTGAATAGCGAC	-1.2527635	-0.0374729	NMPR-after_blood	classical
B_0157850_ZJC_A_AATCCGTCGATAGACAAAGGACAC	1.7261597	1.5779437	NMPR-after_blood	non-classical
B_0157850_ZJC_A_AATCCGTCGCGAGTAAGCGAGTAA	-0.45043033	0.8719319	NMPR-after_blood	classical
B_0157850_ZJC_A_AATCCGTCGGAGAACATGGCTTCA	-0.9892825	0.76655567	NMPR-after_blood	classical
B_0157850_ZJC_A_AATCCGTCTATCAGCAGATAGACA	-0.70565027	1.091588	NMPR-after_blood	classical
B_0157850_ZJC_A_AATCCGTCTGGCTTCAATCCTGTA	0.9226794	-0.12646623	NMPR-after_blood	classical
B_0157850_ZJC_A_AATCCGTCTGGTGGTACCTCTATC	-0.05151483	0.7032817	NMPR-after_blood	intermediated
B_0157850_ZJC_A_AATGTTGCAACCGAGAGAGTTAGC	1.5072439	1.2570989	NMPR-after_blood	non-classical
B_0157850_ZJC_A_AATGTTGCAAGGACACATCCTGTA	-0.004143621	0.17125943	NMPR-after_blood	classical
B_0157850_ZJC_A_AATGTTGCACACGACCCTGGCATA	-0.6719817	1.6573514	NMPR-after_blood	classical
B_0157850_ZJC_A_AATGTTGCAGCAGGAAAGTGGTCA	-1.5825782	-0.19017962	NMPR-after_blood	classical
B_0157850_ZJC_A_AATGTTGCATAGCGACAGTACAAG	-0.74997306	0.93365735	NMPR-after_blood	classical
B_0157850_ZJC_A_AATGTTGCCAACCACAAATCCGTC	-1.020613	1.089165	NMPR-after_blood	classical
B_0157850_ZJC_A_AATGTTGCCAGATCTGAAGACGGA	-0.7797398	0.21578462	NMPR-after_blood	classical
B_0157850_ZJC_A_AATGTTGCCCGACAACAAACATCG	-1.2604338	0.32112005	NMPR-after_blood	classical
B_0157850_ZJC_A_AATGTTGCCCGACAACGCGAGTAA	1.5868838	1.0691677	NMPR-after_blood	non-classical
B_0157850_ZJC_A_AATGTTGCCCTAATCCCAAGACTA	-0.042258672	-1.1714171	NMPR-after_blood	classical
B_0157850_ZJC_A_AATGTTGCCGCTGATCCATCAAGT	1.5268433	1.2958381	NMPR-after_blood	non-classical
B_0157850_ZJC_A_AATGTTGCCTCAATGACGACTGGA	-1.3028476	0.14256057	NMPR-after_blood	classical
B_0157850_ZJC_A_AATGTTGCCTGAGCCACCTCTATC	1.7225533	1.2523415	NMPR-after_blood	non-classical
B_0157850_ZJC_A_AATGTTGCGATAGACACCTAATCC	-0.19121282	0.20103301	NMPR-after_blood	classical
B_0157850_ZJC_A_AATGTTGCGATGAATCAAACATCG	1.4990082	1.504674	NMPR-after_blood	non-classical
B_0157850_ZJC_A_AATGTTGCGCCAAGACACCTCCAA	-0.18969393	0.53085023	NMPR-after_blood	classical
B_0157850_ZJC_A_AATGTTGCGTCTGTCAGTGTTCTA	-0.6918076	1.3057362	NMPR-after_blood	classical
B_0157850_ZJC_A_AATGTTGCTAGGATGACACCTTAC	-1.5839235	0.88892007	NMPR-after_blood	classical
B_0157850_ZJC_A_AATGTTGCTGGCTTCAAATCCGTC	-0.08745837	0.7738389	NMPR-after_blood	classical
B_0157850_ZJC_A_ACAAGCTAAACGCTTAAGTGGTCA	-0.5967595	-0.7477192	NMPR-after_blood	classical
B_0157850_ZJC_A_ACAAGCTAAACGCTTATGGCTTCA	-1.379392	0.0014497786	NMPR-after_blood	classical
B_0157850_ZJC_A_ACAAGCTAAACGTGATGACAGTGC	0.313553	-0.7509972	NMPR-after_blood	classical
B_0157850_ZJC_A_ACAAGCTAAAGGACACGATAGACA	-0.4748302	0.04089773	NMPR-after_blood	classical
B_0157850_ZJC_A_ACAAGCTAAATCCGTCAAGACGGA	1.2079239	-0.6362432	NMPR-after_blood	intermediated
B_0157850_ZJC_A_ACAAGCTAACAAGCTAACCTCCAA	-0.7600774	0.5422177	NMPR-after_blood	classical
B_0157850_ZJC_A_ACAAGCTAACCACTGTCAACCACA	1.4740472	1.4040637	NMPR-after_blood	non-classical
B_0157850_ZJC_A_ACAAGCTAACTATGCAAGAGTCAA	-0.6263809	0.5236378	NMPR-after_blood	classical
B_0157850_ZJC_A_ACAAGCTAAGAGTCAACGACTGGA	-0.87247026	1.2120893	NMPR-after_blood	classical
B_0157850_ZJC_A_ACAAGCTAAGAGTCAATGAAGAGA	-0.7581055	0.2496805	NMPR-after_blood	classical
B_0157850_ZJC_A_ACAAGCTAAGTACAAGACCTCCAA	-0.14996758	0.97572654	NMPR-after_blood	classical
B_0157850_ZJC_A_ACAAGCTAAGTACAAGGAACAGGC	-0.6076354	-0.27964255	NMPR-after_blood	classical
B_0157850_ZJC_A_ACAAGCTAATTGGCTCGCTAACGA	0.14432481	-0.9223949	NMPR-after_blood	classical
B_0157850_ZJC_A_ACAAGCTACAGATCTGCTGGCATA	0.69757915	-0.032727245	NMPR-after_blood	classical
B_0157850_ZJC_A_ACAAGCTACAGCGTTAACTATGCA	-0.7890818	1.1157967	NMPR-after_blood	classical
B_0157850_ZJC_A_ACAAGCTACAGCGTTACCGACAAC	-0.30548128	0.753329	NMPR-after_blood	classical
B_0157850_ZJC_A_ACAAGCTACCGACAACACACAGAA	-1.1237874	0.63785136	NMPR-after_blood	classical
B_0157850_ZJC_A_ACAAGCTACCTAATCCAACGCTTA	1.4708964	1.6639491	NMPR-after_blood	non-classical
B_0157850_ZJC_A_ACAAGCTACTCAATGACGCATACA	0.28379005	-0.29471105	NMPR-after_blood	classical
B_0157850_ZJC_A_ACAAGCTACTGAGCCATGAAGAGA	1.6375561	1.6094828	NMPR-after_blood	non-classical
B_0157850_ZJC_A_ACAAGCTACTGTAGCCGCCACATA	-0.9977305	1.0537815	NMPR-after_blood	classical
B_0157850_ZJC_A_ACAAGCTAGAACAGGCAATCCGTC	-0.65836626	1.3212551	NMPR-after_blood	classical
B_0157850_ZJC_A_ACAAGCTAGACTAGTACATACCAA	-0.6787114	1.8582314	NMPR-after_blood	classical
B_0157850_ZJC_A_ACAAGCTAGGTGCGAAATTGAGGA	-1.261796	-0.5629887	NMPR-after_blood	classical
B_0157850_ZJC_A_ACAAGCTATCTTCACAACAAGCTA	-0.41513312	0.4695782	NMPR-after_blood	classical
B_0157850_ZJC_A_ACAAGCTATGGAACAAGACTAGTA	-1.3374724	-0.18544425	NMPR-after_blood	classical
B_0157850_ZJC_A_ACACAGAAAACAACCAGAACAGGC	-0.6697931	1.2585579	NMPR-after_blood	classical
B_0157850_ZJC_A_ACACAGAAAAGAGATCCATACCAA	-0.86252594	1.42753	NMPR-after_blood	classical
B_0157850_ZJC_A_ACACAGAAACACGACCCACTTCGA	0.58637303	-1.2448555	NMPR-after_blood	intermediated
B_0157850_ZJC_A_ACACAGAAAGCACCTCGTACGCAA	-1.4609035	0.9322362	NMPR-after_blood	classical
B_0157850_ZJC_A_ACACAGAAAGCCATGCCATACCAA	-0.85817325	-0.07278195	NMPR-after_blood	classical
B_0157850_ZJC_A_ACACAGAAAGGCTAACAAACATCG	-0.7227519	1.4683021	NMPR-after_blood	classical
B_0157850_ZJC_A_ACACAGAAAGTACAAGGTCTGTCA	1.6178075	1.3065999	NMPR-after_blood	non-classical
B_0157850_ZJC_A_ACACAGAAAGTACAAGTGGCTTCA	-0.4802574	0.34515035	NMPR-after_blood	classical
B_0157850_ZJC_A_ACACAGAAATCCTGTAAGTACAAG	-0.6051228	1.5635308	NMPR-after_blood	classical
B_0157850_ZJC_A_ACACAGAAATCCTGTAGACTAGTA	-0.47575632	0.65063083	NMPR-after_blood	classical
B_0157850_ZJC_A_ACACAGAAATGCCTAAGAGCTGAA	-0.39760658	0.53410816	NMPR-after_blood	classical
B_0157850_ZJC_A_ACACAGAACACCTTACAATCCGTC	-0.8567839	0.7261961	NMPR-after_blood	classical
B_0157850_ZJC_A_ACACAGAACAGATCTGATCATTCC	0.78058565	-0.121696554	NMPR-after_blood	classical
B_0157850_ZJC_A_ACACAGAACCAGTTCAACGCTCGA	-0.38744825	0.6939934	NMPR-after_blood	classical
B_0157850_ZJC_A_ACACAGAACCGTGAGACACCTTAC	-0.9183147	0.57916844	NMPR-after_blood	classical
B_0157850_ZJC_A_ACACAGAACGCTGATCAACGCTTA	1.0221604	-0.68437326	NMPR-after_blood	intermediated
B_0157850_ZJC_A_ACACAGAAGAACAGGCACAAGCTA	-1.0230893	1.0683942	NMPR-after_blood	classical
B_0157850_ZJC_A_ACACAGAAGATAGACAACAGATTC	0.45490888	0.16860896	NMPR-after_blood	classical
B_0157850_ZJC_A_ACACAGAAGATAGACACCTCCTGA	-0.24187794	-1.6474699	NMPR-after_blood	classical
B_0157850_ZJC_A_ACACAGAAGATAGACACGGATTGC	1.496023	1.2109569	NMPR-after_blood	non-classical
B_0157850_ZJC_A_ACACAGAAGCCAAGACTGGTGGTA	-0.8792488	0.31046653	NMPR-after_blood	classical
B_0157850_ZJC_A_ACACAGAAGCTAACGACGACACAC	-0.4687877	0.8529756	NMPR-after_blood	classical
B_0157850_ZJC_A_ACACAGAAGGTGCGAACCGTGAGA	-1.0763258	-0.19085489	NMPR-after_blood	classical
B_0157850_ZJC_A_ACACAGAATAGGATGAACATTGGC	-0.98266375	0.7323808	NMPR-after_blood	classical
B_0157850_ZJC_A_ACACAGAATAGGATGATCTTCACA	-1.4777641	-0.48047945	NMPR-after_blood	classical
B_0157850_ZJC_A_ACACAGAATTCACGCACCGAAGTA	-0.72652555	1.5525101	NMPR-after_blood	classical
B_0157850_ZJC_A_ACACGACCAACGCTTAAAACATCG	1.5775061	0.8857783	NMPR-after_blood	non-classical
B_0157850_ZJC_A_ACACGACCAACGTGATACCTCCAA	-0.06408744	0.68550384	NMPR-after_blood	intermediated
B_0157850_ZJC_A_ACACGACCACACAGAACCGAAGTA	0.071033314	-1.3828946	NMPR-after_blood	classical
B_0157850_ZJC_A_ACACGACCACGTATCATGGCTTCA	-0.05066083	-0.53233296	NMPR-after_blood	classical
B_0157850_ZJC_A_ACACGACCACTATGCAAACTCACC	-0.4442735	1.2986698	NMPR-after_blood	classical
B_0157850_ZJC_A_ACACGACCACTATGCACAAGGAGC	-0.72892505	-0.90450275	NMPR-after_blood	classical
B_0157850_ZJC_A_ACACGACCAGCACCTCACGTATCA	-0.21449858	-0.14123425	NMPR-after_blood	classical
B_0157850_ZJC_A_ACACGACCAGGCTAACGCTAACGA	1.6754194	1.1377945	NMPR-after_blood	non-classical
B_0157850_ZJC_A_ACACGACCATAGCGACAGCAGGAA	-0.77112794	0.19539165	NMPR-after_blood	classical
B_0157850_ZJC_A_ACACGACCATCATTCCCCTCTATC	-0.76572055	0.7654883	NMPR-after_blood	classical
B_0157850_ZJC_A_ACACGACCATTGAGGAACAAGCTA	-0.6515208	0.38340244	NMPR-after_blood	classical
B_0157850_ZJC_A_ACACGACCCAACCACAGGTGCGAA	-0.5680125	1.5608652	NMPR-after_blood	classical
B_0157850_ZJC_A_ACACGACCCAAGACTAACACGACC	0.5860906	0.009946053	NMPR-after_blood	classical
B_0157850_ZJC_A_ACACGACCCACCTTACACACAGAA	-1.0812193	0.29953778	NMPR-after_blood	classical
B_0157850_ZJC_A_ACACGACCCACCTTACGTACGCAA	1.6169161	1.4631729	NMPR-after_blood	non-classical
B_0157850_ZJC_A_ACACGACCCCATCCTCCTGAGCCA	-0.9102506	-0.7832411	NMPR-after_blood	classical
B_0157850_ZJC_A_ACACGACCCCGACAACCAGCGTTA	-0.59197885	0.4591891	NMPR-after_blood	classical
B_0157850_ZJC_A_ACACGACCCGACTGGACGAACTTA	-0.10866382	0.4944675	NMPR-after_blood	classical
B_0157850_ZJC_A_ACACGACCCTGAGCCACCTCTATC	1.7153727	1.0459142	NMPR-after_blood	non-classical
B_0157850_ZJC_A_ACACGACCCTGAGCCATCTTCACA	-0.6243696	0.15114461	NMPR-after_blood	classical
B_0157850_ZJC_A_ACACGACCGAGTTAGCTGGTGGTA	-0.9578034	0.071760654	NMPR-after_blood	classical
B_0157850_ZJC_A_ACACGACCGATAGACAAAGGACAC	-1.1890959	0.2691782	NMPR-after_blood	classical
B_0157850_ZJC_A_ACACGACCGATAGACATCCGTCTA	1.5969392	0.806723	NMPR-after_blood	non-classical
B_0157850_ZJC_A_ACACGACCGCCAAGACTCTTCACA	1.6264677	1.1571549	NMPR-after_blood	non-classical
B_0157850_ZJC_A_ACACGACCGCTAACGAGAACAGGC	-1.175105	0.9303292	NMPR-after_blood	classical
B_0157850_ZJC_A_ACACGACCTGGTGGTACGACACAC	-0.33331195	0.27309853	NMPR-after_blood	classical
B_0157850_ZJC_A_ACACGACCTTCACGCAAGATGTAC	-1.4243503	0.52646214	NMPR-after_blood	classical
B_0157850_ZJC_A_ACAGATTCAACGTGATCATACCAA	-0.40716478	1.1474864	NMPR-after_blood	classical
B_0157850_ZJC_A_ACAGATTCAACTCACCAACGCTTA	0.4853232	-0.09078295	NMPR-after_blood	classical
B_0157850_ZJC_A_ACAGATTCAAGGACACAACCGAGA	1.6270939	1.0589435	NMPR-after_blood	non-classical
B_0157850_ZJC_A_ACAGATTCACACAGAAATTGGCTC	0.066458	-1.1275841	NMPR-after_blood	classical
B_0157850_ZJC_A_ACAGATTCACAGATTCAGTCACTA	-0.23178221	0.71681136	NMPR-after_blood	classical
B_0157850_ZJC_A_ACAGATTCACAGATTCGAACAGGC	0.104157306	-0.9777029	NMPR-after_blood	classical
B_0157850_ZJC_A_ACAGATTCAGAGTCAAACACGACC	-1.4631925	0.9279366	NMPR-after_blood	classical
B_0157850_ZJC_A_ACAGATTCCACTTCGACTGGCATA	-1.4164202	-0.2518505	NMPR-after_blood	classical
B_0157850_ZJC_A_ACAGATTCCATACCAACTGAGCCA	-1.1922228	-0.5109528	NMPR-after_blood	classical
B_0157850_ZJC_A_ACAGATTCCCATCCTCGTACGCAA	0.97245294	0.009890601	NMPR-after_blood	classical
B_0157850_ZJC_A_ACAGATTCCCTAATCCCGCATACA	-1.3650011	-0.25238383	NMPR-after_blood	classical
B_0157850_ZJC_A_ACAGATTCCGACACACATCCTGTA	-1.0983117	0.10973675	NMPR-after_blood	classical
B_0157850_ZJC_A_ACAGATTCCGCTGATCAGTGGTCA	-0.5396528	0.15901741	NMPR-after_blood	classical
B_0157850_ZJC_A_ACAGATTCCGGATTGCGACTAGTA	-0.28011176	1.3953235	NMPR-after_blood	classical
B_0157850_ZJC_A_ACAGATTCCTGGCATACATACCAA	-1.1718469	-0.2515911	NMPR-after_blood	classical
B_0157850_ZJC_A_ACAGATTCGACTAGTACAATGGAA	0.2881443	0.3280165	NMPR-after_blood	classical
B_0157850_ZJC_A_ACAGATTCGATAGACAGAGTTAGC	1.4459401	0.5770009	NMPR-after_blood	intermediated
B_0157850_ZJC_A_ACAGATTCGATGAATCATTGGCTC	-0.40258792	0.31255403	NMPR-after_blood	classical
B_0157850_ZJC_A_ACAGATTCGCGAGTAACTGGCATA	-0.88550127	0.8390346	NMPR-after_blood	classical
B_0157850_ZJC_A_ACAGATTCGGAGAACAAACTCACC	-0.27417788	-1.4097538	NMPR-after_blood	classical
B_0157850_ZJC_A_ACAGATTCGTCTGTCAATGCCTAA	-1.2822884	0.91412294	NMPR-after_blood	classical
B_0157850_ZJC_A_ACAGATTCGTCTGTCACAAGACTA	-0.8951985	-0.48503733	NMPR-after_blood	classical
B_0157850_ZJC_A_ACAGATTCTCCGTCTAGGAGAACA	-1.0209632	0.26598552	NMPR-after_blood	classical
B_0157850_ZJC_A_ACAGATTCTGAAGAGAACCACTGT	-1.1064246	0.06985953	NMPR-after_blood	classical
B_0157850_ZJC_A_ACAGATTCTGGTGGTAAAACATCG	-0.38466397	1.081046	NMPR-after_blood	classical
B_0157850_ZJC_A_ACAGCAGAAAACATCGACATTGGC	-0.41697833	0.85516876	NMPR-after_blood	classical
B_0157850_ZJC_A_ACAGCAGAAACAACCACAGATCTG	-1.1755191	0.99820733	NMPR-after_blood	classical
B_0157850_ZJC_A_ACAGCAGAAAGACGGAACACAGAA	-0.5372006	0.9920336	NMPR-after_blood	classical
B_0157850_ZJC_A_ACAGCAGAAAGAGATCAATCCGTC	0.2750495	-0.6897687	NMPR-after_blood	classical
B_0157850_ZJC_A_ACAGCAGAAAGGTACAATAGCGAC	-1.2034796	0.2917012	NMPR-after_blood	classical
B_0157850_ZJC_A_ACAGCAGAACACGACCACTATGCA	-1.1569604	-0.18925847	NMPR-after_blood	classical
B_0157850_ZJC_A_ACAGCAGAACAGATTCACCACTGT	-1.3098972	-0.27241784	NMPR-after_blood	classical
B_0157850_ZJC_A_ACAGCAGAACGTATCAACGTATCA	-1.771692	-0.12646215	NMPR-after_blood	classical
B_0157850_ZJC_A_ACAGCAGAACGTATCACACCTTAC	-1.2875084	-0.310438	NMPR-after_blood	classical
B_0157850_ZJC_A_ACAGCAGAAGAGTCAAGATGAATC	-1.0169178	-0.64650774	NMPR-after_blood	classical
B_0157850_ZJC_A_ACAGCAGAAGTCACTAAATCCGTC	-0.72613716	1.7399024	NMPR-after_blood	classical
B_0157850_ZJC_A_ACAGCAGAATCATTCCACTATGCA	-0.6422649	0.5426614	NMPR-after_blood	classical
B_0157850_ZJC_A_ACAGCAGACAACCACATATCAGCA	0.046394616	-0.8820678	NMPR-after_blood	classical
B_0157850_ZJC_A_ACAGCAGACACTTCGATATCAGCA	-0.71787477	0.13308556	NMPR-after_blood	classical
B_0157850_ZJC_A_ACAGCAGACAGCGTTAATCCTGTA	0.34768158	-1.3112315	NMPR-after_blood	intermediated
B_0157850_ZJC_A_ACAGCAGACGAACTTAACTATGCA	0.78773844	-0.5014951	NMPR-after_blood	classical
B_0157850_ZJC_A_ACAGCAGACGAACTTAGCTAACGA	1.5284691	0.6246017	NMPR-after_blood	non-classical
B_0157850_ZJC_A_ACAGCAGACGCATACAGTACGCAA	-0.59958684	1.5076135	NMPR-after_blood	classical
B_0157850_ZJC_A_ACAGCAGACGCTGATCCGACTGGA	-1.196004	0.20290507	NMPR-after_blood	classical
B_0157850_ZJC_A_ACAGCAGACTGAGCCATGGTGGTA	-1.0672429	-0.35560265	NMPR-after_blood	classical
B_0157850_ZJC_A_ACAGCAGACTGGCATACAAGACTA	-0.20945539	-1.4495448	NMPR-after_blood	classical
B_0157850_ZJC_A_ACAGCAGACTGGCATACAATGGAA	-0.18527588	0.8376505	NMPR-after_blood	classical
B_0157850_ZJC_A_ACAGCAGACTGTAGCCCTGTAGCC	-1.303445	-0.21356665	NMPR-after_blood	classical
B_0157850_ZJC_A_ACAGCAGAGAACAGGCACAGCAGA	-1.2322837	-0.7394097	NMPR-after_blood	classical
B_0157850_ZJC_A_ACAGCAGAGAGCTGAAACCTCCAA	-0.93516934	0.33063298	NMPR-after_blood	classical
B_0157850_ZJC_A_ACAGCAGAGCTAACGAAACTCACC	-0.53131187	0.043152124	NMPR-after_blood	classical
B_0157850_ZJC_A_ACAGCAGAGCTCGGTACAGATCTG	0.96104157	-0.92304075	NMPR-after_blood	intermediated
B_0157850_ZJC_A_ACAGCAGAGGAGAACAACACAGAA	-0.6497672	-0.27213386	NMPR-after_blood	classical
B_0157850_ZJC_A_ACAGCAGAGGAGAACAGTACGCAA	-0.93074185	1.0083572	NMPR-after_blood	classical
B_0157850_ZJC_A_ACAGCAGAGGTGCGAACATCAAGT	-0.5574253	1.5038995	NMPR-after_blood	classical
B_0157850_ZJC_A_ACAGCAGATGAAGAGAGCTCGGTA	-0.5701179	1.4556903	NMPR-after_blood	classical
B_0157850_ZJC_A_ACAGCAGATGGCTTCATCTTCACA	-0.60649526	1.280926	NMPR-after_blood	classical
B_0157850_ZJC_A_ACAGCAGATGGTGGTACCTAATCC	1.1357914	-0.61771446	NMPR-after_blood	intermediated
B_0157850_ZJC_A_ACATTGGCAACTCACCCGGATTGC	-0.6395301	2.0183945	NMPR-after_blood	classical
B_0157850_ZJC_A_ACATTGGCAAGACGGAGAATCTGA	-0.91528374	0.1373257	NMPR-after_blood	classical
B_0157850_ZJC_A_ACATTGGCAAGACGGAGCTCGGTA	-0.4333682	0.94311285	NMPR-after_blood	classical
B_0157850_ZJC_A_ACATTGGCAATCCGTCAGGCTAAC	-0.108774036	1.0661807	NMPR-after_blood	intermediated
B_0157850_ZJC_A_ACATTGGCAATGTTGCTATCAGCA	-0.68319017	1.194519	NMPR-after_blood	classical
B_0157850_ZJC_A_ACATTGGCACAAGCTAACCTCCAA	0.440901	-1.1754183	NMPR-after_blood	classical
B_0157850_ZJC_A_ACATTGGCACAAGCTAAGGCTAAC	0.8028003	-0.9108645	NMPR-after_blood	classical
B_0157850_ZJC_A_ACATTGGCACAGATTCAACCGAGA	-1.1699797	0.42908105	NMPR-after_blood	classical
B_0157850_ZJC_A_ACATTGGCACATTGGCAGATCGCA	0.47069383	-0.05604481	NMPR-after_blood	classical
B_0157850_ZJC_A_ACATTGGCACATTGGCCTAAGGTC	-1.1647218	0.36303478	NMPR-after_blood	classical
B_0157850_ZJC_A_ACATTGGCAGAGTCAAGGAGAACA	1.722327	1.3457261	NMPR-after_blood	non-classical
B_0157850_ZJC_A_ACATTGGCAGTACAAGTGAAGAGA	0.4019766	-0.4449986	NMPR-after_blood	classical
B_0157850_ZJC_A_ACATTGGCATGCCTAACGAACTTA	-0.9142638	-0.18141957	NMPR-after_blood	classical
B_0157850_ZJC_A_ACATTGGCCAACCACACCTAATCC	1.6029067	1.3494872	NMPR-after_blood	non-classical
B_0157850_ZJC_A_ACATTGGCCAAGGAGCCACCTTAC	-0.7125818	-0.893342	NMPR-after_blood	classical
B_0157850_ZJC_A_ACATTGGCCAATGGAACTGTAGCC	0.47515917	0.07764473	NMPR-after_blood	classical
B_0157850_ZJC_A_ACATTGGCCAGCGTTAAGATGTAC	-1.7302821	-0.14041162	NMPR-after_blood	classical
B_0157850_ZJC_A_ACATTGGCCAGCGTTAATTGGCTC	-1.3756257	0.34937295	NMPR-after_blood	classical
B_0157850_ZJC_A_ACATTGGCCATCAAGTATCATTCC	1.5378383	0.79349804	NMPR-after_blood	non-classical
B_0157850_ZJC_A_ACATTGGCGACTAGTAATGCCTAA	-0.88540125	1.615412	NMPR-after_blood	classical
B_0157850_ZJC_A_ACATTGGCGATGAATCCGCATACA	-0.5298331	0.76653576	NMPR-after_blood	classical
B_0157850_ZJC_A_ACATTGGCGTACGCAACATACCAA	-0.6284307	1.1982931	NMPR-after_blood	classical
B_0157850_ZJC_A_ACATTGGCGTGTTCTACGACTGGA	-1.208051	0.48708615	NMPR-after_blood	classical
B_0157850_ZJC_A_ACATTGGCTGGAACAAAATGTTGC	-0.78235143	1.0605024	NMPR-after_blood	classical
B_0157850_ZJC_A_ACCACTGTAAACATCGCTGTAGCC	-0.99156815	0.3729839	NMPR-after_blood	classical
B_0157850_ZJC_A_ACCACTGTAACAACCAACACAGAA	-0.6269384	1.1245253	NMPR-after_blood	classical
B_0157850_ZJC_A_ACCACTGTAACAACCAACATTGGC	-0.40019706	1.3281395	NMPR-after_blood	classical
B_0157850_ZJC_A_ACCACTGTAACTCACCGTGTTCTA	0.28035372	0.32894325	NMPR-after_blood	classical
B_0157850_ZJC_A_ACCACTGTAAGAGATCAGATGTAC	1.504338	0.5345415	NMPR-after_blood	intermediated
B_0157850_ZJC_A_ACCACTGTACACAGAAACACGACC	1.5862051	0.9044233	NMPR-after_blood	non-classical
B_0157850_ZJC_A_ACCACTGTACATTGGCAGGCTAAC	-0.7517079	0.51198804	NMPR-after_blood	classical
B_0157850_ZJC_A_ACCACTGTACTATGCAAACAACCA	1.6681722	0.9355069	NMPR-after_blood	non-classical
B_0157850_ZJC_A_ACCACTGTAGATCGCATGGCTTCA	-1.2125701	-0.61365193	NMPR-after_blood	classical
B_0157850_ZJC_A_ACCACTGTAGATGTACACGCTCGA	-0.5361408	1.2173027	NMPR-after_blood	classical
B_0157850_ZJC_A_ACCACTGTAGATGTACGCTAACGA	-0.7700295	1.2060541	NMPR-after_blood	classical
B_0157850_ZJC_A_ACCACTGTAGCCATGCCCTCCTGA	1.4602555	0.97489214	NMPR-after_blood	intermediated
B_0157850_ZJC_A_ACCACTGTATCATTCCTCTTCACA	-0.28535745	-1.2975428	NMPR-after_blood	classical
B_0157850_ZJC_A_ACCACTGTATTGAGGAAACGTGAT	1.5809184	1.1445794	NMPR-after_blood	non-classical
B_0157850_ZJC_A_ACCACTGTATTGAGGATAGGATGA	-0.4864386	-0.72534955	NMPR-after_blood	classical
B_0157850_ZJC_A_ACCACTGTCAAGACTAGTGTTCTA	1.603765	0.9692096	NMPR-after_blood	non-classical
B_0157850_ZJC_A_ACCACTGTCAATGGAAGTCGTAGA	1.020803	0.20123893	NMPR-after_blood	intermediated
B_0157850_ZJC_A_ACCACTGTCGACACACATTGGCTC	0.8759551	-0.78969246	NMPR-after_blood	intermediated
B_0157850_ZJC_A_ACCACTGTCGGATTGCACACGACC	-0.34735027	0.6860237	NMPR-after_blood	classical
B_0157850_ZJC_A_ACCACTGTCTGGCATACTAAGGTC	-1.1072865	0.9885812	NMPR-after_blood	classical
B_0157850_ZJC_A_ACCACTGTGCCACATAACCTCCAA	1.690861	1.0680506	NMPR-after_blood	non-classical
B_0157850_ZJC_A_ACCACTGTGCGAGTAACGAACTTA	-0.48937318	0.43296465	NMPR-after_blood	classical
B_0157850_ZJC_A_ACCACTGTGGAGAACAATCCTGTA	-0.88276017	0.89093924	NMPR-after_blood	classical
B_0157850_ZJC_A_ACCACTGTGGTGCGAAACCTCCAA	-0.09053204	1.1849012	NMPR-after_blood	intermediated
B_0157850_ZJC_A_ACCACTGTTATCAGCAAAACATCG	-0.27865213	0.42688224	NMPR-after_blood	classical
B_0157850_ZJC_A_ACCACTGTTCCGTCTACCTCTATC	1.5812848	0.80373746	NMPR-after_blood	intermediated
B_0157850_ZJC_A_ACCACTGTTGGTGGTAACAGCAGA	1.5176013	0.9604489	NMPR-after_blood	non-classical
B_0157850_ZJC_A_ACCACTGTTTCACGCACCGACAAC	-0.7259557	1.3855878	NMPR-after_blood	classical
B_0157850_ZJC_A_ACCTCCAAAACGTGATCCTCCTGA	-1.3385004	-0.39451328	NMPR-after_blood	classical
B_0157850_ZJC_A_ACCTCCAAAACTCACCACAGATTC	-0.8159935	-0.18779291	NMPR-after_blood	classical
B_0157850_ZJC_A_ACCTCCAAAAGACGGAAAACATCG	1.6038716	0.8719918	NMPR-after_blood	non-classical
B_0157850_ZJC_A_ACCTCCAAAAGACGGACTGGCATA	-0.94143194	1.3982285	NMPR-after_blood	classical
B_0157850_ZJC_A_ACCTCCAAAATCCGTCCACTTCGA	1.5439211	1.5243365	NMPR-after_blood	non-classical
B_0157850_ZJC_A_ACCTCCAAAATGTTGCTATCAGCA	-1.5272802	0.2640624	NMPR-after_blood	classical
B_0157850_ZJC_A_ACCTCCAAACACAGAAGACTAGTA	-1.037761	0.06886843	NMPR-after_blood	classical
B_0157850_ZJC_A_ACCTCCAAAGCAGGAAATGCCTAA	-0.05410196	-0.5794129	NMPR-after_blood	classical
B_0157850_ZJC_A_ACCTCCAAAGGCTAACCGAACTTA	1.4294891	0.29138413	NMPR-after_blood	intermediated
B_0157850_ZJC_A_ACCTCCAAAGTACAAGTCCGTCTA	-1.0422692	-0.27285388	NMPR-after_blood	classical
B_0157850_ZJC_A_ACCTCCAAAGTCACTAACGTATCA	1.5741282	1.4066976	NMPR-after_blood	non-classical
B_0157850_ZJC_A_ACCTCCAAAGTGGTCAAAGACGGA	-0.47337568	0.32466257	NMPR-after_blood	classical
B_0157850_ZJC_A_ACCTCCAAATGCCTAAAGATGTAC	0.056316163	0.9048966	NMPR-after_blood	intermediated
B_0157850_ZJC_A_ACCTCCAACACCTTACCTGGCATA	-0.90062565	1.0720255	NMPR-after_blood	classical
B_0157850_ZJC_A_ACCTCCAACCATCCTCCAGCGTTA	1.5166984	1.2159746	NMPR-after_blood	non-classical
B_0157850_ZJC_A_ACCTCCAACCGAAGTAAAGGTACA	-0.188003	0.41864583	NMPR-after_blood	classical
B_0157850_ZJC_A_ACCTCCAACCGAAGTACTCAATGA	1.5817999	1.0205191	NMPR-after_blood	non-classical
B_0157850_ZJC_A_ACCTCCAACCTCCTGACGCTGATC	-0.9960566	0.5899632	NMPR-after_blood	classical
B_0157850_ZJC_A_ACCTCCAACGAACTTAACAAGCTA	-1.0188994	-0.3446659	NMPR-after_blood	classical
B_0157850_ZJC_A_ACCTCCAACTGTAGCCAATCCGTC	-1.127879	1.0727199	NMPR-after_blood	classical
B_0157850_ZJC_A_ACCTCCAACTGTAGCCAGTACAAG	-0.4426083	0.6352173	NMPR-after_blood	classical
B_0157850_ZJC_A_ACCTCCAAGAACAGGCTCTTCACA	-0.5872585	1.7729044	NMPR-after_blood	classical
B_0157850_ZJC_A_ACCTCCAAGAATCTGAGTACGCAA	-0.4727213	1.4856527	NMPR-after_blood	classical
B_0157850_ZJC_A_ACCTCCAAGAGTTAGCACGTATCA	-0.8901525	0.55698824	NMPR-after_blood	classical
B_0157850_ZJC_A_ACCTCCAAGATAGACAAGTCACTA	-0.40308642	-0.44145036	NMPR-after_blood	classical
B_0157850_ZJC_A_ACCTCCAAGCCAAGACCTGTAGCC	-0.94354266	1.0334353	NMPR-after_blood	classical
B_0157850_ZJC_A_ACCTCCAAGCGAGTAAGCTAACGA	-0.25680304	0.24797857	NMPR-after_blood	classical
B_0157850_ZJC_A_ACCTCCAAGCTAACGATGGTGGTA	-0.7161592	0.1796748	NMPR-after_blood	classical
B_0157850_ZJC_A_ACCTCCAAGGTGCGAAGTCGTAGA	-0.4053907	1.0754827	NMPR-after_blood	classical
B_0157850_ZJC_A_ACCTCCAAGTACGCAAGTACGCAA	-1.3648415	0.64491105	NMPR-after_blood	classical
B_0157850_ZJC_A_ACCTCCAATAGGATGATCCGTCTA	1.5390104	1.610741	NMPR-after_blood	non-classical
B_0157850_ZJC_A_ACGCTCGAAACTCACCCTAAGGTC	-0.96118474	-0.76155645	NMPR-after_blood	classical
B_0157850_ZJC_A_ACGCTCGAAAGGACACAAACATCG	0.43516314	-0.16600989	NMPR-after_blood	classical
B_0157850_ZJC_A_ACGCTCGAACACAGAAAGATCGCA	-0.16266869	-0.47578582	NMPR-after_blood	classical
B_0157850_ZJC_A_ACGCTCGAACAGATTCTTCACGCA	-0.1945934	0.69528615	NMPR-after_blood	classical
B_0157850_ZJC_A_ACGCTCGAACCACTGTAAGACGGA	-0.60273015	1.211483	NMPR-after_blood	classical
B_0157850_ZJC_A_ACGCTCGAACCACTGTACTATGCA	-0.88143843	-0.15842171	NMPR-after_blood	classical
B_0157850_ZJC_A_ACGCTCGAACCACTGTCCGAAGTA	1.190054	-0.90199727	NMPR-after_blood	intermediated
B_0157850_ZJC_A_ACGCTCGAAGAGTCAAAACGTGAT	-1.8235807	0.1296612	NMPR-after_blood	classical
B_0157850_ZJC_A_ACGCTCGAAGCAGGAACCATCCTC	-0.4891994	-0.2716541	NMPR-after_blood	classical
B_0157850_ZJC_A_ACGCTCGAAGTCACTACACCTTAC	1.5442057	0.6726697	NMPR-after_blood	intermediated
B_0157850_ZJC_A_ACGCTCGAAGTGGTCACGGATTGC	1.5355216	0.9846469	NMPR-after_blood	non-classical
B_0157850_ZJC_A_ACGCTCGAATTGGCTCATTGAGGA	-0.08990695	0.29567865	NMPR-after_blood	classical
B_0157850_ZJC_A_ACGCTCGACATACCAAACTATGCA	1.5344138	1.0128578	NMPR-after_blood	non-classical
B_0157850_ZJC_A_ACGCTCGACCATCCTCACAGATTC	-0.49947777	1.1898669	NMPR-after_blood	classical
B_0157850_ZJC_A_ACGCTCGACCGACAACAAGACGGA	-0.27461198	0.82051396	NMPR-after_blood	classical
B_0157850_ZJC_A_ACGCTCGACGCATACAGCTCGGTA	-0.62844294	1.0903385	NMPR-after_blood	classical
B_0157850_ZJC_A_ACGCTCGACGCTGATCCCTAATCC	-1.1996537	-0.4097952	NMPR-after_blood	classical
B_0157850_ZJC_A_ACGCTCGACGGATTGCCCAGTTCA	-0.34387583	0.12701122	NMPR-after_blood	classical
B_0157850_ZJC_A_ACGCTCGACGGATTGCGAATCTGA	-0.29823646	0.5176305	NMPR-after_blood	classical
B_0157850_ZJC_A_ACGCTCGACTGAGCCACATACCAA	0.14220518	-0.41655046	NMPR-after_blood	classical
B_0157850_ZJC_A_ACGCTCGACTGAGCCACCGAAGTA	-1.1194876	1.0474305	NMPR-after_blood	classical
B_0157850_ZJC_A_ACGCTCGACTGGCATACTGAGCCA	0.20654179	-0.90682393	NMPR-after_blood	classical
B_0157850_ZJC_A_ACGCTCGACTGTAGCCTGGCTTCA	1.604185	0.9650413	NMPR-after_blood	non-classical
B_0157850_ZJC_A_ACGCTCGAGACTAGTAGTACGCAA	-0.3260314	-0.73888737	NMPR-after_blood	classical
B_0157850_ZJC_A_ACGCTCGAGAGCTGAATATCAGCA	0.16927479	-0.52267146	NMPR-after_blood	classical
B_0157850_ZJC_A_ACGCTCGAGCGAGTAAAGATGTAC	1.5462672	1.5404918	NMPR-after_blood	non-classical
B_0157850_ZJC_A_ACGCTCGAGCTAACGACCGAAGTA	1.566054	1.556937	NMPR-after_blood	non-classical
B_0157850_ZJC_A_ACGCTCGAGCTCGGTAGACAGTGC	0.4868644	-0.11024767	NMPR-after_blood	classical
B_0157850_ZJC_A_ACGCTCGAGGAGAACAGACAGTGC	-0.3715701	-0.42480275	NMPR-after_blood	classical
B_0157850_ZJC_A_ACGCTCGAGTACGCAAACGTATCA	1.5941238	1.250305	NMPR-after_blood	non-classical
B_0157850_ZJC_A_ACGCTCGAGTCGTAGAGATAGACA	-0.46118152	1.3975818	NMPR-after_blood	classical
B_0157850_ZJC_A_ACGCTCGATGGCTTCAACACGACC	-0.3240997	1.060487	NMPR-after_blood	classical
B_0157850_ZJC_A_ACGTATCAAAACATCGAAGGTACA	-1.160446	0.24070215	NMPR-after_blood	classical
B_0157850_ZJC_A_ACGTATCAAACGTGATGTCGTAGA	-0.19600023	0.5688214	NMPR-after_blood	classical
B_0157850_ZJC_A_ACGTATCAAATCCGTCAGAGTCAA	-1.3882128	0.24150917	NMPR-after_blood	classical
B_0157850_ZJC_A_ACGTATCAACAAGCTAAACAACCA	1.5286502	-1.9361746	NMPR-after_blood	intermediated
B_0157850_ZJC_A_ACGTATCAACACAGAACTAAGGTC	-0.23847966	-1.6462126	NMPR-after_blood	classical
B_0157850_ZJC_A_ACGTATCAACACGACCAGTCACTA	1.511584	1.4097277	NMPR-after_blood	non-classical
B_0157850_ZJC_A_ACGTATCAACTATGCAACAGCAGA	-1.0516415	1.2245754	NMPR-after_blood	classical
B_0157850_ZJC_A_ACGTATCAAGCCATGCACACAGAA	-0.8579519	1.584751	NMPR-after_blood	classical
B_0157850_ZJC_A_ACGTATCACAACCACAAACAACCA	-0.32344276	-0.50446224	NMPR-after_blood	classical
B_0157850_ZJC_A_ACGTATCACACCTTACAACTCACC	-0.26221693	-1.6295913	NMPR-after_blood	classical
B_0157850_ZJC_A_ACGTATCAGAATCTGAGGTGCGAA	-0.39106718	1.2212049	NMPR-after_blood	classical
B_0157850_ZJC_A_ACGTATCAGAATCTGATGGCTTCA	1.5632502	1.1812009	NMPR-after_blood	non-classical
B_0157850_ZJC_A_ACGTATCAGCGAGTAAAACTCACC	-0.7135304	0.121680036	NMPR-after_blood	classical
B_0157850_ZJC_A_ACGTATCAGCTAACGAACTATGCA	-0.56066924	1.2245932	NMPR-after_blood	classical
B_0157850_ZJC_A_ACGTATCATATCAGCAAACGCTTA	-0.58395916	1.0636253	NMPR-after_blood	classical
B_0157850_ZJC_A_ACGTATCATCTTCACACCATCCTC	0.9928216	-1.0551271	NMPR-after_blood	intermediated
B_0157850_ZJC_A_ACGTATCATGAAGAGAAATGTTGC	-0.9733729	-0.3735286	NMPR-after_blood	classical
B_0157850_ZJC_A_ACGTATCATGGAACAAATTGGCTC	-0.6164169	1.2459569	NMPR-after_blood	classical
B_0157850_ZJC_A_ACGTATCATTCACGCAACAGCAGA	-0.9064151	0.07143428	NMPR-after_blood	classical
B_0157850_ZJC_A_ACTATGCAAAACATCGCGACTGGA	-0.45149723	0.50844496	NMPR-after_blood	classical
B_0157850_ZJC_A_ACTATGCAAACAACCACAGATCTG	1.6656625	1.6697109	NMPR-after_blood	non-classical
B_0157850_ZJC_A_ACTATGCAAACCGAGACACTTCGA	1.5949422	1.3475037	NMPR-after_blood	non-classical
B_0157850_ZJC_A_ACTATGCAAACGTGATGACTAGTA	-1.021979	-0.26694578	NMPR-after_blood	classical
B_0157850_ZJC_A_ACTATGCAAACTCACCCTCAATGA	-0.4717597	0.16958436	NMPR-after_blood	classical
B_0157850_ZJC_A_ACTATGCAAAGAGATCACATTGGC	1.2133343	0.32583386	NMPR-after_blood	intermediated
B_0157850_ZJC_A_ACTATGCAAATCCGTCAAGACGGA	-1.0697399	1.1724745	NMPR-after_blood	classical
B_0157850_ZJC_A_ACTATGCAACACAGAATGGTGGTA	-0.61482316	0.46831098	NMPR-after_blood	classical
B_0157850_ZJC_A_ACTATGCAACACGACCCCTAATCC	-1.040682	0.9953993	NMPR-after_blood	classical
B_0157850_ZJC_A_ACTATGCAACACGACCCTGGCATA	-1.4275961	-0.19397455	NMPR-after_blood	classical
B_0157850_ZJC_A_ACTATGCAACAGATTCGACAGTGC	-0.09484143	0.56279624	NMPR-after_blood	classical
B_0157850_ZJC_A_ACTATGCAACAGCAGAATTGGCTC	-0.65194505	1.513024	NMPR-after_blood	classical
B_0157850_ZJC_A_ACTATGCAACTATGCAAGCCATGC	0.787852	-0.84778047	NMPR-after_blood	intermediated
B_0157850_ZJC_A_ACTATGCAAGATGTACAAGGTACA	-0.9118733	0.5995005	NMPR-after_blood	classical
B_0157850_ZJC_A_ACTATGCAAGATGTACTATCAGCA	1.7882712	1.1448716	NMPR-after_blood	non-classical
B_0157850_ZJC_A_ACTATGCAAGCACCTCGAGTTAGC	-1.3231503	0.31094444	NMPR-after_blood	classical
B_0157850_ZJC_A_ACTATGCAAGCAGGAAAACGCTTA	0.49768415	0.14003976	NMPR-after_blood	classical
B_0157850_ZJC_A_ACTATGCAAGTACAAGAGCACCTC	-0.30700615	0.948557	NMPR-after_blood	classical
B_0157850_ZJC_A_ACTATGCAAGTACAAGATCCTGTA	0.107182354	-1.278016	NMPR-after_blood	classical
B_0157850_ZJC_A_ACTATGCAAGTGGTCACCTCCTGA	0.27207938	0.0025303531	NMPR-after_blood	classical
B_0157850_ZJC_A_ACTATGCACAGATCTGACCTCCAA	0.35065922	-0.12992871	NMPR-after_blood	classical
B_0157850_ZJC_A_ACTATGCACAGCGTTAAAACATCG	0.43497616	-0.25823316	NMPR-after_blood	classical
B_0157850_ZJC_A_ACTATGCACCAGTTCAACACGACC	-0.55083245	1.2729944	NMPR-after_blood	classical
B_0157850_ZJC_A_ACTATGCACCTAATCCAGATGTAC	-0.2613889	0.5488318	NMPR-after_blood	classical
B_0157850_ZJC_A_ACTATGCACCTCTATCCTGTAGCC	-0.26978397	1.0264447	NMPR-after_blood	classical
B_0157850_ZJC_A_ACTATGCAGACTAGTAACACAGAA	1.6047812	1.176421	NMPR-after_blood	non-classical
B_0157850_ZJC_A_ACTATGCAGAGCTGAAAGCCATGC	-0.9210147	1.2405249	NMPR-after_blood	classical
B_0157850_ZJC_A_ACTATGCAGATAGACACAAGGAGC	-1.6076609	0.2600996	NMPR-after_blood	classical
B_0157850_ZJC_A_ACTATGCAGGAGAACACTCAATGA	0.15724026	0.8311101	NMPR-after_blood	intermediated
B_0157850_ZJC_A_ACTATGCAGGAGAACAGAACAGGC	-0.217122	0.07876665	NMPR-after_blood	classical
B_0157850_ZJC_A_ACTATGCAGTCTGTCAAAGACGGA	-0.63258356	1.119795	NMPR-after_blood	classical
B_0157850_ZJC_A_AGAGTCAAAAACATCGGTACGCAA	-0.47011983	0.4559611	NMPR-after_blood	classical
B_0157850_ZJC_A_AGAGTCAAAACGCTTAAAGGACAC	-0.7376496	1.856632	NMPR-after_blood	classical
B_0157850_ZJC_A_AGAGTCAAAAGACGGAAGTCACTA	-0.91849244	0.8553165	NMPR-after_blood	classical
B_0157850_ZJC_A_AGAGTCAAACCACTGTAACGCTTA	-1.0761937	0.6519325	NMPR-after_blood	classical
B_0157850_ZJC_A_AGAGTCAAATTGAGGATGAAGAGA	-0.6937059	1.6274471	NMPR-after_blood	classical
B_0157850_ZJC_A_AGAGTCAACAATGGAAAGTACAAG	0.5156631	0.13810642	NMPR-after_blood	classical
B_0157850_ZJC_A_AGAGTCAACACCTTACCACCTTAC	-0.61016953	0.2057673	NMPR-after_blood	classical
B_0157850_ZJC_A_AGAGTCAACCGTGAGAAAGGTACA	-0.19144231	-1.1658909	NMPR-after_blood	classical
B_0157850_ZJC_A_AGAGTCAACGACACACTCCGTCTA	-1.2034693	0.83911496	NMPR-after_blood	classical
B_0157850_ZJC_A_AGAGTCAACGACTGGAGACAGTGC	-0.24492145	0.6631464	NMPR-after_blood	classical
B_0157850_ZJC_A_AGAGTCAACGCATACACCTAATCC	0.52968997	0.3619677	NMPR-after_blood	classical
B_0157850_ZJC_A_AGAGTCAACTCAATGACCATCCTC	1.6069967	1.0944782	NMPR-after_blood	non-classical
B_0157850_ZJC_A_AGAGTCAACTGAGCCAACAGATTC	-1.0963552	0.81301945	NMPR-after_blood	classical
B_0157850_ZJC_A_AGAGTCAACTGGCATAATTGAGGA	-0.7296178	0.35580814	NMPR-after_blood	classical
B_0157850_ZJC_A_AGAGTCAAGACTAGTAGAGTTAGC	0.47385943	-0.88667613	NMPR-after_blood	classical
B_0157850_ZJC_A_AGAGTCAAGATAGACAAGCACCTC	-0.4925939	0.99955165	NMPR-after_blood	classical
B_0157850_ZJC_A_AGAGTCAAGCCACATAGACTAGTA	0.71958536	-1.1088954	NMPR-after_blood	intermediated
B_0157850_ZJC_A_AGAGTCAAGTACGCAAAAACATCG	0.61283404	0.07242009	NMPR-after_blood	classical
B_0157850_ZJC_A_AGAGTCAAGTCGTAGATGGAACAA	-1.354326	-0.0065525016	NMPR-after_blood	classical
B_0157850_ZJC_A_AGAGTCAATGGAACAAATCCTGTA	-0.19917826	0.9479966	NMPR-after_blood	classical
B_0157850_ZJC_A_AGATCGCAAACCGAGAAGAGTCAA	-0.7703307	0.5447518	NMPR-after_blood	classical
B_0157850_ZJC_A_AGATCGCAAATCCGTCCATCAAGT	1.2140917	-0.89580923	NMPR-after_blood	intermediated
B_0157850_ZJC_A_AGATCGCAACAGCAGAGTACGCAA	-1.0954629	0.43466404	NMPR-after_blood	classical
B_0157850_ZJC_A_AGATCGCAACGTATCAACATTGGC	-0.49622273	0.116564296	NMPR-after_blood	classical
B_0157850_ZJC_A_AGATCGCAATTGGCTCAATGTTGC	-1.2998613	0.3639171	NMPR-after_blood	classical
B_0157850_ZJC_A_AGATCGCACAACCACACGCATACA	0.6158137	0.13339062	NMPR-after_blood	classical
B_0157850_ZJC_A_AGATCGCACAATGGAAAGAGTCAA	-0.08030254	-1.2354145	NMPR-after_blood	classical
B_0157850_ZJC_A_AGATCGCACACCTTACTATCAGCA	-0.30089396	-0.103640206	NMPR-after_blood	classical
B_0157850_ZJC_A_AGATCGCACCTCTATCTGGAACAA	-0.71177006	-0.38854888	NMPR-after_blood	classical
B_0157850_ZJC_A_AGATCGCACGAACTTAATGCCTAA	-0.7236819	1.38876	NMPR-after_blood	classical
B_0157850_ZJC_A_AGATCGCACGCATACAAGTGGTCA	1.4516793	1.0782927	NMPR-after_blood	non-classical
B_0157850_ZJC_A_AGATCGCACTGAGCCAGATAGACA	-0.33919153	0.3451054	NMPR-after_blood	classical
B_0157850_ZJC_A_AGATCGCACTGGCATACCGAAGTA	-0.71762186	0.059379425	NMPR-after_blood	classical
B_0157850_ZJC_A_AGATCGCAGAACAGGCGCGAGTAA	-1.2894684	-0.49076146	NMPR-after_blood	classical
B_0157850_ZJC_A_AGATCGCAGAGTTAGCCGCTGATC	-1.3353139	0.5117483	NMPR-after_blood	classical
B_0157850_ZJC_A_AGATCGCAGATGAATCATCCTGTA	-0.70916754	0.6787651	NMPR-after_blood	classical
B_0157850_ZJC_A_AGATCGCAGCTAACGACGACTGGA	-0.4389289	0.45117405	NMPR-after_blood	classical
B_0157850_ZJC_A_AGATCGCAGTCGTAGAGTCGTAGA	-1.0689304	0.46705115	NMPR-after_blood	classical
B_0157850_ZJC_A_AGATCGCATTCACGCAACGTATCA	-1.3833553	-0.014819051	NMPR-after_blood	classical
B_0157850_ZJC_A_AGATGTACAAACATCGATCATTCC	0.58587015	-0.041892186	NMPR-after_blood	intermediated
B_0157850_ZJC_A_AGATGTACAACCGAGAAGAGTCAA	0.846603	-0.97834826	NMPR-after_blood	intermediated
B_0157850_ZJC_A_AGATGTACAAGGACACGAACAGGC	0.47558394	0.14609268	NMPR-after_blood	classical
B_0157850_ZJC_A_AGATGTACAATCCGTCCCTAATCC	-0.44188583	1.4161978	NMPR-after_blood	classical
B_0157850_ZJC_A_AGATGTACACACAGAACGACTGGA	-1.1075159	0.7448468	NMPR-after_blood	classical
B_0157850_ZJC_A_AGATGTACACACGACCACAGATTC	-1.542622	0.14786625	NMPR-after_blood	classical
B_0157850_ZJC_A_AGATGTACACAGCAGAAACAACCA	-0.618478	1.2619354	NMPR-after_blood	intermediated
B_0157850_ZJC_A_AGATGTACACCTCCAATAGGATGA	-1.2106081	0.6709137	NMPR-after_blood	classical
B_0157850_ZJC_A_AGATGTACACGTATCACTGAGCCA	-0.7457518	1.3850517	NMPR-after_blood	classical
B_0157850_ZJC_A_AGATGTACAGTCACTAGGTGCGAA	-0.79391575	0.107931495	NMPR-after_blood	classical
B_0157850_ZJC_A_AGATGTACAGTGGTCAAACGCTTA	-0.462947	0.35809448	NMPR-after_blood	classical
B_0157850_ZJC_A_AGATGTACAGTGGTCATGAAGAGA	-1.0611374	0.96525353	NMPR-after_blood	classical
B_0157850_ZJC_A_AGATGTACATCCTGTAGAACAGGC	1.6364115	1.5011466	NMPR-after_blood	non-classical
B_0157850_ZJC_A_AGATGTACATTGGCTCAACCGAGA	-0.16507614	0.9131428	NMPR-after_blood	classical
B_0157850_ZJC_A_AGATGTACCCGAAGTAGTCTGTCA	1.5683919	1.0314878	NMPR-after_blood	non-classical
B_0157850_ZJC_A_AGATGTACCCGTGAGACTGGCATA	1.60924	1.3477958	NMPR-after_blood	non-classical
B_0157850_ZJC_A_AGATGTACCCGTGAGATGGAACAA	-1.2467079	1.060916	NMPR-after_blood	classical
B_0157850_ZJC_A_AGATGTACCGGATTGCCATACCAA	-1.1248146	1.2299712	NMPR-after_blood	classical
B_0157850_ZJC_A_AGATGTACGAATCTGAAATGTTGC	-0.34818527	-0.27292973	NMPR-after_blood	classical
B_0157850_ZJC_A_AGATGTACGAATCTGACTGAGCCA	-0.40384874	0.33383563	NMPR-after_blood	classical
B_0157850_ZJC_A_AGATGTACGAGTTAGCCTGAGCCA	1.4961936	0.79986846	NMPR-after_blood	intermediated
B_0157850_ZJC_A_AGATGTACGATAGACAACACAGAA	-0.68191737	1.312474	NMPR-after_blood	classical
B_0157850_ZJC_A_AGATGTACGATGAATCACATTGGC	-0.95869035	-0.0859834	NMPR-after_blood	classical
B_0157850_ZJC_A_AGATGTACGATGAATCCATACCAA	-0.64449584	1.5266762	NMPR-after_blood	classical
B_0157850_ZJC_A_AGATGTACGCCACATAAGATGTAC	0.55491424	0.0015965606	NMPR-after_blood	classical
B_0157850_ZJC_A_AGATGTACGCCACATACTGTAGCC	-0.98410976	-0.3856669	NMPR-after_blood	classical
B_0157850_ZJC_A_AGATGTACTGGAACAAATAGCGAC	-0.23255636	-0.5759695	NMPR-after_blood	classical
B_0157850_ZJC_A_AGATGTACTGGCTTCAGATAGACA	1.5963519	1.2344829	NMPR-after_blood	non-classical
B_0157850_ZJC_A_AGCACCTCAACGCTTACGACACAC	0.15234306	-1.2217774	NMPR-after_blood	classical
B_0157850_ZJC_A_AGCACCTCAAGAGATCAACGTGAT	-1.4211755	0.583859	NMPR-after_blood	classical
B_0157850_ZJC_A_AGCACCTCAAGGACACACCTCCAA	-0.8183816	-0.27511314	NMPR-after_blood	classical
B_0157850_ZJC_A_AGCACCTCAAGGTACACACTTCGA	-0.03652427	-0.06483563	NMPR-after_blood	classical
B_0157850_ZJC_A_AGCACCTCAGAGTCAAGAACAGGC	-0.34393844	0.6174997	NMPR-after_blood	classical
B_0157850_ZJC_A_AGCACCTCAGATGTACCCGTGAGA	-0.15373017	0.8063129	NMPR-after_blood	classical
B_0157850_ZJC_A_AGCACCTCCAAGACTAGGAGAACA	1.4577802	1.4192168	NMPR-after_blood	non-classical
B_0157850_ZJC_A_AGCACCTCCAATGGAAAGATCGCA	0.031624228	-1.1863896	NMPR-after_blood	classical
B_0157850_ZJC_A_AGCACCTCCAGCGTTAACAGCAGA	-0.7419786	1.115323	NMPR-after_blood	classical
B_0157850_ZJC_A_AGCACCTCCCTAATCCATTGGCTC	-0.9750182	-0.68141913	NMPR-after_blood	classical
B_0157850_ZJC_A_AGCACCTCCGAACTTACAGCGTTA	-1.0065496	0.8380883	NMPR-after_blood	classical
B_0157850_ZJC_A_AGCACCTCCGGATTGCAAACATCG	-0.8955207	1.1186117	NMPR-after_blood	classical
B_0157850_ZJC_A_AGCACCTCGAATCTGACCTAATCC	-0.7419955	1.1419654	NMPR-after_blood	classical
B_0157850_ZJC_A_AGCACCTCGCCACATAAAGGACAC	-1.1397451	0.61194414	NMPR-after_blood	classical
B_0157850_ZJC_A_AGCACCTCTATCAGCAGAATCTGA	-0.5217606	0.2928786	NMPR-after_blood	classical
B_0157850_ZJC_A_AGCAGGAAAAGAGATCAACGTGAT	0.038206954	-1.0191454	NMPR-after_blood	classical
B_0157850_ZJC_A_AGCAGGAAAAGAGATCGAGCTGAA	-1.362768	-0.20904307	NMPR-after_blood	classical
B_0157850_ZJC_A_AGCAGGAAACAAGCTACACCTTAC	-0.25298485	-0.67517203	NMPR-after_blood	classical
B_0157850_ZJC_A_AGCAGGAAACACGACCGTGTTCTA	-0.4478131	0.6014019	NMPR-after_blood	classical
B_0157850_ZJC_A_AGCAGGAAACAGCAGAAACTCACC	-0.8974155	-0.20420647	NMPR-after_blood	classical
B_0157850_ZJC_A_AGCAGGAAAGAGTCAAAGAGTCAA	-0.54863155	1.1697452	NMPR-after_blood	classical
B_0157850_ZJC_A_AGCAGGAAAGCACCTCCTGTAGCC	-0.15616815	-1.0725062	NMPR-after_blood	classical
B_0157850_ZJC_A_AGCAGGAAATAGCGACTGGTGGTA	-0.8744241	0.2756369	NMPR-after_blood	classical
B_0157850_ZJC_A_AGCAGGAAATCATTCCCTCAATGA	-0.089968	0.42922154	NMPR-after_blood	classical
B_0157850_ZJC_A_AGCAGGAACAAGGAGCGCTCGGTA	-0.9988566	1.1327163	NMPR-after_blood	classical
B_0157850_ZJC_A_AGCAGGAACACTTCGACTGGCATA	-0.61332977	0.47497186	NMPR-after_blood	classical
B_0157850_ZJC_A_AGCAGGAACCGTGAGAGACTAGTA	-0.93607783	0.24164633	NMPR-after_blood	classical
B_0157850_ZJC_A_AGCAGGAACGAACTTAACACAGAA	0.5387877	-0.124236666	NMPR-after_blood	classical
B_0157850_ZJC_A_AGCAGGAACGACACACCGCATACA	-0.63868403	2.020829	NMPR-after_blood	classical
B_0157850_ZJC_A_AGCAGGAACGCATACACCATCCTC	-0.18647778	-0.5305433	NMPR-after_blood	classical
B_0157850_ZJC_A_AGCAGGAACGCTGATCAGCAGGAA	-0.9771717	0.82347625	NMPR-after_blood	classical
B_0157850_ZJC_A_AGCAGGAAGACTAGTAATTGGCTC	0.38270488	-0.056850806	NMPR-after_blood	classical
B_0157850_ZJC_A_AGCAGGAAGCCACATACATACCAA	-0.7267068	1.225309	NMPR-after_blood	classical
B_0157850_ZJC_A_AGCAGGAAGCCACATAGATAGACA	-0.75506693	1.4385998	NMPR-after_blood	classical
B_0157850_ZJC_A_AGCAGGAAGCTAACGAAGATGTAC	-0.4674637	0.85032177	NMPR-after_blood	classical
B_0157850_ZJC_A_AGCAGGAAGTCGTAGACAAGACTA	0.50954545	0.21246092	NMPR-after_blood	classical
B_0157850_ZJC_A_AGCCATGCAAACATCGCGCATACA	-1.2643249	-0.14758801	NMPR-after_blood	classical
B_0157850_ZJC_A_AGCCATGCAACCGAGACGAACTTA	1.5670596	1.005755	NMPR-after_blood	non-classical
B_0157850_ZJC_A_AGCCATGCACACAGAAGAGCTGAA	0.28028217	0.40020323	NMPR-after_blood	classical
B_0157850_ZJC_A_AGCCATGCACCACTGTTATCAGCA	1.5337487	1.62242	NMPR-after_blood	non-classical
B_0157850_ZJC_A_AGCCATGCAGGCTAACAGCCATGC	0.9125971	-0.070863664	NMPR-after_blood	classical
B_0157850_ZJC_A_AGCCATGCAGGCTAACTGGCTTCA	-1.3270881	-0.35818657	NMPR-after_blood	classical
B_0157850_ZJC_A_AGCCATGCAGTCACTACAATGGAA	-0.28607064	0.59287035	NMPR-after_blood	classical
B_0157850_ZJC_A_AGCCATGCAGTGGTCACAGCGTTA	0.85313845	-1.0677758	NMPR-after_blood	intermediated
B_0157850_ZJC_A_AGCCATGCATCATTCCGATAGACA	-0.35294634	0.83041024	NMPR-after_blood	classical
B_0157850_ZJC_A_AGCCATGCATCCTGTAATAGCGAC	-0.7184415	-0.1271247	NMPR-after_blood	classical
B_0157850_ZJC_A_AGCCATGCCAATGGAAACGTATCA	-0.08670153	0.7850252	NMPR-after_blood	classical
B_0157850_ZJC_A_AGCCATGCCATACCAATTCACGCA	-1.3122159	0.79010856	NMPR-after_blood	classical
B_0157850_ZJC_A_AGCCATGCCCTAATCCGTGTTCTA	1.415269	0.58662844	NMPR-after_blood	intermediated
B_0157850_ZJC_A_AGCCATGCCCTCCTGAACCACTGT	1.5533396	0.9537886	NMPR-after_blood	non-classical
B_0157850_ZJC_A_AGCCATGCCCTCTATCGTCTGTCA	0.8059562	0.033358656	NMPR-after_blood	classical
B_0157850_ZJC_A_AGCCATGCCGAACTTAAAACATCG	-0.7138575	0.87767655	NMPR-after_blood	classical
B_0157850_ZJC_A_AGCCATGCCGGATTGCCCTCCTGA	0.66824293	-0.47464967	NMPR-after_blood	classical
B_0157850_ZJC_A_AGCCATGCGACAGTGCAATGTTGC	0.11794356	-0.62925947	NMPR-after_blood	classical
B_0157850_ZJC_A_AGCCATGCGATGAATCAGCACCTC	1.114877	-0.2761099	NMPR-after_blood	classical
B_0157850_ZJC_A_AGCCATGCGTACGCAAGAGCTGAA	-1.6262226	0.12144259	NMPR-after_blood	classical
B_0157850_ZJC_A_AGCCATGCGTCGTAGAAACGCTTA	-0.25164646	-0.8740152	NMPR-after_blood	classical
B_0157850_ZJC_A_AGCCATGCGTCGTAGAAAGGACAC	-1.2015228	0.61417913	NMPR-after_blood	classical
B_0157850_ZJC_A_AGCCATGCGTCGTAGACTGGCATA	-0.121111065	-0.5398736	NMPR-after_blood	classical
B_0157850_ZJC_A_AGCCATGCGTCTGTCAACACGACC	-0.8885304	0.10254696	NMPR-after_blood	classical
B_0157850_ZJC_A_AGCCATGCGTCTGTCAGTCGTAGA	-0.7227886	1.5131603	NMPR-after_blood	classical
B_0157850_ZJC_A_AGCCATGCTAGGATGAAGTGGTCA	-0.110236004	-0.26582274	NMPR-after_blood	classical
B_0157850_ZJC_A_AGCCATGCTTCACGCACTCAATGA	1.6053045	0.9041914	NMPR-after_blood	non-classical
B_0157850_ZJC_A_AGGCTAACAACGCTTAACATTGGC	-0.89273745	0.04207728	NMPR-after_blood	classical
B_0157850_ZJC_A_AGGCTAACAACGTGATAACCGAGA	-0.42061388	0.2753788	NMPR-after_blood	classical
B_0157850_ZJC_A_AGGCTAACAAGAGATCCACCTTAC	-0.35141152	0.8016352	NMPR-after_blood	classical
B_0157850_ZJC_A_AGGCTAACAAGAGATCCATACCAA	0.80763817	-1.0785582	NMPR-after_blood	intermediated
B_0157850_ZJC_A_AGGCTAACACACGACCTAGGATGA	-0.6660552	0.9360615	NMPR-after_blood	classical
B_0157850_ZJC_A_AGGCTAACACGCTCGACACCTTAC	-0.76413137	1.6546566	NMPR-after_blood	classical
B_0157850_ZJC_A_AGGCTAACAGAGTCAACAGATCTG	-0.5308751	1.5998148	NMPR-after_blood	classical
B_0157850_ZJC_A_AGGCTAACAGTACAAGTGGCTTCA	1.2552031	0.32773188	NMPR-after_blood	intermediated
B_0157850_ZJC_A_AGGCTAACAGTCACTACAACCACA	-1.4401764	0.6000712	NMPR-after_blood	classical
B_0157850_ZJC_A_AGGCTAACAGTGGTCATAGGATGA	0.30704963	-0.9618112	NMPR-after_blood	classical
B_0157850_ZJC_A_AGGCTAACATGCCTAATCTTCACA	-0.5216784	1.0700219	NMPR-after_blood	classical
B_0157850_ZJC_A_AGGCTAACATTGAGGAATCATTCC	0.63635653	0.3777542	NMPR-after_blood	intermediated
B_0157850_ZJC_A_AGGCTAACATTGGCTCTGGCTTCA	-1.0700413	1.4609174	NMPR-after_blood	classical
B_0157850_ZJC_A_AGGCTAACCAATGGAAGATAGACA	1.558952	0.8487043	NMPR-after_blood	non-classical
B_0157850_ZJC_A_AGGCTAACCCAGTTCAATCCTGTA	-1.1180828	-0.6031774	NMPR-after_blood	classical
B_0157850_ZJC_A_AGGCTAACCCAGTTCACATACCAA	-0.9398135	0.13577153	NMPR-after_blood	classical
B_0157850_ZJC_A_AGGCTAACCCGACAACAACTCACC	-0.76164216	1.0092536	NMPR-after_blood	classical
B_0157850_ZJC_A_AGGCTAACCCTCTATCCAAGGAGC	-1.1994611	-0.36327678	NMPR-after_blood	classical
B_0157850_ZJC_A_AGGCTAACCGCTGATCCCATCCTC	-0.34212145	0.75741744	NMPR-after_blood	classical
B_0157850_ZJC_A_AGGCTAACCTGTAGCCCCAGTTCA	-0.21691827	0.70442355	NMPR-after_blood	classical
B_0157850_ZJC_A_AGGCTAACGATAGACAACACAGAA	0.24986438	0.57443017	NMPR-after_blood	intermediated
B_0157850_ZJC_A_AGGCTAACGATAGACAAGCCATGC	-0.4423394	1.2999315	NMPR-after_blood	classical
B_0157850_ZJC_A_AGGCTAACGATGAATCGATAGACA	-1.2080495	0.93843836	NMPR-after_blood	classical
B_0157850_ZJC_A_AGGCTAACGCGAGTAACCGAAGTA	1.5792819	1.5404593	NMPR-after_blood	non-classical
B_0157850_ZJC_A_AGGCTAACGCTCGGTAGCTAACGA	-0.3334429	1.0540075	NMPR-after_blood	intermediated
B_0157850_ZJC_A_AGGCTAACGGAGAACAAGCAGGAA	-0.6762274	0.74558306	NMPR-after_blood	classical
B_0157850_ZJC_A_AGGCTAACGTGTTCTACATACCAA	-1.2890245	0.7170101	NMPR-after_blood	classical
B_0157850_ZJC_A_AGGCTAACTAGGATGAACCTCCAA	-1.2290568	0.11258875	NMPR-after_blood	classical
B_0157850_ZJC_A_AGGCTAACTATCAGCACGACTGGA	-0.8745389	0.51947325	NMPR-after_blood	classical
B_0157850_ZJC_A_AGTACAAGAACGCTTACAAGGAGC	-0.7997588	-0.02150656	NMPR-after_blood	classical
B_0157850_ZJC_A_AGTACAAGAATGTTGCTGGTGGTA	-0.06757861	-0.91126746	NMPR-after_blood	classical
B_0157850_ZJC_A_AGTACAAGACAGATTCGAACAGGC	-0.60462487	0.85690856	NMPR-after_blood	classical
B_0157850_ZJC_A_AGTACAAGACCTCCAAGCTCGGTA	-0.77786523	1.0307944	NMPR-after_blood	classical
B_0157850_ZJC_A_AGTACAAGACGTATCATTCACGCA	1.6332281	0.8955042	NMPR-after_blood	non-classical
B_0157850_ZJC_A_AGTACAAGAGATGTACTCCGTCTA	-0.4006891	0.048521176	NMPR-after_blood	classical
B_0157850_ZJC_A_AGTACAAGAGCACCTCCGACACAC	-0.11553387	0.86611134	NMPR-after_blood	classical
B_0157850_ZJC_A_AGTACAAGAGTACAAGACACAGAA	-1.1939665	-0.50887406	NMPR-after_blood	classical
B_0157850_ZJC_A_AGTACAAGATAGCGACACACGACC	-1.1899865	-0.07806276	NMPR-after_blood	classical
B_0157850_ZJC_A_AGTACAAGATCCTGTAAACTCACC	-0.66252065	0.100963764	NMPR-after_blood	classical
B_0157850_ZJC_A_AGTACAAGATGCCTAAGCGAGTAA	-0.8129129	1.5983753	NMPR-after_blood	classical
B_0157850_ZJC_A_AGTACAAGATTGGCTCGAGTTAGC	1.5203713	1.6217048	NMPR-after_blood	non-classical
B_0157850_ZJC_A_AGTACAAGCAAGACTACTAAGGTC	-0.13200743	-0.81179214	NMPR-after_blood	classical
B_0157850_ZJC_A_AGTACAAGCACTTCGAGTACGCAA	-0.59733695	0.26377112	NMPR-after_blood	classical
B_0157850_ZJC_A_AGTACAAGCAGCGTTACCTCCTGA	-0.52820635	0.7740681	NMPR-after_blood	classical
B_0157850_ZJC_A_AGTACAAGCCAGTTCACTGGCATA	-0.44274205	0.9609211	NMPR-after_blood	classical
B_0157850_ZJC_A_AGTACAAGCCGAAGTACTCAATGA	-0.7814933	1.0488671	NMPR-after_blood	classical
B_0157850_ZJC_A_AGTACAAGCCGACAACAGCACCTC	-0.24994355	-1.6506214	NMPR-after_blood	classical
B_0157850_ZJC_A_AGTACAAGCGCTGATCAGATGTAC	-0.6018791	1.3458745	NMPR-after_blood	classical
B_0157850_ZJC_A_AGTACAAGCGCTGATCATGCCTAA	1.7938621	1.2652518	NMPR-after_blood	non-classical
B_0157850_ZJC_A_AGTACAAGCGGATTGCCTCAATGA	-0.1259378	-0.49564245	NMPR-after_blood	classical
B_0157850_ZJC_A_AGTACAAGCTAAGGTCCGGATTGC	-0.7722158	0.4555672	NMPR-after_blood	classical
B_0157850_ZJC_A_AGTACAAGCTGGCATAGTCGTAGA	-0.4317185	0.84274995	NMPR-after_blood	classical
B_0157850_ZJC_A_AGTACAAGCTGTAGCCCAAGACTA	-0.734878	0.7213384	NMPR-after_blood	classical
B_0157850_ZJC_A_AGTACAAGGAACAGGCCACCTTAC	1.5423195	1.5313766	NMPR-after_blood	non-classical
B_0157850_ZJC_A_AGTACAAGGCTAACGACCGTGAGA	0.22425038	-0.017263377	NMPR-after_blood	classical
B_0157850_ZJC_A_AGTACAAGGTACGCAAAAACATCG	1.0045692	0.13799627	NMPR-after_blood	intermediated
B_0157850_ZJC_A_AGTACAAGGTACGCAAGCCACATA	-0.24968727	0.99137646	NMPR-after_blood	classical
B_0157850_ZJC_A_AGTACAAGTCTTCACAACGTATCA	-0.3458094	0.9641488	NMPR-after_blood	classical
B_0157850_ZJC_A_AGTACAAGTGGCTTCACGACACAC	-1.2135111	-0.8747512	NMPR-after_blood	classical
B_0157850_ZJC_A_AGTCACTAAACAACCAGATAGACA	-0.7856581	1.3648543	NMPR-after_blood	classical
B_0157850_ZJC_A_AGTCACTAAACAACCATATCAGCA	0.070349365	-0.2101212	NMPR-after_blood	classical
B_0157850_ZJC_A_AGTCACTAAACGTGATCCTAATCC	-1.282861	0.70137674	NMPR-after_blood	classical
B_0157850_ZJC_A_AGTCACTAAAGGACACAAGGACAC	-0.83555746	1.2830544	NMPR-after_blood	classical
B_0157850_ZJC_A_AGTCACTAACAGCAGACAACCACA	0.11810378	-1.1698587	NMPR-after_blood	intermediated
B_0157850_ZJC_A_AGTCACTAACCACTGTCATCAAGT	1.392024	0.50035596	NMPR-after_blood	intermediated
B_0157850_ZJC_A_AGTCACTAAGAGTCAACAAGGAGC	0.34101713	0.3490184	NMPR-after_blood	intermediated
B_0157850_ZJC_A_AGTCACTAAGCAGGAAAACCGAGA	-1.2036461	-0.7418164	NMPR-after_blood	classical
B_0157850_ZJC_A_AGTCACTAAGCAGGAAGTACGCAA	-0.24379486	-1.6470512	NMPR-after_blood	classical
B_0157850_ZJC_A_AGTCACTAAGTCACTAGTACGCAA	-0.35849223	0.7602773	NMPR-after_blood	intermediated
B_0157850_ZJC_A_AGTCACTAATCCTGTAAAGGTACA	1.1017278	0.4981177	NMPR-after_blood	intermediated
B_0157850_ZJC_A_AGTCACTACAACCACAGTCTGTCA	-0.9915106	0.1820014	NMPR-after_blood	classical
B_0157850_ZJC_A_AGTCACTACAAGGAGCATTGGCTC	1.5906583	1.5147018	NMPR-after_blood	non-classical
B_0157850_ZJC_A_AGTCACTACAATGGAAAAACATCG	-0.8367969	-0.12440188	NMPR-after_blood	classical
B_0157850_ZJC_A_AGTCACTACATACCAAAGGCTAAC	-0.7316109	0.3418026	NMPR-after_blood	classical
B_0157850_ZJC_A_AGTCACTACATCAAGTGAGTTAGC	-0.638691	-0.0027277593	NMPR-after_blood	classical
B_0157850_ZJC_A_AGTCACTACCGACAACCTCAATGA	-0.90482795	-0.08571131	NMPR-after_blood	classical
B_0157850_ZJC_A_AGTCACTACCGACAACGACAGTGC	-0.68635994	0.3035253	NMPR-after_blood	classical
B_0157850_ZJC_A_AGTCACTACCGTGAGACCTCTATC	-1.7549366	-0.15913734	NMPR-after_blood	classical
B_0157850_ZJC_A_AGTCACTACGACACACGACTAGTA	-0.11691285	0.75222033	NMPR-after_blood	intermediated
B_0157850_ZJC_A_AGTCACTACGCTGATCATAGCGAC	0.6447785	-0.2626322	NMPR-after_blood	classical
B_0157850_ZJC_A_AGTCACTACTCAATGAATCATTCC	1.1822009	0.4975135	NMPR-after_blood	intermediated
B_0157850_ZJC_A_AGTCACTACTGTAGCCACGTATCA	0.1045616	0.17921646	NMPR-after_blood	classical
B_0157850_ZJC_A_AGTCACTAGAGCTGAAACGCTCGA	-0.644698	0.98378444	NMPR-after_blood	classical
B_0157850_ZJC_A_AGTCACTAGCGAGTAAACGCTCGA	-0.64282393	0.5693057	NMPR-after_blood	classical
B_0157850_ZJC_A_AGTCACTATAGGATGACAAGGAGC	1.5139301	1.4491246	NMPR-after_blood	non-classical
B_0157850_ZJC_A_AGTCACTATCCGTCTAGAGCTGAA	0.2602548	-1.0162249	NMPR-after_blood	classical
B_0157850_ZJC_A_AGTCACTATCTTCACAAAGGACAC	-0.94970864	-0.6889817	NMPR-after_blood	classical
B_0157850_ZJC_A_AGTCACTATGAAGAGAGAGCTGAA	0.34104112	-0.529207	NMPR-after_blood	classical
B_0157850_ZJC_A_AGTCACTATGGCTTCACCGACAAC	-0.66922796	0.75310034	NMPR-after_blood	classical
B_0157850_ZJC_A_AGTGGTCAAACTCACCAAACATCG	0.62804383	-0.27739975	NMPR-after_blood	classical
B_0157850_ZJC_A_AGTGGTCAAATCCGTCCTGGCATA	1.4126736	0.43993944	NMPR-after_blood	intermediated
B_0157850_ZJC_A_AGTGGTCAACAAGCTACCAGTTCA	-0.37023094	0.86876476	NMPR-after_blood	classical
B_0157850_ZJC_A_AGTGGTCAACACAGAATGGTGGTA	-1.448316	0.11773893	NMPR-after_blood	classical
B_0157850_ZJC_A_AGTGGTCAACAGATTCAAACATCG	-0.8127967	-0.47645748	NMPR-after_blood	classical
B_0157850_ZJC_A_AGTGGTCAACAGCAGAACCTCCAA	-1.1332524	-0.39986822	NMPR-after_blood	classical
B_0157850_ZJC_A_AGTGGTCAACGCTCGACGACACAC	-1.08572	0.92489505	NMPR-after_blood	classical
B_0157850_ZJC_A_AGTGGTCAACTATGCAATTGAGGA	-0.41497013	-0.5581467	NMPR-after_blood	classical
B_0157850_ZJC_A_AGTGGTCAAGATGTACAGATCGCA	-0.7785484	0.4685456	NMPR-after_blood	classical
B_0157850_ZJC_A_AGTGGTCAAGCAGGAAATAGCGAC	-1.2536758	0.75688994	NMPR-after_blood	classical
B_0157850_ZJC_A_AGTGGTCAAGCCATGCGAGTTAGC	-0.7478248	0.36928612	NMPR-after_blood	classical
B_0157850_ZJC_A_AGTGGTCAAGTCACTAACAGCAGA	0.08532501	-0.7067527	NMPR-after_blood	classical
B_0157850_ZJC_A_AGTGGTCAAGTGGTCAGATAGACA	1.5668671	1.182779	NMPR-after_blood	non-classical
B_0157850_ZJC_A_AGTGGTCAATGCCTAACAATGGAA	0.062252697	-1.1438788	NMPR-after_blood	classical
B_0157850_ZJC_A_AGTGGTCACAACCACAACGTATCA	-0.19793129	1.1238701	NMPR-after_blood	classical
B_0157850_ZJC_A_AGTGGTCACAAGGAGCACAGCAGA	-0.44740483	0.19034894	NMPR-after_blood	classical
B_0157850_ZJC_A_AGTGGTCACCAGTTCATTCACGCA	-0.13222742	0.882041	NMPR-after_blood	classical
B_0157850_ZJC_A_AGTGGTCACGAACTTAGAGCTGAA	-0.93782467	1.2749162	NMPR-after_blood	classical
B_0157850_ZJC_A_AGTGGTCACGACACACCGCTGATC	-1.5904655	-0.00884465	NMPR-after_blood	classical
B_0157850_ZJC_A_AGTGGTCACTCAATGACCAGTTCA	0.58908415	-0.81775934	NMPR-after_blood	intermediated
B_0157850_ZJC_A_AGTGGTCAGAATCTGAGAGTTAGC	1.5631921	1.4615207	NMPR-after_blood	non-classical
B_0157850_ZJC_A_AGTGGTCAGCTCGGTAACAGATTC	-0.76636094	0.16425711	NMPR-after_blood	classical
B_0157850_ZJC_A_AGTGGTCAGGAGAACATAGGATGA	1.5576363	0.87750876	NMPR-after_blood	non-classical
B_0157850_ZJC_A_AGTGGTCAGGTGCGAAAGATGTAC	0.76238644	-0.07395583	NMPR-after_blood	classical
B_0157850_ZJC_A_AGTGGTCAGGTGCGAAATTGGCTC	-0.0947644	0.7950925	NMPR-after_blood	classical
B_0157850_ZJC_A_AGTGGTCAGTGTTCTAGAGTTAGC	-0.33287176	0.888917	NMPR-after_blood	classical
B_0157850_ZJC_A_AGTGGTCATTCACGCAACAAGCTA	-1.5052154	0.15638676	NMPR-after_blood	classical
B_0157850_ZJC_A_ATAGCGACAACGTGATGAATCTGA	-0.2672555	0.35260054	NMPR-after_blood	classical
B_0157850_ZJC_A_ATAGCGACAAGACGGAACTATGCA	0.48026806	0.02269402	NMPR-after_blood	classical
B_0157850_ZJC_A_ATAGCGACAAGAGATCAATCCGTC	-0.38936704	-0.085362785	NMPR-after_blood	classical
B_0157850_ZJC_A_ATAGCGACAAGAGATCCACTTCGA	-1.5277257	0.7259468	NMPR-after_blood	classical
B_0157850_ZJC_A_ATAGCGACAAGGTACACCTCCTGA	-1.3439295	0.7295607	NMPR-after_blood	classical
B_0157850_ZJC_A_ATAGCGACAATCCGTCAACTCACC	0.4418892	0.17678152	NMPR-after_blood	classical
B_0157850_ZJC_A_ATAGCGACACAAGCTAACTATGCA	-1.4732357	0.26364487	NMPR-after_blood	classical
B_0157850_ZJC_A_ATAGCGACACGTATCACATCAAGT	-0.24976888	1.0003233	NMPR-after_blood	classical
B_0157850_ZJC_A_ATAGCGACAGATGTACATTGGCTC	0.56096965	-0.20303546	NMPR-after_blood	classical
B_0157850_ZJC_A_ATAGCGACATCATTCCAATCCGTC	-0.3600713	1.0756397	NMPR-after_blood	classical
B_0157850_ZJC_A_ATAGCGACCAAGACTATCTTCACA	-0.7856923	1.510963	NMPR-after_blood	classical
B_0157850_ZJC_A_ATAGCGACCACCTTACAACAACCA	-0.44505006	1.5039221	NMPR-after_blood	classical
B_0157850_ZJC_A_ATAGCGACCACCTTACCAGCGTTA	-0.943555	-0.54235107	NMPR-after_blood	classical
B_0157850_ZJC_A_ATAGCGACCACTTCGAAGCACCTC	0.26129884	0.9315342	NMPR-after_blood	classical
B_0157850_ZJC_A_ATAGCGACCAGCGTTAGACTAGTA	-0.43777353	-0.35208145	NMPR-after_blood	classical
B_0157850_ZJC_A_ATAGCGACCATCAAGTCTGAGCCA	-0.80602086	-0.14214653	NMPR-after_blood	classical
B_0157850_ZJC_A_ATAGCGACCCAGTTCAAGTCACTA	0.5178484	-0.16586494	NMPR-after_blood	classical
B_0157850_ZJC_A_ATAGCGACCCGAAGTAGCTAACGA	0.92369056	-0.012111124	NMPR-after_blood	classical
B_0157850_ZJC_A_ATAGCGACCCGACAACCCTCCTGA	0.11815536	0.7790604	NMPR-after_blood	intermediated
B_0157850_ZJC_A_ATAGCGACCCTAATCCGCCAAGAC	1.0178984	0.13363159	NMPR-after_blood	intermediated
B_0157850_ZJC_A_ATAGCGACCGAACTTAACGCTCGA	1.4513481	1.5416933	NMPR-after_blood	non-classical
B_0157850_ZJC_A_ATAGCGACGACTAGTAGATAGACA	-1.1531991	0.9343021	NMPR-after_blood	classical
B_0157850_ZJC_A_ATAGCGACGCGAGTAACGGATTGC	-0.38784567	1.002419	NMPR-after_blood	classical
B_0157850_ZJC_A_ATAGCGACGCTCGGTAGATAGACA	-0.6688119	0.7292756	NMPR-after_blood	classical
B_0157850_ZJC_A_ATAGCGACGGTGCGAACCGTGAGA	-0.65752643	0.50639343	NMPR-after_blood	classical
B_0157850_ZJC_A_ATAGCGACGTCGTAGATGGTGGTA	0.44980627	0.021142108	NMPR-after_blood	classical
B_0157850_ZJC_A_ATAGCGACTCCGTCTACAATGGAA	1.4346824	-2.0078332	NMPR-after_blood	intermediated
B_0157850_ZJC_A_ATAGCGACTCCGTCTACTGTAGCC	-0.9429153	0.054481387	NMPR-after_blood	classical
B_0157850_ZJC_A_ATAGCGACTCTTCACACGCATACA	0.4109172	-0.025039999	NMPR-after_blood	classical
B_0157850_ZJC_A_ATCATTCCAAACATCGACGTATCA	-0.55741316	1.1080244	NMPR-after_blood	classical
B_0157850_ZJC_A_ATCATTCCAAGACGGACCGTGAGA	1.5720567	0.8787221	NMPR-after_blood	non-classical
B_0157850_ZJC_A_ATCATTCCAAGAGATCGGTGCGAA	-0.2125215	-0.104054496	NMPR-after_blood	classical
B_0157850_ZJC_A_ATCATTCCAAGGACACCGGATTGC	0.74024254	0.008942088	NMPR-after_blood	classical
B_0157850_ZJC_A_ATCATTCCAATCCGTCTGAAGAGA	1.5314972	0.8644099	NMPR-after_blood	non-classical
B_0157850_ZJC_A_ATCATTCCACGCTCGAAATCCGTC	-0.10071959	0.84388524	NMPR-after_blood	classical
B_0157850_ZJC_A_ATCATTCCAGCAGGAACCTAATCC	-0.2464244	0.9106387	NMPR-after_blood	classical
B_0157850_ZJC_A_ATCATTCCAGTGGTCACGACTGGA	-0.48985422	1.3621107	NMPR-after_blood	classical
B_0157850_ZJC_A_ATCATTCCATAGCGACAAGGTACA	-0.48466855	1.4596893	NMPR-after_blood	classical
B_0157850_ZJC_A_ATCATTCCATCATTCCACAAGCTA	-1.2544682	0.9317635	NMPR-after_blood	classical
B_0157850_ZJC_A_ATCATTCCATTGAGGAAAGAGATC	-1.254781	-0.8180795	NMPR-after_blood	classical
B_0157850_ZJC_A_ATCATTCCATTGAGGACGACACAC	-0.4332046	-1.0215302	NMPR-after_blood	classical
B_0157850_ZJC_A_ATCATTCCATTGAGGAGATAGACA	0.45848194	-0.29026207	NMPR-after_blood	classical
B_0157850_ZJC_A_ATCATTCCCAACCACAACAGCAGA	-0.8331522	0.6313126	NMPR-after_blood	classical
B_0157850_ZJC_A_ATCATTCCCAAGACTAAAACATCG	-0.4106888	1.1274431	NMPR-after_blood	classical
B_0157850_ZJC_A_ATCATTCCCAAGACTACCTAATCC	-0.5956931	0.38665706	NMPR-after_blood	classical
B_0157850_ZJC_A_ATCATTCCCAAGGAGCAACGTGAT	-0.817607	0.737879	NMPR-after_blood	classical
B_0157850_ZJC_A_ATCATTCCCAGATCTGCTGAGCCA	-0.6453327	1.4105053	NMPR-after_blood	classical
B_0157850_ZJC_A_ATCATTCCCAGATCTGTGGAACAA	-1.0396652	-0.8246939	NMPR-after_blood	classical
B_0157850_ZJC_A_ATCATTCCCCAGTTCACTGGCATA	1.4976525	1.6536064	NMPR-after_blood	non-classical
B_0157850_ZJC_A_ATCATTCCCCGTGAGACGCTGATC	-0.31142136	0.61333066	NMPR-after_blood	classical
B_0157850_ZJC_A_ATCATTCCCCTAATCCACATTGGC	-0.6755421	0.36482015	NMPR-after_blood	classical
B_0157850_ZJC_A_ATCATTCCCGAACTTACTCAATGA	-0.50223374	0.6781395	NMPR-after_blood	classical
B_0157850_ZJC_A_ATCATTCCCGACACACGGAGAACA	-0.81384885	-0.7570908	NMPR-after_blood	classical
B_0157850_ZJC_A_ATCATTCCCGACTGGAAGAGTCAA	-0.6431873	-0.039236963	NMPR-after_blood	classical
B_0157850_ZJC_A_ATCATTCCCGGATTGCCGAACTTA	-0.44306186	1.0747344	NMPR-after_blood	classical
B_0157850_ZJC_A_ATCATTCCCTGAGCCAAGTCACTA	1.7570263	1.149484	NMPR-after_blood	non-classical
B_0157850_ZJC_A_ATCATTCCCTGTAGCCTGAAGAGA	-1.5011578	0.13198511	NMPR-after_blood	classical
B_0157850_ZJC_A_ATCATTCCGAATCTGAAACTCACC	-0.7499323	1.7288575	NMPR-after_blood	classical
B_0157850_ZJC_A_ATCATTCCGATAGACACGCTGATC	-1.1822188	0.50208926	NMPR-after_blood	classical
B_0157850_ZJC_A_ATCATTCCGCCAAGACAACGCTTA	-0.6460451	1.9915441	NMPR-after_blood	classical
B_0157850_ZJC_A_ATCATTCCGCCAAGACTGGAACAA	1.604761	1.5310621	NMPR-after_blood	non-classical
B_0157850_ZJC_A_ATCATTCCGCCACATAAGTACAAG	-0.2012908	0.89585245	NMPR-after_blood	classical
B_0157850_ZJC_A_ATCATTCCGGTGCGAATCCGTCTA	-1.1666025	0.051169064	NMPR-after_blood	classical
B_0157850_ZJC_A_ATCATTCCGTCTGTCAACGTATCA	1.1697519	-0.9333396	NMPR-after_blood	intermediated
B_0157850_ZJC_A_ATCATTCCGTGTTCTACCAGTTCA	-1.1839483	0.6178415	NMPR-after_blood	classical
B_0157850_ZJC_A_ATCATTCCTCCGTCTAAGTCACTA	-0.49174237	-0.5567182	NMPR-after_blood	classical
B_0157850_ZJC_A_ATCATTCCTCTTCACAAGCCATGC	1.1922073	0.52179056	NMPR-after_blood	intermediated
B_0157850_ZJC_A_ATCATTCCTCTTCACATAGGATGA	-1.3281333	-1.0702881	NMPR-after_blood	classical
B_0157850_ZJC_A_ATCATTCCTGAAGAGATCCGTCTA	-0.5052755	1.2509135	NMPR-after_blood	classical
B_0157850_ZJC_A_ATCCTGTAAACAACCAAAACATCG	1.7038802	0.79409665	NMPR-after_blood	non-classical
B_0157850_ZJC_A_ATCCTGTAAACGTGATCGAACTTA	-0.2660578	0.4322212	NMPR-after_blood	classical
B_0157850_ZJC_A_ATCCTGTAAAGGACACACAGATTC	-0.9093223	0.8038272	NMPR-after_blood	classical
B_0157850_ZJC_A_ATCCTGTAAATCCGTCACAAGCTA	-1.1319482	0.4269587	NMPR-after_blood	classical
B_0157850_ZJC_A_ATCCTGTAACAAGCTAACGCTCGA	-0.18461795	1.117556	NMPR-after_blood	classical
B_0157850_ZJC_A_ATCCTGTAACACGACCACGCTCGA	-0.7445169	1.5758773	NMPR-after_blood	classical
B_0157850_ZJC_A_ATCCTGTAACCACTGTAGTCACTA	-0.2887846	-1.2833744	NMPR-after_blood	classical
B_0157850_ZJC_A_ATCCTGTAACGCTCGAATAGCGAC	-0.85861164	1.2597022	NMPR-after_blood	classical
B_0157850_ZJC_A_ATCCTGTAAGTGGTCAACGCTCGA	-1.2133932	-0.441007	NMPR-after_blood	classical
B_0157850_ZJC_A_ATCCTGTAAGTGGTCAGTGTTCTA	-0.28532022	0.11519575	NMPR-after_blood	classical
B_0157850_ZJC_A_ATCCTGTAATAGCGACATTGAGGA	-0.5371397	1.6794114	NMPR-after_blood	classical
B_0157850_ZJC_A_ATCCTGTACAAGGAGCAGGCTAAC	-0.3778633	0.027854238	NMPR-after_blood	classical
B_0157850_ZJC_A_ATCCTGTACAGCGTTAACCTCCAA	-0.114992835	0.8012731	NMPR-after_blood	classical
B_0157850_ZJC_A_ATCCTGTACCAGTTCAATAGCGAC	-0.07295614	0.7842748	NMPR-after_blood	classical
B_0157850_ZJC_A_ATCCTGTACCGTGAGAACACGACC	-0.45357108	0.7429389	NMPR-after_blood	classical
B_0157850_ZJC_A_ATCCTGTACGACTGGACCGACAAC	-0.5153648	0.24983129	NMPR-after_blood	classical
B_0157850_ZJC_A_ATCCTGTACGCTGATCACGTATCA	-0.48064774	0.2391644	NMPR-after_blood	classical
B_0157850_ZJC_A_ATCCTGTACTAAGGTCCTGAGCCA	-1.0690284	-0.28054616	NMPR-after_blood	classical
B_0157850_ZJC_A_ATCCTGTACTGAGCCAGCGAGTAA	-1.2635355	1.2450893	NMPR-after_blood	classical
B_0157850_ZJC_A_ATCCTGTACTGTAGCCAAACATCG	0.15963328	0.63988954	NMPR-after_blood	intermediated
B_0157850_ZJC_A_ATCCTGTAGACAGTGCACGCTCGA	-0.44463417	0.6112984	NMPR-after_blood	classical
B_0157850_ZJC_A_ATCCTGTAGAGCTGAACTGAGCCA	-0.69738394	-0.07954829	NMPR-after_blood	classical
B_0157850_ZJC_A_ATCCTGTAGCCAAGACACAAGCTA	-0.5374873	1.2378734	NMPR-after_blood	classical
B_0157850_ZJC_A_ATCCTGTAGGAGAACAGGAGAACA	0.6180737	-1.2182752	NMPR-after_blood	intermediated
B_0157850_ZJC_A_ATCCTGTAGTCTGTCAACGCTCGA	-0.43185183	0.45265964	NMPR-after_blood	classical
B_0157850_ZJC_A_ATCCTGTATGAAGAGACCTCCTGA	0.454711	0.32122836	NMPR-after_blood	classical
B_0157850_ZJC_A_ATGCCTAAAAGGACACAGTCACTA	0.7725648	0.3631593	NMPR-after_blood	intermediated
B_0157850_ZJC_A_ATGCCTAAAAGGACACCAAGGAGC	1.5381441	0.94885665	NMPR-after_blood	non-classical
B_0157850_ZJC_A_ATGCCTAAAAGGACACCCGAAGTA	1.4980702	1.5956233	NMPR-after_blood	non-classical
B_0157850_ZJC_A_ATGCCTAAAAGGACACCTGTAGCC	-1.4165236	0.43221372	NMPR-after_blood	classical
B_0157850_ZJC_A_ATGCCTAAAGATCGCAATCATTCC	-0.286452	-0.06172032	NMPR-after_blood	classical
B_0157850_ZJC_A_ATGCCTAAAGATGTACGGAGAACA	-0.7949884	1.2731827	NMPR-after_blood	classical
B_0157850_ZJC_A_ATGCCTAAATAGCGACCGACTGGA	-0.703442	0.43709263	NMPR-after_blood	classical
B_0157850_ZJC_A_ATGCCTAAATCATTCCACGTATCA	1.6444424	0.8961935	NMPR-after_blood	non-classical
B_0157850_ZJC_A_ATGCCTAAATCCTGTAAACGTGAT	-0.13188566	0.7874616	NMPR-after_blood	intermediated
B_0157850_ZJC_A_ATGCCTAACAAGACTACACTTCGA	-0.23483549	1.0590326	NMPR-after_blood	classical
B_0157850_ZJC_A_ATGCCTAACCGTGAGAGCCAAGAC	-1.7844951	-0.021729536	NMPR-after_blood	classical
B_0157850_ZJC_A_ATGCCTAACCTCTATCACATTGGC	-1.2948681	-0.40001494	NMPR-after_blood	classical
B_0157850_ZJC_A_ATGCCTAACGACTGGACGACTGGA	-0.33130163	1.2768562	NMPR-after_blood	classical
B_0157850_ZJC_A_ATGCCTAACGCATACAAACGCTTA	-1.3362522	0.4973401	NMPR-after_blood	classical
B_0157850_ZJC_A_ATGCCTAAGATAGACAACAGCAGA	-1.5886476	0.19288363	NMPR-after_blood	classical
B_0157850_ZJC_A_ATGCCTAAGATGAATCCAAGACTA	-0.66018605	1.2423083	NMPR-after_blood	classical
B_0157850_ZJC_A_ATGCCTAAGCTAACGAGCTCGGTA	-0.8409968	-0.31185728	NMPR-after_blood	classical
B_0157850_ZJC_A_ATGCCTAAGGTGCGAACGACACAC	0.58641887	-0.25863102	NMPR-after_blood	classical
B_0157850_ZJC_A_ATGCCTAATAGGATGAAAGGTACA	-0.26193807	-1.6224658	NMPR-after_blood	classical
B_0157850_ZJC_A_ATGCCTAATATCAGCAACAAGCTA	-0.86705524	1.25925	NMPR-after_blood	classical
B_0157850_ZJC_A_ATGCCTAATGGAACAAGTACGCAA	1.577365	1.3619835	NMPR-after_blood	non-classical
B_0157850_ZJC_A_ATTGAGGAAAGAGATCTTCACGCA	0.0843247	-1.356307	NMPR-after_blood	classical
B_0157850_ZJC_A_ATTGAGGAAAGGACACCGCTGATC	0.06256685	0.81014025	NMPR-after_blood	classical
B_0157850_ZJC_A_ATTGAGGAAATCCGTCCGAACTTA	-1.0184579	-0.8824283	NMPR-after_blood	classical
B_0157850_ZJC_A_ATTGAGGAAATGTTGCGTGTTCTA	-0.45643425	-0.7692692	NMPR-after_blood	classical
B_0157850_ZJC_A_ATTGAGGAACGCTCGACAATGGAA	-0.0071838116	-1.072806	NMPR-after_blood	classical
B_0157850_ZJC_A_ATTGAGGAACTATGCAGACAGTGC	-0.7639587	1.3696078	NMPR-after_blood	classical
B_0157850_ZJC_A_ATTGAGGAAGATGTACGCCACATA	-1.3177336	-0.23287895	NMPR-after_blood	classical
B_0157850_ZJC_A_ATTGAGGAAGCACCTCGATAGACA	-0.10387058	0.31396213	NMPR-after_blood	classical
B_0157850_ZJC_A_ATTGAGGAAGGCTAACCTGGCATA	-0.383724	0.38366753	NMPR-after_blood	classical
B_0157850_ZJC_A_ATTGAGGAAGTACAAGAGCCATGC	1.6353016	0.9564971	NMPR-after_blood	non-classical
B_0157850_ZJC_A_ATTGAGGACAAGGAGCGCCAAGAC	-1.1012549	0.8542387	NMPR-after_blood	classical
B_0157850_ZJC_A_ATTGAGGACGCTGATCGATAGACA	-1.0291853	-0.019785218	NMPR-after_blood	classical
B_0157850_ZJC_A_ATTGAGGACTGAGCCAAAGGTACA	-1.4252397	0.5128025	NMPR-after_blood	classical
B_0157850_ZJC_A_ATTGAGGACTGTAGCCCCTCTATC	-1.6529372	1.0237364	NMPR-after_blood	classical
B_0157850_ZJC_A_ATTGAGGAGAATCTGACGGATTGC	-1.173961	-0.5660271	NMPR-after_blood	classical
B_0157850_ZJC_A_ATTGAGGAGAGCTGAAACACGACC	-0.4212737	0.8864677	NMPR-after_blood	classical
B_0157850_ZJC_A_ATTGAGGAGATGAATCGCCACATA	-0.58479923	0.38752353	NMPR-after_blood	classical
B_0157850_ZJC_A_ATTGAGGATGGCTTCAACACGACC	-0.0022376368	0.88532495	NMPR-after_blood	classical
B_0157850_ZJC_A_ATTGAGGATGGCTTCAGTCGTAGA	-0.44635773	1.1459553	NMPR-after_blood	classical
B_0157850_ZJC_A_ATTGAGGATTCACGCAGCCACATA	-1.0229993	1.1719052	NMPR-after_blood	classical
B_0157850_ZJC_A_ATTGGCTCAACAACCAAAACATCG	1.6358054	1.0390564	NMPR-after_blood	non-classical
B_0157850_ZJC_A_ATTGGCTCAACGTGATAAGGTACA	-0.3415779	0.8315282	NMPR-after_blood	intermediated
B_0157850_ZJC_A_ATTGGCTCAAGGACACTGAAGAGA	-0.3758064	0.10932737	NMPR-after_blood	classical
B_0157850_ZJC_A_ATTGGCTCAAGGTACACACCTTAC	-0.3135891	-1.4934027	NMPR-after_blood	classical
B_0157850_ZJC_A_ATTGGCTCAATCCGTCATCATTCC	0.25718656	-0.24542676	NMPR-after_blood	classical
B_0157850_ZJC_A_ATTGGCTCACACAGAAGCCAAGAC	-1.365028	0.016024366	NMPR-after_blood	classical
B_0157850_ZJC_A_ATTGGCTCACACGACCCCGTGAGA	-1.0394219	0.980649	NMPR-after_blood	classical
B_0157850_ZJC_A_ATTGGCTCACCACTGTCCTCTATC	-0.48074618	1.4551636	NMPR-after_blood	classical
B_0157850_ZJC_A_ATTGGCTCACGTATCAAAACATCG	-1.0759947	0.41078293	NMPR-after_blood	classical
B_0157850_ZJC_A_ATTGGCTCACGTATCACAGCGTTA	-1.0011417	0.82656306	NMPR-after_blood	classical
B_0157850_ZJC_A_ATTGGCTCAGATGTACTCCGTCTA	-1.8287504	-0.14959565	NMPR-after_blood	classical
B_0157850_ZJC_A_ATTGGCTCAGCACCTCCCTCTATC	0.4488093	0.5705026	NMPR-after_blood	intermediated
B_0157850_ZJC_A_ATTGGCTCATGCCTAAAGTCACTA	0.7618666	-0.9397426	NMPR-after_blood	intermediated
B_0157850_ZJC_A_ATTGGCTCCACTTCGAGCCACATA	-0.5744157	0.7635273	NMPR-after_blood	classical
B_0157850_ZJC_A_ATTGGCTCCCATCCTCCCGTGAGA	-1.6509176	-0.07564689	NMPR-after_blood	classical
B_0157850_ZJC_A_ATTGGCTCCCTCCTGAAGCAGGAA	-0.22038248	0.54193807	NMPR-after_blood	classical
B_0157850_ZJC_A_ATTGGCTCCTAAGGTCCCGTGAGA	-1.6629744	-0.11093296	NMPR-after_blood	classical
B_0157850_ZJC_A_ATTGGCTCGAATCTGAGAGCTGAA	-1.2104237	-0.37160978	NMPR-after_blood	classical
B_0157850_ZJC_A_ATTGGCTCGATGAATCTGAAGAGA	-1.6245329	-0.03870349	NMPR-after_blood	classical
B_0157850_ZJC_A_ATTGGCTCGCTAACGAGATGAATC	-1.2150575	0.651381	NMPR-after_blood	classical
B_0157850_ZJC_A_ATTGGCTCGCTCGGTACTGTAGCC	-0.5858777	0.37788174	NMPR-after_blood	classical
B_0157850_ZJC_A_ATTGGCTCGGTGCGAACAGCGTTA	-0.84814894	1.7658852	NMPR-after_blood	classical
B_0157850_ZJC_A_ATTGGCTCGTCGTAGATGGCTTCA	1.5271875	1.5967927	NMPR-after_blood	non-classical
B_0157850_ZJC_A_ATTGGCTCTCTTCACAGGAGAACA	0.8789252	-1.2387779	NMPR-after_blood	intermediated
B_0157850_ZJC_A_CAACCACAAAGAGATCCACCTTAC	-0.061599858	0.33845934	NMPR-after_blood	classical
B_0157850_ZJC_A_CAACCACAAAGGACACACTATGCA	-0.24211884	0.6576241	NMPR-after_blood	classical
B_0157850_ZJC_A_CAACCACAACCACTGTGCCACATA	-0.48526374	0.33075202	NMPR-after_blood	classical
B_0157850_ZJC_A_CAACCACAAGATGTACCATCAAGT	-0.5025195	1.5370404	NMPR-after_blood	classical
B_0157850_ZJC_A_CAACCACAAGTCACTAATCATTCC	0.24754606	-0.13073134	NMPR-after_blood	classical
B_0157850_ZJC_A_CAACCACACAATGGAAATAGCGAC	-0.8864718	0.6472714	NMPR-after_blood	classical
B_0157850_ZJC_A_CAACCACACACTTCGAAGTGGTCA	-0.88066024	1.0152113	NMPR-after_blood	classical
B_0157850_ZJC_A_CAACCACACAGCGTTAACCTCCAA	0.30554748	-0.1845573	NMPR-after_blood	classical
B_0157850_ZJC_A_CAACCACACCAGTTCAAGTACAAG	1.4821743	0.9460555	NMPR-after_blood	non-classical
B_0157850_ZJC_A_CAACCACACGGATTGCAACAACCA	-0.93154204	0.07136725	NMPR-after_blood	classical
B_0157850_ZJC_A_CAACCACACTGAGCCAAATCCGTC	-0.9535444	-0.43545833	NMPR-after_blood	classical
B_0157850_ZJC_A_CAACCACAGACAGTGCATCCTGTA	-0.96218723	1.4332726	NMPR-after_blood	classical
B_0157850_ZJC_A_CAACCACAGTCGTAGAATGCCTAA	-0.9410563	-0.44164118	NMPR-after_blood	classical
B_0157850_ZJC_A_CAACCACAGTGTTCTAAAGGTACA	-1.3998626	-0.10922519	NMPR-after_blood	classical
B_0157850_ZJC_A_CAACCACAGTGTTCTACCTCCTGA	-0.533358	1.540732	NMPR-after_blood	classical
B_0157850_ZJC_A_CAACCACATCTTCACACCAGTTCA	1.556378	1.4285345	NMPR-after_blood	non-classical
B_0157850_ZJC_A_CAAGACTAAAACATCGGATGAATC	1.4577146	-2.0466912	NMPR-after_blood	intermediated
B_0157850_ZJC_A_CAAGACTAAACTCACCCTCAATGA	0.040926877	0.9494787	NMPR-after_blood	intermediated
B_0157850_ZJC_A_CAAGACTAAAGAGATCACCACTGT	-0.22499761	0.20244358	NMPR-after_blood	classical
B_0157850_ZJC_A_CAAGACTAACACGACCTGGAACAA	-0.62716496	0.3592733	NMPR-after_blood	classical
B_0157850_ZJC_A_CAAGACTAACCACTGTAGAGTCAA	-0.9361111	-0.043095805	NMPR-after_blood	classical
B_0157850_ZJC_A_CAAGACTAACCACTGTCGACTGGA	1.3027856	0.5758194	NMPR-after_blood	intermediated
B_0157850_ZJC_A_CAAGACTAACGCTCGAACAAGCTA	-0.43852085	0.12748916	NMPR-after_blood	classical
B_0157850_ZJC_A_CAAGACTAACGTATCAACACAGAA	1.6044856	0.83804005	NMPR-after_blood	non-classical
B_0157850_ZJC_A_CAAGACTAAGCACCTCATTGAGGA	1.5172379	1.2580695	NMPR-after_blood	non-classical
B_0157850_ZJC_A_CAAGACTACCGAAGTAACACAGAA	-1.3221352	0.8312987	NMPR-after_blood	classical
B_0157850_ZJC_A_CAAGACTACCGAAGTACACTTCGA	-0.1933244	0.5582915	NMPR-after_blood	classical
B_0157850_ZJC_A_CAAGACTACCGAAGTACCGACAAC	-1.1672099	-0.7686026	NMPR-after_blood	classical
B_0157850_ZJC_A_CAAGACTACCGAAGTAGAGCTGAA	-1.6673784	-0.08107895	NMPR-after_blood	classical
B_0157850_ZJC_A_CAAGACTACCTAATCCACAGATTC	-1.2682035	0.39026213	NMPR-after_blood	classical
B_0157850_ZJC_A_CAAGACTACCTCCTGAGCTCGGTA	-0.68171155	0.19838905	NMPR-after_blood	classical
B_0157850_ZJC_A_CAAGACTACTGGCATAGCTAACGA	1.7016233	1.5493734	NMPR-after_blood	non-classical
B_0157850_ZJC_A_CAAGACTAGACTAGTAAACCGAGA	-0.5925598	1.3959883	NMPR-after_blood	classical
B_0157850_ZJC_A_CAAGACTAGATAGACAAGTGGTCA	-1.5022748	0.031972706	NMPR-after_blood	classical
B_0157850_ZJC_A_CAAGACTAGATAGACATTCACGCA	1.0705211	0.47517836	NMPR-after_blood	intermediated
B_0157850_ZJC_A_CAAGACTAGATGAATCAGCAGGAA	-1.786453	-0.042875163	NMPR-after_blood	classical
B_0157850_ZJC_A_CAAGACTAGCCACATACAAGACTA	-0.78231317	0.9315765	NMPR-after_blood	classical
B_0157850_ZJC_A_CAAGACTAGGTGCGAAACAAGCTA	1.1649985	0.5190274	NMPR-after_blood	intermediated
B_0157850_ZJC_A_CAAGACTAGTCGTAGAGATGAATC	-0.064638786	-1.4478096	NMPR-after_blood	classical
B_0157850_ZJC_A_CAAGACTAGTGTTCTACCTAATCC	0.41793665	-1.0725816	NMPR-after_blood	classical
B_0157850_ZJC_A_CAAGACTATCCGTCTACCTCTATC	-1.5584755	0.1307277	NMPR-after_blood	classical
B_0157850_ZJC_A_CAAGACTATCTTCACACTGAGCCA	1.4209816	0.5491152	NMPR-after_blood	intermediated
B_0157850_ZJC_A_CAAGACTATCTTCACACTGTAGCC	-0.75441164	0.043311052	NMPR-after_blood	classical
B_0157850_ZJC_A_CAAGACTATCTTCACATCTTCACA	-0.6487204	0.048834626	NMPR-after_blood	classical
B_0157850_ZJC_A_CAAGGAGCAACGTGATAACTCACC	1.6193181	1.0420015	NMPR-after_blood	non-classical
B_0157850_ZJC_A_CAAGGAGCAACGTGATCAGATCTG	-0.4008367	0.85005313	NMPR-after_blood	classical
B_0157850_ZJC_A_CAAGGAGCAACTCACCACGTATCA	-1.3313524	-0.29482508	NMPR-after_blood	classical
B_0157850_ZJC_A_CAAGGAGCAATCCGTCCCATCCTC	0.73420656	-1.1995771	NMPR-after_blood	intermediated
B_0157850_ZJC_A_CAAGGAGCAATGTTGCCGAACTTA	-1.1461874	-0.17092122	NMPR-after_blood	classical
B_0157850_ZJC_A_CAAGGAGCAATGTTGCGATGAATC	-0.18321289	0.63463163	NMPR-after_blood	classical
B_0157850_ZJC_A_CAAGGAGCACAAGCTAAGTGGTCA	-1.3318291	0.9284998	NMPR-after_blood	classical
B_0157850_ZJC_A_CAAGGAGCACAGATTCACAGATTC	-0.56792474	0.80752593	NMPR-after_blood	classical
B_0157850_ZJC_A_CAAGGAGCAGAGTCAAAAACATCG	-0.61696553	0.06227072	NMPR-after_blood	classical
B_0157850_ZJC_A_CAAGGAGCAGATGTACGAATCTGA	0.26497182	-1.056158	NMPR-after_blood	classical
B_0157850_ZJC_A_CAAGGAGCATCCTGTAAGGCTAAC	-0.55455846	1.7308843	NMPR-after_blood	classical
B_0157850_ZJC_A_CAAGGAGCATCCTGTAGAACAGGC	-0.74229527	1.8762859	NMPR-after_blood	classical
B_0157850_ZJC_A_CAAGGAGCATCCTGTATAGGATGA	1.5095876	1.0931944	NMPR-after_blood	non-classical
B_0157850_ZJC_A_CAAGGAGCATTGGCTCCTGGCATA	-1.1633302	-0.7098816	NMPR-after_blood	classical
B_0157850_ZJC_A_CAAGGAGCCAACCACAACAAGCTA	-0.5030186	1.2254708	NMPR-after_blood	classical
B_0157850_ZJC_A_CAAGGAGCCCTAATCCAACAACCA	-0.88643825	-0.2994313	NMPR-after_blood	classical
B_0157850_ZJC_A_CAAGGAGCCCTCCTGACAGCGTTA	-0.43631136	1.0003698	NMPR-after_blood	classical
B_0157850_ZJC_A_CAAGGAGCCGACTGGAAAACATCG	-0.13041261	0.38589084	NMPR-after_blood	classical
B_0157850_ZJC_A_CAAGGAGCGACAGTGCGATGAATC	-0.33790302	0.40664953	NMPR-after_blood	classical
B_0157850_ZJC_A_CAAGGAGCGACAGTGCTCCGTCTA	0.4327441	0.069956616	NMPR-after_blood	classical
B_0157850_ZJC_A_CAAGGAGCGAGTTAGCGTGTTCTA	1.5959394	0.97408533	NMPR-after_blood	non-classical
B_0157850_ZJC_A_CAAGGAGCGGAGAACAAAGGTACA	-0.9364583	1.1746458	NMPR-after_blood	classical
B_0157850_ZJC_A_CAAGGAGCGGAGAACAGATAGACA	-0.62052536	1.441976	NMPR-after_blood	classical
B_0157850_ZJC_A_CAAGGAGCTATCAGCACCATCCTC	1.5858918	1.0137739	NMPR-after_blood	non-classical
B_0157850_ZJC_A_CAAGGAGCTCTTCACAACAAGCTA	-0.8144108	-0.38532034	NMPR-after_blood	classical
B_0157850_ZJC_A_CAAGGAGCTGAAGAGAGTACGCAA	0.39999747	-0.030846665	NMPR-after_blood	classical
B_0157850_ZJC_A_CAAGGAGCTTCACGCAACACGACC	-0.47237843	1.2882733	NMPR-after_blood	classical
B_0157850_ZJC_A_CAATGGAAAAACATCGAAGACGGA	-0.35601258	0.6515002	NMPR-after_blood	classical
B_0157850_ZJC_A_CAATGGAAAAGACGGACGCTGATC	-0.6298533	0.77228504	NMPR-after_blood	classical
B_0157850_ZJC_A_CAATGGAAAAGGTACAACCACTGT	-1.1665505	-0.7340484	NMPR-after_blood	classical
B_0157850_ZJC_A_CAATGGAAAATCCGTCACGTATCA	0.29797718	-0.0043761176	NMPR-after_blood	classical
B_0157850_ZJC_A_CAATGGAAACGCTCGACCGAAGTA	-0.16856825	-0.48147863	NMPR-after_blood	classical
B_0157850_ZJC_A_CAATGGAAACGTATCAAGTGGTCA	-0.8093217	0.28413016	NMPR-after_blood	classical
B_0157850_ZJC_A_CAATGGAAACGTATCACTCAATGA	1.5811595	1.0089991	NMPR-after_blood	non-classical
B_0157850_ZJC_A_CAATGGAAACTATGCACGAACTTA	-1.2516738	0.80605423	NMPR-after_blood	classical
B_0157850_ZJC_A_CAATGGAAAGAGTCAACAACCACA	-0.5902323	1.3661327	NMPR-after_blood	classical
B_0157850_ZJC_A_CAATGGAAAGTGGTCAGAGTTAGC	1.5313677	1.4742414	NMPR-after_blood	non-classical
B_0157850_ZJC_A_CAATGGAAAGTGGTCAGCTCGGTA	-0.19927147	0.35145077	NMPR-after_blood	classical
B_0157850_ZJC_A_CAATGGAAATTGAGGAACGCTCGA	1.1360079	-0.53595924	NMPR-after_blood	intermediated
B_0157850_ZJC_A_CAATGGAAATTGAGGAAGTGGTCA	0.4424302	-1.0070051	NMPR-after_blood	classical
B_0157850_ZJC_A_CAATGGAACAAGGAGCCAAGACTA	-0.83084786	0.44495776	NMPR-after_blood	classical
B_0157850_ZJC_A_CAATGGAACACCTTACACAGATTC	-1.0572022	-0.68566364	NMPR-after_blood	classical
B_0157850_ZJC_A_CAATGGAACACTTCGAAACTCACC	-1.3215864	-0.1738945	NMPR-after_blood	classical
B_0157850_ZJC_A_CAATGGAACCAGTTCACATCAAGT	-1.2550681	0.97634757	NMPR-after_blood	classical
B_0157850_ZJC_A_CAATGGAACCGTGAGACGCTGATC	-0.6851706	0.17830147	NMPR-after_blood	classical
B_0157850_ZJC_A_CAATGGAACCTCTATCAGTGGTCA	0.028070148	-0.724084	NMPR-after_blood	intermediated
B_0157850_ZJC_A_CAATGGAACTGAGCCATGGAACAA	-0.7308495	1.1420482	NMPR-after_blood	classical
B_0157850_ZJC_A_CAATGGAAGACAGTGCCCTAATCC	1.5862336	1.2113341	NMPR-after_blood	non-classical
B_0157850_ZJC_A_CAATGGAAGTCTGTCAACATTGGC	1.0285913	-0.15739551	NMPR-after_blood	intermediated
B_0157850_ZJC_A_CACCTTACAACAACCACAAGACTA	-0.59710586	0.4579656	NMPR-after_blood	classical
B_0157850_ZJC_A_CACCTTACAACGTGATCAACCACA	-0.69106734	-0.3707238	NMPR-after_blood	classical
B_0157850_ZJC_A_CACCTTACACAGCAGAGACAGTGC	-0.5219669	1.2292397	NMPR-after_blood	classical
B_0157850_ZJC_A_CACCTTACACATTGGCCAACCACA	-1.1447648	0.84568965	NMPR-after_blood	classical
B_0157850_ZJC_A_CACCTTACACTATGCAACATTGGC	-0.66036326	0.3477012	NMPR-after_blood	classical
B_0157850_ZJC_A_CACCTTACAGCACCTCGATGAATC	-0.68209434	1.1596224	NMPR-after_blood	classical
B_0157850_ZJC_A_CACCTTACAGGCTAACCACCTTAC	-0.9687119	0.47528562	NMPR-after_blood	classical
B_0157850_ZJC_A_CACCTTACAGGCTAACTATCAGCA	-0.26035368	-1.6037585	NMPR-after_blood	classical
B_0157850_ZJC_A_CACCTTACAGTACAAGAGAGTCAA	-0.9758427	0.82245463	NMPR-after_blood	classical
B_0157850_ZJC_A_CACCTTACAGTGGTCAAAGGACAC	-0.5019903	1.1437833	NMPR-after_blood	classical
B_0157850_ZJC_A_CACCTTACATCCTGTACGAACTTA	-0.6235642	1.0049541	NMPR-after_blood	classical
B_0157850_ZJC_A_CACCTTACCAGATCTGTATCAGCA	-1.8570164	0.5128944	NMPR-after_blood	classical
B_0157850_ZJC_A_CACCTTACCCGACAACACCACTGT	-1.3515489	0.25074384	NMPR-after_blood	classical
B_0157850_ZJC_A_CACCTTACCCGACAACAGGCTAAC	0.33970615	-0.1848671	NMPR-after_blood	classical
B_0157850_ZJC_A_CACCTTACCCGTGAGATATCAGCA	-0.9671827	0.029664654	NMPR-after_blood	classical
B_0157850_ZJC_A_CACCTTACCCTCTATCTGGCTTCA	0.12058712	0.8418318	NMPR-after_blood	intermediated
B_0157850_ZJC_A_CACCTTACCGACTGGACGACACAC	1.6358767	1.507517	NMPR-after_blood	non-classical
B_0157850_ZJC_A_CACCTTACCGCTGATCATCATTCC	-1.0306606	1.2752265	NMPR-after_blood	classical
B_0157850_ZJC_A_CACCTTACCTGGCATAATTGGCTC	-0.647657	0.7430717	NMPR-after_blood	classical
B_0157850_ZJC_A_CACCTTACGAACAGGCGTGTTCTA	-0.36393505	1.1652397	NMPR-after_blood	classical
B_0157850_ZJC_A_CACCTTACGACAGTGCCTGGCATA	0.06548026	-1.4510435	NMPR-after_blood	classical
B_0157850_ZJC_A_CACCTTACGCTAACGACACCTTAC	1.5107946	1.1011109	NMPR-after_blood	non-classical
B_0157850_ZJC_A_CACCTTACGCTAACGACGGATTGC	-0.7696171	0.48612538	NMPR-after_blood	classical
B_0157850_ZJC_A_CACCTTACGCTCGGTACGACTGGA	0.77579486	-1.6393123	NMPR-after_blood	classical
B_0157850_ZJC_A_CACCTTACGGTGCGAACGCATACA	-0.7140492	1.5320451	NMPR-after_blood	classical
B_0157850_ZJC_A_CACCTTACGTACGCAAAGTACAAG	-0.65119755	0.5909626	NMPR-after_blood	classical
B_0157850_ZJC_A_CACCTTACGTACGCAACCATCCTC	-1.5434945	-0.051448047	NMPR-after_blood	classical
B_0157850_ZJC_A_CACCTTACGTCGTAGAGACAGTGC	-0.87092716	-0.52048737	NMPR-after_blood	classical
B_0157850_ZJC_A_CACCTTACTAGGATGAAACCGAGA	-0.6397231	1.9797539	NMPR-after_blood	classical
B_0157850_ZJC_A_CACCTTACTAGGATGACAAGACTA	-0.4332766	0.72754	NMPR-after_blood	classical
B_0157850_ZJC_A_CACTTCGAAAACATCGCCTAATCC	0.4639094	-0.7601897	NMPR-after_blood	classical
B_0157850_ZJC_A_CACTTCGAAACTCACCATAGCGAC	-0.59816945	0.13121785	NMPR-after_blood	classical
B_0157850_ZJC_A_CACTTCGAACAAGCTACGACACAC	-0.19883531	0.50632095	NMPR-after_blood	classical
B_0157850_ZJC_A_CACTTCGAACATTGGCGGTGCGAA	0.8834297	0.11229056	NMPR-after_blood	classical
B_0157850_ZJC_A_CACTTCGAACCTCCAACCTCTATC	-0.6725869	0.7814643	NMPR-after_blood	classical
B_0157850_ZJC_A_CACTTCGAAGATCGCATTCACGCA	1.6062058	0.95042324	NMPR-after_blood	non-classical
B_0157850_ZJC_A_CACTTCGAAGCACCTCAACGCTTA	-0.5417107	0.6695607	NMPR-after_blood	classical
B_0157850_ZJC_A_CACTTCGAAGCAGGAAAAGAGATC	-1.5887299	0.18775369	NMPR-after_blood	classical
B_0157850_ZJC_A_CACTTCGAAGGCTAACTGAAGAGA	-0.46859154	0.5873251	NMPR-after_blood	classical
B_0157850_ZJC_A_CACTTCGAATAGCGACCCATCCTC	0.425175	-0.045252267	NMPR-after_blood	classical
B_0157850_ZJC_A_CACTTCGAATCCTGTAACGTATCA	0.55758536	-1.033978	NMPR-after_blood	intermediated
B_0157850_ZJC_A_CACTTCGACATCAAGTACGTATCA	-1.0617323	-0.5661935	NMPR-after_blood	classical
B_0157850_ZJC_A_CACTTCGACATCAAGTCAATGGAA	-1.116955	0.036990717	NMPR-after_blood	classical
B_0157850_ZJC_A_CACTTCGACCGTGAGAAAACATCG	-0.27131116	0.07202626	NMPR-after_blood	classical
B_0157850_ZJC_A_CACTTCGACCTCCTGACAAGGAGC	0.4044978	-1.3022019	NMPR-after_blood	intermediated
B_0157850_ZJC_A_CACTTCGACGGATTGCAAGGTACA	-1.5651538	0.21186693	NMPR-after_blood	classical
B_0157850_ZJC_A_CACTTCGACTAAGGTCCGCATACA	0.53902775	-0.2539141	NMPR-after_blood	classical
B_0157850_ZJC_A_CACTTCGAGAACAGGCAAACATCG	1.5815154	1.3544152	NMPR-after_blood	non-classical
B_0157850_ZJC_A_CACTTCGAGAGTTAGCCAACCACA	1.258459	-1.0447648	NMPR-after_blood	intermediated
B_0157850_ZJC_A_CACTTCGAGCCACATACATACCAA	0.16764185	0.37044337	NMPR-after_blood	classical
B_0157850_ZJC_A_CACTTCGAGCTCGGTACAGCGTTA	-0.5475814	1.1854544	NMPR-after_blood	classical
B_0157850_ZJC_A_CACTTCGAGCTCGGTAGTCTGTCA	0.70864755	-0.36305356	NMPR-after_blood	classical
B_0157850_ZJC_A_CACTTCGATAGGATGAAAGGACAC	-0.6473122	0.75924677	NMPR-after_blood	classical
B_0157850_ZJC_A_CACTTCGATAGGATGAACAAGCTA	-0.8186744	-0.6445609	NMPR-after_blood	classical
B_0157850_ZJC_A_CACTTCGATCCGTCTACCTAATCC	-0.6360073	1.5496067	NMPR-after_blood	classical
B_0157850_ZJC_A_CACTTCGATGAAGAGAACTATGCA	-1.407227	0.5903725	NMPR-after_blood	classical
B_0157850_ZJC_A_CACTTCGATGGCTTCATGGCTTCA	-1.219865	-0.28314507	NMPR-after_blood	classical
B_0157850_ZJC_A_CACTTCGATGGTGGTAGGTGCGAA	-0.700089	0.2026036	NMPR-after_blood	classical
B_0157850_ZJC_A_CAGATCTGAACAACCATGGAACAA	-0.5011945	0.22450878	NMPR-after_blood	classical
B_0157850_ZJC_A_CAGATCTGAACGCTTATGGCTTCA	0.80800974	-0.9820249	NMPR-after_blood	intermediated
B_0157850_ZJC_A_CAGATCTGAAGGACACACATTGGC	-0.184217	-1.3314384	NMPR-after_blood	classical
B_0157850_ZJC_A_CAGATCTGAAGGACACCCGTGAGA	-0.36262563	-0.8694464	NMPR-after_blood	classical
B_0157850_ZJC_A_CAGATCTGACAAGCTACATACCAA	1.5924401	1.1666932	NMPR-after_blood	non-classical
B_0157850_ZJC_A_CAGATCTGACAGATTCCGCATACA	-1.5636532	-0.27321386	NMPR-after_blood	classical
B_0157850_ZJC_A_CAGATCTGACAGCAGAACAGCAGA	-0.5838335	0.45889157	NMPR-after_blood	classical
B_0157850_ZJC_A_CAGATCTGACAGCAGAACTATGCA	-1.2319715	-0.44313315	NMPR-after_blood	classical
B_0157850_ZJC_A_CAGATCTGACGTATCAATGCCTAA	1.5934728	1.0945508	NMPR-after_blood	non-classical
B_0157850_ZJC_A_CAGATCTGAGATGTACAGTCACTA	1.5261385	0.7947801	NMPR-after_blood	intermediated
B_0157850_ZJC_A_CAGATCTGATCATTCCAAGACGGA	0.4415108	0.13738126	NMPR-after_blood	classical
B_0157850_ZJC_A_CAGATCTGATCATTCCAGTGGTCA	-1.3814751	0.91984785	NMPR-after_blood	classical
B_0157850_ZJC_A_CAGATCTGCAGATCTGAACTCACC	0.49623674	-0.24823523	NMPR-after_blood	classical
B_0157850_ZJC_A_CAGATCTGCCAGTTCAGTCGTAGA	-0.45173454	1.0933064	NMPR-after_blood	classical
B_0157850_ZJC_A_CAGATCTGCCGTGAGAACACGACC	0.5744945	-1.2070938	NMPR-after_blood	intermediated
B_0157850_ZJC_A_CAGATCTGCGAACTTAAACGTGAT	0.6128535	-0.06289517	NMPR-after_blood	classical
B_0157850_ZJC_A_CAGATCTGCGAACTTACCGAAGTA	-0.43739033	1.1869478	NMPR-after_blood	classical
B_0157850_ZJC_A_CAGATCTGCGCATACAACATTGGC	1.5192227	0.6890078	NMPR-after_blood	intermediated
B_0157850_ZJC_A_CAGATCTGCTAAGGTCCCTCCTGA	1.7255495	1.045767	NMPR-after_blood	non-classical
B_0157850_ZJC_A_CAGATCTGCTGAGCCAATAGCGAC	0.38209635	-0.079074755	NMPR-after_blood	classical
B_0157850_ZJC_A_CAGATCTGCTGGCATATATCAGCA	-0.27252778	0.61280334	NMPR-after_blood	classical
B_0157850_ZJC_A_CAGATCTGGACAGTGCTCCGTCTA	-0.7611736	1.5582063	NMPR-after_blood	classical
B_0157850_ZJC_A_CAGATCTGGAGTTAGCAGTGGTCA	1.5752679	1.6404407	NMPR-after_blood	non-classical
B_0157850_ZJC_A_CAGATCTGGAGTTAGCCCATCCTC	1.2449858	-0.9385893	NMPR-after_blood	intermediated
B_0157850_ZJC_A_CAGATCTGGATAGACATAGGATGA	-0.35871667	0.90376204	NMPR-after_blood	classical
B_0157850_ZJC_A_CAGATCTGGCTAACGACTCAATGA	-0.7032462	-0.3453607	NMPR-after_blood	classical
B_0157850_ZJC_A_CAGATCTGGTCGTAGACCATCCTC	-0.8336305	1.6421692	NMPR-after_blood	classical
B_0157850_ZJC_A_CAGATCTGTCCGTCTACCGAAGTA	-1.5352452	-0.17972253	NMPR-after_blood	classical
B_0157850_ZJC_A_CAGATCTGTGAAGAGAGATAGACA	1.3152491	0.48433813	NMPR-after_blood	intermediated
B_0157850_ZJC_A_CAGATCTGTGGCTTCAACAAGCTA	-0.927874	0.73943126	NMPR-after_blood	classical
B_0157850_ZJC_A_CAGATCTGTTCACGCACCTCCTGA	0.38556352	0.27798614	NMPR-after_blood	classical
B_0157850_ZJC_A_CAGCGTTAAACCGAGACCTCCTGA	0.43112478	0.16885686	NMPR-after_blood	classical
B_0157850_ZJC_A_CAGCGTTAAACTCACCGCTCGGTA	0.4203842	0.10918693	NMPR-after_blood	classical
B_0157850_ZJC_A_CAGCGTTAAAGGTACAGACAGTGC	-1.1325277	0.5574873	NMPR-after_blood	classical
B_0157850_ZJC_A_CAGCGTTAACAAGCTAACATTGGC	-1.316443	0.5544013	NMPR-after_blood	classical
B_0157850_ZJC_A_CAGCGTTAACGCTCGAAAGGTACA	-1.4098897	0.8521907	NMPR-after_blood	classical
B_0157850_ZJC_A_CAGCGTTAACGTATCACGCATACA	-1.1989573	-0.6585064	NMPR-after_blood	classical
B_0157850_ZJC_A_CAGCGTTAACGTATCAGATAGACA	-0.14731401	-1.5645556	NMPR-after_blood	classical
B_0157850_ZJC_A_CAGCGTTAAGATGTACCATACCAA	0.33378956	-1.1309814	NMPR-after_blood	classical
B_0157850_ZJC_A_CAGCGTTAAGCAGGAACCAGTTCA	0.6294543	-0.332551	NMPR-after_blood	classical
B_0157850_ZJC_A_CAGCGTTAAGCCATGCAGATGTAC	0.00056427834	-0.6885372	NMPR-after_blood	classical
B_0157850_ZJC_A_CAGCGTTAAGGCTAACATAGCGAC	-0.32929507	0.6864515	NMPR-after_blood	classical
B_0157850_ZJC_A_CAGCGTTACAAGACTAGAACAGGC	-0.5608903	-0.1581663	NMPR-after_blood	classical
B_0157850_ZJC_A_CAGCGTTACAAGGAGCGAGCTGAA	1.5646585	1.5927947	NMPR-after_blood	non-classical
B_0157850_ZJC_A_CAGCGTTACAAGGAGCGCTCGGTA	-1.3907554	-0.08789306	NMPR-after_blood	classical
B_0157850_ZJC_A_CAGCGTTACAATGGAACACTTCGA	1.1229885	-0.37806815	NMPR-after_blood	intermediated
B_0157850_ZJC_A_CAGCGTTACAGATCTGCATCAAGT	-1.1253737	-0.51615083	NMPR-after_blood	classical
B_0157850_ZJC_A_CAGCGTTACCTCTATCAGAGTCAA	-0.26542747	0.94403917	NMPR-after_blood	classical
B_0157850_ZJC_A_CAGCGTTACGAACTTAAATGTTGC	-0.91679007	0.5128695	NMPR-after_blood	classical
B_0157850_ZJC_A_CAGCGTTAGAACAGGCACCACTGT	-0.72858596	-0.025543395	NMPR-after_blood	classical
B_0157850_ZJC_A_CAGCGTTAGACTAGTAATCATTCC	1.5458431	1.6472569	NMPR-after_blood	non-classical
B_0157850_ZJC_A_CAGCGTTAGAGTTAGCCTGGCATA	-0.4892485	0.6234599	NMPR-after_blood	classical
B_0157850_ZJC_A_CAGCGTTAGATGAATCAGAGTCAA	-0.47922242	1.4435521	NMPR-after_blood	classical
B_0157850_ZJC_A_CAGCGTTAGTACGCAAGCGAGTAA	-1.2207546	0.9314671	NMPR-after_blood	classical
B_0157850_ZJC_A_CAGCGTTAGTCGTAGAAAGGTACA	-0.95187545	-0.1439111	NMPR-after_blood	classical
B_0157850_ZJC_A_CAGCGTTAGTCTGTCAAGTGGTCA	-0.66951424	0.87371534	NMPR-after_blood	classical
B_0157850_ZJC_A_CAGCGTTATATCAGCACAACCACA	-1.0360274	1.1738319	NMPR-after_blood	classical
B_0157850_ZJC_A_CAGCGTTATATCAGCAGGAGAACA	-0.47019318	1.2756314	NMPR-after_blood	classical
B_0157850_ZJC_A_CAGCGTTATGGAACAACTGAGCCA	-0.6925249	0.8288484	NMPR-after_blood	classical
B_0157850_ZJC_A_CATACCAAAACAACCAGCTCGGTA	-0.79758745	1.4630207	NMPR-after_blood	classical
B_0157850_ZJC_A_CATACCAAAACGCTTAGCTCGGTA	-1.6385069	-0.152598	NMPR-after_blood	classical
B_0157850_ZJC_A_CATACCAAAACGTGATTCCGTCTA	-1.5439016	0.65699166	NMPR-after_blood	classical
B_0157850_ZJC_A_CATACCAAAACTCACCAATCCGTC	-1.4573625	-0.07063584	NMPR-after_blood	classical
B_0157850_ZJC_A_CATACCAAAACTCACCACATTGGC	-1.3325322	-0.2040497	NMPR-after_blood	classical
B_0157850_ZJC_A_CATACCAAAAGACGGAAACTCACC	1.7274582	1.0021448	NMPR-after_blood	non-classical
B_0157850_ZJC_A_CATACCAAACAAGCTACCGAAGTA	-0.63675994	1.9818459	NMPR-after_blood	classical
B_0157850_ZJC_A_CATACCAAACGCTCGATCTTCACA	-0.6263558	1.2269554	NMPR-after_blood	classical
B_0157850_ZJC_A_CATACCAAAGAGTCAAAAACATCG	1.698762	0.93761504	NMPR-after_blood	non-classical
B_0157850_ZJC_A_CATACCAAAGATCGCAACAGATTC	-1.1875843	1.1575726	NMPR-after_blood	classical
B_0157850_ZJC_A_CATACCAAAGATCGCATGGTGGTA	-0.22532023	0.39641023	NMPR-after_blood	classical
B_0157850_ZJC_A_CATACCAAAGATGTACCAAGACTA	-0.7281826	1.6272732	NMPR-after_blood	classical
B_0157850_ZJC_A_CATACCAAATTGGCTCCGACACAC	-0.26258153	1.0503726	NMPR-after_blood	classical
B_0157850_ZJC_A_CATACCAACAAGACTAGTCGTAGA	-0.8528175	-0.21716987	NMPR-after_blood	classical
B_0157850_ZJC_A_CATACCAACAGCGTTAGACAGTGC	-0.22918676	0.94003993	NMPR-after_blood	classical
B_0157850_ZJC_A_CATACCAACATACCAACAACCACA	-1.0136317	-0.38540256	NMPR-after_blood	classical
B_0157850_ZJC_A_CATACCAACCGAAGTAGTCGTAGA	-0.58671105	-0.4385396	NMPR-after_blood	classical
B_0157850_ZJC_A_CATACCAACCTCCTGAATCCTGTA	-0.6296763	0.24727614	NMPR-after_blood	classical
B_0157850_ZJC_A_CATACCAACGACACACGTACGCAA	-1.4083021	0.6639862	NMPR-after_blood	classical
B_0157850_ZJC_A_CATACCAACGACTGGAATTGAGGA	0.59661317	-1.0401142	NMPR-after_blood	intermediated
B_0157850_ZJC_A_CATACCAACGACTGGAATTGGCTC	-0.47348893	1.3616358	NMPR-after_blood	classical
B_0157850_ZJC_A_CATACCAACGACTGGACTAAGGTC	1.4494436	-2.025264	NMPR-after_blood	intermediated
B_0157850_ZJC_A_CATACCAACGCATACACAGCGTTA	1.4821186	0.55742455	NMPR-after_blood	intermediated
B_0157850_ZJC_A_CATACCAACGCATACAGATAGACA	0.9921881	0.24764569	NMPR-after_blood	intermediated
B_0157850_ZJC_A_CATACCAACTAAGGTCCGCTGATC	-0.123206414	-0.46953803	NMPR-after_blood	classical
B_0157850_ZJC_A_CATACCAACTAAGGTCCTGAGCCA	-1.1851109	0.7271156	NMPR-after_blood	classical
B_0157850_ZJC_A_CATACCAACTCAATGACGCTGATC	-0.6521773	0.14430116	NMPR-after_blood	classical
B_0157850_ZJC_A_CATACCAAGAATCTGACCGACAAC	0.31779453	-1.0325413	NMPR-after_blood	classical
B_0157850_ZJC_A_CATACCAAGATAGACACAGATCTG	0.94457644	0.12271541	NMPR-after_blood	classical
B_0157850_ZJC_A_CATACCAAGATGAATCCCTCCTGA	-0.08264603	-1.38116	NMPR-after_blood	classical
B_0157850_ZJC_A_CATACCAAGCCAAGACCCATCCTC	-0.98739505	0.96756434	NMPR-after_blood	classical
B_0157850_ZJC_A_CATACCAAGCGAGTAACAAGGAGC	-1.066653	-0.16266187	NMPR-after_blood	classical
B_0157850_ZJC_A_CATACCAAGGTGCGAACTGGCATA	1.5331911	1.0320568	NMPR-after_blood	non-classical
B_0157850_ZJC_A_CATACCAAGTACGCAAGTCTGTCA	-1.2015492	0.14133647	NMPR-after_blood	classical
B_0157850_ZJC_A_CATACCAAGTACGCAATGGCTTCA	-0.13097885	-1.1673608	NMPR-after_blood	classical
B_0157850_ZJC_A_CATACCAAGTGTTCTAACACGACC	-0.19808446	-0.44033292	NMPR-after_blood	classical
B_0157850_ZJC_A_CATACCAATAGGATGACAGATCTG	-0.46273398	0.5138606	NMPR-after_blood	classical
B_0157850_ZJC_A_CATACCAATAGGATGAGTGTTCTA	-0.5919476	-0.16295126	NMPR-after_blood	classical
B_0157850_ZJC_A_CATACCAATCTTCACACCGACAAC	-1.4008932	0.65111005	NMPR-after_blood	classical
B_0157850_ZJC_A_CATACCAATTCACGCAACCTCCAA	-0.7569167	1.0238445	NMPR-after_blood	classical
B_0157850_ZJC_A_CATCAAGTAAGGACACATCATTCC	-0.71015996	1.1695124	NMPR-after_blood	classical
B_0157850_ZJC_A_CATCAAGTAAGGTACACGCATACA	0.61639524	-1.2414865	NMPR-after_blood	classical
B_0157850_ZJC_A_CATCAAGTACAGATTCAAGAGATC	-0.54059225	0.49309877	NMPR-after_blood	classical
B_0157850_ZJC_A_CATCAAGTACATTGGCTCTTCACA	1.3560886	0.5112998	NMPR-after_blood	intermediated
B_0157850_ZJC_A_CATCAAGTACCTCCAAGCCACATA	-1.0559604	1.174486	NMPR-after_blood	classical
B_0157850_ZJC_A_CATCAAGTACGCTCGAAAGGTACA	-1.442391	0.5457546	NMPR-after_blood	classical
B_0157850_ZJC_A_CATCAAGTACTATGCAAGTCACTA	0.3517431	0.2890089	NMPR-after_blood	classical
B_0157850_ZJC_A_CATCAAGTAGAGTCAAGGAGAACA	-1.4418089	0.27701265	NMPR-after_blood	classical
B_0157850_ZJC_A_CATCAAGTAGATGTACACGCTCGA	-0.63768876	1.992337	NMPR-after_blood	classical
B_0157850_ZJC_A_CATCAAGTAGGCTAACCGAACTTA	-1.0072337	1.3169667	NMPR-after_blood	classical
B_0157850_ZJC_A_CATCAAGTAGGCTAACGGAGAACA	-0.1290241	-0.8981642	NMPR-after_blood	classical
B_0157850_ZJC_A_CATCAAGTCAAGACTATAGGATGA	0.33701843	0.3379665	NMPR-after_blood	classical
B_0157850_ZJC_A_CATCAAGTCAAGGAGCGTCGTAGA	-1.2401068	-0.91116464	NMPR-after_blood	classical
B_0157850_ZJC_A_CATCAAGTCAGCGTTACGAACTTA	1.5374607	1.4444855	NMPR-after_blood	non-classical
B_0157850_ZJC_A_CATCAAGTCAGCGTTAGGTGCGAA	0.6076838	-0.1182023	NMPR-after_blood	classical
B_0157850_ZJC_A_CATCAAGTCATACCAACAAGGAGC	-0.041814886	-0.48294216	NMPR-after_blood	classical
B_0157850_ZJC_A_CATCAAGTCCAGTTCAAAGGTACA	1.5571163	1.2014793	NMPR-after_blood	non-classical
B_0157850_ZJC_A_CATCAAGTCCGACAACAACAACCA	-0.6425418	0.3588765	NMPR-after_blood	classical
B_0157850_ZJC_A_CATCAAGTCCGACAACCTCAATGA	-1.0370263	0.21035713	NMPR-after_blood	classical
B_0157850_ZJC_A_CATCAAGTCCTCCTGACAGCGTTA	1.4725155	0.48863298	NMPR-after_blood	intermediated
B_0157850_ZJC_A_CATCAAGTCCTCCTGACCAGTTCA	-0.5593498	1.2796582	NMPR-after_blood	classical
B_0157850_ZJC_A_CATCAAGTCTCAATGATGGCTTCA	0.021339605	-1.1836412	NMPR-after_blood	classical
B_0157850_ZJC_A_CATCAAGTGAACAGGCCTAAGGTC	-0.80481684	0.7234403	NMPR-after_blood	classical
B_0157850_ZJC_A_CATCAAGTGGTGCGAATCTTCACA	0.65791434	0.19031665	NMPR-after_blood	intermediated
B_0157850_ZJC_A_CATCAAGTGTACGCAACAATGGAA	0.22355452	-1.1887727	NMPR-after_blood	classical
B_0157850_ZJC_A_CCAGTTCAAAGGTACAGCCAAGAC	-0.646416	-0.80711234	NMPR-after_blood	classical
B_0157850_ZJC_A_CCAGTTCAAATGTTGCGTCGTAGA	-0.4131301	1.2610956	NMPR-after_blood	classical
B_0157850_ZJC_A_CCAGTTCAACTATGCAAATGTTGC	-0.30404347	0.8082415	NMPR-after_blood	classical
B_0157850_ZJC_A_CCAGTTCAAGTCACTAACTATGCA	0.13142584	-1.277717	NMPR-after_blood	classical
B_0157850_ZJC_A_CCAGTTCAAGTCACTACTGTAGCC	-0.64963424	0.8338368	NMPR-after_blood	classical
B_0157850_ZJC_A_CCAGTTCAATAGCGACAAACATCG	-0.35344443	0.74719214	NMPR-after_blood	classical
B_0157850_ZJC_A_CCAGTTCACAATGGAAAGCACCTC	-0.68642825	1.3956575	NMPR-after_blood	classical
B_0157850_ZJC_A_CCAGTTCACACTTCGAAACAACCA	-0.05473196	-0.82683384	NMPR-after_blood	classical
B_0157850_ZJC_A_CCAGTTCACCGTGAGAAAGGTACA	-1.5305667	-0.31533316	NMPR-after_blood	classical
B_0157850_ZJC_A_CCAGTTCACCTCTATCAACGTGAT	-1.3984094	0.56644046	NMPR-after_blood	classical
B_0157850_ZJC_A_CCAGTTCACGACACACCCAGTTCA	-0.38693735	0.58728296	NMPR-after_blood	classical
B_0157850_ZJC_A_CCAGTTCACGACACACGTACGCAA	-1.2956033	-1.0236897	NMPR-after_blood	classical
B_0157850_ZJC_A_CCAGTTCACGCATACAACGTATCA	-1.501891	-0.18877973	NMPR-after_blood	classical
B_0157850_ZJC_A_CCAGTTCACGCTGATCCACCTTAC	-0.9981527	-0.34415329	NMPR-after_blood	classical
B_0157850_ZJC_A_CCAGTTCACTAAGGTCAAACATCG	-0.72018564	0.05695868	NMPR-after_blood	classical
B_0157850_ZJC_A_CCAGTTCACTAAGGTCACAAGCTA	-0.7981852	1.0747073	NMPR-after_blood	classical
B_0157850_ZJC_A_CCAGTTCACTGGCATAAACGCTTA	-0.14029768	0.5286935	NMPR-after_blood	classical
B_0157850_ZJC_A_CCAGTTCACTGTAGCCGTACGCAA	-1.2548977	-0.2563998	NMPR-after_blood	classical
B_0157850_ZJC_A_CCAGTTCAGACAGTGCTTCACGCA	-1.3837459	-0.021868281	NMPR-after_blood	classical
B_0157850_ZJC_A_CCAGTTCAGGTGCGAAGATGAATC	-1.2510589	0.289355	NMPR-after_blood	classical
B_0157850_ZJC_A_CCAGTTCAGTACGCAACTGTAGCC	1.5221814	1.6279168	NMPR-after_blood	non-classical
B_0157850_ZJC_A_CCAGTTCATCCGTCTACTCAATGA	1.4883907	1.0565758	NMPR-after_blood	non-classical
B_0157850_ZJC_A_CCAGTTCATGAAGAGAAAGGACAC	-0.50159377	1.1567265	NMPR-after_blood	classical
B_0157850_ZJC_A_CCATCCTCACCACTGTTCCGTCTA	-1.0501564	1.2230599	NMPR-after_blood	classical
B_0157850_ZJC_A_CCATCCTCAGCACCTCCCTCTATC	-0.18112752	0.027373366	NMPR-after_blood	intermediated
B_0157850_ZJC_A_CCATCCTCAGTACAAGAGCAGGAA	-0.2141059	0.3503201	NMPR-after_blood	classical
B_0157850_ZJC_A_CCATCCTCAGTACAAGAGGCTAAC	1.5192679	1.4372034	NMPR-after_blood	non-classical
B_0157850_ZJC_A_CCATCCTCATGCCTAACCATCCTC	-0.44035882	0.8588351	NMPR-after_blood	classical
B_0157850_ZJC_A_CCATCCTCATTGGCTCAGGCTAAC	-1.4668269	-0.08887716	NMPR-after_blood	classical
B_0157850_ZJC_A_CCATCCTCCGCTGATCAGTGGTCA	-0.7208253	-0.3178917	NMPR-after_blood	classical
B_0157850_ZJC_A_CCATCCTCCTGGCATACCGTGAGA	1.5304796	0.72711694	NMPR-after_blood	intermediated
B_0157850_ZJC_A_CCATCCTCGTACGCAAGAACAGGC	1.4275211	0.40746838	NMPR-after_blood	intermediated
B_0157850_ZJC_A_CCATCCTCTAGGATGAACTATGCA	-0.37709892	0.5391583	NMPR-after_blood	classical
B_0157850_ZJC_A_CCATCCTCTATCAGCAACGCTCGA	-0.65150833	0.98691386	NMPR-after_blood	classical
B_0157850_ZJC_A_CCATCCTCTCTTCACAGATAGACA	-1.1310304	0.22368251	NMPR-after_blood	classical
B_0157850_ZJC_A_CCATCCTCTGGCTTCATTCACGCA	-0.58963597	0.6820249	NMPR-after_blood	classical
B_0157850_ZJC_A_CCATCCTCTGGTGGTAATCCTGTA	-0.9207103	1.1302354	NMPR-after_blood	classical
B_0157850_ZJC_A_CCGAAGTAAAGGACACTCTTCACA	-0.65341747	1.0517973	NMPR-after_blood	classical
B_0157850_ZJC_A_CCGAAGTAACACAGAAGCCAAGAC	-0.23099513	0.5050628	NMPR-after_blood	classical
B_0157850_ZJC_A_CCGAAGTAACACAGAAGTACGCAA	-0.179699	1.222298	NMPR-after_blood	intermediated
B_0157850_ZJC_A_CCGAAGTAACATTGGCTGGCTTCA	-0.73048496	0.57347274	NMPR-after_blood	classical
B_0157850_ZJC_A_CCGAAGTAACTATGCAGAGTTAGC	-1.6899002	-0.1598055	NMPR-after_blood	classical
B_0157850_ZJC_A_CCGAAGTAAGGCTAACACCTCCAA	-0.6411127	2.1294925	NMPR-after_blood	classical
B_0157850_ZJC_A_CCGAAGTAAGGCTAACATGCCTAA	0.8364003	-1.2524801	NMPR-after_blood	intermediated
B_0157850_ZJC_A_CCGAAGTAATAGCGACAGCCATGC	-1.2305782	-0.7953259	NMPR-after_blood	classical
B_0157850_ZJC_A_CCGAAGTACACCTTACATCATTCC	-0.70976436	1.2981522	NMPR-after_blood	classical
B_0157850_ZJC_A_CCGAAGTACCAGTTCAGGAGAACA	-0.48013696	0.5166865	NMPR-after_blood	classical
B_0157850_ZJC_A_CCGAAGTACCGACAACAGGCTAAC	-0.6574276	-0.5493802	NMPR-after_blood	classical
B_0157850_ZJC_A_CCGAAGTACCGACAACCAATGGAA	-0.5838579	0.21454474	NMPR-after_blood	classical
B_0157850_ZJC_A_CCGAAGTACCGTGAGACAGATCTG	-1.272447	-0.09351934	NMPR-after_blood	classical
B_0157850_ZJC_A_CCGAAGTACGCATACAAATGTTGC	-1.1168327	-0.6328917	NMPR-after_blood	classical
B_0157850_ZJC_A_CCGAAGTACGCATACAACATTGGC	-1.5507404	0.21495424	NMPR-after_blood	classical
B_0157850_ZJC_A_CCGAAGTACTGTAGCCCAACCACA	-0.64486116	1.2286962	NMPR-after_blood	classical
B_0157850_ZJC_A_CCGAAGTAGAACAGGCCTGTAGCC	-0.19560814	0.41182917	NMPR-after_blood	classical
B_0157850_ZJC_A_CCGAAGTAGATAGACAAGGCTAAC	-0.77659935	-0.0702432	NMPR-after_blood	classical
B_0157850_ZJC_A_CCGAAGTAGCCACATAATTGGCTC	-0.7914469	0.040014077	NMPR-after_blood	classical
B_0157850_ZJC_A_CCGAAGTAGCCACATACAGATCTG	-0.4989089	1.3095315	NMPR-after_blood	classical
B_0157850_ZJC_A_CCGAAGTAGCGAGTAAGCTCGGTA	-0.7616552	0.6970238	NMPR-after_blood	classical
B_0157850_ZJC_A_CCGAAGTAGCGAGTAAGGTGCGAA	-1.086777	-0.9889012	NMPR-after_blood	classical
B_0157850_ZJC_A_CCGAAGTAGCTCGGTACCTAATCC	1.5909388	0.9873466	NMPR-after_blood	non-classical
B_0157850_ZJC_A_CCGAAGTAGTCTGTCACATCAAGT	0.98453885	-1.0849261	NMPR-after_blood	intermediated
B_0157850_ZJC_A_CCGAAGTATCTTCACATGGTGGTA	-0.45728657	1.4290402	NMPR-after_blood	classical
B_0157850_ZJC_A_CCGAAGTATGGCTTCAGTCTGTCA	-0.4999181	0.9922368	NMPR-after_blood	classical
B_0157850_ZJC_A_CCGAAGTATGGTGGTACGCTGATC	0.9768709	0.002478129	NMPR-after_blood	intermediated
B_0157850_ZJC_A_CCGAAGTATTCACGCAGAGTTAGC	-1.1042056	-0.20559284	NMPR-after_blood	classical
B_0157850_ZJC_A_CCGACAACAACGTGATGCGAGTAA	-0.7274322	1.3148255	NMPR-after_blood	classical
B_0157850_ZJC_A_CCGACAACAAGAGATCCTGAGCCA	1.588054	1.1253043	NMPR-after_blood	non-classical
B_0157850_ZJC_A_CCGACAACAATGTTGCTCCGTCTA	0.52667505	-0.80888593	NMPR-after_blood	intermediated
B_0157850_ZJC_A_CCGACAACACACAGAAACCTCCAA	-1.6869726	0.047489002	NMPR-after_blood	classical
B_0157850_ZJC_A_CCGACAACACATTGGCGAGCTGAA	-0.3617054	-0.019334514	NMPR-after_blood	classical
B_0157850_ZJC_A_CCGACAACACCACTGTGAGTTAGC	0.42269892	0.17766263	NMPR-after_blood	classical
B_0157850_ZJC_A_CCGACAACACTATGCAAGCACCTC	0.41622248	-1.235604	NMPR-after_blood	classical
B_0157850_ZJC_A_CCGACAACAGATCGCAGAGCTGAA	-0.87790614	1.4744962	NMPR-after_blood	classical
B_0157850_ZJC_A_CCGACAACAGCAGGAATATCAGCA	0.29536316	-0.703105	NMPR-after_blood	classical
B_0157850_ZJC_A_CCGACAACATTGGCTCCACTTCGA	-0.4722647	1.1378905	NMPR-after_blood	classical
B_0157850_ZJC_A_CCGACAACCACTTCGAAGCAGGAA	0.43256727	-0.3944521	NMPR-after_blood	classical
B_0157850_ZJC_A_CCGACAACCCGTGAGAGGTGCGAA	1.520939	1.6428138	NMPR-after_blood	non-classical
B_0157850_ZJC_A_CCGACAACCCTCCTGATCTTCACA	1.6213988	1.1595325	NMPR-after_blood	non-classical
B_0157850_ZJC_A_CCGACAACCGAACTTAAGATGTAC	-0.77032363	1.2664703	NMPR-after_blood	classical
B_0157850_ZJC_A_CCGACAACCGAACTTAGGTGCGAA	1.2017171	0.5122729	NMPR-after_blood	intermediated
B_0157850_ZJC_A_CCGACAACCGCTGATCCAGATCTG	-1.042759	-0.76571935	NMPR-after_blood	classical
B_0157850_ZJC_A_CCGACAACGACTAGTATCCGTCTA	-1.3383248	0.83502686	NMPR-after_blood	classical
B_0157850_ZJC_A_CCGACAACGAGTTAGCCCGAAGTA	-0.061878078	-1.0164196	NMPR-after_blood	classical
B_0157850_ZJC_A_CCGACAACGCTCGGTACTCAATGA	-1.3671662	0.12578629	NMPR-after_blood	classical
B_0157850_ZJC_A_CCGACAACGTACGCAACCAGTTCA	-0.38971996	1.101494	NMPR-after_blood	classical
B_0157850_ZJC_A_CCGACAACGTCGTAGAAGCACCTC	-1.0646217	0.9008328	NMPR-after_blood	classical
B_0157850_ZJC_A_CCGACAACTAGGATGAAACGTGAT	-0.35740772	0.77436835	NMPR-after_blood	classical
B_0157850_ZJC_A_CCGTGAGAAAACATCGAGAGTCAA	-0.4657061	1.4748474	NMPR-after_blood	classical
B_0157850_ZJC_A_CCGTGAGAAAACATCGTAGGATGA	-0.50963	0.66225636	NMPR-after_blood	classical
B_0157850_ZJC_A_CCGTGAGAAACTCACCCAAGACTA	0.42416614	0.12875257	NMPR-after_blood	classical
B_0157850_ZJC_A_CCGTGAGAAACTCACCTCCGTCTA	-0.628901	0.6706114	NMPR-after_blood	classical
B_0157850_ZJC_A_CCGTGAGAACACGACCCAGCGTTA	-0.313814	1.0351771	NMPR-after_blood	classical
B_0157850_ZJC_A_CCGTGAGAACATTGGCGAGTTAGC	1.5479281	1.5309496	NMPR-after_blood	non-classical
B_0157850_ZJC_A_CCGTGAGAACATTGGCGGTGCGAA	-0.4281453	-0.7839295	NMPR-after_blood	classical
B_0157850_ZJC_A_CCGTGAGAAGATGTACAAGAGATC	-1.289634	-0.78478533	NMPR-after_blood	classical
B_0157850_ZJC_A_CCGTGAGAAGCACCTCCACTTCGA	-0.43980822	-0.8137525	NMPR-after_blood	classical
B_0157850_ZJC_A_CCGTGAGAAGCACCTCTGGCTTCA	1.5761077	1.432286	NMPR-after_blood	non-classical
B_0157850_ZJC_A_CCGTGAGAAGTACAAGAGATGTAC	-0.73948234	0.5627651	NMPR-after_blood	classical
B_0157850_ZJC_A_CCGTGAGAAGTACAAGGCTAACGA	1.456006	0.744096	NMPR-after_blood	intermediated
B_0157850_ZJC_A_CCGTGAGAATAGCGACGTACGCAA	-0.47216794	1.5558994	NMPR-after_blood	classical
B_0157850_ZJC_A_CCGTGAGAATGCCTAAGCCACATA	-1.259932	0.60221624	NMPR-after_blood	classical
B_0157850_ZJC_A_CCGTGAGACACTTCGAACACAGAA	-0.6113869	1.2121534	NMPR-after_blood	classical
B_0157850_ZJC_A_CCGTGAGACAGCGTTAAAGGTACA	-0.45834538	0.42923203	NMPR-after_blood	classical
B_0157850_ZJC_A_CCGTGAGACAGCGTTACCTCTATC	0.44651258	-1.1912452	NMPR-after_blood	intermediated
B_0157850_ZJC_A_CCGTGAGACATACCAATGAAGAGA	1.4345523	0.6340794	NMPR-after_blood	intermediated
B_0157850_ZJC_A_CCGTGAGACCGAAGTACTGGCATA	0.9646069	-0.058171805	NMPR-after_blood	classical
B_0157850_ZJC_A_CCGTGAGACCTCTATCAGCACCTC	-1.194944	0.4243829	NMPR-after_blood	classical
B_0157850_ZJC_A_CCGTGAGACGAACTTACGACTGGA	0.0777796	0.7685858	NMPR-after_blood	intermediated
B_0157850_ZJC_A_CCGTGAGACGACACACAAGGTACA	-1.1862776	0.92670465	NMPR-after_blood	classical
B_0157850_ZJC_A_CCGTGAGACGCTGATCCATACCAA	-1.034743	0.37102604	NMPR-after_blood	classical
B_0157850_ZJC_A_CCGTGAGACTCAATGACAACCACA	0.3623835	-0.859387	NMPR-after_blood	classical
B_0157850_ZJC_A_CCGTGAGACTGAGCCACTGGCATA	-0.6882222	1.0949006	NMPR-after_blood	classical
B_0157850_ZJC_A_CCGTGAGAGACAGTGCCTGGCATA	1.576225	1.6476922	NMPR-after_blood	non-classical
B_0157850_ZJC_A_CCGTGAGAGTACGCAACAGATCTG	-0.5843335	1.4726701	NMPR-after_blood	classical
B_0157850_ZJC_A_CCGTGAGAGTACGCAAGCCACATA	-0.9575261	-0.54803467	NMPR-after_blood	classical
B_0157850_ZJC_A_CCGTGAGAGTACGCAAGGTGCGAA	-0.7087242	1.1626854	NMPR-after_blood	classical
B_0157850_ZJC_A_CCGTGAGAGTCTGTCACCGTGAGA	-0.21633537	0.72035336	NMPR-after_blood	intermediated
B_0157850_ZJC_A_CCGTGAGATGGAACAAGCTCGGTA	-1.1473569	0.98897535	NMPR-after_blood	classical
B_0157850_ZJC_A_CCGTGAGATGGTGGTAGCCACATA	0.5734848	-0.10568515	NMPR-after_blood	classical
B_0157850_ZJC_A_CCTAATCCACGCTCGACAACCACA	1.5758666	1.576932	NMPR-after_blood	non-classical
B_0157850_ZJC_A_CCTAATCCACGTATCAACGCTCGA	-1.0683013	-0.22052851	NMPR-after_blood	classical
B_0157850_ZJC_A_CCTAATCCATTGAGGAGTCTGTCA	-1.4458892	0.07926718	NMPR-after_blood	classical
B_0157850_ZJC_A_CCTAATCCCAAGACTAACAGATTC	-0.56263363	0.48361337	NMPR-after_blood	classical
B_0157850_ZJC_A_CCTAATCCCAAGACTAAGTCACTA	1.5077022	1.2444369	NMPR-after_blood	non-classical
B_0157850_ZJC_A_CCTAATCCCAATGGAACAATGGAA	-0.64378476	-0.86635554	NMPR-after_blood	classical
B_0157850_ZJC_A_CCTAATCCCATCAAGTAGTGGTCA	-0.54795283	1.5256467	NMPR-after_blood	classical
B_0157850_ZJC_A_CCTAATCCCCAGTTCAACAAGCTA	-0.9796431	0.9169886	NMPR-after_blood	classical
B_0157850_ZJC_A_CCTAATCCCCGTGAGACCTCCTGA	-0.84747535	1.0623767	NMPR-after_blood	classical
B_0157850_ZJC_A_CCTAATCCCTAAGGTCCAACCACA	-0.44468966	1.4718786	NMPR-after_blood	classical
B_0157850_ZJC_A_CCTAATCCCTGGCATAAACGTGAT	-1.2094622	0.019897755	NMPR-after_blood	classical
B_0157850_ZJC_A_CCTAATCCGAATCTGATGGAACAA	-1.5190351	0.120558515	NMPR-after_blood	classical
B_0157850_ZJC_A_CCTAATCCGACTAGTACGACACAC	-0.9573919	0.0038143853	NMPR-after_blood	classical
B_0157850_ZJC_A_CCTAATCCTAGGATGACACTTCGA	-1.3783374	0.5697913	NMPR-after_blood	classical
B_0157850_ZJC_A_CCTAATCCTATCAGCAAGATCGCA	-0.9180431	0.5126004	NMPR-after_blood	classical
B_0157850_ZJC_A_CCTAATCCTCTTCACAAACCGAGA	1.5328791	0.70379823	NMPR-after_blood	intermediated
B_0157850_ZJC_A_CCTAATCCTTCACGCAAACGTGAT	-1.0977354	-0.060262036	NMPR-after_blood	classical
B_0157850_ZJC_A_CCTCCTGAAACAACCACGCATACA	-1.0340556	-0.028818367	NMPR-after_blood	classical
B_0157850_ZJC_A_CCTCCTGAAACGTGATAACTCACC	-0.14621732	-0.8773197	NMPR-after_blood	intermediated
B_0157850_ZJC_A_CCTCCTGAAAGACGGAATTGAGGA	1.3641105	0.5940849	NMPR-after_blood	intermediated
B_0157850_ZJC_A_CCTCCTGAAAGGACACCATACCAA	-0.8803861	1.3589132	NMPR-after_blood	classical
B_0157850_ZJC_A_CCTCCTGAACACAGAAATGCCTAA	-0.9591125	0.82437605	NMPR-after_blood	classical
B_0157850_ZJC_A_CCTCCTGAACAGCAGAGTGTTCTA	-0.45166	0.69506013	NMPR-after_blood	classical
B_0157850_ZJC_A_CCTCCTGAACGCTCGAAACAACCA	-0.19645952	-1.6635255	NMPR-after_blood	classical
B_0157850_ZJC_A_CCTCCTGAAGATCGCACTGGCATA	-1.3900886	0.96740985	NMPR-after_blood	classical
B_0157850_ZJC_A_CCTCCTGAAGCAGGAAACCACTGT	-0.32832903	1.3394098	NMPR-after_blood	classical
B_0157850_ZJC_A_CCTCCTGAATTGGCTCCAGCGTTA	1.740526	1.1328777	NMPR-after_blood	non-classical
B_0157850_ZJC_A_CCTCCTGACAAGGAGCCAAGGAGC	1.598733	1.0384301	NMPR-after_blood	non-classical
B_0157850_ZJC_A_CCTCCTGACATACCAAGCCAAGAC	-1.277361	-0.34899154	NMPR-after_blood	classical
B_0157850_ZJC_A_CCTCCTGACCAGTTCACAAGACTA	1.5975314	1.0413016	NMPR-after_blood	non-classical
B_0157850_ZJC_A_CCTCCTGACCTAATCCGAGTTAGC	1.4382306	-2.0022779	NMPR-after_blood	intermediated
B_0157850_ZJC_A_CCTCCTGACCTCTATCAGGCTAAC	-0.38650835	0.30639777	NMPR-after_blood	classical
B_0157850_ZJC_A_CCTCCTGACGAACTTACAACCACA	1.4640552	0.9882084	NMPR-after_blood	non-classical
B_0157850_ZJC_A_CCTCCTGACTCAATGAAAACATCG	-1.3120806	-0.048982494	NMPR-after_blood	classical
B_0157850_ZJC_A_CCTCCTGACTGTAGCCACCACTGT	-0.9823541	-0.067740515	NMPR-after_blood	classical
B_0157850_ZJC_A_CCTCCTGAGACTAGTAAACCGAGA	-1.0924672	0.36423033	NMPR-after_blood	classical
B_0157850_ZJC_A_CCTCCTGAGTCTGTCACCGTGAGA	-0.5568825	1.5966674	NMPR-after_blood	classical
B_0157850_ZJC_A_CCTCCTGAGTGTTCTACTGGCATA	-0.6696776	1.0882465	NMPR-after_blood	classical
B_0157850_ZJC_A_CCTCCTGATAGGATGATCCGTCTA	-0.26757985	1.2700319	NMPR-after_blood	classical
B_0157850_ZJC_A_CCTCCTGATCCGTCTACGCATACA	-1.2750492	-0.30942273	NMPR-after_blood	classical
B_0157850_ZJC_A_CCTCTATCACAAGCTAAAGGACAC	0.76064754	-0.2337216	NMPR-after_blood	classical
B_0157850_ZJC_A_CCTCTATCAGATCGCAATTGGCTC	-0.5149902	1.3093699	NMPR-after_blood	classical
B_0157850_ZJC_A_CCTCTATCAGATCGCACTGAGCCA	1.557614	1.6019711	NMPR-after_blood	non-classical
B_0157850_ZJC_A_CCTCTATCAGCCATGCCGAACTTA	-0.4107607	-0.32687965	NMPR-after_blood	classical
B_0157850_ZJC_A_CCTCTATCCAAGACTAAAGAGATC	-0.7379759	0.51243794	NMPR-after_blood	classical
B_0157850_ZJC_A_CCTCTATCCAAGGAGCAATGTTGC	0.18581966	-0.51413614	NMPR-after_blood	classical
B_0157850_ZJC_A_CCTCTATCCAAGGAGCACACGACC	-1.2771784	0.85788053	NMPR-after_blood	classical
B_0157850_ZJC_A_CCTCTATCCACTTCGACTGTAGCC	0.6562042	0.11551797	NMPR-after_blood	classical
B_0157850_ZJC_A_CCTCTATCCACTTCGAGTGTTCTA	1.4938129	1.5844119	NMPR-after_blood	non-classical
B_0157850_ZJC_A_CCTCTATCCCGAAGTAAAGACGGA	0.5254323	-0.15495689	NMPR-after_blood	classical
B_0157850_ZJC_A_CCTCTATCCCGACAACTATCAGCA	1.4828236	1.484659	NMPR-after_blood	non-classical
B_0157850_ZJC_A_CCTCTATCCGGATTGCAAGGTACA	-0.6094308	0.571964	NMPR-after_blood	classical
B_0157850_ZJC_A_CCTCTATCCGGATTGCCGGATTGC	0.62429774	0.12573034	NMPR-after_blood	classical
B_0157850_ZJC_A_CCTCTATCCTCAATGAAGCCATGC	1.5214051	0.9002327	NMPR-after_blood	non-classical
B_0157850_ZJC_A_CCTCTATCCTGAGCCAAAGACGGA	-0.49358267	1.0234282	NMPR-after_blood	classical
B_0157850_ZJC_A_CCTCTATCCTGGCATAGAGTTAGC	-0.6055492	-0.04049264	NMPR-after_blood	classical
B_0157850_ZJC_A_CCTCTATCGAACAGGCAACAACCA	-0.63704515	1.3305085	NMPR-after_blood	classical
B_0157850_ZJC_A_CCTCTATCGAGTTAGCGCTCGGTA	-0.8739112	1.1995207	NMPR-after_blood	classical
B_0157850_ZJC_A_CCTCTATCGTGTTCTAAGATCGCA	-0.054553304	-0.7394267	NMPR-after_blood	classical
B_0157850_ZJC_A_CCTCTATCTCCGTCTAACCACTGT	-0.35288718	0.6140633	NMPR-after_blood	classical
B_0157850_ZJC_A_CCTCTATCTGAAGAGACAATGGAA	0.22629248	-0.132872	NMPR-after_blood	classical
B_0157850_ZJC_A_CCTCTATCTGGAACAAGTACGCAA	-1.0542443	1.3738625	NMPR-after_blood	classical
B_0157850_ZJC_A_CCTCTATCTGGCTTCACAACCACA	-0.8942384	1.5037152	NMPR-after_blood	classical
B_0157850_ZJC_A_CGAACTTAAAGGTACAAGCCATGC	0.7276132	-0.19048725	NMPR-after_blood	classical
B_0157850_ZJC_A_CGAACTTAAAGGTACAAGTGGTCA	0.53267777	0.015085664	NMPR-after_blood	classical
B_0157850_ZJC_A_CGAACTTAAATCCGTCACGTATCA	-0.91688937	1.0099239	NMPR-after_blood	classical
B_0157850_ZJC_A_CGAACTTAAATCCGTCCGACTGGA	-1.1768327	0.7391716	NMPR-after_blood	classical
B_0157850_ZJC_A_CGAACTTAAATCCGTCGAACAGGC	0.500757	-1.0054322	NMPR-after_blood	classical
B_0157850_ZJC_A_CGAACTTAAATCCGTCGAGTTAGC	-0.71465033	0.3777545	NMPR-after_blood	classical
B_0157850_ZJC_A_CGAACTTAACACAGAAACCACTGT	1.6095756	1.2008779	NMPR-after_blood	non-classical
B_0157850_ZJC_A_CGAACTTAACAGATTCAGTGGTCA	-0.9287186	0.9553977	NMPR-after_blood	classical
B_0157850_ZJC_A_CGAACTTAACAGCAGACAGCGTTA	-1.2623566	0.77906513	NMPR-after_blood	classical
B_0157850_ZJC_A_CGAACTTAACGCTCGAACGCTCGA	-1.0395504	-0.6825059	NMPR-after_blood	classical
B_0157850_ZJC_A_CGAACTTAACTATGCACCTCCTGA	-0.7027724	0.7719181	NMPR-after_blood	classical
B_0157850_ZJC_A_CGAACTTAAGAGTCAAAATGTTGC	-0.78619313	0.285172	NMPR-after_blood	classical
B_0157850_ZJC_A_CGAACTTAAGCACCTCGAACAGGC	-1.0045834	-0.4128134	NMPR-after_blood	classical
B_0157850_ZJC_A_CGAACTTAAGTCACTACTGTAGCC	-0.9829371	-0.71451193	NMPR-after_blood	classical
B_0157850_ZJC_A_CGAACTTAATTGGCTCACACAGAA	-0.31015468	1.0817451	NMPR-after_blood	classical
B_0157850_ZJC_A_CGAACTTAATTGGCTCCTGTAGCC	-0.3598745	1.0679537	NMPR-after_blood	classical
B_0157850_ZJC_A_CGAACTTACAACCACACGAACTTA	0.44767955	-0.013023569	NMPR-after_blood	classical
B_0157850_ZJC_A_CGAACTTACAACCACAGCCACATA	-0.46655026	0.21023773	NMPR-after_blood	classical
B_0157850_ZJC_A_CGAACTTACAAGACTAGAACAGGC	-0.37197983	0.37452722	NMPR-after_blood	classical
B_0157850_ZJC_A_CGAACTTACAAGACTAGCCAAGAC	-0.85920197	0.080176	NMPR-after_blood	classical
B_0157850_ZJC_A_CGAACTTACCAGTTCAATTGAGGA	1.5238923	1.4568492	NMPR-after_blood	non-classical
B_0157850_ZJC_A_CGAACTTACTGTAGCCGCCACATA	-0.8304104	1.1314925	NMPR-after_blood	classical
B_0157850_ZJC_A_CGAACTTAGATGAATCCGCTGATC	-0.13553672	-0.35478878	NMPR-after_blood	classical
B_0157850_ZJC_A_CGAACTTAGGTGCGAAATTGAGGA	1.5959821	1.2404823	NMPR-after_blood	non-classical
B_0157850_ZJC_A_CGAACTTAGTCGTAGAGTCTGTCA	-1.0745658	0.14428551	NMPR-after_blood	classical
B_0157850_ZJC_A_CGAACTTAGTCTGTCAACTATGCA	-0.7986359	1.0703435	NMPR-after_blood	classical
B_0157850_ZJC_A_CGAACTTATCCGTCTAAAGGTACA	-0.4150597	-0.0018350891	NMPR-after_blood	classical
B_0157850_ZJC_A_CGAACTTATCCGTCTACGAACTTA	0.7735397	-0.05081368	NMPR-after_blood	classical
B_0157850_ZJC_A_CGAACTTATGAAGAGAAGATGTAC	-1.2758884	-0.19102041	NMPR-after_blood	classical
B_0157850_ZJC_A_CGAACTTATGGCTTCAGCTCGGTA	-0.41641414	0.27917826	NMPR-after_blood	classical
B_0157850_ZJC_A_CGACACACAAGGTACACAATGGAA	-0.7504912	1.7592372	NMPR-after_blood	classical
B_0157850_ZJC_A_CGACACACACAAGCTAAGTCACTA	-1.3220557	-0.35620782	NMPR-after_blood	classical
B_0157850_ZJC_A_CGACACACACACAGAATGAAGAGA	-1.2601572	-0.041025802	NMPR-after_blood	classical
B_0157850_ZJC_A_CGACACACACACGACCCCTCTATC	1.506009	1.2269981	NMPR-after_blood	non-classical
B_0157850_ZJC_A_CGACACACACCACTGTCGACTGGA	0.079465136	-1.4022543	NMPR-after_blood	classical
B_0157850_ZJC_A_CGACACACAGCCATGCACCTCCAA	-1.0814482	0.6016173	NMPR-after_blood	classical
B_0157850_ZJC_A_CGACACACAGGCTAACAACTCACC	-1.1511278	-0.13138415	NMPR-after_blood	classical
B_0157850_ZJC_A_CGACACACAGTACAAGCCGACAAC	0.1255166	-0.8053679	NMPR-after_blood	classical
B_0157850_ZJC_A_CGACACACAGTCACTAAGCCATGC	-1.8201374	0.39585498	NMPR-after_blood	classical
B_0157850_ZJC_A_CGACACACAGTGGTCACAACCACA	-0.5097687	0.5430393	NMPR-after_blood	classical
B_0157850_ZJC_A_CGACACACAGTGGTCACGAACTTA	-0.45511112	1.3921148	NMPR-after_blood	classical
B_0157850_ZJC_A_CGACACACATTGAGGAGCTCGGTA	-1.2020466	0.10175441	NMPR-after_blood	classical
B_0157850_ZJC_A_CGACACACCAACCACAGAGTTAGC	1.3993231	0.42709988	NMPR-after_blood	intermediated
B_0157850_ZJC_A_CGACACACCACCTTACAATCCGTC	-0.7771177	1.5314136	NMPR-after_blood	classical
B_0157850_ZJC_A_CGACACACCAGATCTGGATGAATC	0.23434184	-0.9003365	NMPR-after_blood	classical
B_0157850_ZJC_A_CGACACACCATCAAGTCCGACAAC	-0.9811776	1.1432853	NMPR-after_blood	classical
B_0157850_ZJC_A_CGACACACCCATCCTCCAAGACTA	-1.2047416	0.8586499	NMPR-after_blood	classical
B_0157850_ZJC_A_CGACACACCCTCCTGAAGAGTCAA	-0.5714595	-0.3224222	NMPR-after_blood	classical
B_0157850_ZJC_A_CGACACACCGAACTTAGATGAATC	1.6170905	1.4617057	NMPR-after_blood	non-classical
B_0157850_ZJC_A_CGACACACCGACACACCCTCCTGA	-0.9036364	-0.72380793	NMPR-after_blood	classical
B_0157850_ZJC_A_CGACACACCGCATACACTGTAGCC	-0.1823901	0.92009914	NMPR-after_blood	classical
B_0157850_ZJC_A_CGACACACCTCAATGACTGGCATA	-0.400025	0.22539648	NMPR-after_blood	classical
B_0157850_ZJC_A_CGACACACGAATCTGAATAGCGAC	-0.750299	1.6073545	NMPR-after_blood	classical
B_0157850_ZJC_A_CGACACACGAATCTGAATGCCTAA	-0.5945843	1.4254872	NMPR-after_blood	classical
B_0157850_ZJC_A_CGACACACGCCAAGACACACGACC	-0.67490315	0.74607366	NMPR-after_blood	classical
B_0157850_ZJC_A_CGACACACGCCACATACAAGACTA	-0.8951123	0.20190163	NMPR-after_blood	classical
B_0157850_ZJC_A_CGACACACTGGCTTCACGCATACA	-0.94779617	-0.6819024	NMPR-after_blood	classical
B_0157850_ZJC_A_CGACTGGAAATCCGTCAACGCTTA	-0.95245	0.7855261	NMPR-after_blood	classical
B_0157850_ZJC_A_CGACTGGAACCACTGTCAAGGAGC	-0.32245964	0.36940783	NMPR-after_blood	classical
B_0157850_ZJC_A_CGACTGGAAGAGTCAACCATCCTC	-0.91778636	1.0640798	NMPR-after_blood	classical
B_0157850_ZJC_A_CGACTGGAAGATCGCATGAAGAGA	-0.93602955	0.4575999	NMPR-after_blood	classical
B_0157850_ZJC_A_CGACTGGAAGTCACTACAATGGAA	-1.0601686	-0.4575842	NMPR-after_blood	classical
B_0157850_ZJC_A_CGACTGGAATCCTGTATCCGTCTA	-1.1131911	-0.3377197	NMPR-after_blood	classical
B_0157850_ZJC_A_CGACTGGACAACCACAAGCACCTC	-1.1573459	-0.09906941	NMPR-after_blood	classical
B_0157850_ZJC_A_CGACTGGACCGACAACGTCTGTCA	-0.58701193	0.75629294	NMPR-after_blood	classical
B_0157850_ZJC_A_CGACTGGACCTCCTGACTGTAGCC	-0.19495961	-1.6527522	NMPR-after_blood	classical
B_0157850_ZJC_A_CGACTGGACGAACTTACACTTCGA	-1.444605	-0.1411329	NMPR-after_blood	classical
B_0157850_ZJC_A_CGACTGGACTGTAGCCATTGGCTC	-0.9466266	0.9593845	NMPR-after_blood	classical
B_0157850_ZJC_A_CGACTGGAGAGTTAGCAACGTGAT	-0.43930137	1.4378338	NMPR-after_blood	classical
B_0157850_ZJC_A_CGACTGGAGTCTGTCATCCGTCTA	0.38663927	-0.3529773	NMPR-after_blood	classical
B_0157850_ZJC_A_CGACTGGAGTGTTCTACCTAATCC	-0.79763126	0.27880025	NMPR-after_blood	classical
B_0157850_ZJC_A_CGCATACAAAACATCGACCACTGT	0.10432755	-0.718314	NMPR-after_blood	classical
B_0157850_ZJC_A_CGCATACAAACTCACCAGTACAAG	-0.23822851	-0.7003304	NMPR-after_blood	classical
B_0157850_ZJC_A_CGCATACAAAGACGGAGATGAATC	1.595844	1.4379158	NMPR-after_blood	non-classical
B_0157850_ZJC_A_CGCATACAAAGGTACACGCATACA	-0.039615348	-1.3916337	NMPR-after_blood	classical
B_0157850_ZJC_A_CGCATACAAATGTTGCCTGAGCCA	-1.4950155	0.53200006	NMPR-after_blood	classical
B_0157850_ZJC_A_CGCATACAACAAGCTATGGTGGTA	-1.3194928	0.65168077	NMPR-after_blood	classical
B_0157850_ZJC_A_CGCATACAACCTCCAAACCTCCAA	-1.3611501	0.749504	NMPR-after_blood	classical
B_0157850_ZJC_A_CGCATACAACGTATCACCTCTATC	-0.666713	-0.14370276	NMPR-after_blood	classical
B_0157850_ZJC_A_CGCATACAAGATCGCACACCTTAC	-1.5776381	-0.25032905	NMPR-after_blood	classical
B_0157850_ZJC_A_CGCATACAATAGCGACCGACTGGA	-0.23014331	-1.6726168	NMPR-after_blood	classical
B_0157850_ZJC_A_CGCATACAATCCTGTAGCCACATA	-1.3718314	0.78663003	NMPR-after_blood	classical
B_0157850_ZJC_A_CGCATACAATGCCTAAAGTCACTA	0.51064706	-1.1570061	NMPR-after_blood	classical
B_0157850_ZJC_A_CGCATACACAACCACACCAGTTCA	-1.2827632	0.9161863	NMPR-after_blood	classical
B_0157850_ZJC_A_CGCATACACAGCGTTAACACGACC	1.4516275	-2.0309992	NMPR-after_blood	intermediated
B_0157850_ZJC_A_CGCATACACCGAAGTACCGACAAC	-0.7715464	0.6794447	NMPR-after_blood	classical
B_0157850_ZJC_A_CGCATACACGAACTTACACCTTAC	-0.9399358	0.45440474	NMPR-after_blood	classical
B_0157850_ZJC_A_CGCATACACGACACACTCCGTCTA	-0.18990517	0.83536476	NMPR-after_blood	intermediated
B_0157850_ZJC_A_CGCATACACGCTGATCAAACATCG	-0.46741867	0.38571993	NMPR-after_blood	classical
B_0157850_ZJC_A_CGCATACACTAAGGTCACATTGGC	1.7034738	1.2295871	NMPR-after_blood	non-classical
B_0157850_ZJC_A_CGCATACAGACAGTGCCGACTGGA	-0.529172	1.3937309	NMPR-after_blood	classical
B_0157850_ZJC_A_CGCATACAGACTAGTAATGCCTAA	-0.31419712	0.67085457	NMPR-after_blood	classical
B_0157850_ZJC_A_CGCATACAGATAGACAACCACTGT	-0.591178	0.8373317	NMPR-after_blood	classical
B_0157850_ZJC_A_CGCATACAGTACGCAAGCGAGTAA	-0.20630439	-1.7057731	NMPR-after_blood	classical
B_0157850_ZJC_A_CGCTGATCAAACATCGGAACAGGC	-0.6907833	0.9441427	NMPR-after_blood	classical
B_0157850_ZJC_A_CGCTGATCAACGCTTACGACACAC	0.84452635	-1.3391281	NMPR-after_blood	intermediated
B_0157850_ZJC_A_CGCTGATCAAGAGATCCGACTGGA	-0.3457491	1.3189766	NMPR-after_blood	classical
B_0157850_ZJC_A_CGCTGATCAAGGTACACCGTGAGA	-0.7412822	0.17870697	NMPR-after_blood	classical
B_0157850_ZJC_A_CGCTGATCAATCCGTCGCTAACGA	-1.0255729	0.35911536	NMPR-after_blood	classical
B_0157850_ZJC_A_CGCTGATCACGTATCACAGATCTG	-0.24837516	0.4585587	NMPR-after_blood	classical
B_0157850_ZJC_A_CGCTGATCCAAGGAGCCTAAGGTC	-1.5614882	-0.12860076	NMPR-after_blood	classical
B_0157850_ZJC_A_CGCTGATCCACTTCGACGACTGGA	-0.9280571	0.12806943	NMPR-after_blood	classical
B_0157850_ZJC_A_CGCTGATCCCGAAGTACGCTGATC	1.5381335	0.7889655	NMPR-after_blood	intermediated
B_0157850_ZJC_A_CGCTGATCCCGTGAGAACATTGGC	-0.21985476	-1.7399267	NMPR-after_blood	classical
B_0157850_ZJC_A_CGCTGATCCCGTGAGAAGAGTCAA	1.880695	1.3913498	NMPR-after_blood	non-classical
B_0157850_ZJC_A_CGCTGATCCCTCCTGAGTACGCAA	1.5033749	1.2828202	NMPR-after_blood	non-classical
B_0157850_ZJC_A_CGCTGATCCGAACTTACAATGGAA	-0.087640144	0.2874808	NMPR-after_blood	classical
B_0157850_ZJC_A_CGCTGATCCGGATTGCTAGGATGA	1.5940235	1.4243214	NMPR-after_blood	non-classical
B_0157850_ZJC_A_CGCTGATCGAACAGGCGCTCGGTA	1.616734	1.286637	NMPR-after_blood	non-classical
B_0157850_ZJC_A_CGCTGATCGCGAGTAAGCTAACGA	1.606295	1.3570915	NMPR-after_blood	non-classical
B_0157850_ZJC_A_CGCTGATCGCTCGGTAACATTGGC	-0.7228306	0.51488703	NMPR-after_blood	classical
B_0157850_ZJC_A_CGCTGATCGCTCGGTACATACCAA	-1.1059049	-0.58035374	NMPR-after_blood	classical
B_0157850_ZJC_A_CGCTGATCGTCTGTCATGGCTTCA	0.68887675	-0.9585301	NMPR-after_blood	intermediated
B_0157850_ZJC_A_CGCTGATCTGGCTTCAAAGGACAC	-0.5311476	0.41813648	NMPR-after_blood	classical
B_0157850_ZJC_A_CGGATTGCAAACATCGAGATCGCA	-0.9795398	-0.9510701	NMPR-after_blood	classical
B_0157850_ZJC_A_CGGATTGCAACAACCATGAAGAGA	1.6207194	1.0172694	NMPR-after_blood	non-classical
B_0157850_ZJC_A_CGGATTGCAACCGAGAACATTGGC	1.1054784	0.27660674	NMPR-after_blood	classical
B_0157850_ZJC_A_CGGATTGCAAGGACACCAAGACTA	-0.755008	1.0719682	NMPR-after_blood	classical
B_0157850_ZJC_A_CGGATTGCAATCCGTCGCTCGGTA	-0.30267122	0.40451857	NMPR-after_blood	classical
B_0157850_ZJC_A_CGGATTGCACACGACCAAGGACAC	-0.87676644	0.9839527	NMPR-after_blood	classical
B_0157850_ZJC_A_CGGATTGCACAGCAGACTCAATGA	-0.42286247	0.79197925	NMPR-after_blood	classical
B_0157850_ZJC_A_CGGATTGCAGCACCTCAATCCGTC	0.39231935	-0.23682812	NMPR-after_blood	classical
B_0157850_ZJC_A_CGGATTGCATGCCTAAAATGTTGC	-0.6438981	1.8235089	NMPR-after_blood	classical
B_0157850_ZJC_A_CGGATTGCATTGGCTCGTACGCAA	-1.0548136	-0.5841104	NMPR-after_blood	classical
B_0157850_ZJC_A_CGGATTGCCCGTGAGAACATTGGC	1.4642136	1.5506319	NMPR-after_blood	non-classical
B_0157850_ZJC_A_CGGATTGCCCGTGAGAAGGCTAAC	0.5288896	-1.1760188	NMPR-after_blood	intermediated
B_0157850_ZJC_A_CGGATTGCCGACACACACCACTGT	0.503039	-0.46961394	NMPR-after_blood	classical
B_0157850_ZJC_A_CGGATTGCGAGCTGAAAGAGTCAA	-0.27948767	0.5683036	NMPR-after_blood	classical
B_0157850_ZJC_A_CGGATTGCGAGTTAGCACAAGCTA	-0.76889473	1.2668432	NMPR-after_blood	classical
B_0157850_ZJC_A_CGGATTGCGAGTTAGCGAATCTGA	-0.49029958	1.4354491	NMPR-after_blood	classical
B_0157850_ZJC_A_CGGATTGCGCGAGTAACAGATCTG	-0.30205047	0.19574788	NMPR-after_blood	classical
B_0157850_ZJC_A_CTAAGGTCAAACATCGCAGATCTG	-1.0425446	1.0372628	NMPR-after_blood	classical
B_0157850_ZJC_A_CTAAGGTCAAACATCGCCGACAAC	-0.9816421	0.7377906	NMPR-after_blood	classical
B_0157850_ZJC_A_CTAAGGTCAACAACCAACCACTGT	-0.8113938	1.191024	NMPR-after_blood	classical
B_0157850_ZJC_A_CTAAGGTCAACCGAGAAGATCGCA	-0.99095136	-0.6862189	NMPR-after_blood	classical
B_0157850_ZJC_A_CTAAGGTCAATCCGTCATCCTGTA	-0.5734764	0.26291317	NMPR-after_blood	classical
B_0157850_ZJC_A_CTAAGGTCACAAGCTAAAGGTACA	0.016628563	-0.6120478	NMPR-after_blood	classical
B_0157850_ZJC_A_CTAAGGTCACAAGCTAACATTGGC	-0.77579665	1.5939093	NMPR-after_blood	classical
B_0157850_ZJC_A_CTAAGGTCACGCTCGAAACTCACC	0.39797467	-0.27521354	NMPR-after_blood	classical
B_0157850_ZJC_A_CTAAGGTCACGCTCGAAGCACCTC	-0.61422324	-0.14964852	NMPR-after_blood	classical
B_0157850_ZJC_A_CTAAGGTCAGATCGCAACGTATCA	-0.97124875	1.0676675	NMPR-after_blood	classical
B_0157850_ZJC_A_CTAAGGTCAGATCGCACCGTGAGA	0.16208437	-1.0002522	NMPR-after_blood	classical
B_0157850_ZJC_A_CTAAGGTCAGTGGTCACGCTGATC	-1.3379537	-0.09922823	NMPR-after_blood	classical
B_0157850_ZJC_A_CTAAGGTCAGTGGTCATCCGTCTA	-1.1816459	1.0541438	NMPR-after_blood	classical
B_0157850_ZJC_A_CTAAGGTCATCATTCCAGGCTAAC	-0.7868715	-0.5625452	NMPR-after_blood	classical
B_0157850_ZJC_A_CTAAGGTCATGCCTAACCTCCTGA	-0.34764418	0.27976128	NMPR-after_blood	classical
B_0157850_ZJC_A_CTAAGGTCATTGAGGATCTTCACA	1.6629045	1.0048345	NMPR-after_blood	non-classical
B_0157850_ZJC_A_CTAAGGTCCAACCACAAGTGGTCA	-0.22213149	1.0880104	NMPR-after_blood	classical
B_0157850_ZJC_A_CTAAGGTCCAACCACAGCTAACGA	-1.3482267	0.24858372	NMPR-after_blood	classical
B_0157850_ZJC_A_CTAAGGTCCATCAAGTAGCCATGC	-0.42289805	0.2734858	NMPR-after_blood	classical
B_0157850_ZJC_A_CTAAGGTCCCAGTTCAGGTGCGAA	-0.5107006	1.4810994	NMPR-after_blood	classical
B_0157850_ZJC_A_CTAAGGTCCCTCTATCTCCGTCTA	-0.14520685	0.824448	NMPR-after_blood	classical
B_0157850_ZJC_A_CTAAGGTCCGCATACACAGCGTTA	-1.2388369	1.1919197	NMPR-after_blood	classical
B_0157850_ZJC_A_CTAAGGTCCGCATACACCATCCTC	-1.3337072	-0.62882614	NMPR-after_blood	classical
B_0157850_ZJC_A_CTAAGGTCCGCTGATCCGACTGGA	0.09419055	-1.345316	NMPR-after_blood	classical
B_0157850_ZJC_A_CTAAGGTCGAACAGGCTGGCTTCA	0.8044818	-0.99174994	NMPR-after_blood	intermediated
B_0157850_ZJC_A_CTAAGGTCGCCACATAAGTACAAG	-0.6592559	1.8957026	NMPR-after_blood	classical
B_0157850_ZJC_A_CTAAGGTCGCGAGTAAACGTATCA	0.46696535	0.12283268	NMPR-after_blood	classical
B_0157850_ZJC_A_CTAAGGTCGGAGAACAATAGCGAC	-0.15312627	0.43431807	NMPR-after_blood	classical
B_0157850_ZJC_A_CTAAGGTCGTCGTAGACCAGTTCA	-1.0281994	0.8370896	NMPR-after_blood	classical
B_0157850_ZJC_A_CTAAGGTCTGAAGAGAAGTACAAG	-0.37596676	0.54623425	NMPR-after_blood	classical
B_0157850_ZJC_A_CTAAGGTCTGAAGAGATGGCTTCA	-1.3230783	-0.057894357	NMPR-after_blood	classical
B_0157850_ZJC_A_CTAAGGTCTGGTGGTACTCAATGA	-0.23494324	1.1135079	NMPR-after_blood	classical
B_0157850_ZJC_A_CTAAGGTCTGGTGGTAGCGAGTAA	-0.5950766	1.623572	NMPR-after_blood	classical
B_0157850_ZJC_A_CTCAATGAAACGCTTAATGCCTAA	0.3942739	0.11086887	NMPR-after_blood	classical
B_0157850_ZJC_A_CTCAATGAAAGGTACACGCATACA	-1.280459	0.31156015	NMPR-after_blood	classical
B_0157850_ZJC_A_CTCAATGAACACAGAAAGAGTCAA	1.522166	1.324804	NMPR-after_blood	non-classical
B_0157850_ZJC_A_CTCAATGAACGTATCAACAGCAGA	-0.38020837	-0.34522107	NMPR-after_blood	classical
B_0157850_ZJC_A_CTCAATGAAGATGTACAGTCACTA	-0.9935484	0.8918711	NMPR-after_blood	classical
B_0157850_ZJC_A_CTCAATGAAGCACCTCTGAAGAGA	1.4837576	1.356049	NMPR-after_blood	non-classical
B_0157850_ZJC_A_CTCAATGAAGTACAAGCATCAAGT	-1.6600729	0.34128454	NMPR-after_blood	classical
B_0157850_ZJC_A_CTCAATGAAGTCACTAAGGCTAAC	-1.0591699	-0.17124414	NMPR-after_blood	classical
B_0157850_ZJC_A_CTCAATGAATTGAGGAGTCGTAGA	-1.5246722	0.97416323	NMPR-after_blood	classical
B_0157850_ZJC_A_CTCAATGACACTTCGAACACAGAA	-0.6010423	0.17402343	NMPR-after_blood	classical
B_0157850_ZJC_A_CTCAATGACAGATCTGCAAGACTA	-1.0550517	-0.8204588	NMPR-after_blood	classical
B_0157850_ZJC_A_CTCAATGACAGCGTTACAAGGAGC	-1.1722366	0.14051226	NMPR-after_blood	classical
B_0157850_ZJC_A_CTCAATGACCATCCTCACGCTCGA	1.5264348	0.93697476	NMPR-after_blood	non-classical
B_0157850_ZJC_A_CTCAATGACCGACAACTGAAGAGA	0.64830446	-0.30062994	NMPR-after_blood	classical
B_0157850_ZJC_A_CTCAATGACTGAGCCAGACTAGTA	-0.35705176	0.30559474	NMPR-after_blood	classical
B_0157850_ZJC_A_CTCAATGAGACTAGTACGCTGATC	-0.03924475	-1.2042655	NMPR-after_blood	classical
B_0157850_ZJC_A_CTCAATGAGCCACATACAGATCTG	-0.63159865	1.8818597	NMPR-after_blood	classical
B_0157850_ZJC_A_CTCAATGAGCTAACGACAATGGAA	-1.6484413	0.12837179	NMPR-after_blood	classical
B_0157850_ZJC_A_CTCAATGAGCTCGGTAGAGTTAGC	-0.2383001	-1.6372133	NMPR-after_blood	classical
B_0157850_ZJC_A_CTCAATGAGGTGCGAAAGTGGTCA	-0.7597902	1.0405744	NMPR-after_blood	classical
B_0157850_ZJC_A_CTCAATGAGGTGCGAACAAGACTA	-0.9814688	0.49418196	NMPR-after_blood	classical
B_0157850_ZJC_A_CTCAATGATGGCTTCAAGATGTAC	-1.0850531	0.78724146	NMPR-after_blood	classical
B_0157850_ZJC_A_CTCAATGATGGCTTCATTCACGCA	-0.91788197	-1.0688304	NMPR-after_blood	classical
B_0157850_ZJC_A_CTGAGCCAAAACATCGCTCAATGA	0.9251709	-0.0064871246	NMPR-after_blood	classical
B_0157850_ZJC_A_CTGAGCCAAACGCTTACATCAAGT	-0.98595554	1.030607	NMPR-after_blood	classical
B_0157850_ZJC_A_CTGAGCCAAAGAGATCAAGACGGA	-0.39228073	-0.41236463	NMPR-after_blood	classical
B_0157850_ZJC_A_CTGAGCCAAATGTTGCTATCAGCA	-1.3123301	-0.4521754	NMPR-after_blood	classical
B_0157850_ZJC_A_CTGAGCCAACAAGCTAATAGCGAC	-0.70895255	-0.62641937	NMPR-after_blood	classical
B_0157850_ZJC_A_CTGAGCCAACACAGAAAAGACGGA	-0.42444685	1.2720363	NMPR-after_blood	classical
B_0157850_ZJC_A_CTGAGCCAACCTCCAACCGAAGTA	-0.9442589	-0.70827156	NMPR-after_blood	classical
B_0157850_ZJC_A_CTGAGCCAACCTCCAAGAATCTGA	-0.8548281	0.5707484	NMPR-after_blood	classical
B_0157850_ZJC_A_CTGAGCCAAGCACCTCAAACATCG	0.46072346	0.010036233	NMPR-after_blood	classical
B_0157850_ZJC_A_CTGAGCCAAGCCATGCCATACCAA	-0.97949964	1.084042	NMPR-after_blood	classical
B_0157850_ZJC_A_CTGAGCCAAGTCACTAAATGTTGC	-0.33135244	-0.29184705	NMPR-after_blood	classical
B_0157850_ZJC_A_CTGAGCCACAAGACTAAACGCTTA	-0.99174255	1.4255974	NMPR-after_blood	classical
B_0157850_ZJC_A_CTGAGCCACACCTTACCCTAATCC	0.36309803	-1.144998	NMPR-after_blood	classical
B_0157850_ZJC_A_CTGAGCCACACTTCGAGTGTTCTA	1.4543306	-1.0572098	NMPR-after_blood	intermediated
B_0157850_ZJC_A_CTGAGCCACAGATCTGACGTATCA	-1.5629628	0.7267935	NMPR-after_blood	classical
B_0157850_ZJC_A_CTGAGCCACAGCGTTAATTGAGGA	-0.23796685	0.5900998	NMPR-after_blood	classical
B_0157850_ZJC_A_CTGAGCCACATACCAAGCTCGGTA	-0.7156367	0.56256664	NMPR-after_blood	classical
B_0157850_ZJC_A_CTGAGCCACCGACAACAGATCGCA	-0.5781736	0.086403795	NMPR-after_blood	classical
B_0157850_ZJC_A_CTGAGCCACCTCCTGACCAGTTCA	-0.30168596	-1.0337163	NMPR-after_blood	classical
B_0157850_ZJC_A_CTGAGCCACGGATTGCATCCTGTA	-0.52568114	1.3740947	NMPR-after_blood	classical
B_0157850_ZJC_A_CTGAGCCACTGAGCCAGCGAGTAA	-0.54439944	0.137443	NMPR-after_blood	classical
B_0157850_ZJC_A_CTGAGCCAGAACAGGCAGCCATGC	-0.07852345	-0.51428837	NMPR-after_blood	classical
B_0157850_ZJC_A_CTGAGCCAGAATCTGACCATCCTC	1.1655219	0.19616896	NMPR-after_blood	intermediated
B_0157850_ZJC_A_CTGAGCCAGGAGAACAACGCTCGA	0.85831696	-0.12532482	NMPR-after_blood	classical
B_0157850_ZJC_A_CTGAGCCATATCAGCACACCTTAC	0.13256125	0.13536601	NMPR-after_blood	classical
B_0157850_ZJC_A_CTGAGCCATCCGTCTAGAACAGGC	-0.4564678	0.6031893	NMPR-after_blood	classical
B_0157850_ZJC_A_CTGAGCCATCTTCACACGGATTGC	0.44004622	-0.14449137	NMPR-after_blood	classical
B_0157850_ZJC_A_CTGAGCCATGGAACAAGTCGTAGA	-0.110824555	0.38355723	NMPR-after_blood	classical
B_0157850_ZJC_A_CTGGCATAAAACATCGCAAGGAGC	1.5227435	1.1533296	NMPR-after_blood	non-classical
B_0157850_ZJC_A_CTGGCATAAAACATCGCCATCCTC	-0.40581805	-1.5990665	NMPR-after_blood	classical
B_0157850_ZJC_A_CTGGCATAAACCGAGACCTCCTGA	1.4409359	1.5876087	NMPR-after_blood	non-classical
B_0157850_ZJC_A_CTGGCATAAACGCTTAAACCGAGA	-0.77026534	1.3997747	NMPR-after_blood	classical
B_0157850_ZJC_A_CTGGCATAAACTCACCTGGAACAA	1.5619324	0.9150872	NMPR-after_blood	non-classical
B_0157850_ZJC_A_CTGGCATAAATGTTGCACGTATCA	-0.6502715	1.1904923	NMPR-after_blood	classical
B_0157850_ZJC_A_CTGGCATAACACGACCATCCTGTA	-1.0849057	-0.28161794	NMPR-after_blood	classical
B_0157850_ZJC_A_CTGGCATAACTATGCAAAACATCG	-0.8482272	0.69446397	NMPR-after_blood	classical
B_0157850_ZJC_A_CTGGCATAAGCAGGAAATCATTCC	1.6974264	1.3311286	NMPR-after_blood	non-classical
B_0157850_ZJC_A_CTGGCATAAGCCATGCTGGTGGTA	-0.3739815	-1.4999533	NMPR-after_blood	classical
B_0157850_ZJC_A_CTGGCATAAGGCTAACAACGTGAT	-0.81169045	0.08370544	NMPR-after_blood	classical
B_0157850_ZJC_A_CTGGCATAAGTGGTCACTGGCATA	-0.46250895	-0.8463411	NMPR-after_blood	classical
B_0157850_ZJC_A_CTGGCATAATAGCGACGTGTTCTA	-1.1028006	-0.26639202	NMPR-after_blood	classical
B_0157850_ZJC_A_CTGGCATACAATGGAAGCGAGTAA	0.26710528	-0.16885425	NMPR-after_blood	classical
B_0157850_ZJC_A_CTGGCATACAGATCTGGTGTTCTA	-0.30946237	-0.20642048	NMPR-after_blood	classical
B_0157850_ZJC_A_CTGGCATACAGCGTTAGCTCGGTA	-0.7759333	-0.40496945	NMPR-after_blood	classical
B_0157850_ZJC_A_CTGGCATACCTAATCCTGGCTTCA	-0.1090091	-0.46075907	NMPR-after_blood	classical
B_0157850_ZJC_A_CTGGCATACGGATTGCACTATGCA	-1.694757	-0.25944796	NMPR-after_blood	classical
B_0157850_ZJC_A_CTGGCATACTGAGCCAATGCCTAA	-1.2617304	0.0754433	NMPR-after_blood	classical
B_0157850_ZJC_A_CTGGCATAGAACAGGCCAGCGTTA	1.5234437	1.5761641	NMPR-after_blood	non-classical
B_0157850_ZJC_A_CTGGCATAGAGCTGAAATAGCGAC	-1.1106485	-0.2220194	NMPR-after_blood	classical
B_0157850_ZJC_A_CTGGCATAGCCAAGACAACTCACC	-1.4212017	0.95413584	NMPR-after_blood	classical
B_0157850_ZJC_A_CTGGCATAGCGAGTAAGGTGCGAA	1.6007408	1.28599	NMPR-after_blood	non-classical
B_0157850_ZJC_A_CTGGCATAGCGAGTAATCCGTCTA	-0.934303	0.46427256	NMPR-after_blood	classical
B_0157850_ZJC_A_CTGGCATAGTCGTAGAGCTCGGTA	-1.1017733	0.8848607	NMPR-after_blood	classical
B_0157850_ZJC_A_CTGGCATAGTCTGTCAAAGGTACA	-0.26750118	0.58643013	NMPR-after_blood	classical
B_0157850_ZJC_A_CTGGCATATAGGATGAATTGAGGA	-1.2304012	0.7533611	NMPR-after_blood	classical
B_0157850_ZJC_A_CTGGCATATATCAGCACCTCTATC	-0.9155941	1.0235062	NMPR-after_blood	classical
B_0157850_ZJC_A_CTGGCATATCCGTCTAAACTCACC	-0.565111	0.10054939	NMPR-after_blood	classical
B_0157850_ZJC_A_CTGGCATATGGCTTCAACACAGAA	-0.5084396	0.57197237	NMPR-after_blood	classical
B_0157850_ZJC_A_CTGGCATATTCACGCAAAGACGGA	1.4160537	0.6420939	NMPR-after_blood	intermediated
B_0157850_ZJC_A_CTGTAGCCAAACATCGACACAGAA	0.3903402	-0.823196	NMPR-after_blood	classical
B_0157850_ZJC_A_CTGTAGCCAAACATCGCTGAGCCA	0.21776642	-1.1528661	NMPR-after_blood	classical
B_0157850_ZJC_A_CTGTAGCCAACGCTTAAGCCATGC	1.5751282	1.5415751	NMPR-after_blood	non-classical
B_0157850_ZJC_A_CTGTAGCCAACGTGATCAACCACA	-1.5300971	0.6681805	NMPR-after_blood	classical
B_0157850_ZJC_A_CTGTAGCCAAGAGATCCATACCAA	1.5957564	1.3166598	NMPR-after_blood	non-classical
B_0157850_ZJC_A_CTGTAGCCACAGCAGACATCAAGT	-0.9305468	0.7175822	NMPR-after_blood	classical
B_0157850_ZJC_A_CTGTAGCCACATTGGCAACCGAGA	0.41005218	-0.893083	NMPR-after_blood	classical
B_0157850_ZJC_A_CTGTAGCCACATTGGCTTCACGCA	-0.5811429	1.0520307	NMPR-after_blood	classical
B_0157850_ZJC_A_CTGTAGCCACTATGCACAACCACA	-0.76059306	0.963454	NMPR-after_blood	classical
B_0157850_ZJC_A_CTGTAGCCACTATGCAGGTGCGAA	-0.24648239	0.94460136	NMPR-after_blood	classical
B_0157850_ZJC_A_CTGTAGCCAGATCGCACAACCACA	0.54818696	-0.17760971	NMPR-after_blood	classical
B_0157850_ZJC_A_CTGTAGCCATCCTGTAGACTAGTA	-0.7634886	0.5615426	NMPR-after_blood	classical
B_0157850_ZJC_A_CTGTAGCCATTGGCTCAGATGTAC	-0.11824712	-0.5884915	NMPR-after_blood	classical
B_0157850_ZJC_A_CTGTAGCCCAATGGAAAACTCACC	1.4701253	1.5408772	NMPR-after_blood	non-classical
B_0157850_ZJC_A_CTGTAGCCCACCTTACACCTCCAA	1.5224001	0.87504697	NMPR-after_blood	non-classical
B_0157850_ZJC_A_CTGTAGCCCACTTCGAGCTAACGA	-0.88708955	0.1989281	NMPR-after_blood	classical
B_0157850_ZJC_A_CTGTAGCCCAGCGTTAGATAGACA	-1.1295358	0.9556816	NMPR-after_blood	classical
B_0157850_ZJC_A_CTGTAGCCCCAGTTCATGGTGGTA	1.5023732	0.5948953	NMPR-after_blood	intermediated
B_0157850_ZJC_A_CTGTAGCCCCGACAACAGCAGGAA	-1.431627	-0.08429716	NMPR-after_blood	classical
B_0157850_ZJC_A_CTGTAGCCCCGACAACGATGAATC	-0.4898292	0.3360842	NMPR-after_blood	classical
B_0157850_ZJC_A_CTGTAGCCCCGTGAGAAGAGTCAA	-1.351126	-0.16869876	NMPR-after_blood	classical
B_0157850_ZJC_A_CTGTAGCCCGACTGGATGGTGGTA	-1.5253824	1.0107956	NMPR-after_blood	classical
B_0157850_ZJC_A_CTGTAGCCCGCTGATCAAGGACAC	1.4809726	1.5536791	NMPR-after_blood	non-classical
B_0157850_ZJC_A_CTGTAGCCCTAAGGTCTGGTGGTA	1.4240713	1.4933574	NMPR-after_blood	non-classical
B_0157850_ZJC_A_CTGTAGCCGAACAGGCACACGACC	1.0142143	0.10338328	NMPR-after_blood	intermediated
B_0157850_ZJC_A_CTGTAGCCGACAGTGCATAGCGAC	-0.5731586	-1.5159504	NMPR-after_blood	classical
B_0157850_ZJC_A_CTGTAGCCGCCAAGACGTCGTAGA	1.5600939	0.8759057	NMPR-after_blood	non-classical
B_0157850_ZJC_A_CTGTAGCCGCTCGGTACTGGCATA	1.5832007	1.4695069	NMPR-after_blood	non-classical
B_0157850_ZJC_A_CTGTAGCCTCCGTCTACCATCCTC	-0.6877437	1.0392135	NMPR-after_blood	classical
B_0157850_ZJC_A_CTGTAGCCTGGTGGTAAACGCTTA	-1.5881269	0.32438672	NMPR-after_blood	classical
B_0157850_ZJC_A_GAACAGGCAACCGAGAGCGAGTAA	-0.31826568	1.0735242	NMPR-after_blood	classical
B_0157850_ZJC_A_GAACAGGCAACCGAGATCCGTCTA	-0.3602306	0.879613	NMPR-after_blood	classical
B_0157850_ZJC_A_GAACAGGCAACTCACCCCATCCTC	0.6951939	-0.099878095	NMPR-after_blood	classical
B_0157850_ZJC_A_GAACAGGCAATCCGTCCAAGGAGC	-1.297827	0.6008868	NMPR-after_blood	classical
B_0157850_ZJC_A_GAACAGGCACACAGAAGTACGCAA	-0.39190412	0.88957536	NMPR-after_blood	classical
B_0157850_ZJC_A_GAACAGGCAGATGTACGGAGAACA	1.2784907	0.4968093	NMPR-after_blood	intermediated
B_0157850_ZJC_A_GAACAGGCAGTCACTAATCATTCC	-0.5516348	0.65499324	NMPR-after_blood	classical
B_0157850_ZJC_A_GAACAGGCAGTGGTCATCTTCACA	0.19995408	-0.75135136	NMPR-after_blood	classical
B_0157850_ZJC_A_GAACAGGCATAGCGACAATCCGTC	0.8311877	-1.232851	NMPR-after_blood	intermediated
B_0157850_ZJC_A_GAACAGGCCAAGACTATGGCTTCA	1.5784098	1.4587551	NMPR-after_blood	non-classical
B_0157850_ZJC_A_GAACAGGCCCATCCTCATGCCTAA	9.214561e-05	-1.3146913	NMPR-after_blood	classical
B_0157850_ZJC_A_GAACAGGCCGACACACATTGAGGA	-1.0639385	-0.026513224	NMPR-after_blood	classical
B_0157850_ZJC_A_GAACAGGCCGACTGGAGTGTTCTA	-1.0908682	0.30374885	NMPR-after_blood	classical
B_0157850_ZJC_A_GAACAGGCCGCATACACAAGACTA	-0.54655725	1.4798841	NMPR-after_blood	classical
B_0157850_ZJC_A_GAACAGGCCTAAGGTCAGCCATGC	0.6477115	-0.05068092	NMPR-after_blood	classical
B_0157850_ZJC_A_GAACAGGCCTGAGCCACAAGGAGC	-0.20162275	0.49095225	NMPR-after_blood	classical
B_0157850_ZJC_A_GAACAGGCGAACAGGCAACTCACC	-1.1957847	-0.717115	NMPR-after_blood	classical
B_0157850_ZJC_A_GAACAGGCGACTAGTAAGCCATGC	-0.5325583	1.0515485	NMPR-after_blood	classical
B_0157850_ZJC_A_GAACAGGCGAGTTAGCCGCATACA	-1.0638696	1.0463337	NMPR-after_blood	classical
B_0157850_ZJC_A_GAACAGGCGAGTTAGCGAGTTAGC	-1.0703976	0.43551955	NMPR-after_blood	classical
B_0157850_ZJC_A_GAACAGGCGCTCGGTACGCATACA	-0.5629025	-0.3870646	NMPR-after_blood	classical
B_0157850_ZJC_A_GAACAGGCGGTGCGAAGATAGACA	-0.4392277	0.33219188	NMPR-after_blood	classical
B_0157850_ZJC_A_GAACAGGCGTGTTCTAGGAGAACA	-1.2153864	-0.005894414	NMPR-after_blood	classical
B_0157850_ZJC_A_GAATCTGAAACAACCAACGTATCA	0.60303074	-1.2942168	NMPR-after_blood	classical
B_0157850_ZJC_A_GAATCTGAAAGACGGAAGATGTAC	-0.73859787	-0.16016132	NMPR-after_blood	classical
B_0157850_ZJC_A_GAATCTGAACGTATCAGCCAAGAC	-0.5860994	0.32792556	NMPR-after_blood	classical
B_0157850_ZJC_A_GAATCTGAAGATGTACATTGAGGA	-0.30358836	0.45215747	NMPR-after_blood	classical
B_0157850_ZJC_A_GAATCTGAAGCCATGCTAGGATGA	1.5857009	1.42767	NMPR-after_blood	non-classical
B_0157850_ZJC_A_GAATCTGAAGCCATGCTGGAACAA	0.7194623	-0.12434619	NMPR-after_blood	classical
B_0157850_ZJC_A_GAATCTGAATAGCGACGGTGCGAA	-1.4759347	0.046235353	NMPR-after_blood	classical
B_0157850_ZJC_A_GAATCTGAATTGGCTCGCTAACGA	0.62806404	-0.99272215	NMPR-after_blood	classical
B_0157850_ZJC_A_GAATCTGACACTTCGAACAAGCTA	1.6816293	1.2032516	NMPR-after_blood	non-classical
B_0157850_ZJC_A_GAATCTGACATCAAGTGAATCTGA	-0.45441136	1.3785743	NMPR-after_blood	classical
B_0157850_ZJC_A_GAATCTGACCATCCTCATCCTGTA	-0.22348928	0.16312435	NMPR-after_blood	classical
B_0157850_ZJC_A_GAATCTGACCGTGAGACGACTGGA	0.29979897	-0.355399	NMPR-after_blood	classical
B_0157850_ZJC_A_GAATCTGACGACTGGAGATGAATC	-1.3621519	-0.31463477	NMPR-after_blood	classical
B_0157850_ZJC_A_GAATCTGACTAAGGTCAAGAGATC	-0.41330835	1.0133461	NMPR-after_blood	classical
B_0157850_ZJC_A_GAATCTGACTGAGCCACAGATCTG	0.9216944	0.20798525	NMPR-after_blood	intermediated
B_0157850_ZJC_A_GAATCTGACTGGCATATCTTCACA	-0.99984217	0.037025347	NMPR-after_blood	classical
B_0157850_ZJC_A_GAATCTGAGAATCTGAGAACAGGC	-0.26573923	0.52510065	NMPR-after_blood	classical
B_0157850_ZJC_A_GAATCTGAGATAGACAGCGAGTAA	0.49323618	0.38053247	NMPR-after_blood	intermediated
B_0157850_ZJC_A_GAATCTGAGCTAACGATGGTGGTA	-0.78079504	-0.52688885	NMPR-after_blood	classical
B_0157850_ZJC_A_GAATCTGAGGAGAACAGATGAATC	-1.3295206	-0.2603902	NMPR-after_blood	classical
B_0157850_ZJC_A_GAATCTGAGTACGCAAAAGAGATC	-0.54533744	-1.0975795	NMPR-after_blood	classical
B_0157850_ZJC_A_GAATCTGAGTACGCAATCCGTCTA	1.5785105	1.4717449	NMPR-after_blood	non-classical
B_0157850_ZJC_A_GAATCTGAGTGTTCTAGACTAGTA	-0.9602885	0.40398046	NMPR-after_blood	classical
B_0157850_ZJC_A_GAATCTGATAGGATGAAAGAGATC	-0.74622035	-0.5372592	NMPR-after_blood	classical
B_0157850_ZJC_A_GAATCTGATCTTCACAAATCCGTC	-0.16305344	0.42748263	NMPR-after_blood	classical
B_0157850_ZJC_A_GAATCTGATGAAGAGAGAGCTGAA	-1.4615961	0.8773362	NMPR-after_blood	classical
B_0157850_ZJC_A_GACAGTGCAAACATCGAATGTTGC	1.4850031	1.5415615	NMPR-after_blood	non-classical
B_0157850_ZJC_A_GACAGTGCAAGGTACATGGCTTCA	-0.5938387	0.9752795	NMPR-after_blood	classical
B_0157850_ZJC_A_GACAGTGCACAGATTCTATCAGCA	-0.98682415	1.2567322	NMPR-after_blood	classical
B_0157850_ZJC_A_GACAGTGCACCTCCAATAGGATGA	-0.11238881	-1.3275476	NMPR-after_blood	classical
B_0157850_ZJC_A_GACAGTGCACGCTCGACCTCCTGA	-1.5059463	0.1647917	NMPR-after_blood	classical
B_0157850_ZJC_A_GACAGTGCACGCTCGACGAACTTA	-1.0032665	-0.0726901	NMPR-after_blood	classical
B_0157850_ZJC_A_GACAGTGCACGTATCAGCCAAGAC	-0.6858967	0.6790754	NMPR-after_blood	classical
B_0157850_ZJC_A_GACAGTGCAGAGTCAACGCATACA	-0.4061472	0.98545766	NMPR-after_blood	classical
B_0157850_ZJC_A_GACAGTGCATAGCGACCTCAATGA	-0.4916993	0.8698352	NMPR-after_blood	classical
B_0157850_ZJC_A_GACAGTGCATCCTGTAAAACATCG	-0.54366845	0.73487246	NMPR-after_blood	classical
B_0157850_ZJC_A_GACAGTGCATTGAGGAAAACATCG	-0.4495697	0.5660721	NMPR-after_blood	classical
B_0157850_ZJC_A_GACAGTGCATTGGCTCTCTTCACA	1.2880019	0.5337521	NMPR-after_blood	classical
B_0157850_ZJC_A_GACAGTGCCAAGACTACTGTAGCC	0.4873067	0.07189223	NMPR-after_blood	classical
B_0157850_ZJC_A_GACAGTGCCAATGGAAGTGTTCTA	-0.4308172	0.6730511	NMPR-after_blood	classical
B_0157850_ZJC_A_GACAGTGCCCGACAACACAGCAGA	-0.6643344	0.30439374	NMPR-after_blood	classical
B_0157850_ZJC_A_GACAGTGCCCTCTATCCAACCACA	-0.4174155	-0.10896451	NMPR-after_blood	classical
B_0157850_ZJC_A_GACAGTGCCGACACACGACTAGTA	-1.0278642	-0.064582385	NMPR-after_blood	classical
B_0157850_ZJC_A_GACAGTGCCGACACACGTGTTCTA	-1.4888581	0.052267566	NMPR-after_blood	classical
B_0157850_ZJC_A_GACAGTGCCGCATACAAAGACGGA	-0.9265777	0.6737609	NMPR-after_blood	classical
B_0157850_ZJC_A_GACAGTGCCTGTAGCCAGCACCTC	1.5167465	1.5402849	NMPR-after_blood	non-classical
B_0157850_ZJC_A_GACAGTGCCTGTAGCCATTGGCTC	-0.9331731	-0.60980034	NMPR-after_blood	classical
B_0157850_ZJC_A_GACAGTGCGAACAGGCAACGCTTA	-0.63737404	-0.68685085	NMPR-after_blood	classical
B_0157850_ZJC_A_GACAGTGCGAACAGGCCTGAGCCA	-0.38762337	1.1146169	NMPR-after_blood	classical
B_0157850_ZJC_A_GACAGTGCGAGTTAGCGTACGCAA	-0.9922287	0.5909725	NMPR-after_blood	classical
B_0157850_ZJC_A_GACAGTGCGCGAGTAAAACCGAGA	-0.85595787	1.156131	NMPR-after_blood	classical
B_0157850_ZJC_A_GACAGTGCGTACGCAAACCTCCAA	-0.029324995	-0.9924318	NMPR-after_blood	classical
B_0157850_ZJC_A_GACAGTGCGTCTGTCAGAATCTGA	-0.42124525	1.2876401	NMPR-after_blood	classical
B_0157850_ZJC_A_GACTAGTAAACGTGATCGCATACA	-0.3220379	-1.0606196	NMPR-after_blood	classical
B_0157850_ZJC_A_GACTAGTAAAGAGATCAAGAGATC	-0.683636	1.2754872	NMPR-after_blood	classical
B_0157850_ZJC_A_GACTAGTAACACAGAAACACGACC	0.13536027	-1.0480034	NMPR-after_blood	classical
B_0157850_ZJC_A_GACTAGTAACAGCAGAATTGGCTC	-0.4654664	0.54532826	NMPR-after_blood	classical
B_0157850_ZJC_A_GACTAGTAACTATGCACATCAAGT	1.5706451	1.5080694	NMPR-after_blood	non-classical
B_0157850_ZJC_A_GACTAGTAACTATGCACCGTGAGA	-1.5082952	0.651494	NMPR-after_blood	classical
B_0157850_ZJC_A_GACTAGTAAGTACAAGATGCCTAA	-1.1408895	0.2134285	NMPR-after_blood	classical
B_0157850_ZJC_A_GACTAGTAAGTGGTCAGATAGACA	1.6529372	1.4411849	NMPR-after_blood	non-classical
B_0157850_ZJC_A_GACTAGTAATCATTCCAGTACAAG	-1.0039159	1.1150243	NMPR-after_blood	classical
B_0157850_ZJC_A_GACTAGTAATGCCTAAAGCCATGC	-0.20524682	-1.7376636	NMPR-after_blood	classical
B_0157850_ZJC_A_GACTAGTAATTGAGGATCTTCACA	1.4809917	1.5639718	NMPR-after_blood	non-classical
B_0157850_ZJC_A_GACTAGTACAACCACACCATCCTC	-1.2617698	-0.16366546	NMPR-after_blood	classical
B_0157850_ZJC_A_GACTAGTACGACACACCCTCCTGA	-0.72424793	0.9067423	NMPR-after_blood	classical
B_0157850_ZJC_A_GACTAGTACGCTGATCACGTATCA	0.8131528	-0.22493042	NMPR-after_blood	classical
B_0157850_ZJC_A_GACTAGTAGACAGTGCACCTCCAA	-1.5470448	0.6904684	NMPR-after_blood	classical
B_0157850_ZJC_A_GACTAGTAGACAGTGCAGCCATGC	-0.80220807	1.5895128	NMPR-after_blood	classical
B_0157850_ZJC_A_GACTAGTAGAGTTAGCTGGCTTCA	-1.294991	0.40187186	NMPR-after_blood	classical
B_0157850_ZJC_A_GACTAGTAGCTAACGAACGTATCA	1.4306427	1.0200526	NMPR-after_blood	non-classical
B_0157850_ZJC_A_GACTAGTAGGAGAACACCTCTATC	-1.1311165	-0.3304656	NMPR-after_blood	classical
B_0157850_ZJC_A_GAGCTGAAAACAACCAGAACAGGC	-0.550684	1.245853	NMPR-after_blood	classical
B_0157850_ZJC_A_GAGCTGAAAACGTGATGCTAACGA	-0.5274224	0.75935024	NMPR-after_blood	classical
B_0157850_ZJC_A_GAGCTGAAAACTCACCATCCTGTA	-0.4671871	1.4411782	NMPR-after_blood	classical
B_0157850_ZJC_A_GAGCTGAAAAGACGGACATACCAA	-0.38574627	0.46900645	NMPR-after_blood	classical
B_0157850_ZJC_A_GAGCTGAAAATGTTGCCTGGCATA	-1.258365	-1.0088739	NMPR-after_blood	classical
B_0157850_ZJC_A_GAGCTGAAAATGTTGCGAGTTAGC	-1.3109167	0.94865084	NMPR-after_blood	classical
B_0157850_ZJC_A_GAGCTGAAAATGTTGCTTCACGCA	0.3463181	-1.0438764	NMPR-after_blood	classical
B_0157850_ZJC_A_GAGCTGAAAGCACCTCTGGCTTCA	-1.4465091	-0.32993418	NMPR-after_blood	classical
B_0157850_ZJC_A_GAGCTGAAAGCAGGAAACAAGCTA	-1.2992063	0.8166241	NMPR-after_blood	classical
B_0157850_ZJC_A_GAGCTGAAATCCTGTACAATGGAA	-1.1287001	-0.32253245	NMPR-after_blood	classical
B_0157850_ZJC_A_GAGCTGAACAGATCTGAAGAGATC	-0.5042855	1.025508	NMPR-after_blood	classical
B_0157850_ZJC_A_GAGCTGAACCGAAGTACGCATACA	-1.2364622	-0.73948246	NMPR-after_blood	classical
B_0157850_ZJC_A_GAGCTGAACCTAATCCAAACATCG	-0.06816236	0.4972606	NMPR-after_blood	classical
B_0157850_ZJC_A_GAGCTGAACCTAATCCATAGCGAC	1.5473027	1.2891626	NMPR-after_blood	non-classical
B_0157850_ZJC_A_GAGCTGAACGACTGGAGTCGTAGA	-0.6448656	2.0958502	NMPR-after_blood	classical
B_0157850_ZJC_A_GAGCTGAACTCAATGACTGTAGCC	-0.4132176	0.12280506	NMPR-after_blood	classical
B_0157850_ZJC_A_GAGCTGAACTCAATGATGGCTTCA	-0.6647679	0.10364486	NMPR-after_blood	classical
B_0157850_ZJC_A_GAGCTGAACTGGCATAGACTAGTA	-0.7267168	1.5417562	NMPR-after_blood	classical
B_0157850_ZJC_A_GAGCTGAAGATAGACAGGAGAACA	-0.07640492	-1.6587079	NMPR-after_blood	classical
B_0157850_ZJC_A_GAGCTGAAGCTAACGAAAGAGATC	-0.7531055	-0.085871235	NMPR-after_blood	classical
B_0157850_ZJC_A_GAGCTGAAGCTCGGTACCATCCTC	-1.2521122	1.2199298	NMPR-after_blood	classical
B_0157850_ZJC_A_GAGCTGAAGTACGCAAATTGGCTC	-0.5270815	0.30557832	NMPR-after_blood	classical
B_0157850_ZJC_A_GAGCTGAAGTCGTAGAACATTGGC	-0.6153691	0.18645033	NMPR-after_blood	classical
B_0157850_ZJC_A_GAGCTGAATAGGATGACACCTTAC	1.40006	1.0279452	NMPR-after_blood	non-classical
B_0157850_ZJC_A_GAGCTGAATGGCTTCAGTCTGTCA	-0.6608673	1.3481144	NMPR-after_blood	classical
B_0157850_ZJC_A_GAGCTGAATGGTGGTACCAGTTCA	-1.6205634	0.67832613	NMPR-after_blood	classical
B_0157850_ZJC_A_GAGTTAGCAACTCACCGCCACATA	-0.14330012	1.3035874	NMPR-after_blood	intermediated
B_0157850_ZJC_A_GAGTTAGCAAGAGATCATTGAGGA	-0.6395674	1.0550966	NMPR-after_blood	classical
B_0157850_ZJC_A_GAGTTAGCAAGGACACCTGAGCCA	-0.58959424	-0.22087945	NMPR-after_blood	classical
B_0157850_ZJC_A_GAGTTAGCAAGGACACTCCGTCTA	0.4427487	0.47295797	NMPR-after_blood	intermediated
B_0157850_ZJC_A_GAGTTAGCACAAGCTAAACGTGAT	0.6466702	0.24911556	NMPR-after_blood	classical
B_0157850_ZJC_A_GAGTTAGCACACGACCATAGCGAC	0.01402855	1.0753044	NMPR-after_blood	intermediated
B_0157850_ZJC_A_GAGTTAGCACACGACCCGGATTGC	-0.6734285	1.1111	NMPR-after_blood	classical
B_0157850_ZJC_A_GAGTTAGCACAGATTCCCTAATCC	-0.68873274	0.9485267	NMPR-after_blood	classical
B_0157850_ZJC_A_GAGTTAGCACTATGCACCTCCTGA	-0.69574445	0.97131616	NMPR-after_blood	classical
B_0157850_ZJC_A_GAGTTAGCAGCACCTCCTGTAGCC	-1.4515691	1.0274335	NMPR-after_blood	classical
B_0157850_ZJC_A_GAGTTAGCAGCCATGCCAAGACTA	-0.5564326	0.17688304	NMPR-after_blood	classical
B_0157850_ZJC_A_GAGTTAGCAGTGGTCAAATCCGTC	-0.8945378	0.8187068	NMPR-after_blood	classical
B_0157850_ZJC_A_GAGTTAGCATTGAGGAATTGGCTC	-0.6753487	1.140167	NMPR-after_blood	classical
B_0157850_ZJC_A_GAGTTAGCCACTTCGACCTAATCC	0.3627143	0.02415244	NMPR-after_blood	classical
B_0157850_ZJC_A_GAGTTAGCCAGATCTGACAGATTC	-0.09053598	0.7281819	NMPR-after_blood	classical
B_0157850_ZJC_A_GAGTTAGCCGACACACACTATGCA	-0.7305403	0.62669533	NMPR-after_blood	classical
B_0157850_ZJC_A_GAGTTAGCCGGATTGCTATCAGCA	-0.40880522	1.0594875	NMPR-after_blood	classical
B_0157850_ZJC_A_GAGTTAGCCTGTAGCCAACGTGAT	0.44816732	-0.2278172	NMPR-after_blood	classical
B_0157850_ZJC_A_GAGTTAGCGACTAGTACAGATCTG	-0.9865394	0.101558626	NMPR-after_blood	classical
B_0157850_ZJC_A_GAGTTAGCGAGTTAGCAGTACAAG	1.5422385	0.9430329	NMPR-after_blood	non-classical
B_0157850_ZJC_A_GAGTTAGCGCGAGTAACCTCTATC	-0.80617815	0.95911986	NMPR-after_blood	classical
B_0157850_ZJC_A_GAGTTAGCGTACGCAATGGCTTCA	-1.5533348	0.8395181	NMPR-after_blood	classical
B_0157850_ZJC_A_GAGTTAGCTTCACGCAAGATCGCA	-1.076366	0.914896	NMPR-after_blood	classical
B_0157850_ZJC_A_GAGTTAGCTTCACGCACTGGCATA	-0.5091114	1.5924935	NMPR-after_blood	classical
B_0157850_ZJC_A_GATAGACAAAACATCGGAATCTGA	1.5230138	1.4808644	NMPR-after_blood	non-classical
B_0157850_ZJC_A_GATAGACAAACTCACCAACTCACC	-0.44617033	-1.2367545	NMPR-after_blood	classical
B_0157850_ZJC_A_GATAGACAAAGACGGAATTGGCTC	-1.2265866	1.1866131	NMPR-after_blood	classical
B_0157850_ZJC_A_GATAGACAACACAGAAACAGATTC	-0.35943317	0.9597086	NMPR-after_blood	classical
B_0157850_ZJC_A_GATAGACAACAGCAGAAAACATCG	-1.0730772	0.03157541	NMPR-after_blood	classical
B_0157850_ZJC_A_GATAGACAACAGCAGAACGTATCA	-1.3542856	0.6334342	NMPR-after_blood	classical
B_0157850_ZJC_A_GATAGACAACCTCCAAGCTAACGA	-1.6081545	-0.0104047125	NMPR-after_blood	classical
B_0157850_ZJC_A_GATAGACAAGATGTACTGGCTTCA	0.24246836	-0.6668125	NMPR-after_blood	classical
B_0157850_ZJC_A_GATAGACAAGCACCTCCAGCGTTA	-0.5203918	1.6238792	NMPR-after_blood	classical
B_0157850_ZJC_A_GATAGACAAGCAGGAACACCTTAC	-0.90133417	0.13230653	NMPR-after_blood	classical
B_0157850_ZJC_A_GATAGACAATTGAGGAAGCACCTC	-0.6220127	0.9207653	NMPR-after_blood	classical
B_0157850_ZJC_A_GATAGACACAAGACTACTCAATGA	-1.0165805	-0.29960063	NMPR-after_blood	classical
B_0157850_ZJC_A_GATAGACACAAGGAGCACGTATCA	-1.0575919	-0.3569079	NMPR-after_blood	classical
B_0157850_ZJC_A_GATAGACACAGATCTGACGCTCGA	-0.7355618	1.7039355	NMPR-after_blood	classical
B_0157850_ZJC_A_GATAGACACAGCGTTAAATGTTGC	-0.23767456	-1.7053126	NMPR-after_blood	classical
B_0157850_ZJC_A_GATAGACACCAGTTCAACGTATCA	1.4869894	0.5509968	NMPR-after_blood	intermediated
B_0157850_ZJC_A_GATAGACACCAGTTCATAGGATGA	-0.30395937	0.80804026	NMPR-after_blood	classical
B_0157850_ZJC_A_GATAGACAGAACAGGCAACGTGAT	-0.71134186	1.2293535	NMPR-after_blood	classical
B_0157850_ZJC_A_GATAGACAGAGCTGAATGAAGAGA	-0.20753054	-0.41753778	NMPR-after_blood	classical
B_0157850_ZJC_A_GATAGACAGAGTTAGCCAAGACTA	-1.5505956	-0.07085071	NMPR-after_blood	classical
B_0157850_ZJC_A_GATAGACAGCGAGTAAGATAGACA	0.19692722	0.5992427	NMPR-after_blood	classical
B_0157850_ZJC_A_GATAGACAGCTAACGACCGAAGTA	-0.7146458	1.5761844	NMPR-after_blood	classical
B_0157850_ZJC_A_GATAGACAGCTAACGATAGGATGA	-1.239392	0.9713607	NMPR-after_blood	classical
B_0157850_ZJC_A_GATAGACATAGGATGAGCTCGGTA	-0.85959214	0.36022204	NMPR-after_blood	classical
B_0157850_ZJC_A_GATAGACATTCACGCAGCTCGGTA	-1.0025116	1.4021628	NMPR-after_blood	classical
B_0157850_ZJC_A_GATGAATCAACCGAGAAACAACCA	-1.5701503	-0.045742687	NMPR-after_blood	classical
B_0157850_ZJC_A_GATGAATCAAGAGATCACACAGAA	-0.7025584	1.3974235	NMPR-after_blood	classical
B_0157850_ZJC_A_GATGAATCAAGAGATCCAACCACA	-0.66610914	1.800667	NMPR-after_blood	classical
B_0157850_ZJC_A_GATGAATCAAGGACACACACGACC	-1.3480273	0.45888582	NMPR-after_blood	classical
B_0157850_ZJC_A_GATGAATCAATCCGTCAACCGAGA	-1.2815642	-1.0029804	NMPR-after_blood	classical
B_0157850_ZJC_A_GATGAATCACCACTGTAGTGGTCA	-1.290379	-0.16089714	NMPR-after_blood	classical
B_0157850_ZJC_A_GATGAATCAGATCGCACGCTGATC	-0.92929494	0.65571064	NMPR-after_blood	classical
B_0157850_ZJC_A_GATGAATCAGCACCTCCAGATCTG	-1.056088	0.08656092	NMPR-after_blood	classical
B_0157850_ZJC_A_GATGAATCAGCACCTCCCATCCTC	-0.7077274	-1.1123357	NMPR-after_blood	classical
B_0157850_ZJC_A_GATGAATCAGTACAAGCATCAAGT	0.43841308	-0.46901926	NMPR-after_blood	classical
B_0157850_ZJC_A_GATGAATCATCCTGTACCTCCTGA	-0.10745266	0.5653442	NMPR-after_blood	classical
B_0157850_ZJC_A_GATGAATCATCCTGTAGCCACATA	-0.55501574	1.303048	NMPR-after_blood	classical
B_0157850_ZJC_A_GATGAATCATTGAGGAGTCTGTCA	-1.3360463	-1.0995525	NMPR-after_blood	classical
B_0157850_ZJC_A_GATGAATCCAGCGTTAAACGTGAT	-0.181334	0.87688273	NMPR-after_blood	classical
B_0157850_ZJC_A_GATGAATCCCGTGAGACCTCCTGA	1.617787	1.2951547	NMPR-after_blood	non-classical
B_0157850_ZJC_A_GATGAATCCGACACACTGAAGAGA	-0.9270249	1.1422106	NMPR-after_blood	classical
B_0157850_ZJC_A_GATGAATCCGACTGGAATCATTCC	-1.0396938	0.8901973	NMPR-after_blood	classical
B_0157850_ZJC_A_GATGAATCCGACTGGACCTCTATC	-0.31731027	-0.76024103	NMPR-after_blood	classical
B_0157850_ZJC_A_GATGAATCCTCAATGAAAACATCG	-0.19717985	0.51629615	NMPR-after_blood	classical
B_0157850_ZJC_A_GATGAATCCTGTAGCCTGGCTTCA	-0.25092587	0.81175786	NMPR-after_blood	classical
B_0157850_ZJC_A_GATGAATCGACAGTGCCCGACAAC	-0.96832186	0.7366129	NMPR-after_blood	classical
B_0157850_ZJC_A_GATGAATCGCCAAGACAGTGGTCA	-0.57050204	-0.045438524	NMPR-after_blood	classical
B_0157850_ZJC_A_GATGAATCGCGAGTAACCTAATCC	1.5141053	1.5579944	NMPR-after_blood	non-classical
B_0157850_ZJC_A_GATGAATCGGAGAACAACTATGCA	-0.036997803	-0.022561796	NMPR-after_blood	classical
B_0157850_ZJC_A_GATGAATCGGTGCGAACACCTTAC	0.36185867	-0.5491952	NMPR-after_blood	classical
B_0157850_ZJC_A_GATGAATCTATCAGCAAACAACCA	-1.052045	-0.7540169	NMPR-after_blood	classical
B_0157850_ZJC_A_GATGAATCTATCAGCAATCATTCC	-0.1114684	0.32505178	NMPR-after_blood	classical
B_0157850_ZJC_A_GCCAAGACAAACATCGAATGTTGC	-0.6500543	1.2936552	NMPR-after_blood	classical
B_0157850_ZJC_A_GCCAAGACAAGGTACAGCTAACGA	0.7719423	-0.19378518	NMPR-after_blood	classical
B_0157850_ZJC_A_GCCAAGACAATCCGTCAACGTGAT	1.4797989	1.3229849	NMPR-after_blood	non-classical
B_0157850_ZJC_A_GCCAAGACAATCCGTCGCCAAGAC	-0.026327167	-0.6342493	NMPR-after_blood	classical
B_0157850_ZJC_A_GCCAAGACACACGACCAACGTGAT	-1.3862702	0.5627059	NMPR-after_blood	classical
B_0157850_ZJC_A_GCCAAGACACAGCAGAATGCCTAA	-0.8046633	1.0593352	NMPR-after_blood	classical
B_0157850_ZJC_A_GCCAAGACAGAGTCAAATTGAGGA	-0.66789865	0.2865771	NMPR-after_blood	classical
B_0157850_ZJC_A_GCCAAGACAGTACAAGGTCTGTCA	-0.59781224	0.81134903	NMPR-after_blood	classical
B_0157850_ZJC_A_GCCAAGACATTGGCTCCGGATTGC	1.5267868	1.4741651	NMPR-after_blood	non-classical
B_0157850_ZJC_A_GCCAAGACCCAGTTCACAAGGAGC	-1.2832894	0.21572283	NMPR-after_blood	classical
B_0157850_ZJC_A_GCCAAGACCCGAAGTACCATCCTC	-1.2188834	0.36576506	NMPR-after_blood	classical
B_0157850_ZJC_A_GCCAAGACCCGTGAGACAAGGAGC	-1.0308819	0.99095494	NMPR-after_blood	classical
B_0157850_ZJC_A_GCCAAGACCCTCCTGAGTGTTCTA	1.4525645	0.58429617	NMPR-after_blood	intermediated
B_0157850_ZJC_A_GCCAAGACCGAACTTAACCTCCAA	0.6619566	-0.058785617	NMPR-after_blood	classical
B_0157850_ZJC_A_GCCAAGACCGAACTTAGACAGTGC	-0.28977752	1.0369349	NMPR-after_blood	classical
B_0157850_ZJC_A_GCCAAGACCGACTGGAAGAGTCAA	0.06486586	0.32838953	NMPR-after_blood	classical
B_0157850_ZJC_A_GCCAAGACCGCATACAAGCAGGAA	-0.2801512	-0.5929455	NMPR-after_blood	classical
B_0157850_ZJC_A_GCCAAGACCGGATTGCAACAACCA	-1.5583432	0.8618448	NMPR-after_blood	classical
B_0157850_ZJC_A_GCCAAGACCTCAATGAGATAGACA	0.6557092	-0.29334587	NMPR-after_blood	classical
B_0157850_ZJC_A_GCCAAGACCTGAGCCATAGGATGA	-0.32805827	0.9486075	NMPR-after_blood	classical
B_0157850_ZJC_A_GCCAAGACGAGTTAGCCATACCAA	-1.1935908	-0.1829301	NMPR-after_blood	classical
B_0157850_ZJC_A_GCCAAGACGCCAAGACCAATGGAA	-0.5558298	-0.64641625	NMPR-after_blood	classical
B_0157850_ZJC_A_GCCAAGACGCCACATAAAGGTACA	1.6014727	0.9717282	NMPR-after_blood	non-classical
B_0157850_ZJC_A_GCCAAGACGGTGCGAAACAAGCTA	-1.1748596	0.27058765	NMPR-after_blood	classical
B_0157850_ZJC_A_GCCAAGACGGTGCGAAGGAGAACA	-0.25921705	0.62458724	NMPR-after_blood	classical
B_0157850_ZJC_A_GCCAAGACGTACGCAAATCCTGTA	-0.5356228	1.4760573	NMPR-after_blood	classical
B_0157850_ZJC_A_GCCAAGACTGGAACAACTGAGCCA	-0.39597234	0.7697239	NMPR-after_blood	classical
B_0157850_ZJC_A_GCCAAGACTGGCTTCATCTTCACA	-0.94752145	1.4430944	NMPR-after_blood	classical
B_0157850_ZJC_A_GCCACATAAACGCTTAAGGCTAAC	-0.14774245	0.8446278	NMPR-after_blood	intermediated
B_0157850_ZJC_A_GCCACATAAAGACGGATATCAGCA	-0.0536105	0.54309344	NMPR-after_blood	classical
B_0157850_ZJC_A_GCCACATAAAGGACACTGGCTTCA	-0.73508394	0.18324752	NMPR-after_blood	classical
B_0157850_ZJC_A_GCCACATAAAGGTACAATTGAGGA	0.809488	-0.92412966	NMPR-after_blood	intermediated
B_0157850_ZJC_A_GCCACATAAATGTTGCGACAGTGC	1.6010878	1.4565872	NMPR-after_blood	non-classical
B_0157850_ZJC_A_GCCACATAACATTGGCTTCACGCA	-0.85675347	1.2223685	NMPR-after_blood	classical
B_0157850_ZJC_A_GCCACATAACCTCCAAAATCCGTC	0.64455825	0.6339673	NMPR-after_blood	intermediated
B_0157850_ZJC_A_GCCACATAACGTATCACAAGGAGC	-1.4417233	0.5194819	NMPR-after_blood	classical
B_0157850_ZJC_A_GCCACATAAGATGTACACAAGCTA	0.20232013	-0.8001606	NMPR-after_blood	classical
B_0157850_ZJC_A_GCCACATAAGATGTACGAATCTGA	-0.21923915	0.20265393	NMPR-after_blood	classical
B_0157850_ZJC_A_GCCACATAAGCCATGCCAATGGAA	-1.2728664	0.8408236	NMPR-after_blood	classical
B_0157850_ZJC_A_GCCACATAAGGCTAACCCTAATCC	-0.7349533	1.2758536	NMPR-after_blood	classical
B_0157850_ZJC_A_GCCACATAAGTACAAGCCGAAGTA	0.71683156	-0.29347852	NMPR-after_blood	classical
B_0157850_ZJC_A_GCCACATAATGCCTAAAATCCGTC	1.594503	1.1625009	NMPR-after_blood	non-classical
B_0157850_ZJC_A_GCCACATAATTGGCTCAATCCGTC	-0.9752626	-0.46629372	NMPR-after_blood	classical
B_0157850_ZJC_A_GCCACATACAACCACAATCCTGTA	-1.5304811	0.00063930516	NMPR-after_blood	classical
B_0157850_ZJC_A_GCCACATACAAGACTACGGATTGC	-0.11098067	0.21340612	NMPR-after_blood	classical
B_0157850_ZJC_A_GCCACATACGACACACAATGTTGC	-0.9433011	0.89340115	NMPR-after_blood	classical
B_0157850_ZJC_A_GCCACATACGACACACTCTTCACA	0.7933673	-0.026233833	NMPR-after_blood	classical
B_0157850_ZJC_A_GCCACATAGATAGACACCAGTTCA	-0.5272396	0.44308335	NMPR-after_blood	classical
B_0157850_ZJC_A_GCCACATAGCCACATACAGCGTTA	-0.94643974	-0.028678246	NMPR-after_blood	classical
B_0157850_ZJC_A_GCCACATAGCGAGTAACGGATTGC	0.53070164	0.0442233	NMPR-after_blood	classical
B_0157850_ZJC_A_GCCACATAGCGAGTAATGGTGGTA	-1.2077146	-0.316736	NMPR-after_blood	classical
B_0157850_ZJC_A_GCCACATATGAAGAGAACAAGCTA	-0.40876964	1.1471525	NMPR-after_blood	classical
B_0157850_ZJC_A_GCCACATATGGAACAAAGCCATGC	0.89397997	-1.4148327	NMPR-after_blood	intermediated
B_0157850_ZJC_A_GCCACATATGGTGGTAGTACGCAA	-0.78425837	1.4148585	NMPR-after_blood	classical
B_0157850_ZJC_A_GCGAGTAAAAGGTACAAGTACAAG	-0.6145012	1.0256457	NMPR-after_blood	classical
B_0157850_ZJC_A_GCGAGTAAACACAGAACTCAATGA	0.17995448	-1.506101	NMPR-after_blood	classical
B_0157850_ZJC_A_GCGAGTAAACGCTCGACAATGGAA	-1.6662223	0.006266218	NMPR-after_blood	classical
B_0157850_ZJC_A_GCGAGTAAAGATCGCAAACGCTTA	1.5166559	1.5759538	NMPR-after_blood	non-classical
B_0157850_ZJC_A_GCGAGTAAAGATCGCAAACGTGAT	-0.14511552	-0.54170656	NMPR-after_blood	classical
B_0157850_ZJC_A_GCGAGTAAAGATGTACAAGACGGA	0.37367174	-0.103747815	NMPR-after_blood	classical
B_0157850_ZJC_A_GCGAGTAAAGCCATGCCGAACTTA	-1.007554	0.65323627	NMPR-after_blood	classical
B_0157850_ZJC_A_GCGAGTAAAGTACAAGCAGCGTTA	-1.6936915	0.23441835	NMPR-after_blood	classical
B_0157850_ZJC_A_GCGAGTAAAGTCACTAAACCGAGA	-0.26220438	1.1113135	NMPR-after_blood	classical
B_0157850_ZJC_A_GCGAGTAAAGTCACTAAACGTGAT	-1.1237956	-0.09693566	NMPR-after_blood	classical
B_0157850_ZJC_A_GCGAGTAAATGCCTAAACCACTGT	-1.141504	0.6783543	NMPR-after_blood	classical
B_0157850_ZJC_A_GCGAGTAAATTGGCTCTGAAGAGA	0.28587434	-0.1385229	NMPR-after_blood	classical
B_0157850_ZJC_A_GCGAGTAACAAGGAGCATCATTCC	-1.0935943	1.3724749	NMPR-after_blood	classical
B_0157850_ZJC_A_GCGAGTAACAGCGTTACTGGCATA	1.5992343	0.83775496	NMPR-after_blood	non-classical
B_0157850_ZJC_A_GCGAGTAACCATCCTCGTACGCAA	-0.20194037	-1.6177957	NMPR-after_blood	classical
B_0157850_ZJC_A_GCGAGTAACGAACTTAAAGACGGA	0.6161773	-0.8991607	NMPR-after_blood	classical
B_0157850_ZJC_A_GCGAGTAACGACACACAAGGTACA	1.5026186	1.289947	NMPR-after_blood	non-classical
B_0157850_ZJC_A_GCGAGTAACTGTAGCCCATACCAA	1.3986527	-0.56829876	NMPR-after_blood	intermediated
B_0157850_ZJC_A_GCGAGTAAGATGAATCTAGGATGA	1.5922598	1.3337764	NMPR-after_blood	non-classical
B_0157850_ZJC_A_GCGAGTAAGCGAGTAACTCAATGA	1.6355902	1.1878601	NMPR-after_blood	non-classical
B_0157850_ZJC_A_GCGAGTAAGGTGCGAACTCAATGA	1.7128906	1.25067	NMPR-after_blood	non-classical
B_0157850_ZJC_A_GCGAGTAATCCGTCTAAACGCTTA	-1.5577973	0.16799189	NMPR-after_blood	classical
B_0157850_ZJC_A_GCGAGTAATCCGTCTAACCACTGT	1.199728	-0.7653464	NMPR-after_blood	intermediated
B_0157850_ZJC_A_GCGAGTAATCCGTCTAGCGAGTAA	-1.2625018	0.61581206	NMPR-after_blood	classical
B_0157850_ZJC_A_GCGAGTAATCTTCACAAACTCACC	-1.0194595	0.93148375	NMPR-after_blood	classical
B_0157850_ZJC_A_GCGAGTAATGGAACAAAGCAGGAA	-0.34757707	0.8812149	NMPR-after_blood	classical
B_0157850_ZJC_A_GCGAGTAATGGTGGTAGTCTGTCA	0.5824142	-0.4419534	NMPR-after_blood	classical
B_0157850_ZJC_A_GCTAACGAAAACATCGAACGCTTA	-0.48307362	-0.01618116	NMPR-after_blood	classical
B_0157850_ZJC_A_GCTAACGAAACAACCACAAGACTA	-0.38649482	1.0409932	NMPR-after_blood	classical
B_0157850_ZJC_A_GCTAACGAAACAACCACACTTCGA	-1.2185564	0.5970205	NMPR-after_blood	classical
B_0157850_ZJC_A_GCTAACGAAACGCTTAGGTGCGAA	-0.22734457	-0.4433967	NMPR-after_blood	classical
B_0157850_ZJC_A_GCTAACGAAAGACGGACACCTTAC	1.0709529	-1.0405005	NMPR-after_blood	intermediated
B_0157850_ZJC_A_GCTAACGAAAGAGATCACAGATTC	1.5792568	0.8793132	NMPR-after_blood	non-classical
B_0157850_ZJC_A_GCTAACGAAATCCGTCCTGGCATA	-1.01839	-0.46644923	NMPR-after_blood	intermediated
B_0157850_ZJC_A_GCTAACGAACATTGGCAACTCACC	-1.1628954	0.77097505	NMPR-after_blood	classical
B_0157850_ZJC_A_GCTAACGAACCACTGTCCAGTTCA	-1.451321	0.6565288	NMPR-after_blood	classical
B_0157850_ZJC_A_GCTAACGAAGAGTCAACCGACAAC	1.0011054	0.16393292	NMPR-after_blood	intermediated
B_0157850_ZJC_A_GCTAACGAAGAGTCAACGACACAC	-0.21949999	0.8058219	NMPR-after_blood	classical
B_0157850_ZJC_A_GCTAACGAAGAGTCAATATCAGCA	-0.6647363	1.3907976	NMPR-after_blood	classical
B_0157850_ZJC_A_GCTAACGAAGATCGCACTGGCATA	1.5381914	1.3825142	NMPR-after_blood	non-classical
B_0157850_ZJC_A_GCTAACGAATCATTCCAAACATCG	-0.23460005	-0.72582096	NMPR-after_blood	classical
B_0157850_ZJC_A_GCTAACGAATCATTCCATAGCGAC	-0.4663278	1.1207579	NMPR-after_blood	classical
B_0157850_ZJC_A_GCTAACGAATCATTCCGTCTGTCA	0.7892771	-0.49200684	NMPR-after_blood	classical
B_0157850_ZJC_A_GCTAACGAATTGAGGAGGAGAACA	1.4255939	0.6142014	NMPR-after_blood	intermediated
B_0157850_ZJC_A_GCTAACGACAACCACAAAGAGATC	-0.27869537	0.6963311	NMPR-after_blood	classical
B_0157850_ZJC_A_GCTAACGACAACCACACGACTGGA	0.85411406	-0.80329907	NMPR-after_blood	intermediated
B_0157850_ZJC_A_GCTAACGACCAGTTCAATCATTCC	1.5864981	0.8947899	NMPR-after_blood	non-classical
B_0157850_ZJC_A_GCTAACGACCATCCTCCTGTAGCC	-0.963854	0.53748053	NMPR-after_blood	classical
B_0157850_ZJC_A_GCTAACGACCTAATCCACGTATCA	1.8205057	1.4499769	NMPR-after_blood	non-classical
B_0157850_ZJC_A_GCTAACGACTCAATGACCTCTATC	0.4686677	-0.13005915	NMPR-after_blood	classical
B_0157850_ZJC_A_GCTAACGACTGTAGCCGTCTGTCA	-1.0259907	1.3577836	NMPR-after_blood	classical
B_0157850_ZJC_A_GCTAACGAGAATCTGAAGCACCTC	-0.18113318	-1.7294434	NMPR-after_blood	classical
B_0157850_ZJC_A_GCTAACGAGACAGTGCGTCGTAGA	0.4895286	-0.12884444	NMPR-after_blood	classical
B_0157850_ZJC_A_GCTAACGAGAGCTGAACGACACAC	-0.22612153	0.45440012	NMPR-after_blood	classical
B_0157850_ZJC_A_GCTAACGAGATAGACAGACAGTGC	-0.48836985	0.47825328	NMPR-after_blood	classical
B_0157850_ZJC_A_GCTAACGAGCGAGTAAAACGCTTA	-0.85589355	0.76979125	NMPR-after_blood	classical
B_0157850_ZJC_A_GCTAACGAGCTCGGTAACTATGCA	1.4782917	1.4965764	NMPR-after_blood	non-classical
B_0157850_ZJC_A_GCTAACGATATCAGCACAGCGTTA	0.898371	-0.15607782	NMPR-after_blood	classical
B_0157850_ZJC_A_GCTAACGATATCAGCACTAAGGTC	1.7227002	1.2151006	NMPR-after_blood	non-classical
B_0157850_ZJC_A_GCTAACGATCTTCACAATAGCGAC	-0.4000883	1.071091	NMPR-after_blood	classical
B_0157850_ZJC_A_GCTAACGATGAAGAGATCTTCACA	-1.1485201	-0.46627998	NMPR-after_blood	classical
B_0157850_ZJC_A_GCTAACGATGGTGGTACGGATTGC	-0.60843617	0.38251075	NMPR-after_blood	classical
B_0157850_ZJC_A_GCTCGGTAAACCGAGAATCCTGTA	-0.6855699	0.00016975802	NMPR-after_blood	classical
B_0157850_ZJC_A_GCTCGGTAAACTCACCAAGACGGA	-0.96485794	0.58321965	NMPR-after_blood	classical
B_0157850_ZJC_A_GCTCGGTAAACTCACCCTCAATGA	-0.5253221	1.0173641	NMPR-after_blood	classical
B_0157850_ZJC_A_GCTCGGTAAAGACGGACAGCGTTA	-0.8404823	0.74042416	NMPR-after_blood	classical
B_0157850_ZJC_A_GCTCGGTAAAGAGATCACCACTGT	-0.8008025	1.139481	NMPR-after_blood	classical
B_0157850_ZJC_A_GCTCGGTAAAGAGATCCCGAAGTA	-0.99099845	0.7718442	NMPR-after_blood	classical
B_0157850_ZJC_A_GCTCGGTAAAGGTACAAGTCACTA	-1.2524933	-0.044053886	NMPR-after_blood	classical
B_0157850_ZJC_A_GCTCGGTAAAGGTACAGCGAGTAA	0.36894527	-0.69792217	NMPR-after_blood	classical
B_0157850_ZJC_A_GCTCGGTAAAGGTACAGGAGAACA	-1.2925898	-0.3383386	NMPR-after_blood	classical
B_0157850_ZJC_A_GCTCGGTAAATCCGTCGAGCTGAA	-1.482324	0.08610743	NMPR-after_blood	classical
B_0157850_ZJC_A_GCTCGGTAACAGATTCATGCCTAA	1.5165597	1.1283219	NMPR-after_blood	non-classical
B_0157850_ZJC_A_GCTCGGTAACAGCAGAATTGAGGA	-0.9174246	-0.4893635	NMPR-after_blood	classical
B_0157850_ZJC_A_GCTCGGTAACGCTCGACGACACAC	-0.18269964	0.92983276	NMPR-after_blood	intermediated
B_0157850_ZJC_A_GCTCGGTAACGTATCAGCTAACGA	-0.30870178	0.68076223	NMPR-after_blood	classical
B_0157850_ZJC_A_GCTCGGTAATGCCTAAGTCGTAGA	-0.3882122	0.4689032	NMPR-after_blood	classical
B_0157850_ZJC_A_GCTCGGTACAACCACAACAGCAGA	-0.8217853	0.9741188	NMPR-after_blood	classical
B_0157850_ZJC_A_GCTCGGTACACCTTACCACTTCGA	1.0421026	0.2571849	NMPR-after_blood	intermediated
B_0157850_ZJC_A_GCTCGGTACAGATCTGACCACTGT	-0.8604627	-0.34642732	NMPR-after_blood	classical
B_0157850_ZJC_A_GCTCGGTACCGAAGTATGGTGGTA	1.400676	1.516946	NMPR-after_blood	non-classical
B_0157850_ZJC_A_GCTCGGTACCGAAGTATTCACGCA	0.21842474	0.14601356	NMPR-after_blood	classical
B_0157850_ZJC_A_GCTCGGTACCGACAACAGTACAAG	0.35022625	-0.8563288	NMPR-after_blood	classical
B_0157850_ZJC_A_GCTCGGTACCGTGAGAAGAGTCAA	-1.0515139	-0.7637905	NMPR-after_blood	classical
B_0157850_ZJC_A_GCTCGGTACCGTGAGAGATGAATC	-0.5671538	0.24454448	NMPR-after_blood	classical
B_0157850_ZJC_A_GCTCGGTACCTAATCCCCATCCTC	1.5969448	0.9372224	NMPR-after_blood	non-classical
B_0157850_ZJC_A_GCTCGGTACGACTGGACTGGCATA	0.7321895	-1.2003115	NMPR-after_blood	intermediated
B_0157850_ZJC_A_GCTCGGTACTGGCATAACATTGGC	-1.1786485	-0.12909634	NMPR-after_blood	classical
B_0157850_ZJC_A_GCTCGGTACTGTAGCCATCCTGTA	-0.6094072	1.1585897	NMPR-after_blood	classical
B_0157850_ZJC_A_GCTCGGTAGATGAATCAACAACCA	0.33804268	0.25924292	NMPR-after_blood	classical
B_0157850_ZJC_A_GCTCGGTATATCAGCAAGATGTAC	-0.8306501	0.7664642	NMPR-after_blood	classical
B_0157850_ZJC_A_GGAGAACAAAACATCGGAATCTGA	-0.4690957	-0.10166253	NMPR-after_blood	classical
B_0157850_ZJC_A_GGAGAACAAACCGAGATAGGATGA	-1.0618855	-0.41868937	NMPR-after_blood	classical
B_0157850_ZJC_A_GGAGAACAACTATGCAATTGGCTC	-0.28460455	0.0034707347	NMPR-after_blood	classical
B_0157850_ZJC_A_GGAGAACAACTATGCACCATCCTC	0.15331423	0.44510722	NMPR-after_blood	intermediated
B_0157850_ZJC_A_GGAGAACAAGAGTCAAAGATGTAC	1.5687602	1.505862	NMPR-after_blood	non-classical
B_0157850_ZJC_A_GGAGAACAATAGCGACCGGATTGC	-0.88586175	1.019227	NMPR-after_blood	classical
B_0157850_ZJC_A_GGAGAACACAAGGAGCAGTCACTA	-0.38845894	0.9509376	NMPR-after_blood	classical
B_0157850_ZJC_A_GGAGAACACATACCAAGATGAATC	-0.99174035	1.115791	NMPR-after_blood	classical
B_0157850_ZJC_A_GGAGAACACCGAAGTACCTCTATC	0.3700222	0.41386	NMPR-after_blood	classical
B_0157850_ZJC_A_GGAGAACACCGACAACAGAGTCAA	-0.84180766	0.41363916	NMPR-after_blood	classical
B_0157850_ZJC_A_GGAGAACACGACTGGAAAGACGGA	-0.61435217	1.4490328	NMPR-after_blood	classical
B_0157850_ZJC_A_GGAGAACACGACTGGACTGGCATA	-0.30040863	-0.7251483	NMPR-after_blood	classical
B_0157850_ZJC_A_GGAGAACACGCTGATCCCTCTATC	-1.8260953	0.10836251	NMPR-after_blood	classical
B_0157850_ZJC_A_GGAGAACACTCAATGACCGACAAC	-0.6780826	1.2516739	NMPR-after_blood	classical
B_0157850_ZJC_A_GGAGAACACTGGCATACTGTAGCC	-1.2291048	-0.7887905	NMPR-after_blood	classical
B_0157850_ZJC_A_GGAGAACAGAACAGGCCGCATACA	-0.9990211	-0.459586	NMPR-after_blood	classical
B_0157850_ZJC_A_GGAGAACAGAATCTGATGGCTTCA	-1.1842284	-0.90817094	NMPR-after_blood	classical
B_0157850_ZJC_A_GGAGAACAGAGTTAGCAAGGTACA	-1.4072053	0.24314441	NMPR-after_blood	classical
B_0157850_ZJC_A_GGAGAACAGATGAATCACAGATTC	0.48810545	0.17713544	NMPR-after_blood	classical
B_0157850_ZJC_A_GGAGAACAGCCAAGACAAGAGATC	-1.146548	-0.065261506	NMPR-after_blood	classical
B_0157850_ZJC_A_GGAGAACAGCCACATAGACTAGTA	0.4909193	-0.14191699	NMPR-after_blood	classical
B_0157850_ZJC_A_GGAGAACAGCTCGGTATTCACGCA	-0.66063243	0.37228683	NMPR-after_blood	classical
B_0157850_ZJC_A_GGAGAACAGTACGCAAACAGCAGA	-0.45260704	1.2253869	NMPR-after_blood	classical
B_0157850_ZJC_A_GGAGAACAGTGTTCTAAGGCTAAC	1.39474	0.3717072	NMPR-after_blood	intermediated
B_0157850_ZJC_A_GGAGAACATAGGATGAGTGTTCTA	-0.6517523	0.41548526	NMPR-after_blood	classical
B_0157850_ZJC_A_GGAGAACATAGGATGATGGAACAA	-0.20380858	0.36453182	NMPR-after_blood	classical
B_0157850_ZJC_A_GGAGAACATTCACGCAGATGAATC	-1.0395459	1.2029206	NMPR-after_blood	classical
B_0157850_ZJC_A_GGAGAACATTCACGCAGCTAACGA	-1.4199785	-0.3707074	NMPR-after_blood	classical
B_0157850_ZJC_A_GGTGCGAAAAACATCGTCTTCACA	-0.53129554	1.5730522	NMPR-after_blood	classical
B_0157850_ZJC_A_GGTGCGAAAAGAGATCACGCTCGA	-0.8395173	-0.3879329	NMPR-after_blood	classical
B_0157850_ZJC_A_GGTGCGAAACAGCAGACTCAATGA	-0.75162053	1.5822299	NMPR-after_blood	classical
B_0157850_ZJC_A_GGTGCGAAACAGCAGATCTTCACA	-0.76375085	0.8829062	NMPR-after_blood	classical
B_0157850_ZJC_A_GGTGCGAAACATTGGCCAGATCTG	-0.55417454	0.15091252	NMPR-after_blood	classical
B_0157850_ZJC_A_GGTGCGAAAGATCGCAATAGCGAC	-1.4102814	-0.30812427	NMPR-after_blood	classical
B_0157850_ZJC_A_GGTGCGAAAGCACCTCCCTCTATC	-0.5440515	-0.033997554	NMPR-after_blood	classical
B_0157850_ZJC_A_GGTGCGAAAGCACCTCGACTAGTA	-0.51741534	0.44450778	NMPR-after_blood	classical
B_0157850_ZJC_A_GGTGCGAAAGGCTAACCGACTGGA	1.6117793	1.3038335	NMPR-after_blood	non-classical
B_0157850_ZJC_A_GGTGCGAAAGGCTAACTGAAGAGA	-0.6853711	-0.06263577	NMPR-after_blood	classical
B_0157850_ZJC_A_GGTGCGAAAGTACAAGCAAGACTA	1.4704543	1.3713304	NMPR-after_blood	non-classical
B_0157850_ZJC_A_GGTGCGAAAGTACAAGCAAGGAGC	-0.81897235	0.35115036	NMPR-after_blood	classical
B_0157850_ZJC_A_GGTGCGAAATAGCGACACATTGGC	-1.1726475	-0.03104702	NMPR-after_blood	classical
B_0157850_ZJC_A_GGTGCGAAATCCTGTAAAGGTACA	-0.6173143	1.3653523	NMPR-after_blood	classical
B_0157850_ZJC_A_GGTGCGAAATGCCTAAACAGATTC	1.7390734	1.4347688	NMPR-after_blood	non-classical
B_0157850_ZJC_A_GGTGCGAAATTGAGGAAGAGTCAA	-0.6079997	1.3555435	NMPR-after_blood	classical
B_0157850_ZJC_A_GGTGCGAACAACCACAAGCAGGAA	0.57837623	0.01232031	NMPR-after_blood	classical
[truncated: 36,253 more rows]
