# Supplementary material for: A monocyte-centered framework for predicting immunochemotherapy efficacy in lung squamous cell carcinoma patients
Source: EMBO Mol Med. 2026 Mar 30;18(5):1812–35. doi: 10.1038/s44321-026-00410-y (PMC13179367; doi:10.1038/s44321-026-00410-y)
Supplement: Supplementary file 13 — Source data Fig. 2 [file 44321_2026_410_MOESM13_ESM.zip › Figure 2/2C/Figure2C_p_value.xlsx]

## Sheet: Sheet1
	Peripheral Blood			Primary Tumor
	Classical	Intermediated	Non-classical	Classical	Intermediated	Non-classical
Native pCR/MPR vs. NMPR	0.11	0.11	0.19	0.048	1	0.067
Treated pCR/MPR vs. NMPR	0.71	0.46	0.62	0.71	1	0.71
