# Supplementary material for: A monocyte-centered framework for predicting immunochemotherapy efficacy in lung squamous cell carcinoma patients
Source: EMBO Mol Med. 2026 Mar 30;18(5):1812–35. doi: 10.1038/s44321-026-00410-y (PMC13179367; doi:10.1038/s44321-026-00410-y)
Supplement: Supplementary file 13 — Source data Fig. 2 [file 44321_2026_410_MOESM13_ESM.zip › Figure 2/2E/Figure2E_CD14_monocyte_quantity.xlsx]

## Sheet: Sheet2
Residual Viable Tumor	CD14 positive monocyte max ratio (%)
0	89.7727
0	8.59189
0	2.0362
0	94.5578
0	99.3197
0	26.8966
0	84.7458
0	99.7423
0	96.4072
0	4.88506
0	100
0	95
0.05	11.2583
0.05	2.23368
0.08	97.5669
0.13	0.847458
0.15	7.03125
0.2	100
0.3	18.1818
0.5	67.7966
0.6	89.0625
0.6	85.4839
0.6	47.9167
0.95	5.64103
0	60
0	100
0	17.7885
0	100
0	100
0	100
0	100
0	24.9322
0	80
0.01	100
0.02	100
0.02	100
0.05	100
0.05	100
0.05	15.3846
0.05	3.60111
0.08	21.164
＜10%	53.6585
0.1	76.4706
0.2	7.69231
0.3	0
0.4	100
0.5	50
0.6	26.6667
0.7	66.6667
0.7	0
0.7	100
0.7	100
0.8	1.65289
>90%	0
