# Supplementary material for: A monocyte-centered framework for predicting immunochemotherapy efficacy in lung squamous cell carcinoma patients
Source: EMBO Mol Med. 2026 Mar 30;18(5):1812–35. doi: 10.1038/s44321-026-00410-y (PMC13179367; doi:10.1038/s44321-026-00410-y)
Supplement: Supplementary file 13 — Source data Fig. 2 [file 44321_2026_410_MOESM13_ESM.zip › Figure 2/2E/README.txt]

The minimally processed staining data for figure 2E were in folder 'Representative Figure' and were divided into separate file by response group.

The quantity of classical monocyte ratios in IFs for Figure 2E boxplot were saved in 'Figure2E_CD14_monocyte_quantity.xlsx'
Residual Viable Tumor: The Residual Viable Tumor percentage of each sample.
CD14 positive monocyte max ratio (%): The classical monocyte ratio in each sample.
