# Supplementary material for: A monocyte-centered framework for predicting immunochemotherapy efficacy in lung squamous cell carcinoma patients
Source: EMBO Mol Med. 2026 Mar 30;18(5):1812–35. doi: 10.1038/s44321-026-00410-y (PMC13179367; doi:10.1038/s44321-026-00410-y)
Supplement: Supplementary file 13 — Source data Fig. 2 [file 44321_2026_410_MOESM13_ESM.zip › Figure 2/2B/Figure2B_source_data_featureplot_coords_and_labels.csv]

Cell_ID	UMAP_1	UMAP_2	Expression_CD14	Expression_FCGR3A
B_0157850_ZJC_AAGACGGACAAGGAGCCCAGTTCA	1.1392584	-1.2937511	0.429157627755642	2.31366084354544
B_0157850_ZJC_AAGACGGACCGAAGTAAGTGGTCA	1.0545232	-0.7284981	2.6874351932467	0.997591437076539
B_0157850_ZJC_AAGACGGACCGAAGTAATCATTCC	0.67938054	-1.0822606	2.6612531333778	0
B_0157850_ZJC_AAGACGGACGAACTTAATCCTGTA	-0.21962193	0.6093619	3.18448510721075	0
B_0157850_ZJC_AAGACGGACGAACTTAGTACGCAA	-0.8593896	1.1737939	3.15656404174086	0
B_0157850_ZJC_AAGACGGACGCTGATCACAGCAGA	-0.667528	0.65759057	2.61053778725509	0
B_0157850_ZJC_AAGACGGAGAGCTGAAAGTCACTA	1.4936185	0.6418632	0.750150399241671	2.87693615507005
B_0157850_ZJC_AAGACGGAGATAGACACAGCGTTA	-0.8221565	-0.43052378	2.88417046325855	0
B_0157850_ZJC_AAGACGGAGTACGCAAGGTGCGAA	0.16851753	-1.175488	2.89935745399529	0
B_0157850_ZJC_AAGACGGATATCAGCACAGATCTG	0.55418307	-0.5569647	3.48450954565412	0
B_0157850_ZJC_AAGACGGATGGTGGTATAGGATGA	0.53363305	0.12345893	2.67737090270214	0
B_0157850_ZJC_AAGAGATCAAGAGATCCCAGTTCA	1.5509186	1.1115806	0	3.01077151562712
B_0157850_ZJC_AAGAGATCAATGTTGCGTGTTCTA	-1.0451596	0.17191884	2.70331024492568	0
B_0157850_ZJC_AAGAGATCACGTATCACCGAAGTA	-0.9286975	0.85830116	3.49480244036278	0
B_0157850_ZJC_AAGAGATCAGATCGCAAGCACCTC	0.34198552	-1.2838767	2.39789527279837	0
B_0157850_ZJC_AAGAGATCATTGAGGAGGTGCGAA	0.802595	0.1185706	2.03897171939075	1.84785055592752
B_0157850_ZJC_AAGAGATCCATCAAGTATCATTCC	-1.0692121	0.6088235	3.16352046758265	0.731766102848511
B_0157850_ZJC_AAGAGATCCCATCCTCAGATCGCA	-0.43296212	0.57263404	3.29315647928953	0.963358615256877
B_0157850_ZJC_AAGAGATCGAGCTGAAGCCAAGAC	-1.146434	-0.46920508	3.52363103213727	0
B_0157850_ZJC_AAGAGATCGAGTTAGCGATGAATC	0.50103927	-0.30926368	2.98469753122564	1.55942877599662
B_0157850_ZJC_AAGAGATCTCCGTCTATGAAGAGA	-0.52918744	0.46097472	0	0
B_0157850_ZJC_AAGAGATCTGGAACAAGCCACATA	-0.4171276	0.6618907	3.09142435139618	0
B_0157850_ZJC_AAGAGATCTTCACGCAGAACAGGC	-0.5246067	0.93038225	2.37671260383926	0
B_0157850_ZJC_AAGGACACACACGACCCTAAGGTC	0.53573567	0.15372343	3.00748595221296	2.12806962729719
B_0157850_ZJC_AAGGACACACCACTGTACACAGAA	-0.6205762	-0.88716125	1.93307783881207	0
B_0157850_ZJC_AAGGACACAGCCATGCAGGCTAAC	0.14746606	0.12680507	3.14044320170732	0
B_0157850_ZJC_AAGGACACAGTACAAGGCCACATA	-0.2618915	-1.2400435	2.40836476323559	0
B_0157850_ZJC_AAGGACACAGTGGTCAGCTAACGA	0.5736153	-0.10745082	3.12006174200678	0
B_0157850_ZJC_AAGGACACATCATTCCTAGGATGA	-1.0569785	1.4522047	2.32041779700868	0
B_0157850_ZJC_AAGGACACATTGAGGAGACTAGTA	-0.43807277	-0.87585634	2.11373184196894	0
B_0157850_ZJC_AAGGACACCAGCGTTATGGAACAA	1.2664062	0.50176024	1.09801264843427	3.55447418020169
B_0157850_ZJC_AAGGACACCGCATACATCTTCACA	-0.92167807	0.07226722	2.77752437307009	0.81385798609388
B_0157850_ZJC_AAGGACACCGGATTGCGTCTGTCA	-0.19431388	-1.1773895	2.89620267820696	0
B_0157850_ZJC_AAGGACACCTGGCATAAAGAGATC	-1.0201678	0.54750186	2.98965809772212	0
B_0157850_ZJC_AAGGACACGGAGAACACAGCGTTA	0.33517057	-0.23691684	3.0656115709369	0
B_0157850_ZJC_AAGGACACGGTGCGAAGAACAGGC	0.3977138	0.07398535	2.09264282054456	0
B_0157850_ZJC_AAGGACACGTCTGTCACTGGCATA	0.90368104	-0.6384099	2.35383181559435	1.99477519219445
B_0157850_ZJC_AAGGTACAAAGGTACAAACAACCA	-0.27321503	-0.14828596	3.10302871314431	0
B_0157850_ZJC_AAGGTACAACACAGAAGCTCGGTA	-0.48882917	0.09633748	2.25418996164732	0
B_0157850_ZJC_AAGGTACAACGTATCAAACTCACC	1.5662107	0.9047936	1.22062221667441	3.00143436732389
B_0157850_ZJC_AAGGTACAAGCAGGAACAAGGAGC	-1.3302915	0.9707669	2.10254825023585	0
B_0157850_ZJC_AAGGTACAAGTGGTCAAACGCTTA	-0.92657816	0.91918784	2.93550927718646	0
B_0157850_ZJC_AAGGTACACAATGGAAGAGCTGAA	0.27267224	-0.14624259	2.31095271182914	0
B_0157850_ZJC_AAGGTACACATACCAAAACGCTTA	-0.26167843	-1.6737541	1.71447050547872	0
B_0157850_ZJC_AAGGTACACCAGTTCATCCGTCTA	-0.5245561	0.50138307	3.31751081846105	0
B_0157850_ZJC_AAGGTACACGAACTTAACAGATTC	-1.0319645	-0.23053463	3.26836964900045	0
B_0157850_ZJC_AAGGTACACGAACTTAGAATCTGA	-1.1411388	0.63765526	3.63367861695436	0
B_0157850_ZJC_AAGGTACAGAATCTGACAAGGAGC	-0.3192688	0.079661086	2.99424064672647	0
B_0157850_ZJC_AAGGTACAGACAGTGCCGAACTTA	-0.70268697	0.7446117	3.72263098757657	0
B_0157850_ZJC_AAGGTACAGAGCTGAACGACACAC	1.2944655	-0.15689258	2.85346141669781	2.36239142815286
B_0157850_ZJC_AAGGTACATATCAGCAATCCTGTA	-0.69684446	-0.15202871	2.71955521324611	0
B_0157850_ZJC_AAGGTACATGGCTTCAGCTCGGTA	-0.6898082	0.6068449	2.9837470406707	0
B_0157850_ZJC_AAGGTACATGGTGGTACTCAATGA	-0.6019742	-0.4344944	2.42456690715623	0
B_0157850_ZJC_AATCCGTCAAGAGATCAACCGAGA	-0.8112306	0.96640354	2.30218918879769	0
B_0157850_ZJC_AATCCGTCAAGGTACAACGCTCGA	0.31469023	-1.2369095	3.38899661848407	0
B_0157850_ZJC_AATCCGTCAGCACCTCCCAGTTCA	1.8155123	1.5643033	0	3.55573671287402
B_0157850_ZJC_AATCCGTCAGTGGTCAAGCACCTC	-0.9525337	-0.17255028	3.42843913930835	0
B_0157850_ZJC_AATCCGTCCAACCACACAAGACTA	1.3283017	-0.27461222	0	2.76233604598158
B_0157850_ZJC_AATCCGTCCAACCACACCTAATCC	0.82661915	-0.22803688	3.10863114916456	1.21690134710632
B_0157850_ZJC_AATCCGTCCACCTTACAGCAGGAA	0.65445983	-0.060977265	3.28870797097863	0
B_0157850_ZJC_AATCCGTCCCGTGAGAACAGCAGA	0.7105716	-0.4531216	1.28058728507045	1.82414682357231
B_0157850_ZJC_AATCCGTCCGCATACACAAGACTA	-1.2583596	0.015754974	2.34987810288883	0
B_0157850_ZJC_AATCCGTCCTGGCATATTCACGCA	-1.210767	0.37926427	2.39926002598991	0.693898025295508
B_0157850_ZJC_AATCCGTCTCCGTCTATCCGTCTA	-0.9897102	-0.64494336	2.29722519408787	0
B_0157850_ZJC_AATCCGTCTGGTGGTAACAGCAGA	1.5825362	0.2383013	1.3858070590767	2.86158823425534
B_0157850_ZJC_AATGTTGCAACAACCAACCTCCAA	0.9623578	-0.79599434	2.06763174829063	2.21503478262272
B_0157850_ZJC_AATGTTGCAACGCTTACAAGGAGC	-0.64332116	-0.30825308	1.74460943309666	0
B_0157850_ZJC_AATGTTGCAAGGTACAAATGTTGC	-0.43918812	0.38688287	3.13794028575657	0
B_0157850_ZJC_AATGTTGCAAGGTACAGTCTGTCA	1.0493524	0.025074868	3.25624088133989	1.18428381466939
B_0157850_ZJC_AATGTTGCACAAGCTAACGTATCA	-1.0890657	1.0745322	2.85633101284586	0
B_0157850_ZJC_AATGTTGCAGTCACTAAATCCGTC	-0.33529136	0.17948109	2.70403759921283	0
B_0157850_ZJC_AATGTTGCCGACACACGCTAACGA	-1.2031617	0.37939543	2.49198533154844	0
B_0157850_ZJC_AATGTTGCCGGATTGCAACGCTTA	-0.12206095	0.83870727	2.6066855556855	0.87333925722434
B_0157850_ZJC_AATGTTGCGAGCTGAAAGTCACTA	-0.57095164	0.9168376	2.62191686729251	0
B_0157850_ZJC_AATGTTGCGATGAATCGACAGTGC	1.5221078	1.583123	1.2516925719897	2.91635293375473
B_0157850_ZJC_AATGTTGCGGTGCGAATGGCTTCA	1.2573323	0.2598522	2.08893461060126	2.08893461060126
B_0157850_ZJC_AATGTTGCGTGTTCTACGACACAC	0.9184696	-0.68780476	2.18242906305262	1.2871938968424
B_0157850_ZJC_AATGTTGCTAGGATGAGCCACATA	-0.26009694	0.16006497	3.60163854131085	0
B_0157850_ZJC_AATGTTGCTCCGTCTAGACTAGTA	-0.36885142	0.31101662	3.37886763441546	0
B_0157850_ZJC_ACAAGCTAAACGTGATACTATGCA	-0.49223557	0.13020097	1.89709873519134	0
B_0157850_ZJC_ACAAGCTAAAGGACACACGCTCGA	0.18598329	0.023214336	3.39190770428552	0
B_0157850_ZJC_ACAAGCTAAATCCGTCAGTCACTA	1.0929056	-0.2764109	3.33336979953259	1.12474594175984
B_0157850_ZJC_ACAAGCTAAGGCTAACCCTCTATC	0.36971432	0.17783733	3.22272383346437	1.45532374161544
B_0157850_ZJC_ACAAGCTAATCCTGTATAGGATGA	-0.26615822	0.10321958	0.930999123119333	0
B_0157850_ZJC_ACAAGCTACAACCACAGAGCTGAA	1.4479322	0.58985454	1.86840429466863	2.55481311013532
B_0157850_ZJC_ACAAGCTACACTTCGAGCGAGTAA	0.8993028	-0.43681043	1.71755773050029	0
B_0157850_ZJC_ACAAGCTACAGATCTGGCCACATA	-1.0308863	-0.11245924	3.52026556361182	0
B_0157850_ZJC_ACAAGCTACCGTGAGAAGCACCTC	-0.88106173	1.1665316	2.56073993267183	0
B_0157850_ZJC_ACAAGCTACGACACACGCCACATA	0.35367957	0.25907955	2.43116290405208	0.831391616318598
B_0157850_ZJC_ACAAGCTACGCTGATCCGGATTGC	-0.55791783	0.39503285	2.57973451045958	0
B_0157850_ZJC_ACAAGCTACTGAGCCACAATGGAA	1.6904706	1.4988244	0	3.50935168516698
B_0157850_ZJC_ACAAGCTAGACTAGTAATCCTGTA	1.7355669	0.8666818	1.55273946509042	2.97665005709066
B_0157850_ZJC_ACAAGCTAGACTAGTAGACAGTGC	-0.14342046	0.95356095	3.25940865605541	0
B_0157850_ZJC_ACAAGCTAGAGCTGAAAGTACAAG	1.5935383	0.9407503	1.91107742460252	2.73442735561488
B_0157850_ZJC_ACAAGCTAGGTGCGAAAGATGTAC	0.488529	-0.9414315	3.07397353867918	0
B_0157850_ZJC_ACAAGCTATAGGATGACCTCCTGA	-1.2026925	-0.40915513	3.52079142737301	0
B_0157850_ZJC_ACACAGAAAAGGTACAAGCAGGAA	-0.047792606	-0.68536556	2.40323702664732	0
B_0157850_ZJC_ACACAGAAACAAGCTAAGCAGGAA	0.0030194845	-0.6533821	3.06060361319065	0
B_0157850_ZJC_ACACAGAAACACGACCAGAGTCAA	-0.36525372	0.93398964	3.25970049050342	0
B_0157850_ZJC_ACACAGAAACCTCCAACCAGTTCA	0.57484555	-0.11067222	2.36249789671408	1.14333348909102
B_0157850_ZJC_ACACAGAAAGATCGCACAGCGTTA	1.6898065	1.2419388	0	3.59292770729295
B_0157850_ZJC_ACACAGAAAGTCACTACCGAAGTA	1.1669888	-1.1245354	2.04387007589497	1.88712395406375
B_0157850_ZJC_ACACAGAACAACCACAACAGCAGA	1.6577944	1.6874138	1.09423155685147	3.54895829978051
B_0157850_ZJC_ACACAGAACAAGGAGCCGGATTGC	1.4587336	1.5211174	0.890847622152061	3.2360203395512
B_0157850_ZJC_ACACAGAACACTTCGACGCTGATC	0.4503563	-1.1865944	1.80024715024765	1.26004252540555
B_0157850_ZJC_ACACAGAACCGACAACCTGTAGCC	-1.0123429	1.4359459	3.1747466869169	0
B_0157850_ZJC_ACACAGAACCGTGAGACAAGGAGC	1.4606425	0.60975003	0.990887315992626	2.15423655623386
B_0157850_ZJC_ACACAGAACGGATTGCGATAGACA	0.5840661	0.2547557	3.18019460022331	1.35620343346073
B_0157850_ZJC_ACACAGAACTCAATGATCCGTCTA	-1.0046703	-0.09778766	3.71791801009386	0
B_0157850_ZJC_ACACAGAACTGGCATAACCTCCAA	-1.0931253	-0.036131427	2.75012498721006	0
B_0157850_ZJC_ACACAGAAGTACGCAAAGCACCTC	-0.12617907	0.8886636	3.66600067172901	0
B_0157850_ZJC_ACACAGAATGGTGGTATGGTGGTA	-0.31154332	0.5588832	2.7698231749201	0
B_0157850_ZJC_ACACAGAATTCACGCAAGCCATGC	0.03324884	0.6367137	3.10733784517368	0.885458547308529
B_0157850_ZJC_ACACGACCAAACATCGCAGCGTTA	-0.43964526	-0.08785251	3.39145786919157	0.764709096491339
B_0157850_ZJC_ACACGACCAAACATCGCATACCAA	-1.1133108	-0.522611	2.82318078538604	0.583061608067241
B_0157850_ZJC_ACACGACCAACGTGATAACTCACC	-0.83249074	-0.38185707	3.14896577010201	0
B_0157850_ZJC_ACACGACCAAGAGATCACGCTCGA	-0.5784422	-0.39948118	3.15919148249994	0
B_0157850_ZJC_ACACGACCAAGAGATCCAGCGTTA	1.747394	1.3269539	0.693547420709375	3.09180640923155
B_0157850_ZJC_ACACGACCACAAGCTAGTCTGTCA	-0.3854496	-0.12214374	2.43778370389387	0
B_0157850_ZJC_ACACGACCACCTCCAAAGTGGTCA	-1.1505057	0.27779815	2.53025323629351	0
B_0157850_ZJC_ACACGACCACGTATCAACGTATCA	-0.3513759	0.07103786	2.76157819345675	0.853439914245068
B_0157850_ZJC_ACACGACCAGAGTCAAGAGTTAGC	-0.9150487	0.03914716	3.24783126877361	1.67987888376149
B_0157850_ZJC_ACACGACCAGTACAAGCGACACAC	-1.2731934	-0.13373598	2.90351155127819	0
B_0157850_ZJC_ACACGACCAGTACAAGGAGCTGAA	1.5923057	1.0265957	0	3.52930924816338
B_0157850_ZJC_ACACGACCATGCCTAACCTAATCC	-0.9214015	-0.14497715	2.54078246556447	0
B_0157850_ZJC_ACACGACCATTGGCTCGAACAGGC	1.0787443	-1.1122874	0.967081780822723	3.06237263546595
B_0157850_ZJC_ACACGACCCACTTCGAATTGAGGA	0.63705534	-1.261325	3.11746069191616	0
B_0157850_ZJC_ACACGACCCAGCGTTATCCGTCTA	0.34588286	-1.0385284	1.2305942855837	0.592085435627329
B_0157850_ZJC_ACACGACCCGAACTTACAAGACTA	-0.5119273	1.0538825	2.4751728823357	0.736386798812966
B_0157850_ZJC_ACACGACCCGACACACAATGTTGC	-0.8207952	-0.16351564	2.80876388947417	1.52552434975205
B_0157850_ZJC_ACACGACCCGACTGGACCTAATCC	-0.6378995	-0.03595257	3.3922619180398	1.28429007997519
B_0157850_ZJC_ACACGACCCTGGCATACAATGGAA	1.134138	-0.5312716	2.21673934237982	1.53350269422571
B_0157850_ZJC_ACACGACCGAACAGGCCTGTAGCC	0.3020869	-1.012314	1.8423064052404	0.564589308837244
B_0157850_ZJC_ACACGACCGCCAAGACACTATGCA	-0.8833388	-0.40217528	3.25826825724038	0
B_0157850_ZJC_ACACGACCGCTCGGTACAAGACTA	-0.1192516	0.47530693	1.96416440384316	0
B_0157850_ZJC_ACACGACCGGAGAACACCGTGAGA	-1.1563144	-0.8218769	3.19467903893044	0
B_0157850_ZJC_ACACGACCGGTGCGAACATCAAGT	1.8277177	1.4051102	0.656566380547278	3.61626185314867
B_0157850_ZJC_ACACGACCTAGGATGACATCAAGT	-0.47821677	1.066116	2.51986661684634	0
B_0157850_ZJC_ACAGATTCACACGACCAAACATCG	-0.57445	-0.13848498	3.17255304869043	0
B_0157850_ZJC_ACAGATTCACAGATTCGCTCGGTA	0.7006181	0.12456611	2.50559899208161	0
B_0157850_ZJC_ACAGATTCACCACTGTGAGCTGAA	-1.1864957	0.44297856	3.12178092086055	0
B_0157850_ZJC_ACAGATTCAGAGTCAATGAAGAGA	0.31145766	-0.15471415	3.49827473665578	0
B_0157850_ZJC_ACAGATTCCAATGGAAAGGCTAAC	1.8372041	1.0931485	0.860936196540116	3.5591793644566
B_0157850_ZJC_ACAGATTCCATCAAGTCAAGGAGC	0.4361306	-0.19703826	3.30959694900495	0.720258136723555
B_0157850_ZJC_ACAGATTCCGACACACAGCACCTC	1.6119049	1.3641585	0.717775774712985	3.63086379475968
B_0157850_ZJC_ACAGCAGAAAGACGGAAACGTGAT	-0.9690665	1.046759	2.42452780035272	0
B_0157850_ZJC_ACAGCAGAACAGATTCTGGTGGTA	-0.4992557	0.29611358	2.78059366209879	0.865134960693862
B_0157850_ZJC_ACAGCAGAAGCCATGCAGTGGTCA	0.4554232	-0.18537338	2.95727210432048	0
B_0157850_ZJC_ACAGCAGAAGGCTAACACACGACC	-1.0761153	-0.6194438	2.89663165565193	0
B_0157850_ZJC_ACAGCAGAAGTGGTCAAACGTGAT	0.5476807	-1.0699118	1.91186316663168	0
B_0157850_ZJC_ACAGCAGAATTGAGGACTGAGCCA	-0.2505508	-0.876844	3.12458221776959	0
B_0157850_ZJC_ACAGCAGACAAGGAGCCCAGTTCA	0.500471	0.061917547	2.38270992926805	0
B_0157850_ZJC_ACAGCAGACCAGTTCACACCTTAC	-0.47780317	0.02542855	2.61637083397611	0
B_0157850_ZJC_ACAGCAGACCGAAGTAACAGCAGA	-0.9997712	-0.55698985	1.61791822517805	0
B_0157850_ZJC_ACAGCAGACGACTGGATGGAACAA	0.44605538	-0.058554236	3.24368177685246	0
B_0157850_ZJC_ACAGCAGACGGATTGCGTCTGTCA	-0.060565785	-1.2315174	3.21657469566077	0
B_0157850_ZJC_ACAGCAGAGATGAATCAAGACGGA	-1.2007778	0.71341085	2.11951296150613	0
B_0157850_ZJC_ACAGCAGAGATGAATCCAACCACA	1.1625054	-0.4540262	2.13099171594093	3.14714986439969
B_0157850_ZJC_ACAGCAGAGCTCGGTACCGAAGTA	-0.19297095	0.2628226	2.69392728928399	0
B_0157850_ZJC_ACAGCAGAGTGTTCTAAAGACGGA	-1.669886	-0.029697878	2.51873781931713	0
B_0157850_ZJC_ACAGCAGATTCACGCAACAAGCTA	1.8127198	1.1974216	0	3.32538313578801
B_0157850_ZJC_ACATTGGCAAGACGGAACGCTCGA	-0.73459977	-0.54888576	3.13355771224087	0.901664380069031
B_0157850_ZJC_ACATTGGCAAGAGATCCCATCCTC	-0.62210244	1.2527728	2.62298829326773	1.14086426538703
B_0157850_ZJC_ACATTGGCACACAGAAATCATTCC	0.039730832	-1.5396187	1.80154838811579	0
B_0157850_ZJC_ACATTGGCACGTATCACAACCACA	-0.6970587	1.6035731	2.50067249205537	0
B_0157850_ZJC_ACATTGGCACGTATCAGCCAAGAC	-1.1982586	0.7741782	2.84798343795011	0
B_0157850_ZJC_ACATTGGCACTATGCACAAGACTA	1.671825	1.6773112	0	3.87421941235832
B_0157850_ZJC_ACATTGGCCAGCGTTAATCATTCC	1.1946653	0.10713805	1.74724577756601	2.72236886992595
B_0157850_ZJC_ACATTGGCCCTCTATCCTGTAGCC	-0.9743569	0.66268146	2.89993981102355	0.841999834749648
B_0157850_ZJC_ACATTGGCGACTAGTAAACCGAGA	1.1073875	-0.12014588	2.2430722897115	0.877011622855285
B_0157850_ZJC_ACATTGGCGCCAAGACAGCACCTC	-0.2937167	-0.90629685	3.12964624604673	0
B_0157850_ZJC_ACATTGGCGTCGTAGAGAGTTAGC	-0.068144046	-0.80042344	2.77884885203673	0.770837166983273
B_0157850_ZJC_ACATTGGCGTCTGTCAAACTCACC	1.8582045	1.3856723	0.809405466464985	3.09971937081255
B_0157850_ZJC_ACATTGGCTGGAACAATGAAGAGA	-0.73875636	-0.09918163	3.38195747674446	0.856001101999052
B_0157850_ZJC_ACATTGGCTTCACGCAACAGCAGA	0.35825515	-0.2795076	3.10615311258201	0
B_0157850_ZJC_ACCACTGTAACGCTTACGCATACA	-1.6765498	-0.105536304	3.82230372475669	0.689912944627125
B_0157850_ZJC_ACCACTGTACATTGGCCCGTGAGA	1.8845636	1.5101675	0	3.50611044223454
B_0157850_ZJC_ACCACTGTACATTGGCCGCTGATC	-0.12484721	-0.97338367	2.99112465277341	0
B_0157850_ZJC_ACCACTGTACTATGCACACCTTAC	-0.21560173	0.20625633	3.34975565104996	2.4488731813549
B_0157850_ZJC_ACCACTGTAGCAGGAACCTAATCC	-0.62742347	0.75129235	3.21523501507868	0
B_0157850_ZJC_ACCACTGTAGTACAAGCTAAGGTC	0.6028303	-0.18436626	2.3805448825351	0
B_0157850_ZJC_ACCACTGTATCCTGTAGACAGTGC	-0.5589198	1.1038599	3.68604079938938	1.11404720110217
B_0157850_ZJC_ACCACTGTCAAGGAGCATCCTGTA	0.09901867	-1.1269749	2.73582401776699	0
B_0157850_ZJC_ACCACTGTCCGAAGTAAAGGACAC	-1.1941973	-0.14002907	2.08173450096577	0
B_0157850_ZJC_ACCACTGTCCTCTATCTATCAGCA	0.33323672	-0.777772	2.35747975862677	0
B_0157850_ZJC_ACCACTGTCGAACTTATCTTCACA	1.6341817	1.1882135	0	2.94995055472783
B_0157850_ZJC_ACCACTGTCTGTAGCCAAGGTACA	0.1326151	-1.2925273	3.44768351154528	0
B_0157850_ZJC_ACCACTGTGTCGTAGAGATAGACA	0.07464315	-0.14053175	3.30039321028352	0
B_0157850_ZJC_ACCACTGTTCCGTCTACGAACTTA	1.543607	1.1242235	1.77538642421872	3.45445406172276
B_0157850_ZJC_ACCACTGTTGGCTTCAACGCTCGA	1.2530667	-0.436107	2.77414282435504	1.55945349612992
B_0157850_ZJC_ACCTCCAAAGCACCTCAGCCATGC	-1.0565405	-0.5637097	2.94837916940532	0.755975586872681
B_0157850_ZJC_ACCTCCAAAGCCATGCCGGATTGC	1.6626519	1.4205112	0.831318427601355	3.71811474724814
B_0157850_ZJC_ACCTCCAAATAGCGACAACGTGAT	-0.20871575	0.63269186	3.05109374486136	0
B_0157850_ZJC_ACCTCCAAATCATTCCGTACGCAA	-1.10927	-0.14649741	2.53717552755851	0
B_0157850_ZJC_ACCTCCAACAAGGAGCAGGCTAAC	1.6222183	1.6135725	0.806579951447535	3.09485172455411
B_0157850_ZJC_ACCTCCAACCATCCTCAAACATCG	1.7760912	1.1884893	2.5070195968749	3.04607137552157
B_0157850_ZJC_ACCTCCAACGCTGATCTAGGATGA	-0.578198	0.36101183	2.81326032951259	0
B_0157850_ZJC_ACCTCCAACTGGCATACCTCTATC	0.5053931	0.03918699	1.87764977418107	0
B_0157850_ZJC_ACCTCCAAGAACAGGCCGACACAC	1.6335384	0.88249123	0	3.61558624479734
B_0157850_ZJC_ACCTCCAAGAATCTGACCAGTTCA	1.7588629	1.5255002	0	3.44665300124126
B_0157850_ZJC_ACCTCCAAGGTGCGAAGGAGAACA	-0.23654073	-1.5073415	2.93159279337076	0
B_0157850_ZJC_ACCTCCAATGGTGGTAGCCAAGAC	1.187348	0.6154074	1.98708725641753	2.54958038994987
B_0157850_ZJC_ACGCTCGAAACAACCAAACGCTTA	-0.49206677	-0.19290121	3.0694970246382	0
B_0157850_ZJC_ACGCTCGAAACCGAGAGCCAAGAC	-1.5553045	0.036570296	2.77961178230458	0.771274367458731
B_0157850_ZJC_ACGCTCGAAACGCTTATGAAGAGA	0.23342104	0.21549906	3.03471163828226	0.534716114571975
B_0157850_ZJC_ACGCTCGAAACGTGATGATAGACA	0.60693383	0.10325778	2.68954346723475	2.06210156718362
B_0157850_ZJC_ACGCTCGAACGCTCGAGTCGTAGA	0.52783984	-0.2911122	2.91737667446796	0
B_0157850_ZJC_ACGCTCGAAGTGGTCAACAGATTC	-0.84956926	-0.5543301	1.92220396045618	0
B_0157850_ZJC_ACGCTCGACATCAAGTAGGCTAAC	-0.2789574	0.7011337	2.91352404047583	0
B_0157850_ZJC_ACGCTCGACCATCCTCATTGAGGA	-1.3597814	0.5824396	1.73675928015876	0
B_0157850_ZJC_ACGCTCGACTGTAGCCGCGAGTAA	0.965464	-1.3078617	1.35453020601862	0.672083576487077
B_0157850_ZJC_ACGCTCGAGCTCGGTAGCTCGGTA	1.5470656	0.85615844	1.23484197164666	2.25469895692811
B_0157850_ZJC_ACGTATCAAACGTGATAGCACCTC	1.7206879	1.0850971	1.787535875947	3.31534158037794
B_0157850_ZJC_ACGTATCAACACGACCTCCGTCTA	0.023422554	-0.6276788	2.58064317421575	2.33541197206843
B_0157850_ZJC_ACGTATCAACGTATCAACACGACC	0.4028902	-0.07071276	3.54026099151369	1.33227621599126
B_0157850_ZJC_ACGTATCAAGCACCTCACACAGAA	0.7451737	-0.0035418398	3.52054418991635	1.76809445385843
B_0157850_ZJC_ACGTATCACAAGACTAAATGTTGC	-0.1798016	0.38183922	2.23408840585968	0
B_0157850_ZJC_ACGTATCACCGAAGTAAACGTGAT	-0.92665625	0.057731275	3.57729839943741	0.752279314068956
B_0157850_ZJC_ACGTATCACGACACACTGGTGGTA	-0.4621908	0.021955784	3.66085894178176	0
B_0157850_ZJC_ACGTATCACGACTGGACGCTGATC	0.6544751	-1.1747069	1.64593411378993	0.983702893276534
B_0157850_ZJC_ACGTATCACTGAGCCAGTCTGTCA	-0.7520123	0.39991856	2.66026535022236	0
B_0157850_ZJC_ACTATGCAAACGTGATCCAGTTCA	0.30293828	0.11304092	2.17906223260596	0.835660000270703
B_0157850_ZJC_ACTATGCAAACGTGATGTGTTCTA	1.6116395	0.74986494	0	3.31000360788286
B_0157850_ZJC_ACTATGCAAAGACGGAGGAGAACA	0.35351244	0.026061602	3.05448153486116	0.853285212758294
B_0157850_ZJC_ACTATGCAAGCCATGCACACAGAA	0.31048906	-0.08533089	2.62291648160154	0
B_0157850_ZJC_ACTATGCAAGTCACTAGAGTTAGC	-0.8631736	-0.21684302	2.91806638888802	0
B_0157850_ZJC_ACTATGCAAGTGGTCAACCTCCAA	1.717627	1.519752	0	4.04829106384159
B_0157850_ZJC_ACTATGCACCGAAGTACCTCCTGA	0.003752808	-1.157965	3.2125726918383	0
B_0157850_ZJC_ACTATGCACCGACAACCAAGACTA	1.1861714	-0.7952962	2.41758022352537	1.11308569159674
B_0157850_ZJC_AGAGTCAAAACGCTTATGGAACAA	-1.5709847	0.38625076	2.65754582751734	0
B_0157850_ZJC_AGAGTCAAAACTCACCAGATCGCA	-0.24905661	0.4145902	3.87585292913796	0
B_0157850_ZJC_AGAGTCAAACACAGAAACCTCCAA	1.3147867	-0.39732608	0.725002346801163	0
B_0157850_ZJC_AGAGTCAAACACAGAACTGAGCCA	-1.0194443	-0.2645573	2.78512042967916	0
B_0157850_ZJC_AGAGTCAAACAGCAGATGGTGGTA	-0.79134244	0.03362488	3.87012453186867	0
B_0157850_ZJC_AGAGTCAAACTATGCAACTATGCA	1.8087676	1.521995	0	3.55091977889478
B_0157850_ZJC_AGAGTCAAAGCACCTCTATCAGCA	1.6888096	1.1181173	0	3.27317588109518
B_0157850_ZJC_AGAGTCAAAGCAGGAATGGCTTCA	-1.3984959	0.8964221	2.20344551651402	0
B_0157850_ZJC_AGAGTCAAAGGCTAACTAGGATGA	0.9080012	0.16975914	3.10788217129704	1.34802503338647
B_0157850_ZJC_AGAGTCAAAGGCTAACTGGTGGTA	-1.0320919	-0.30290726	2.63462840813329	0
B_0157850_ZJC_AGAGTCAAATCATTCCCCTCCTGA	-0.32303953	-1.0859509	2.61380902992302	0
B_0157850_ZJC_AGAGTCAAATGCCTAACAACCACA	-1.4598005	0.5012213	2.93604666211198	0.68872668015377
B_0157850_ZJC_AGAGTCAACAAGGAGCAAACATCG	-0.55617976	0.1812984	2.61473324948233	0
B_0157850_ZJC_AGAGTCAACACTTCGAATAGCGAC	-0.94149226	-0.15116504	2.84674318999862	0
B_0157850_ZJC_AGAGTCAACAGATCTGGCCACATA	0.70917255	0.17386122	1.66016018326775	0.883788664672903
B_0157850_ZJC_AGAGTCAACCTCTATCCATACCAA	-0.87779886	1.0840509	2.99070073695506	0
B_0157850_ZJC_AGAGTCAAGAGCTGAACTCAATGA	1.5693265	1.0644056	0.748034054811639	2.29281124333991
B_0157850_ZJC_AGAGTCAAGAGTTAGCAGTGGTCA	0.45705298	-0.32177263	1.94862362190249	0
B_0157850_ZJC_AGAGTCAAGTCGTAGAGATGAATC	1.4821142	0.79237926	2.05667857430998	3.2707566317495
B_0157850_ZJC_AGAGTCAATCCGTCTACAGCGTTA	-1.0530968	-0.50840646	3.17817580813072	0
B_0157850_ZJC_AGATCGCAAACGCTTAAGATGTAC	0.38232142	-1.1586189	2.47856878690933	0.738320628867977
B_0157850_ZJC_AGATCGCAACATTGGCGTACGCAA	-0.6812741	0.9929614	2.28056455126855	0
B_0157850_ZJC_AGATCGCAACTATGCAGCCAAGAC	-1.3650078	0.28816205	2.72969600494064	0.742970752206798
B_0157850_ZJC_AGATCGCACAGATCTGATCATTCC	-0.26981518	0.4579666	2.97312237002494	1.84068004193396
B_0157850_ZJC_AGATCGCACCGACAACTGGCTTCA	1.6827409	1.6941183	0	3.3943537754231
B_0157850_ZJC_AGATCGCACCTCTATCATCATTCC	0.75886154	-1.3615545	2.04753499661235	1.80197091914771
B_0157850_ZJC_AGATCGCACGAACTTAACAAGCTA	-0.58325773	1.0484279	3.12032803721765	0
B_0157850_ZJC_AGATCGCACGACACACACTATGCA	1.5894023	1.0677987	1.8187187126918	3.32072592596095
B_0157850_ZJC_AGATCGCACTCAATGAGTACGCAA	0.7979187	-0.32610872	3.35692607791887	1.32709704431859
B_0157850_ZJC_AGATCGCAGGAGAACAATTGGCTC	0.7282922	-1.5676701	1.33519267714474	0.530735331994865
B_0157850_ZJC_AGATCGCAGGAGAACACTAAGGTC	1.7156783	1.3926097	0.659709414932617	3.64725525699841
B_0157850_ZJC_AGATCGCAGTACGCAAATCCTGTA	-0.5194603	-0.03565984	3.50328852547935	0
B_0157850_ZJC_AGATCGCAGTCTGTCAGTACGCAA	0.51327467	0.11938153	3.71248867232408	0.746630084880091
B_0157850_ZJC_AGATCGCATCTTCACAATTGAGGA	-1.2167084	0.8884933	1.64267591252766	0.871151482545748
B_0157850_ZJC_AGATGTACAAACATCGTATCAGCA	0.0889771	0.058451068	3.16930072617728	0
B_0157850_ZJC_AGATGTACAACGCTTACACCTTAC	-0.9939868	-0.35787684	1.13718246456198	0
B_0157850_ZJC_AGATGTACAACTCACCTCCGTCTA	1.7798734	1.3535335	0	3.51765776071966
B_0157850_ZJC_AGATGTACAAGAGATCGAGCTGAA	1.3465155	-0.36118254	1.42781341849908	1.99322224393954
B_0157850_ZJC_AGATGTACAATGTTGCCCGTGAGA	-0.20464113	-1.6391187	0.750858635050049	0
B_0157850_ZJC_AGATGTACACCTCCAAACACGACC	1.5552707	1.5875306	1.69405171771457	3.31958597068056
B_0157850_ZJC_AGATGTACACGTATCAACAGCAGA	0.49588078	-0.13677943	3.50922686603255	0
B_0157850_ZJC_AGATGTACCCTCTATCAAACATCG	-0.4712917	1.2843486	3.7182665436772	0
B_0157850_ZJC_AGATGTACGGTGCGAAGTACGCAA	-0.4288677	0.2308201	2.47807964606077	0
B_0157850_ZJC_AGATGTACTGGCTTCACAACCACA	-0.9735157	0.10885831	3.67988939900672	0
B_0157850_ZJC_AGATGTACTTCACGCAAGAGTCAA	0.9019629	-1.2923639	3.00591522600891	0.755975586872681
B_0157850_ZJC_AGCACCTCAAACATCGAAACATCG	-1.1213363	0.41053176	3.11856179218061	0
B_0157850_ZJC_AGCACCTCAATGTTGCCTGTAGCC	1.1912625	-0.73820823	1.68522662049341	1.87058472663285
B_0157850_ZJC_AGCACCTCACCTCCAATCTTCACA	0.018043512	0.012228025	3.47087218307176	0
B_0157850_ZJC_AGCACCTCACGTATCAAAACATCG	0.9286435	-0.17383339	2.53555237564348	0.829201862536856
B_0157850_ZJC_AGCACCTCAGTGGTCAAGGCTAAC	0.9949065	0.23860402	2.43422987823132	1.19775555235922
B_0157850_ZJC_AGCACCTCCAATGGAACCTAATCC	1.5447102	0.68820286	1.52543052124684	3.21810814418565
B_0157850_ZJC_AGCACCTCCGAACTTACGAACTTA	-0.2978202	0.91422457	2.14743498531117	0
B_0157850_ZJC_AGCACCTCGATGAATCGATAGACA	0.51827985	-0.15377061	2.56716760964971	0
B_0157850_ZJC_AGCACCTCGATGAATCTCTTCACA	0.34136847	-0.27238104	2.72614021475065	1.21757090151631
B_0157850_ZJC_AGCACCTCTGAAGAGAAATCCGTC	-1.4238176	0.5080971	3.39424799882886	0
B_0157850_ZJC_AGCAGGAAAAGGTACAAGAGTCAA	-1.1262857	0.7213411	3.07004722564843	0
B_0157850_ZJC_AGCAGGAAAAGGTACACCTAATCC	-0.67718345	1.1968442	2.73918694271427	0
B_0157850_ZJC_AGCAGGAAAGCCATGCCCTCTATC	1.5173855	0.6663929	0.623971745163515	2.95453750893695
B_0157850_ZJC_AGCAGGAAAGGCTAACAGATCGCA	-0.8554005	-0.7539132	2.27513866094513	0
B_0157850_ZJC_AGCAGGAAGAATCTGACCGAAGTA	-0.35440388	0.033499587	2.55368310873535	0.990834075551782
B_0157850_ZJC_AGCAGGAAGAATCTGAGAGCTGAA	-0.69522244	0.081267364	2.72948997581044	0
B_0157850_ZJC_AGCAGGAAGGTGCGAAAACAACCA	-1.364964	0.824346	3.32280215749681	0.748620674034974
B_0157850_ZJC_AGCAGGAATGAAGAGACTGAGCCA	0.9599047	-0.10934608	2.79727802063263	0.644943401186668
B_0157850_ZJC_AGCCATGCAACGCTTATATCAGCA	0.5270371	-1.4295813	2.19805463741501	0
B_0157850_ZJC_AGCCATGCAACGTGATGTACGCAA	0.052229	-1.2139281	3.50997026400116	0
B_0157850_ZJC_AGCCATGCAAGGACACGCGAGTAA	-0.7336928	1.780035	2.25508091337169	2.25508091337169
B_0157850_ZJC_AGCCATGCACAAGCTAATAGCGAC	-0.33230925	-0.04006986	3.16747211313623	0
B_0157850_ZJC_AGCCATGCACAAGCTACAAGGAGC	0.90281636	-0.94286406	3.32499553236879	0
B_0157850_ZJC_AGCCATGCAGGCTAACGGAGAACA	0.31145883	0.08223886	2.11373184196894	0
B_0157850_ZJC_AGCCATGCATAGCGACAGTCACTA	1.7362708	1.3236305	1.2672350011039	3.17635170227742
B_0157850_ZJC_AGCCATGCATCATTCCACGCTCGA	1.6135191	1.5315689	0	3.58699148766041
B_0157850_ZJC_AGCCATGCCCATCCTCACACGACC	-0.82187045	0.8795199	3.04561152517588	0
B_0157850_ZJC_AGCCATGCCGCATACAAATGTTGC	0.90111095	-0.91227335	1.53564386274411	2.82090443447907
B_0157850_ZJC_AGCCATGCGACAGTGCTTCACGCA	-0.9239531	1.1137176	2.11057028925179	0
B_0157850_ZJC_AGCCATGCGTACGCAAACACGACC	-1.5743312	0.28540602	3.51572273485256	0.792493515707526
B_0157850_ZJC_AGCCATGCTTCACGCAACAGATTC	0.4845466	0.101690315	2.28875279094559	0
B_0157850_ZJC_AGGCTAACACAGCAGAACACAGAA	0.5794022	-0.11693747	2.65078207197333	0
B_0157850_ZJC_AGGCTAACACCTCCAACCGACAAC	-0.7811115	0.9518852	3.29472728956749	0
B_0157850_ZJC_AGGCTAACACGTATCACTGTAGCC	0.6950133	-0.3824643	2.7726313369052	0
B_0157850_ZJC_AGGCTAACAGCACCTCACATTGGC	-1.0335957	-0.5742377	2.48988654898969	0
B_0157850_ZJC_AGGCTAACATGCCTAAAGCACCTC	1.4113638	0.5000332	2.44391207924141	2.32270733428173
B_0157850_ZJC_AGGCTAACCAGCGTTATGGAACAA	-1.2354826	-0.24104823	3.03239089143424	0.770837166983273
B_0157850_ZJC_AGGCTAACCTAAGGTCAACGCTTA	-0.84690696	0.72303975	3.4196944678434	0
B_0157850_ZJC_AGGCTAACGCTAACGAATGCCTAA	0.46094963	0.03245121	2.73066499031637	0
B_0157850_ZJC_AGTACAAGAACAACCATGGCTTCA	-0.4178317	-0.87927306	1.47511630303706	0
B_0157850_ZJC_AGTACAAGAGATCGCATAGGATGA	1.5708997	1.4824961	0.734915113473821	3.57598392872393
B_0157850_ZJC_AGTACAAGCCATCCTCCCAGTTCA	1.5581182	0.42855555	1.63467605077081	2.02873682818865
B_0157850_ZJC_AGTACAAGCCGAAGTAACACGACC	0.43908262	-0.15053561	3.22596859995803	0.792493515707526
B_0157850_ZJC_AGTACAAGCCGTGAGACACCTTAC	0.58877134	-0.1483656	2.70002650940698	0
B_0157850_ZJC_AGTACAAGCTCAATGACGAACTTA	0.5211181	-0.04927801	2.47774630316769	0
B_0157850_ZJC_AGTACAAGCTCAATGAGGTGCGAA	-0.5722714	0.39156127	2.84651779489247	0
B_0157850_ZJC_AGTACAAGCTGGCATAAGTGGTCA	0.70442826	-0.1929351	1.84385323064174	0
B_0157850_ZJC_AGTACAAGGACAGTGCTGGCTTCA	-1.1593105	0.6306424	1.86436219098978	0
B_0157850_ZJC_AGTACAAGGAGTTAGCGTCGTAGA	0.47900927	0.021261008	2.16996207632236	0
B_0157850_ZJC_AGTACAAGGGAGAACAACTATGCA	-0.4701363	1.1857713	2.71301090015572	0
B_0157850_ZJC_AGTCACTAAAACATCGATTGAGGA	0.66845214	-1.1529886	2.83633815719092	0.763911978181283
B_0157850_ZJC_AGTCACTAAAGAGATCGACAGTGC	-0.6113355	0.32850033	2.92731715191743	0
B_0157850_ZJC_AGTCACTAACGCTCGAAGTACAAG	-0.9938855	1.0257686	2.91352404047583	0
B_0157850_ZJC_AGTCACTAAGAGTCAATATCAGCA	0.009784828	-1.5426637	1.62858967852153	0
B_0157850_ZJC_AGTCACTAAGGCTAACCATCAAGT	-0.16849536	0.634059	3.0257814881324	0.767110950368687
B_0157850_ZJC_AGTCACTAAGGCTAACGTGTTCTA	0.6466954	0.10714839	2.07358656240085	0.769590882781401
B_0157850_ZJC_AGTCACTACACTTCGACACCTTAC	-0.52598447	-0.06308888	2.30755012237667	0
B_0157850_ZJC_AGTCACTACCTCTATCATAGCGAC	-1.3863761	0.7818744	2.9718323309075	0
B_0157850_ZJC_AGTCACTAGAACAGGCGATGAATC	1.6283803	1.341419	1.65846591581017	3.90980777862135
B_0157850_ZJC_AGTCACTAGAGTTAGCCTGAGCCA	-0.5637119	1.0830661	3.08669661531345	1.06485489624934
B_0157850_ZJC_AGTCACTAGTCTGTCATGGAACAA	0.7695659	-0.4686357	1.81001103876147	0
B_0157850_ZJC_AGTCACTATGAAGAGACAGCGTTA	0.21334548	0.21674582	2.68662022424295	0
B_0157850_ZJC_AGTCACTATGAAGAGATTCACGCA	-0.7654579	0.8662838	3.03693514791126	0
B_0157850_ZJC_AGTGGTCAAACGTGATACATTGGC	1.5026904	1.4920107	0	3.89214304143163
B_0157850_ZJC_AGTGGTCAAACTCACCAGATGTAC	-0.44452786	0.023796376	2.22534375780214	0
B_0157850_ZJC_AGTGGTCAACCTCCAAAGCCATGC	-0.06391369	-1.1348268	2.61683864941076	0
B_0157850_ZJC_AGTGGTCAATCCTGTAAGCAGGAA	-0.6495206	0.8735897	2.60733178829351	0
B_0157850_ZJC_AGTGGTCAATCCTGTATATCAGCA	-1.166879	-0.77068603	2.93423837934648	1.26522272628436
B_0157850_ZJC_AGTGGTCACATACCAACGCATACA	-1.8878881	0.56896144	2.71518690959368	0
B_0157850_ZJC_AGTGGTCACCTCCTGAACACAGAA	0.71548146	-0.37855846	2.50377710171816	0.660477434118153
B_0157850_ZJC_AGTGGTCACGCATACAAATGTTGC	-0.3327841	0.41765448	2.39354302452401	0
B_0157850_ZJC_AGTGGTCAGCGAGTAACCTAATCC	0.5823092	-0.18152952	2.18662845170472	1.70787445616151
B_0157850_ZJC_AGTGGTCAGCTCGGTAAGCCATGC	-1.003228	1.5918019	3.04367627080883	0
B_0157850_ZJC_AGTGGTCATCCGTCTAAGATGTAC	-0.48064953	1.097785	2.88045777113851	0
B_0157850_ZJC_AGTGGTCATTCACGCATCCGTCTA	-0.051315516	-1.1096444	3.02596636021211	0
B_0157850_ZJC_ATAGCGACAAACATCGAAGGACAC	-0.25330707	-1.4860113	2.45706091494684	1.51662505632206
B_0157850_ZJC_ATAGCGACACACGACCGCCACATA	-0.2632508	0.49239072	2.8012151849159	0.877914312843937
B_0157850_ZJC_ATAGCGACAGCCATGCCTGGCATA	1.6274644	1.3335437	0.763361146604486	3.30856783636695
B_0157850_ZJC_ATAGCGACATCCTGTAATCATTCC	-0.58174187	0.8430594	2.95799311603724	0
B_0157850_ZJC_ATAGCGACCGCTGATCCGCTGATC	-0.601845	-0.6272888	2.48629588475279	0
B_0157850_ZJC_ATAGCGACGACTAGTAGAATCTGA	0.37499717	-0.9761719	1.62160135186635	0
B_0157850_ZJC_ATAGCGACGCCAAGACCAAGGAGC	-0.7605036	0.9130752	2.45806035135027	0
B_0157850_ZJC_ATAGCGACGTACGCAAAGCAGGAA	-0.7995019	0.9919385	3.15398573515135	1.00258871896597
B_0157850_ZJC_ATAGCGACGTCGTAGACCGTGAGA	-0.15203561	0.20079741	3.19076458246006	0
B_0157850_ZJC_ATAGCGACTAGGATGACCAGTTCA	0.2972268	-0.23126234	2.84290359911306	0.731262638246289
B_0157850_ZJC_ATAGCGACTGGTGGTAATTGGCTC	-0.24291241	0.8114219	2.98612514398861	0
B_0157850_ZJC_ATCATTCCAGCCATGCTGGTGGTA	-0.80595356	0.25401768	2.64828753604923	0
B_0157850_ZJC_ATCATTCCCATACCAAAACTCACC	0.27190748	-0.6665055	2.66165809170059	1.46556831106799
B_0157850_ZJC_ATCATTCCGACAGTGCTCCGTCTA	-1.5238614	0.21360092	3.39995033445526	0
B_0157850_ZJC_ATCATTCCGAGCTGAAAGCCATGC	-0.34940532	-0.425298	2.64337042295114	0
B_0157850_ZJC_ATCATTCCGTCTGTCACCGAAGTA	-1.1436743	-0.29320565	2.10507598901973	0
B_0157850_ZJC_ATCATTCCTGGCTTCACAGATCTG	1.5785817	1.136315	1.18966357590561	3.12310331395112
B_0157850_ZJC_ATCCTGTAAACCGAGAGTCGTAGA	-0.07563449	-1.3559164	2.77051526772492	0.727095057155056
B_0157850_ZJC_ATCCTGTAAACTCACCCGCTGATC	-0.7634007	-0.13134658	3.24166930078312	0
B_0157850_ZJC_ATCCTGTAAGGCTAACGAGCTGAA	-0.62840146	0.10256899	3.17194680442772	0
B_0157850_ZJC_ATCCTGTAATGCCTAAGAGTTAGC	0.33293197	-1.1682961	2.5894812744593	0
B_0157850_ZJC_ATCCTGTACACTTCGAATAGCGAC	-0.056225747	0.2596105	2.8016114202389	0
B_0157850_ZJC_ATCCTGTACCTCCTGACGGATTGC	0.80811405	0.24027373	2.73519075235703	2.10490721886545
B_0157850_ZJC_ATCCTGTAGCCACATACAGATCTG	1.7420768	1.4652593	0.90612271031732	3.20255699086193
B_0157850_ZJC_ATCCTGTATTCACGCACTGTAGCC	-0.57955235	0.07630165	2.94293628705382	0
B_0157850_ZJC_ATGCCTAAAACCGAGAAAGAGATC	-1.1862355	0.8555952	3.16921389497896	0
B_0157850_ZJC_ATGCCTAAAACGTGATATTGAGGA	-0.48738405	0.21190779	2.43128116281213	0
B_0157850_ZJC_ATGCCTAAAAGACGGACCTCCTGA	1.6018598	0.74817556	1.6935081435172	3.31894406550456
B_0157850_ZJC_ATGCCTAAAGAGTCAATGGAACAA	0.24351633	-0.14017369	2.98931742618216	1.87955995653679
B_0157850_ZJC_ATGCCTAACAAGACTAGAATCTGA	-0.42655405	-0.2501595	2.59615587483258	0
B_0157850_ZJC_ATGCCTAACAAGGAGCAGCAGGAA	1.407647	0.5137823	1.16655810912996	2.86687079749914
B_0157850_ZJC_ATGCCTAACACTTCGAGCCACATA	1.2950215	0.45267874	2.07101736125158	2.23210549767462
B_0157850_ZJC_ATGCCTAACATCAAGTCCGTGAGA	1.6998852	1.4069117	0	3.27553734165199
B_0157850_ZJC_ATGCCTAACATCAAGTGCTAACGA	1.6308681	1.3344189	0	3.58721034168807
B_0157850_ZJC_ATGCCTAACTGTAGCCACCACTGT	-1.0070904	-0.54825497	2.01719444952114	0
B_0157850_ZJC_ATGCCTAAGAATCTGACTGGCATA	-0.7609677	-0.22029711	3.09142435139618	0
B_0157850_ZJC_ATGCCTAAGCTCGGTAAGTCACTA	0.010494021	-1.294865	3.21401352468357	0
B_0157850_ZJC_ATGCCTAAGGAGAACAGGTGCGAA	0.06694243	-1.1475946	2.42766212926181	1.00138879350535
B_0157850_ZJC_ATGCCTAAGGTGCGAAATTGAGGA	-1.3356209	0.28611714	3.09368320003712	0
B_0157850_ZJC_ATGCCTAATGAAGAGAGAGCTGAA	-0.12007796	-1.6694517	2.59109749648197	0
B_0157850_ZJC_ATTGAGGAACAGCAGATCCGTCTA	1.6586323	1.5538646	0	3.48609268411981
B_0157850_ZJC_ATTGAGGAATAGCGACCTGTAGCC	0.2460555	-0.18428093	2.29908260224847	1.09601902968439
B_0157850_ZJC_ATTGAGGAATTGAGGACGAACTTA	-0.12095513	0.61719054	3.33395150525789	0
B_0157850_ZJC_ATTGAGGACAAGGAGCAAACATCG	1.8698636	1.5527196	0.921421269761609	3.16517498461475
B_0157850_ZJC_ATTGAGGACATCAAGTAAGAGATC	-0.5918585	-0.1021817	3.06463738207353	0
B_0157850_ZJC_ATTGAGGACATCAAGTGGTGCGAA	-1.1719519	0.92630494	3.8573387675628	0
B_0157850_ZJC_ATTGAGGACCGTGAGACAATGGAA	0.0013183461	-1.2732661	2.16065354029512	0
B_0157850_ZJC_ATTGAGGACTCAATGAAACCGAGA	-0.96860105	-0.2613534	2.88886192147097	0
B_0157850_ZJC_ATTGAGGACTCAATGATCTTCACA	-0.14290132	-0.6213396	2.90859484481995	0
B_0157850_ZJC_ATTGAGGAGTCGTAGACCAGTTCA	-0.15627144	-1.2763366	2.99563727854116	0
B_0157850_ZJC_ATTGAGGAGTCTGTCAGAATCTGA	0.078318976	-1.2508241	1.65941303686372	0
B_0157850_ZJC_ATTGGCTCAACAACCAACGCTCGA	-0.64378	1.1654491	2.82207302017073	0
B_0157850_ZJC_ATTGGCTCAGATGTACGATAGACA	0.2030405	-0.2886721	2.32891217950807	0
B_0157850_ZJC_ATTGGCTCAGTGGTCATCTTCACA	-1.1792251	-0.55121154	2.68886144770402	0
B_0157850_ZJC_ATTGGCTCCACTTCGAGCGAGTAA	-0.07412469	0.3238421	3.39396734202259	1.22338028068343
B_0157850_ZJC_ATTGGCTCCCATCCTCGCCACATA	-0.96557087	0.86093765	3.83910990068242	0
B_0157850_ZJC_ATTGGCTCCCTCTATCCAATGGAA	0.028656121	-1.1220139	2.76122475188651	0
B_0157850_ZJC_ATTGGCTCCTAAGGTCACTATGCA	-0.49490508	-0.48994827	0	0
B_0157850_ZJC_ATTGGCTCGATGAATCCCGAAGTA	1.787294	1.4366394	0.688480075122052	3.42493428940392
B_0157850_ZJC_ATTGGCTCGCCACATACCTAATCC	0.66525215	-1.0916559	2.97281176430962	1.15750266120444
B_0157850_ZJC_ATTGGCTCTGAAGAGAAGTCACTA	0.24766456	-0.85297626	2.52548028051842	0
B_0157850_ZJC_ATTGGCTCTTCACGCATGGAACAA	-0.805589	1.7782989	3.4216812500821	0
B_0157850_ZJC_CAACCACAAGTACAAGCGCATACA	-1.3995806	0.9099185	3.5828562918213	0
B_0157850_ZJC_CAACCACAATCCTGTATCTTCACA	-0.7356857	0.8526545	2.80797541146635	0.832050928252924
B_0157850_ZJC_CAACCACACAGATCTGACACAGAA	-0.525811	0.83103746	2.52859861560374	0
B_0157850_ZJC_CAACCACACCGACAACCGAACTTA	-0.559534	0.6309093	2.79959906176957	1.27340813548425
B_0157850_ZJC_CAACCACACTGAGCCAACACGACC	0.72786146	-0.7139204	2.56122821730018	1.9424552643162
B_0157850_ZJC_CAACCACAGCTAACGAAAGAGATC	-0.80922985	-0.25536084	2.52609161051293	0
B_0157850_ZJC_CAACCACAGGTGCGAAAAGACGGA	1.8051633	1.571789	0	3.34402978019243
B_0157850_ZJC_CAACCACAGTCTGTCACGCTGATC	-0.79315746	0.16304246	3.71506534579131	0
B_0157850_ZJC_CAACCACATGGTGGTATGGCTTCA	-0.6215218	0.06516291	2.7282548159048	0
B_0157850_ZJC_CAAGACTAACATTGGCCAACCACA	-1.0948416	-0.31193972	2.68732884976317	0
B_0157850_ZJC_CAAGACTAATTGAGGAGAACAGGC	1.7218192	0.8968159	0.753170099738175	2.67309024108842
B_0157850_ZJC_CAAGACTACAGCGTTACAAGGAGC	-0.621192	-0.32956403	3.42740448189225	0
B_0157850_ZJC_CAAGACTACATCAAGTCGCTGATC	-0.702426	0.36440518	2.91035216316272	0
B_0157850_ZJC_CAAGACTACTGGCATAAAACATCG	-0.1261453	0.36152387	3.66173330636182	0
B_0157850_ZJC_CAAGACTAGACTAGTAATCATTCC	0.96574247	0.03885731	2.83277054779061	2.19680638600759
B_0157850_ZJC_CAAGACTAGAGCTGAAGCCACATA	-1.1025064	-0.09905966	2.99213537118619	0
B_0157850_ZJC_CAAGACTAGGAGAACATTCACGCA	-0.30028853	0.96598077	2.94866467193065	0.918969076513818
B_0157850_ZJC_CAAGACTAGGTGCGAAAGCAGGAA	1.3537209	-0.7325485	1.5202444172093	1.69867122502727
B_0157850_ZJC_CAAGACTAGGTGCGAATGAAGAGA	1.5776327	1.6091496	0	3.08393496774086
B_0157850_ZJC_CAAGACTATCTTCACAGAACAGGC	1.6769412	1.6609268	0	3.10416209960446
B_0157850_ZJC_CAAGACTATGGAACAAAGATCGCA	1.8052886	1.4792548	0	3.23643463758651
B_0157850_ZJC_CAAGGAGCAAGGTACACGAACTTA	0.53508306	-1.6379681	0	0
B_0157850_ZJC_CAAGGAGCACACAGAAGCGAGTAA	1.6384811	1.5992928	0	3.83779031442924
B_0157850_ZJC_CAAGGAGCACATTGGCTATCAGCA	0.50306284	-0.28747874	3.86659494124758	0
B_0157850_ZJC_CAAGGAGCCATACCAAGAGCTGAA	-0.7068287	0.4127502	3.29602145225077	1.15281066682787
B_0157850_ZJC_CAAGGAGCCATCAAGTAACGCTTA	-1.0997503	0.34201622	3.11581152147072	0.758139319305658
B_0157850_ZJC_CAAGGAGCCCGAAGTAACAGATTC	-1.32926	0.13241482	3.01606536743818	0
B_0157850_ZJC_CAAGGAGCCCTCCTGAGGTGCGAA	1.5806038	1.3042313	0	2.7676805266233
B_0157850_ZJC_CAAGGAGCCCTCTATCAGAGTCAA	1.3743432	0.42076132	1.97469697126974	2.70537872834044
B_0157850_ZJC_CAAGGAGCCGCTGATCGTGTTCTA	-0.44268137	1.2859005	2.97653960798804	0
B_0157850_ZJC_CAAGGAGCGAACAGGCCTAAGGTC	-0.03837301	0.3865716	2.2072425502065	1.44367748901215
B_0157850_ZJC_CAAGGAGCGAATCTGAATGCCTAA	-0.8516462	1.172038	0.991047074415226	0
B_0157850_ZJC_CAAGGAGCGACAGTGCACCACTGT	0.2865537	-0.21039279	2.61819005311091	0
B_0157850_ZJC_CAATGGAAACACGACCAGGCTAAC	-1.2257794	-0.36458263	2.66910557336279	0.582118982714672
B_0157850_ZJC_CAATGGAAAGCCATGCCATACCAA	1.6999629	1.4454201	0	3.72699959305311
B_0157850_ZJC_CAATGGAAATCATTCCGTCTGTCA	1.7835451	1.6152296	0	2.89433994483869
B_0157850_ZJC_CAATGGAACAAGACTAAACGTGAT	-0.6812361	-0.29277456	2.83646271408646	0
B_0157850_ZJC_CAATGGAACCGTGAGACTAAGGTC	0.61036736	-0.1779174	2.49310454952002	0.583761875271594
B_0157850_ZJC_CAATGGAACCTAATCCCCATCCTC	-1.2577832	-0.40057904	2.85867215740902	0.648799190105637
B_0157850_ZJC_CAATGGAAGAATCTGATCCGTCTA	0.74325156	-1.2825223	2.6811638068242	0
B_0157850_ZJC_CAATGGAAGGTGCGAAAAGACGGA	-0.35149413	0.738254	1.85623049348733	0.854369373329654
B_0157850_ZJC_CAATGGAAGGTGCGAAGTGTTCTA	0.5558063	-0.23476577	2.64154071573415	0.569143718644851
B_0157850_ZJC_CACCTTACAACGCTTAAATGTTGC	-1.0570387	1.1561016	3.26095551428925	0
B_0157850_ZJC_CACCTTACAAGAGATCGCCACATA	1.503495	0.7009085	2.27805292042877	3.37244225155207
B_0157850_ZJC_CACCTTACAAGGTACAGCTCGGTA	-0.7781364	0.5493493	2.81299042748519	0
B_0157850_ZJC_CACCTTACAGAGTCAACATACCAA	-0.49558294	-0.0964492	2.82612298940702	0
B_0157850_ZJC_CACCTTACAGCAGGAACTAAGGTC	-0.6709493	-0.1849985	2.39245850696002	0
B_0157850_ZJC_CACCTTACATCCTGTAGTACGCAA	-0.85066766	-0.65422577	2.44921140840519	0
B_0157850_ZJC_CACCTTACCAGATCTGGGTGCGAA	-0.40781215	0.16308764	3.43847372821082	0
B_0157850_ZJC_CACCTTACCCGAAGTAATCCTGTA	-0.33997726	-0.046184152	3.02058660787869	0
B_0157850_ZJC_CACCTTACCGACACACTCCGTCTA	-0.6349052	-0.72698313	3.02244371654366	0.83410920912304
B_0157850_ZJC_CACCTTACGCCACATAGTCGTAGA	-0.44004637	-0.9283964	1.44851736766414	0
B_0157850_ZJC_CACCTTACTCCGTCTATAGGATGA	0.30852538	-0.14072411	3.12211497842996	0
B_0157850_ZJC_CACCTTACTGGTGGTACAGCGTTA	1.7190903	1.4392042	1.19421527587	3.353812120628
B_0157850_ZJC_CACTTCGAAACTCACCATAGCGAC	1.5883677	1.5522085	0	3.53288599213482
B_0157850_ZJC_CACTTCGAAGCAGGAACACTTCGA	-1.5553075	0.9511549	3.22344712391762	0
B_0157850_ZJC_CACTTCGAAGGCTAACCGGATTGC	-0.82635903	0.36103976	2.60172571845308	0
B_0157850_ZJC_CACTTCGACATCAAGTAACGCTTA	0.58199674	-0.17509106	2.93712239637057	0
B_0157850_ZJC_CACTTCGACGAACTTAAGAGTCAA	0.9783416	-0.81863976	3.05270731172128	2.29913861380049
B_0157850_ZJC_CACTTCGACTGAGCCATTCACGCA	1.5441172	1.6618972	0	3.62767052570395
B_0157850_ZJC_CACTTCGATATCAGCACCGAAGTA	-0.7432912	0.6056633	2.65076167936546	0.840049810536434
B_0157850_ZJC_CAGATCTGAAGGTACAAGTGGTCA	1.8613417	1.5708768	0	3.58103762791478
B_0157850_ZJC_CAGATCTGAATCCGTCGCCACATA	0.71622705	-0.069805734	3.04530708996659	1.51123411178312
B_0157850_ZJC_CAGATCTGACGCTCGAACTATGCA	0.55740106	-0.2876684	1.77977734016826	0.802958103730399
B_0157850_ZJC_CAGATCTGACTATGCAGATGAATC	-1.1403998	1.0497161	3.49186448870265	0
B_0157850_ZJC_CAGATCTGAGCACCTCGCTCGGTA	-1.1519291	-0.19777118	1.92212092687885	0
B_0157850_ZJC_CAGATCTGAGTACAAGCGGATTGC	1.8418195	1.4005721	0	3.45354454230624
B_0157850_ZJC_CAGATCTGAGTCACTAAATCCGTC	0.33091652	-0.21303765	3.27548631131698	0.723031339409614
B_0157850_ZJC_CAGATCTGCAGCGTTAGAGTTAGC	-0.96101177	0.50348586	3.47816070312058	0
B_0157850_ZJC_CAGATCTGCCGACAACAACCGAGA	0.45343944	0.13341004	3.34062694830895	0
B_0157850_ZJC_CAGATCTGCGCTGATCACTATGCA	-0.3695496	-0.8164894	2.9057005358911	0
B_0157850_ZJC_CAGATCTGCTGTAGCCCTGTAGCC	-0.23709927	-1.2416984	3.01935064454586	0.680011024604769
B_0157850_ZJC_CAGATCTGGTACGCAATAGGATGA	-0.98613054	-0.4962447	2.382185838449	0
B_0157850_ZJC_CAGATCTGTCTTCACAGCGAGTAA	0.47216514	-0.70824224	2.96624246864871	0
B_0157850_ZJC_CAGCGTTAAAGAGATCGCCAAGAC	1.5668596	1.0364004	0	3.41703429024391
B_0157850_ZJC_CAGCGTTAAATCCGTCCCTAATCC	-0.50458413	0.70668983	2.64342097290303	0.967992106251045
B_0157850_ZJC_CAGCGTTAACATTGGCCAGCGTTA	1.4459454	0.7560365	1.87805644609862	0
B_0157850_ZJC_CAGCGTTAACGCTCGAAAGACGGA	-0.85724825	1.2780309	1.9534911639984	0
B_0157850_ZJC_CAGCGTTAAGCACCTCCAGCGTTA	-0.5897526	-0.10829037	2.29421309683352	0
B_0157850_ZJC_CAGCGTTAATGCCTAACTGTAGCC	1.7781163	1.5544827	1.29503218070507	3.64062334667455
B_0157850_ZJC_CAGCGTTAATTGGCTCGCGAGTAA	0.68964535	0.08883609	2.52767541234719	0
B_0157850_ZJC_CAGCGTTACAAGACTACTCAATGA	-1.0684234	1.3343686	2.26577198372721	0
B_0157850_ZJC_CAGCGTTACAGATCTGATTGAGGA	-0.278967	0.7443721	3.30015031625805	1.03003102451358
B_0157850_ZJC_CAGCGTTACTCAATGACATCAAGT	0.04258347	0.6414328	3.25034065688723	0.689121630308518
B_0157850_ZJC_CAGCGTTACTGGCATACAGATCTG	0.9986759	-1.2412822	1.51279602988432	0
B_0157850_ZJC_CAGCGTTACTGGCATACCTCCTGA	-1.8657254	0.074080005	2.39155582030483	0
B_0157850_ZJC_CAGCGTTAGAATCTGAATGCCTAA	0.42651913	-1.0946445	2.65108801858864	1.16155823416498
B_0157850_ZJC_CAGCGTTAGACAGTGCCAATGGAA	0.49186602	-0.19812232	2.92102437002307	0
B_0157850_ZJC_CAGCGTTAGACTAGTAACACGACC	1.5299345	1.6139635	0.779425569360173	3.1020701233382
B_0157850_ZJC_CAGCGTTAGACTAGTAAGATCGCA	-0.49900752	0.35329658	3.28585186816951	0
B_0157850_ZJC_CAGCGTTAGTCGTAGACGACACAC	1.795217	1.6100717	0	3.19214685877036
B_0157850_ZJC_CAGCGTTATCTTCACAGGAGAACA	-1.0572451	0.08772967	2.90654898419237	0
B_0157850_ZJC_CATACCAAAACTCACCGCCAAGAC	-0.64994997	0.2256147	2.93430261152651	0
B_0157850_ZJC_CATACCAAACGCTCGAGACTAGTA	1.5819776	1.3198105	0.729200415989201	3.15878026015666
B_0157850_ZJC_CATACCAAAGAGTCAACACCTTAC	0.702561	-1.2275397	2.92200791356125	0.741298872018096
B_0157850_ZJC_CATACCAACATACCAAGAGTTAGC	1.7112334	1.3205501	0.80282210083039	3.33577922051775
B_0157850_ZJC_CATACCAACCAGTTCACCTCCTGA	-0.46361038	-0.2990786	2.45103666610271	0.674814995195658
B_0157850_ZJC_CATACCAACTGGCATAAGGCTAAC	-0.73192656	-0.07886474	3.2600216146565	1.79342808299749
B_0157850_ZJC_CATACCAATGGAACAAGATGAATC	0.16483818	-1.4060158	1.99962403900794	0
B_0157850_ZJC_CATACCAATGGTGGTACCTCTATC	0.61420864	0.16361237	2.67508018186464	0
B_0157850_ZJC_CATCAAGTAAACATCGCTGTAGCC	0.0942251	-1.2815082	3.12891286868571	0
B_0157850_ZJC_CATCAAGTACATTGGCGCGAGTAA	-1.1012423	-0.51582515	3.0934319407557	0
B_0157850_ZJC_CATCAAGTACCACTGTCCTCTATC	1.8275838	1.5538112	0.993075510529814	3.39758788409397
B_0157850_ZJC_CATCAAGTACTATGCACGACACAC	-0.49973056	-0.05079613	2.88447032696389	0
B_0157850_ZJC_CATCAAGTAGTCACTAGGAGAACA	-1.1875753	-0.1081984	3.18830434804798	0
B_0157850_ZJC_CATCAAGTCAGATCTGAGCACCTC	1.361143	-0.32207873	2.53080042283436	0.975290277172705
B_0157850_ZJC_CATCAAGTCGCATACAGTGTTCTA	0.76186687	-0.113008715	2.58233039662426	0
B_0157850_ZJC_CATCAAGTCTGGCATACGCTGATC	0.42393768	-0.0009989488	2.65764068936167	0
B_0157850_ZJC_CATCAAGTCTGGCATAGTCGTAGA	0.18396984	-0.97134066	2.47834363578976	0
B_0157850_ZJC_CATCAAGTCTGTAGCCAACAACCA	1.4996585	0.6335184	1.08183161173779	3.19462149375357
B_0157850_ZJC_CATCAAGTGGTGCGAACCTCCTGA	-0.72099316	-0.6675493	2.83673403171147	0
B_0157850_ZJC_CATCAAGTGTCTGTCAGATGAATC	-1.2648015	-0.4495351	3.32312438853448	0
B_0157850_ZJC_CCAGTTCAAAGACGGAATCATTCC	0.8912872	-1.3377844	2.30071010047124	0
B_0157850_ZJC_CCAGTTCAATAGCGACAACCGAGA	0.76367617	-0.4811069	3.47351804324178	0
B_0157850_ZJC_CCAGTTCACCATCCTCAAGAGATC	-0.29255372	0.82799083	2.90646724680832	0
B_0157850_ZJC_CCAGTTCACTAAGGTCCGACACAC	-0.87768704	-0.6609306	2.06678764918746	0
B_0157850_ZJC_CCAGTTCAGAACAGGCGAGTTAGC	1.5615356	0.8183828	1.37016378569527	3.50543571770638
B_0157850_ZJC_CCAGTTCAGACTAGTACCTCCTGA	1.3419015	-0.60132676	1.65022736329114	2.61186901974546
B_0157850_ZJC_CCAGTTCAGACTAGTACGCTGATC	-0.22054662	-1.5344969	2.4088763494673	0
B_0157850_ZJC_CCAGTTCAGATAGACAGCGAGTAA	-0.80320925	-0.04568651	3.34530198023408	0
B_0157850_ZJC_CCAGTTCAGATAGACAGCTAACGA	-0.7573353	-0.12273661	2.59725053596754	0
B_0157850_ZJC_CCAGTTCAGTCGTAGAATGCCTAA	-0.8909854	1.2277567	3.06767161959039	0
B_0157850_ZJC_CCATCCTCAAGGACACCCAGTTCA	0.37369767	0.03756242	2.85026310651733	0
B_0157850_ZJC_CCATCCTCAAGGTACAAACGTGAT	-0.62367964	-0.29125378	1.17068463670923	0
B_0157850_ZJC_CCATCCTCACGCTCGAAGCCATGC	-0.89135396	-0.63372993	3.25117801035556	0
B_0157850_ZJC_CCATCCTCAGCACCTCTCCGTCTA	-0.9063209	-0.8613449	2.14543362529486	0
B_0157850_ZJC_CCATCCTCAGCCATGCAACTCACC	0.22474726	-1.0271387	2.60222684675392	0
B_0157850_ZJC_CCATCCTCAGGCTAACACATTGGC	1.6053882	1.6354192	0	3.62005469818471
B_0157850_ZJC_CCATCCTCATCATTCCAGTCACTA	-1.0481101	-0.6890605	3.51645915695742	0
B_0157850_ZJC_CCATCCTCCAAGACTAAAGACGGA	0.8906191	-0.8196606	3.3078875400544	0.740494569332474
B_0157850_ZJC_CCATCCTCCAGATCTGCAACCACA	1.1674974	-0.667408	2.0427009719033	0
B_0157850_ZJC_CCATCCTCCCGTGAGAAATGTTGC	-0.84644043	1.0046349	3.32134650443044	0
B_0157850_ZJC_CCATCCTCCGACTGGAACCACTGT	-1.0164105	-0.5391005	2.27827752702456	0
B_0157850_ZJC_CCATCCTCCGCATACACACCTTAC	1.5903304	1.6142167	0.738662995369728	3.55211966887612
B_0157850_ZJC_CCATCCTCCGCTGATCGCCAAGAC	-1.8696796	0.082930356	3.21342732352893	0.651205927503296
B_0157850_ZJC_CCATCCTCGACTAGTACCGACAAC	1.2784612	-0.6103594	1.54428018710154	1.24022727228528
B_0157850_ZJC_CCATCCTCTCCGTCTAAGGCTAAC	1.6494405	1.2320534	1.47468306988183	2.81690678864563
B_0157850_ZJC_CCATCCTCTTCACGCAAGGCTAAC	-0.48933896	0.9540618	3.01255215031705	0.95996441793694
B_0157850_ZJC_CCATCCTCTTCACGCACACCTTAC	1.5463508	1.6433558	0	3.66851510988416
B_0157850_ZJC_CCGAAGTAAACCGAGAAGTCACTA	-0.9285937	0.083011515	3.04845248797733	0
B_0157850_ZJC_CCGAAGTAACGCTCGAAGTGGTCA	-0.2712094	0.32727703	1.92670157064697	0
B_0157850_ZJC_CCGAAGTAAGAGTCAAAATGTTGC	-1.2253437	-0.28124538	2.55999586985784	0
B_0157850_ZJC_CCGAAGTAAGATGTACGCTCGGTA	-1.267879	-0.17316529	1.92803942333966	0
B_0157850_ZJC_CCGAAGTAAGCAGGAAAAGAGATC	-1.0982267	-0.2802996	2.0273184855321	0.841023626443603
B_0157850_ZJC_CCGAAGTAATAGCGACGTCGTAGA	-0.72695696	-0.62529624	2.1475065562244	0
B_0157850_ZJC_CCGAAGTACAAGGAGCCAATGGAA	-0.20599526	0.14706776	3.03424068368195	0
B_0157850_ZJC_CCGAAGTACAAGGAGCGACTAGTA	1.5193771	1.6530553	0.831025808874414	3.46873573929032
B_0157850_ZJC_CCGAAGTACATCAAGTCCATCCTC	-0.52177507	0.25686452	3.47655103233087	0
B_0157850_ZJC_CCGAAGTAGAGCTGAAATAGCGAC	-0.24954714	0.61330914	2.95133624861378	0.670026716361371
B_0157850_ZJC_CCGAAGTAGATAGACAGACAGTGC	-0.9261517	1.187547	2.34677381447963	0
B_0157850_ZJC_CCGAAGTAGCCACATACACCTTAC	1.5691003	1.1671011	0.686709921391108	3.7940351116723
B_0157850_ZJC_CCGAAGTAGCTAACGACAGCGTTA	-0.76529604	0.067674875	3.42113849872762	0
B_0157850_ZJC_CCGAAGTAGCTAACGACGAACTTA	-0.9172758	-0.31077722	2.34383492437851	0
B_0157850_ZJC_CCGAAGTAGTACGCAAATTGAGGA	-0.67274463	0.03782025	3.13664276123152	0
B_0157850_ZJC_CCGAAGTATGAAGAGAAAGACGGA	1.1236278	0.20177193	3.04198629636912	2.43784371650038
B_0157850_ZJC_CCGAAGTATTCACGCAGACTAGTA	1.6477497	1.3676577	0.756695392498665	3.41482953045221
B_0157850_ZJC_CCGACAACAACAACCAACACGACC	-0.10146976	0.19127674	2.32081208971215	0
B_0157850_ZJC_CCGACAACACAGCAGACAACCACA	-0.5721198	0.06307826	2.81633933841024	0.68421832958652
B_0157850_ZJC_CCGACAACATAGCGACGCTCGGTA	-1.4242184	-0.031824272	2.8682994814382	0
B_0157850_ZJC_CCGACAACATCATTCCACAAGCTA	1.629221	1.2701018	2.01717830616691	2.97656169672785
B_0157850_ZJC_CCGACAACCACCTTACGACTAGTA	0.350068	-0.15662555	2.73511588018906	1.43569435112672
B_0157850_ZJC_CCGACAACCCGTGAGAATAGCGAC	1.7622616	1.5077198	2.24407669582386	3.48489147690437
B_0157850_ZJC_CCGACAACCCGTGAGACAAGGAGC	-1.2070339	-0.1948049	2.66052309702956	0
B_0157850_ZJC_CCGACAACCTGTAGCCCATCAAGT	1.2686127	0.25135446	2.48718610584754	2.32135652473322
B_0157850_ZJC_CCGACAACGCTAACGACCGACAAC	0.0668764	-0.06745815	3.36558093138828	0
B_0157850_ZJC_CCGACAACTATCAGCAGGAGAACA	-0.3441229	0.29804054	3.53434365130088	0.729144848755868
B_0157850_ZJC_CCGACAACTGAAGAGAAGCACCTC	-1.418151	0.48519167	2.83034311725148	0
B_0157850_ZJC_CCGTGAGAAACAACCAACTATGCA	0.34665486	-1.1229771	3.78680129613148	0
B_0157850_ZJC_CCGTGAGAAAGGACACGGTGCGAA	-1.396937	-0.24654864	1.95964643866609	0
B_0157850_ZJC_CCGTGAGAACGCTCGATGGCTTCA	-0.88242173	1.1751366	3.80264575068977	0
B_0157850_ZJC_CCGTGAGAAGATCGCAGCGAGTAA	-0.20185758	0.024328316	2.52939094847974	1.27137364589569
B_0157850_ZJC_CCGTGAGAATAGCGACGATGAATC	1.0637168	-0.6899421	2.78353126416787	1.39505795284018
B_0157850_ZJC_CCGTGAGACAGCGTTAGTCGTAGA	0.013039516	-0.5015143	1.82240538127408	1.27908797507178
B_0157850_ZJC_CCGTGAGACCTCCTGAACAGCAGA	-0.60792077	1.2143372	3.38988093763407	0
B_0157850_ZJC_CCGTGAGACCTCCTGATGGCTTCA	-0.772284	0.08190146	3.12814048431236	0.779361685966051
B_0157850_ZJC_CCGTGAGACTAAGGTCTTCACGCA	-0.6230002	0.60179347	3.55444464279053	0
B_0157850_ZJC_CCGTGAGAGAACAGGCCCTCTATC	1.5337827	1.6387475	0.73406885588501	3.44486806159898
B_0157850_ZJC_CCGTGAGAGTCGTAGATGGCTTCA	-0.7686465	1.0542257	3.64119940771653	0
B_0157850_ZJC_CCTAATCCACACAGAACGGATTGC	1.5618167	1.646413	0	3.1454641645125
B_0157850_ZJC_CCTAATCCACCACTGTCGCATACA	-0.5133183	0.32751155	3.06094689793574	1.04724759607652
B_0157850_ZJC_CCTAATCCACGTATCAGGAGAACA	-0.6703862	-0.5347936	3.09124206195256	1.06797786518987
B_0157850_ZJC_CCTAATCCAGAGTCAAAACAACCA	-0.6659986	1.1358464	2.41674293930145	0
B_0157850_ZJC_CCTAATCCAGCCATGCTTCACGCA	1.4673669	0.674415	2.46273038493342	3.05076604717788
B_0157850_ZJC_CCTAATCCCAACCACACAGATCTG	0.071684875	0.4937401	2.9602516457402	0
B_0157850_ZJC_CCTAATCCCGAACTTATGGCTTCA	1.6421392	1.2496241	0	3.09262837529269
B_0157850_ZJC_CCTAATCCCTGAGCCAACTATGCA	-0.2045417	-1.7313787	1.25115814655361	0
B_0157850_ZJC_CCTAATCCGCCAAGACCCTAATCC	-1.0047715	-0.8716862	2.56494935746154	0.847297860387204
B_0157850_ZJC_CCTAATCCGCGAGTAAAAGGACAC	-1.2584206	0.64330316	2.98148285608498	0
B_0157850_ZJC_CCTAATCCTATCAGCAGGAGAACA	0.45732772	-1.3209717	3.34160537303842	0.922150536601843
B_0157850_ZJC_CCTAATCCTCCGTCTAAGCAGGAA	-1.2650427	0.8396434	3.19691529260799	0
B_0157850_ZJC_CCTAATCCTCCGTCTATGGCTTCA	-0.7322911	0.88786536	2.55394343774583	1.09067573907237
B_0157850_ZJC_CCTAATCCTGAAGAGAACGCTCGA	-0.59687555	-0.12850164	2.97334244708845	0
B_0157850_ZJC_CCTCCTGAACAAGCTACGCATACA	0.61934805	-0.19318	2.80397119753277	0.405681892200396
B_0157850_ZJC_CCTCCTGAAGTACAAGCGCTGATC	0.35182786	-0.23546216	1.74564977056878	0
B_0157850_ZJC_CCTCCTGAGCTCGGTACGGATTGC	-0.78500956	-0.39108402	1.8063233646953	0
B_0157850_ZJC_CCTCCTGAGTACGCAAAACCGAGA	1.5337434	1.5459107	0.740781610775123	3.3856414591631
B_0157850_ZJC_CCTCTATCAAACATCGGGAGAACA	1.0930516	-0.69493306	3.16562094092783	0
B_0157850_ZJC_CCTCTATCACAAGCTAGATAGACA	-0.5328019	-0.40359792	3.25948928532628	0
B_0157850_ZJC_CCTCTATCATCATTCCCCGTGAGA	-0.24091932	0.034984037	3.69070344309687	0
B_0157850_ZJC_CCTCTATCCAATGGAACAGCGTTA	-0.96839994	-1.3013909	3.58788780727603	0
B_0157850_ZJC_CCTCTATCCTCAATGATATCAGCA	1.0560546	-0.9648542	2.6159077235385	0
B_0157850_ZJC_CCTCTATCGAGCTGAAGTCGTAGA	-0.6369384	1.4521936	2.88683185704519	0
B_0157850_ZJC_CCTCTATCTGGAACAAGCTCGGTA	1.5063053	1.5152137	1.50484267150184	3.09198157251241
B_0157850_ZJC_CCTCTATCTTCACGCAACAAGCTA	-1.0357307	-0.63603824	2.35154976539004	0
B_0157850_ZJC_CGAACTTACCAGTTCATAGGATGA	-0.34792602	0.7053262	2.97679734357821	0
B_0157850_ZJC_CGAACTTACGAACTTAATTGAGGA	-0.982506	0.24038857	3.58567973774108	0
B_0157850_ZJC_CGAACTTAGCCACATAAAGACGGA	-0.625206	0.09350956	3.49441870869117	0
B_0157850_ZJC_CGAACTTAGCCACATAGTGTTCTA	-0.4590171	-1.2195493	2.9967130321867	0
B_0157850_ZJC_CGACACACAACGCTTAATTGGCTC	-0.77943027	-0.19131665	2.97996414167003	0.391472117424959
B_0157850_ZJC_CGACACACAAGAGATCGGAGAACA	-0.11638785	0.06912521	2.5296056334994	0
B_0157850_ZJC_CGACACACACAAGCTACATCAAGT	-0.8530919	0.20531163	3.29566456230343	0
B_0157850_ZJC_CGACACACACTATGCAATCATTCC	0.42531073	-0.16761838	2.88834350315023	0
B_0157850_ZJC_CGACACACAGTACAAGAGCCATGC	-0.53807443	1.2693108	2.23210549767462	0
B_0157850_ZJC_CGACACACAGTCACTACAAGACTA	0.53143424	-1.2214047	2.79182804332661	1.11233150094023
B_0157850_ZJC_CGACACACCCTCCTGACATACCAA	0.8994812	-1.2520549	2.18452599399909	0.946737320982722
B_0157850_ZJC_CGACACACCGAACTTAACGTATCA	-0.83279103	0.003425414	2.84036071098329	0
B_0157850_ZJC_CGACACACCGGATTGCACAGATTC	-0.7078119	1.7327455	2.37164704672343	0
B_0157850_ZJC_CGACACACGCTAACGAGTCGTAGA	1.7248865	1.4155434	0	2.47099670234069
B_0157850_ZJC_CGACACACGTACGCAACAAGACTA	0.90302926	-0.68772763	2.74184234260213	0.792824467024008
B_0157850_ZJC_CGACACACGTGTTCTAGATAGACA	0.45342493	-0.9050686	2.15614240066173	0.73769381754085
B_0157850_ZJC_CGACACACTATCAGCACGCATACA	0.2686985	-0.23231526	3.47165644157826	0
B_0157850_ZJC_CGACTGGACAGCGTTACCAGTTCA	0.32943812	-1.4499	1.78484859168821	0
B_0157850_ZJC_CGACTGGACTGGCATAAGGCTAAC	-1.1702878	-1.2777413	2.12520704909252	0.719554786407743
B_0157850_ZJC_CGACTGGACTGTAGCCTATCAGCA	0.80715376	0.22520152	1.32852352488534	0
B_0157850_ZJC_CGACTGGATGAAGAGAGCTCGGTA	1.5040351	0.65944546	2.22236132877276	2.48258151440447
B_0157850_ZJC_CGCATACAAGCACCTCCGCTGATC	0.73650473	-1.0495868	2.60205860337015	0
B_0157850_ZJC_CGCATACAATAGCGACAGTACAAG	-0.80010086	1.969117	1.62990812602853	0
B_0157850_ZJC_CGCATACAATCCTGTAAGTACAAG	-1.4017559	0.9149974	2.52327374105454	0
B_0157850_ZJC_CGCATACAATGCCTAACCGTGAGA	1.7675143	1.1844113	0	3.11422138967857
B_0157850_ZJC_CGCATACAATTGGCTCATAGCGAC	0.50842094	0.1672192	2.77744581346584	0.984069933672217
B_0157850_ZJC_CGCATACACCGACAACAAGACGGA	1.5598575	1.6148508	0	2.95968142904229
B_0157850_ZJC_CGCATACACCGACAACGCCAAGAC	-0.24171185	-0.7985927	2.85193125641124	0
B_0157850_ZJC_CGCATACAGAGCTGAAGCCAAGAC	-1.5101463	0.33469072	2.99449811570996	0
B_0157850_ZJC_CGCATACATGGAACAACACCTTAC	-0.596115	1.187629	2.81335849607541	0
B_0157850_ZJC_CGCATACATGGTGGTAGACAGTGC	0.49120247	-0.65674955	2.52276107017255	0
B_0157850_ZJC_CGCTGATCAAACATCGCTGAGCCA	0.35147688	-0.53990746	2.65640829245281	0
B_0157850_ZJC_CGCTGATCACCACTGTTGGTGGTA	-0.7580879	1.2921737	3.33019545499352	0
B_0157850_ZJC_CGCTGATCATTGAGGAGATGAATC	-0.4883385	-0.09955246	2.7684133508293	0
B_0157850_ZJC_CGCTGATCCAAGACTACTAAGGTC	-0.8566434	-0.4573393	2.72878983839532	0
B_0157850_ZJC_CGCTGATCCAGCGTTATATCAGCA	-0.4504548	0.30020344	3.71505987163	0
B_0157850_ZJC_CGCTGATCCCAGTTCAGAACAGGC	0.83779323	-0.0011172751	2.72004758845931	1.51408518859078
B_0157850_ZJC_CGCTGATCCGCATACAAAGAGATC	0.5418519	-0.8431918	1.68558462127767	0
B_0157850_ZJC_CGCTGATCCGCATACACACTTCGA	-0.23104644	0.5015115	2.11435073977259	0
B_0157850_ZJC_CGCTGATCGAACAGGCTCCGTCTA	-0.313751	0.70899814	3.35106270170151	0
B_0157850_ZJC_CGCTGATCGATAGACAAGAGTCAA	-0.49345505	-0.16287543	3.22084592563215	0.917522499616383
B_0157850_ZJC_CGGATTGCAAACATCGCCGAAGTA	0.5480229	-1.2936807	2.25360864412627	1.23397829311794
B_0157850_ZJC_CGGATTGCACACAGAAAACGTGAT	-0.31911835	0.5404622	3.44960032414233	0
B_0157850_ZJC_CGGATTGCACACGACCAGAGTCAA	-0.33646578	0.51166207	2.51173608510347	0
B_0157850_ZJC_CGGATTGCACCTCCAAGTCGTAGA	1.6116647	1.132317	0	3.09231606847422
B_0157850_ZJC_CGGATTGCAGAGTCAAAACGCTTA	0.41023242	-0.771053	3.60664647619156	1.02679926404938
B_0157850_ZJC_CGGATTGCCAGATCTGCATACCAA	0.81835586	0.06957788	2.3682286330109	1.85268557495902
B_0157850_ZJC_CGGATTGCCCGACAACCAACCACA	-0.7285426	-0.7126184	3.32693516588032	0
B_0157850_ZJC_CGGATTGCGACAGTGCAAGAGATC	0.08930363	0.2817606	3.52437775803234	0.973288128671566
B_0157850_ZJC_CGGATTGCGAGCTGAAGCCAAGAC	0.7466069	0.002703872	3.32409175176032	1.35289716321456
B_0157850_ZJC_CGGATTGCGAGTTAGCCATCAAGT	-0.9818491	1.0970674	2.58798013209039	0
B_0157850_ZJC_CGGATTGCGCCAAGACCATACCAA	-0.5815661	0.7352926	3.00942713723996	0
B_0157850_ZJC_CGGATTGCTCCGTCTAACGTATCA	-1.1995925	-0.027864413	2.52477544450396	0
B_0157850_ZJC_CTAAGGTCAAACATCGAGCCATGC	0.66771835	-1.1875981	2.43816885937492	0
B_0157850_ZJC_CTAAGGTCAACCGAGAAACCGAGA	-0.25234503	-0.23944846	2.04109634533406	0
B_0157850_ZJC_CTAAGGTCAAGAGATCACACAGAA	-1.1190051	-0.17765608	3.43562635368687	0
B_0157850_ZJC_CTAAGGTCAAGAGATCGCTCGGTA	-0.12126096	0.09817524	3.56662336139261	0.782118640628947
B_0157850_ZJC_CTAAGGTCAATGTTGCACACAGAA	-1.472219	0.8095023	2.20712254887962	0
B_0157850_ZJC_CTAAGGTCACCTCCAAGAGTTAGC	0.57135206	-1.2850797	1.44947326274142	0
B_0157850_ZJC_CTAAGGTCACGTATCAGCCACATA	-0.715407	1.4665198	3.75924862357716	0
B_0157850_ZJC_CTAAGGTCATAGCGACGGTGCGAA	1.1602564	-0.8618834	2.68626612719504	1.48595711617299
B_0157850_ZJC_CTAAGGTCCACCTTACAAGACGGA	-0.31090027	0.32504678	2.5242119953515	0
B_0157850_ZJC_CTAAGGTCCATCAAGTCTGAGCCA	0.5920121	0.15598507	2.74505459254465	0.962557658944357
B_0157850_ZJC_CTAAGGTCCCATCCTCAGTGGTCA	-0.92298734	1.2965244	3.3501001056889	0
B_0157850_ZJC_CTAAGGTCGGAGAACAAATCCGTC	0.13123882	-1.2775176	2.41744061792631	0
B_0157850_ZJC_CTAAGGTCGTCTGTCACAGCGTTA	1.6351705	1.6596369	0	3.01224572864922
B_0157850_ZJC_CTCAATGAAAACATCGAAACATCG	1.7047697	1.0644985	0	2.86093481571994
B_0157850_ZJC_CTCAATGAAATCCGTCCTCAATGA	0.1252731	-1.2293708	3.24391618914068	0
B_0157850_ZJC_CTCAATGAACGCTCGAGTCTGTCA	-0.59663576	0.027272439	2.72914670138964	0.785415202433549
B_0157850_ZJC_CTCAATGAACGTATCACAGCGTTA	1.5386882	1.0575289	2.20212846010871	2.57004137170428
B_0157850_ZJC_CTCAATGAAGCAGGAAAGTCACTA	-0.74777466	-0.8750028	1.12446518522752	0
B_0157850_ZJC_CTCAATGAAGCCATGCAGATGTAC	-0.39093778	1.0620733	2.13632504428067	0
B_0157850_ZJC_CTCAATGAAGCCATGCCGAACTTA	-1.4278984	0.5354633	3.07379789571179	0
B_0157850_ZJC_CTCAATGAAGTCACTACCTCCTGA	-0.34013343	-1.082563	3.31950891866634	0
B_0157850_ZJC_CTCAATGAAGTCACTAGAGTTAGC	-0.6671383	0.8941246	0	0
B_0157850_ZJC_CTCAATGAATCATTCCTTCACGCA	0.00016992561	-0.7100854	2.12976605709338	0
B_0157850_ZJC_CTCAATGACAAGACTAAGCAGGAA	-0.2613058	0.3160203	3.44665300124126	0
B_0157850_ZJC_CTCAATGACCTCTATCCGCATACA	-0.7657593	-0.13696007	2.36040623205402	0.627165422597452
B_0157850_ZJC_CTCAATGACGACACACCCGTGAGA	1.8035679	1.6074002	0	3.69453031136389
B_0157850_ZJC_CTCAATGAGTCGTAGAACAAGCTA	-0.6108517	1.142562	3.21638319361331	0
B_0157850_ZJC_CTGAGCCAAACAACCACAAGACTA	-1.3467438	0.32663602	3.33457373074075	0
B_0157850_ZJC_CTGAGCCAAAGAGATCAACCGAGA	1.6023455	1.5485337	0	3.30016959124142
B_0157850_ZJC_CTGAGCCAAAGAGATCACACGACC	-1.1692989	0.21482317	2.28402602465152	0
B_0157850_ZJC_CTGAGCCAACATTGGCAAGGACAC	-0.5005499	0.48593298	3.59186371283563	0
B_0157850_ZJC_CTGAGCCAACCACTGTCTGAGCCA	1.5479758	1.2707888	0	3.51291182452253
B_0157850_ZJC_CTGAGCCAACCACTGTGTCTGTCA	-0.9803708	-0.13362204	2.97930489606906	0
B_0157850_ZJC_CTGAGCCAACTATGCACAGATCTG	-0.27795103	0.8896496	3.44649813513416	0.95531456556625
B_0157850_ZJC_CTGAGCCAAGAGTCAACTGTAGCC	-0.3111678	-0.0060288045	3.29678898794786	0
B_0157850_ZJC_CTGAGCCAATTGAGGAACACAGAA	0.73906887	-0.13376473	3.34352138610668	0
B_0157850_ZJC_CTGAGCCACAATGGAAAGTACAAG	-0.011580163	-0.55038327	3.07527434946748	0
B_0157850_ZJC_CTGAGCCACGACTGGAGAGTTAGC	0.5122057	0.019228041	2.08071132751938	0
B_0157850_ZJC_CTGAGCCACGGATTGCCTGGCATA	-0.42659023	0.51811326	3.13664276123152	0.865692767216787
B_0157850_ZJC_CTGAGCCAGAACAGGCAACCGAGA	-0.49105024	1.4748105	3.11354875426612	0
B_0157850_ZJC_CTGAGCCAGCCAAGACAGAGTCAA	-1.0343467	0.40954566	2.47854019296638	1.41611978478483
B_0157850_ZJC_CTGAGCCAGCTCGGTACGACTGGA	-1.1347219	0.5124378	2.91105605595869	0.895277989538935
B_0157850_ZJC_CTGAGCCAGGAGAACAAAACATCG	0.64973724	-1.209539	2.84044943170953	1.19493752169291
B_0157850_ZJC_CTGAGCCAGTCTGTCAACACGACC	1.5305474	0.8068983	0.702064953482	3.19507694958345
B_0157850_ZJC_CTGAGCCATTCACGCAAGATGTAC	1.0548153	-1.3158361	1.21223745991633	1.21223745991633
B_0157850_ZJC_CTGGCATAAACCGAGAATCATTCC	-0.4144486	0.011924214	2.66594312828221	0
B_0157850_ZJC_CTGGCATAAAGGACACACCTCCAA	-0.40390468	-1.2104088	1.87258528715908	0
B_0157850_ZJC_CTGGCATAACACAGAACCTCTATC	0.5165138	-0.26857844	3.13520227157771	0
B_0157850_ZJC_CTGGCATAACAGATTCCAAGGAGC	-0.86603606	-0.16873363	2.18578680371679	0
B_0157850_ZJC_CTGGCATAACAGCAGAACACGACC	1.5914165	1.5642452	1.06299067496005	3.47406876834035
B_0157850_ZJC_CTGGCATAACAGCAGAACTATGCA	1.618669	1.6380134	0	3.03926295855875
B_0157850_ZJC_CTGGCATAATCATTCCACTATGCA	1.5074345	0.67318195	0.805277601658893	3.19904171971951
B_0157850_ZJC_CTGGCATACAAGGAGCTGAAGAGA	-1.3146183	-0.5917734	3.37049911338014	0
B_0157850_ZJC_CTGGCATAGACAGTGCAACAACCA	0.23136216	-1.0555116	2.92149774688367	0
B_0157850_ZJC_CTGGCATAGCCAAGACCGAACTTA	1.4691961	0.90033615	1.85123622105951	3.11221429029338
B_0157850_ZJC_CTGTAGCCAATCCGTCAGCACCTC	-0.7646247	0.57752067	2.1615313329751	0
B_0157850_ZJC_CTGTAGCCACAGCAGAAGTGGTCA	-0.42812786	0.06518507	3.44631352048535	0.774097414926284
B_0157850_ZJC_CTGTAGCCACAGCAGACATACCAA	-0.24816705	-1.6261224	2.59015505153798	0
B_0157850_ZJC_CTGTAGCCACATTGGCCGACTGGA	-0.803818	0.1326281	2.97488449060745	0
B_0157850_ZJC_CTGTAGCCACCTCCAAGATGAATC	1.6298572	0.7764866	0	3.06384713979975
B_0157850_ZJC_CTGTAGCCAGTCACTAAAACATCG	0.3378861	-1.2166982	2.11126112273502	1.22950895285642
B_0157850_ZJC_CTGTAGCCCAGCGTTATGGCTTCA	0.35463923	-1.1656462	3.09153576841894	0.773468198443427
B_0157850_ZJC_CTGTAGCCCTCAATGATGGAACAA	0.6842711	0.09727135	2.35594182037417	0
B_0157850_ZJC_CTGTAGCCGAGTTAGCCTGAGCCA	-0.32643563	0.43344218	3.30647950000405	0
B_0157850_ZJC_CTGTAGCCGAGTTAGCGTGTTCTA	1.7363771	1.4804623	0.764095773918864	3.12649688046603
B_0157850_ZJC_GAACAGGCAAACATCGCTGGCATA	1.2822634	0.44160193	2.27525055507692	1.78988692639265
B_0157850_ZJC_GAACAGGCAACCGAGACGCTGATC	1.5320696	1.4818785	0	3.71237207256028
B_0157850_ZJC_GAACAGGCACAGATTCACATTGGC	-1.190481	0.031675395	2.69996765988857	0.688825373579713
B_0157850_ZJC_GAACAGGCAGATGTACAGTACAAG	0.69112575	-0.16567336	2.45097376864643	0.408623182293456
B_0157850_ZJC_GAACAGGCCAAGACTACATCAAGT	1.4561751	0.66968364	1.1994265146492	2.93241804966681
B_0157850_ZJC_GAACAGGCCACTTCGACACTTCGA	0.86065656	0.034835633	1.73216764412484	1.05122631218378
B_0157850_ZJC_GAACAGGCCACTTCGAGGAGAACA	-0.112527244	0.66355664	3.4087338194169	0
B_0157850_ZJC_GAACAGGCCAGCGTTACCTCTATC	-0.9940849	0.42886442	2.15423655623386	0
B_0157850_ZJC_GAACAGGCCATACCAAGATGAATC	0.47150597	0.30232525	2.40642358959547	0.752160709258007
B_0157850_ZJC_GAACAGGCGAACAGGCAAGGACAC	-0.4407152	1.4096929	2.28663181137711	0
B_0157850_ZJC_GAACAGGCGACTAGTACTGTAGCC	-0.6315342	1.5050861	3.41482953045221	0
B_0157850_ZJC_GAACAGGCGAGTTAGCCTGTAGCC	-0.012609067	0.08410485	3.23745862446924	1.69541253076857
B_0157850_ZJC_GAACAGGCGCTCGGTAAATGTTGC	-0.24434237	0.67856073	3.40337975851155	0
B_0157850_ZJC_GAACAGGCGGTGCGAAACAGATTC	1.5627427	0.95683575	0	3.28730199627899
B_0157850_ZJC_GAACAGGCGGTGCGAAGAACAGGC	0.787466	-1.2595929	2.1512180182514	2.1512180182514
B_0157850_ZJC_GAACAGGCTGGTGGTAACCTCCAA	-0.16050448	0.64273006	3.35255170297301	0.743375491552729
B_0157850_ZJC_GAATCTGAACCTCCAATCTTCACA	-0.2487921	-0.67036265	3.49169759767843	0
B_0157850_ZJC_GAATCTGAACTATGCACAAGGAGC	-0.8854816	1.1829344	2.75128570305625	0
B_0157850_ZJC_GAATCTGAAGTCACTACAGCGTTA	-0.38602006	0.61452234	2.75265943494018	0
B_0157850_ZJC_GAATCTGACAAGACTAGTGTTCTA	-0.51772106	0.72417766	2.9544330001689	0
B_0157850_ZJC_GAATCTGACAGATCTGCTGTAGCC	-0.911616	0.03487965	2.16721796495181	0
B_0157850_ZJC_GAATCTGACGACACACCAGCGTTA	-1.1206741	0.18764375	4.07814258764582	0
B_0157850_ZJC_GAATCTGACGACACACCCTAATCC	1.6950563	1.4003385	1.86466169523233	3.02691634914837
B_0157850_ZJC_GAATCTGATATCAGCACATCAAGT	0.32250094	-1.4241025	0	0
B_0157850_ZJC_GAATCTGATTCACGCAAGTCACTA	1.8253645	1.5391979	0	3.33669442509251
B_0157850_ZJC_GACAGTGCAACTCACCGTCGTAGA	1.4747598	1.5636041	1.57210853934006	3.49063019554158
B_0157850_ZJC_GACAGTGCAAGACGGAACTATGCA	-1.067641	-0.025439123	3.03812893729289	0
B_0157850_ZJC_GACAGTGCACACAGAAACATTGGC	1.8114187	1.4630278	0	3.24734194735429
B_0157850_ZJC_GACAGTGCACAGCAGAAGCACCTC	-0.20420608	0.29787815	3.42149024615264	0
B_0157850_ZJC_GACAGTGCAGTACAAGAAACATCG	-0.45322904	0.0649383	2.59973692992069	0
B_0157850_ZJC_GACAGTGCAGTACAAGATTGAGGA	1.6359267	0.93899405	1.99976603791237	2.8682994814382
B_0157850_ZJC_GACAGTGCAGTACAAGCAATGGAA	-0.9515752	-0.39295477	2.99856294659861	0
B_0157850_ZJC_GACAGTGCATTGAGGACAGCGTTA	-1.3446492	-0.46422443	1.42365128597691	0
B_0157850_ZJC_GACAGTGCCAAGACTAGTCGTAGA	1.7201809	1.1978558	0.861172707523637	3.06754137334979
B_0157850_ZJC_GACAGTGCCAGATCTGAACGTGAT	0.65041673	-0.27111447	2.34091825517627	0.776498269019165
B_0157850_ZJC_GACAGTGCGGTGCGAAGGTGCGAA	1.5920268	0.9703464	0	3.1271405211991
B_0157850_ZJC_GACAGTGCTATCAGCAAAGACGGA	-0.7885818	-0.31703115	3.05246175829108	0.697323182201144
B_0157850_ZJC_GACAGTGCTGGCTTCATAGGATGA	-1.3927485	-0.002952141	2.82409945964275	0
B_0157850_ZJC_GACTAGTAAGCACCTCATTGGCTC	-0.9939183	1.0524117	3.18885024703721	0
B_0157850_ZJC_GACTAGTAAGTACAAGTTCACGCA	-0.3287886	0.52930707	3.37911096937482	0
B_0157850_ZJC_GACTAGTAAGTGGTCACGAACTTA	0.136294	-0.86355823	1.73621336793965	0
B_0157850_ZJC_GACTAGTACCGAAGTATGGTGGTA	-0.61337674	-0.42467716	2.64833837334413	0
B_0157850_ZJC_GACTAGTACCTAATCCGATAGACA	-1.0297639	0.10286456	2.43466704955631	0
B_0157850_ZJC_GACTAGTACCTCCTGACAATGGAA	0.08072383	-1.2688946	3.20213266357272	0.611024593556569
B_0157850_ZJC_GACTAGTACGAACTTAAGGCTAAC	0.2662645	0.09989822	3.09051326790117	1.06747684508368
B_0157850_ZJC_GACTAGTAGGAGAACACATACCAA	-0.28059155	-1.1502267	2.08671605921597	0
B_0157850_ZJC_GACTAGTATAGGATGAGACAGTGC	-1.0423548	-0.23509042	3.22726376905108	0
B_0157850_ZJC_GACTAGTATCCGTCTAAGCAGGAA	-1.0777402	1.0301682	3.50257800284859	0
B_0157850_ZJC_GACTAGTATGGAACAAAATCCGTC	1.6537646	1.5971742	2.0334115090634	3.31638086572177
B_0157850_ZJC_GACTAGTATGGTGGTATGGCTTCA	-0.50088567	0.3385979	3.09729219932748	0
B_0157850_ZJC_GAGCTGAAAACCGAGAGCCAAGAC	0.50452435	-0.2819404	2.49060205050626	0
B_0157850_ZJC_GAGCTGAAAAGAGATCATCATTCC	-1.5567783	0.26804474	2.24024156964319	0
B_0157850_ZJC_GAGCTGAAACACAGAACCAGTTCA	0.34741947	-0.2300172	2.15768756831102	0
B_0157850_ZJC_GAGCTGAAACTATGCAAAACATCG	-0.631165	0.50362253	3.57366592734631	0
B_0157850_ZJC_GAGCTGAAAGTACAAGGAGTTAGC	-1.5090843	1.1944132	1.88978981391945	0
B_0157850_ZJC_GAGCTGAAATCCTGTAACAAGCTA	-0.66012734	1.2248076	2.08687063710498	0
B_0157850_ZJC_GAGCTGAACAAGGAGCACTATGCA	0.47295985	-0.032069556	2.37106003102387	0
B_0157850_ZJC_GAGCTGAACTAAGGTCAACCGAGA	-0.42050982	0.044397265	2.76959381134593	0
B_0157850_ZJC_GAGCTGAAGAACAGGCGTCTGTCA	1.6701002	1.4800583	0	3.69863754130185
B_0157850_ZJC_GAGCTGAAGATAGACAAACGCTTA	0.2736526	-0.083475195	2.45893292198981	1.02318975868516
B_0157850_ZJC_GAGTTAGCAACAACCAGAGCTGAA	1.5702991	1.0386415	0	2.74777527358065
B_0157850_ZJC_GAGTTAGCAACGCTTAGATGAATC	-0.474516	0.12070244	1.44326557564819	0
B_0157850_ZJC_GAGTTAGCAATCCGTCAAGGACAC	0.11329215	-1.3345844	2.50917593105518	0
B_0157850_ZJC_GAGTTAGCACACGACCCAGATCTG	0.32964888	-0.14545149	2.44549837294945	1.13374115090384
B_0157850_ZJC_GAGTTAGCACATTGGCCACTTCGA	-0.007842039	0.21030022	2.4457149179036	0
B_0157850_ZJC_GAGTTAGCACGCTCGAAGCACCTC	-1.0830622	-0.55057204	1.14166183978238	0
B_0157850_ZJC_GAGTTAGCCACTTCGAAACGTGAT	1.7661247	1.6295508	0	3.27618056463285
B_0157850_ZJC_GAGTTAGCCCGACAACGAATCTGA	1.3640828	0.32735625	2.2762919081511	2.86829313982226
B_0157850_ZJC_GAGTTAGCCCTCCTGAAAGGTACA	0.30319223	-1.3851726	1.94537156698197	0
B_0157850_ZJC_GAGTTAGCCGAACTTACAATGGAA	-0.121552624	0.7886897	3.29769242236005	0
B_0157850_ZJC_GAGTTAGCGATAGACAGACTAGTA	-0.10971919	0.6824026	2.89396786284092	0
B_0157850_ZJC_GAGTTAGCGTACGCAAAGGCTAAC	-1.1047107	-0.28170887	2.52453701667637	1.01774221248239
B_0157850_ZJC_GAGTTAGCGTACGCAACGACTGGA	-0.33774516	0.37929836	2.83158346679812	0.846308608903504
B_0157850_ZJC_GATAGACAAACAACCAAGATCGCA	1.3687495	0.4579582	1.39635305814245	1.80292957923819
B_0157850_ZJC_GATAGACAACAGATTCAACAACCA	-0.1319172	0.87940437	3.88503616471671	0
B_0157850_ZJC_GATAGACAATTGGCTCGATGAATC	0.70774806	-0.70265263	3.89824548168626	2.06714929342746
B_0157850_ZJC_GATAGACACAGCGTTATGGCTTCA	0.56027925	-0.1828239	2.91240138739305	0.582747051060624
B_0157850_ZJC_GATAGACAGCTCGGTATGGCTTCA	0.86584324	-1.3452767	2.08378489200487	0.775864950963305
B_0157850_ZJC_GATAGACAGGTGCGAAGAGCTGAA	-0.13970841	-0.627183	2.59768879025023	0
B_0157850_ZJC_GATAGACAGTACGCAAAACTCACC	-0.34111992	-0.14470068	3.61993305255635	0
B_0157850_ZJC_GATAGACAGTGTTCTAGTCGTAGA	-1.0731326	-1.0810165	2.61600566850368	0
B_0157850_ZJC_GATGAATCAACAACCAGCTAACGA	-0.16814063	-0.5023089	3.40171538219174	0
B_0157850_ZJC_GATGAATCAAGAGATCGCGAGTAA	-0.34248757	0.1207137	3.6164234937477	0.669235512952645
B_0157850_ZJC_GATGAATCAGCAGGAAAATGTTGC	-1.3762398	0.88871425	3.38362883963242	0
B_0157850_ZJC_GATGAATCAGCAGGAAGATGAATC	-1.1963857	-0.4518752	2.56089741343352	0.450390862743766
B_0157850_ZJC_GATGAATCATAGCGACCAGCGTTA	-0.40932235	0.58910364	2.09196674921159	0
B_0157850_ZJC_GATGAATCATTGGCTCAGTACAAG	-0.11840608	-1.0961251	2.27245780891882	0
B_0157850_ZJC_GATGAATCCCGAAGTAGAACAGGC	-0.32751593	0.38113824	3.51954259112593	0
B_0157850_ZJC_GATGAATCCTGTAGCCCGCTGATC	-0.25615278	0.539991	3.35355504025873	1.36243951315397
B_0157850_ZJC_GATGAATCTGGAACAAGTACGCAA	-0.2612693	0.51186	3.1011266127544	0
B_0157850_ZJC_GCCAAGACAAGGTACAAAGACGGA	-0.19748454	0.49717736	3.06340760442359	0
B_0157850_ZJC_GCCAAGACACATTGGCCGAACTTA	-0.839833	1.2667575	2.84199064011614	0
B_0157850_ZJC_GCCAAGACAGGCTAACAGCCATGC	0.6874631	-1.0616785	1.57019587655064	0
B_0157850_ZJC_GCCAAGACATGCCTAAGCTAACGA	1.608886	1.5530293	1.73557166255157	3.05617182369127
B_0157850_ZJC_GCCAAGACCAACCACAATTGGCTC	1.5261232	0.6508958	0	2.5471178414419
B_0157850_ZJC_GCCAAGACCAATGGAAAGATGTAC	-0.77662313	-0.013030985	2.33901088571105	0
B_0157850_ZJC_GCCAAGACCACCTTACAACTCACC	1.5419958	1.630387	0	3.21600030868898
B_0157850_ZJC_GCCAAGACCACCTTACCAAGGAGC	1.9331186	1.5561879	0	3.81284634518075
B_0157850_ZJC_GCCAAGACCGCATACACATCAAGT	0.44016916	0.012865185	2.93087261932089	0
B_0157850_ZJC_GCCAAGACCGCTGATCTCTTCACA	0.47788647	-0.12542395	2.27201185815931	0
B_0157850_ZJC_GCCAAGACGTGTTCTAAGCCATGC	1.7442576	1.6096163	0	3.48707352923312
B_0157850_ZJC_GCCAAGACTATCAGCAGATAGACA	1.0299098	0.537834	2.50521747899848	2.50521747899848
B_0157850_ZJC_GCCAAGACTCCGTCTATAGGATGA	0.75348186	0.03703121	2.59284388956159	0
B_0157850_ZJC_GCCAAGACTGAAGAGAATTGAGGA	-0.45869508	1.1625892	2.80734834832977	0
B_0157850_ZJC_GCCACATAAACGTGATACAGATTC	-0.6390375	1.4431429	2.50996865974111	0
B_0157850_ZJC_GCCACATAACCACTGTCTCAATGA	1.6989199	1.5783107	0	3.93052892962591
B_0157850_ZJC_GCCACATAAGATCGCAAGCACCTC	-0.88979053	-0.3047152	2.0744989527547	0
B_0157850_ZJC_GCCACATAAGTACAAGGTCGTAGA	-0.32141766	-0.5963551	0	0
B_0157850_ZJC_GCCACATAATCATTCCAATGTTGC	1.5766318	1.3291771	0	3.46997454501474
B_0157850_ZJC_GCCACATACAACCACAACGTATCA	-0.4785443	-0.036749892	1.59560928048634	0
B_0157850_ZJC_GCCACATACAAGGAGCCCAGTTCA	-0.39150923	-0.014704644	3.49248224300509	0
B_0157850_ZJC_GCCACATACACTTCGACGACACAC	-0.8486587	1.1215177	3.0655574219908	0
B_0157850_ZJC_GCCACATACAGATCTGACTATGCA	-0.3373528	0.013977706	3.13302122649246	0.797086474643149
B_0157850_ZJC_GCCACATACATCAAGTGGAGAACA	-0.64985985	-0.0052703777	2.54074104964204	0.774223387168404
B_0157850_ZJC_GCCACATACCGTGAGAGAGCTGAA	-0.99604976	-0.45730066	2.94538684653599	0
B_0157850_ZJC_GCCACATACCTAATCCCAGATCTG	0.2489712	-0.3137913	3.3182013598858	0.875702136818141
B_0157850_ZJC_GCCACATACGAACTTACGACTGGA	1.2367085	-0.8881545	2.48960485064731	2.38213627939939
B_0157850_ZJC_GCCACATACTGAGCCAACAAGCTA	0.32346544	-1.3359724	0.743896548753427	0.743896548753427
B_0157850_ZJC_GCCACATAGCCAAGACACGCTCGA	-0.41412073	-1.1385338	2.76989751850623	0
B_0157850_ZJC_GCCACATAGCTCGGTACGCTGATC	-0.6068145	0.37829655	3.06784925811266	0
B_0157850_ZJC_GCGAGTAAAACAACCATAGGATGA	0.92773753	-0.3645369	2.97594341616673	0
B_0157850_ZJC_GCGAGTAAACTATGCAATAGCGAC	0.7332159	-0.6399285	2.87733164468321	0
B_0157850_ZJC_GCGAGTAAAGCAGGAAACAAGCTA	-0.23909372	0.5540214	2.76459768562531	0
B_0157850_ZJC_GCGAGTAAATTGGCTCCATCAAGT	-0.25746325	0.15768883	3.01435245256455	0
B_0157850_ZJC_GCGAGTAACGAACTTAACACGACC	-0.6362734	1.0772195	2.69031137676483	0
B_0157850_ZJC_GCGAGTAACGGATTGCAACGTGAT	1.5122623	0.66410935	1.55619851222934	3.26767222362651
B_0157850_ZJC_GCGAGTAATAGGATGAGCCAAGAC	-0.18407626	-1.7000437	1.55582965397824	1.05414069778216
B_0157850_ZJC_GCGAGTAATGGCTTCAATAGCGAC	0.2987505	-1.2630551	2.72591792140661	0
B_0157850_ZJC_GCTAACGAAACGCTTAGCCACATA	0.34024596	-0.4582547	2.31718190392656	0
B_0157850_ZJC_GCTAACGAAAGACGGATATCAGCA	-1.3488623	0.6090298	3.38330183741805	0
B_0157850_ZJC_GCTAACGAACGCTCGAGGTGCGAA	-1.2684015	-0.085585475	1.76377504540519	0
B_0157850_ZJC_GCTAACGAAGATCGCAAAGGACAC	1.5877806	1.6027642	0	3.1143415551987
B_0157850_ZJC_GCTAACGACAATGGAAAGAGTCAA	1.6585083	1.6651655	0	3.72616971990477
B_0157850_ZJC_GCTAACGACAGCGTTACAAGGAGC	1.5967036	1.5530226	0.902709182689431	3.25527279412229
B_0157850_ZJC_GCTAACGACATCAAGTACGCTCGA	-0.75125545	-0.043225195	3.67639814525864	0
B_0157850_ZJC_GCTAACGACCGTGAGACCAGTTCA	-0.66875476	0.104834594	2.86229517162776	0
B_0157850_ZJC_GCTAACGAGACAGTGCCGACACAC	-0.5501338	0.032730598	3.25400491392293	0.901925338751984
B_0157850_ZJC_GCTAACGAGATGAATCCCATCCTC	-0.26353502	1.1803433	3.23104151165672	0.823852208463639
B_0157850_ZJC_GCTAACGATGGAACAATCCGTCTA	1.5981365	1.6197416	1.31252577468129	2.92590256671103
B_0157850_ZJC_GCTCGGTAAACTCACCGACAGTGC	-0.54433924	0.2130382	2.88422497645273	1.28049346152679
B_0157850_ZJC_GCTCGGTAAAGAGATCATGCCTAA	1.5412562	1.6199886	0	3.35425633554896
B_0157850_ZJC_GCTCGGTAATCCTGTAACAGATTC	-0.18311022	0.14581059	3.32108547428318	0
B_0157850_ZJC_GCTCGGTAATTGGCTCTGAAGAGA	0.15485328	0.30897614	3.10770717398964	0
B_0157850_ZJC_GCTCGGTACAAGGAGCAAGGACAC	1.5876536	1.6064413	1.38960346416456	3.33645706345853
B_0157850_ZJC_GCTCGGTACAGATCTGGGTGCGAA	1.5926162	0.9403516	1.38651940331625	3.52665174605682
B_0157850_ZJC_GCTCGGTACCATCCTCAAGAGATC	0.7429933	-0.8501481	1.85794093189551	0
B_0157850_ZJC_GCTCGGTACCGACAACCCATCCTC	-1.0345004	-0.3263158	2.06984684801876	0
B_0157850_ZJC_GCTCGGTACCTCCTGACACCTTAC	-0.8113438	-0.69382083	2.67047880688911	0
B_0157850_ZJC_GCTCGGTACGCATACAAACCGAGA	-1.2752762	0.6303428	2.64887597839972	0
B_0157850_ZJC_GCTCGGTAGAACAGGCAACAACCA	-0.41606572	1.114412	3.37310698435427	0
B_0157850_ZJC_GCTCGGTAGAACAGGCGAATCTGA	0.23614645	-1.1294461	3.3010643905912	1.00896745255362
B_0157850_ZJC_GCTCGGTAGCGAGTAACGGATTGC	-1.1513196	0.21544792	2.82023125771918	0
B_0157850_ZJC_GCTCGGTAGCGAGTAATATCAGCA	-0.767544	1.8498957	3.42627706605918	0
B_0157850_ZJC_GGAGAACAAATGTTGCATCATTCC	0.29555506	-0.17319638	3.08753982280711	2.12639852476761
B_0157850_ZJC_GGAGAACAATCATTCCGCGAGTAA	-0.49632755	-0.0391024	3.47037408319321	0
B_0157850_ZJC_GGAGAACACACTTCGACACTTCGA	-0.48718283	0.29279384	3.3075624183395	0.699252606090047
B_0157850_ZJC_GGAGAACACAGATCTGATTGGCTC	0.9202766	-0.11144498	2.75700607072697	0.758380535142705
B_0157850_ZJC_GGAGAACACAGCGTTAACCTCCAA	-0.30429915	0.97198796	2.13216468549595	0
B_0157850_ZJC_GGAGAACACCTCCTGAAACGCTTA	0.4208101	0.16199858	2.79417860972536	0
B_0157850_ZJC_GGAGAACAGAGTTAGCCGCATACA	-0.39973265	0.56166565	2.20532468118364	0
B_0157850_ZJC_GGAGAACAGCTCGGTAAACAACCA	0.4356366	-0.18098472	2.24073351941473	0.659258502707919
B_0157850_ZJC_GGAGAACATGGTGGTAAGAGTCAA	-1.0780536	0.22448757	2.59948064604332	0
B_0157850_ZJC_GGTGCGAAAACGCTTAAGCAGGAA	1.2836348	0.39813572	2.49015706758351	3.06651062097088
B_0157850_ZJC_GGTGCGAAACAAGCTAAGTCACTA	1.5746812	0.96393263	0.711647194303865	2.59884026965089
B_0157850_ZJC_GGTGCGAAAGTGGTCAGTCGTAGA	-0.64889145	-0.0040204595	3.22782788341731	0
B_0157850_ZJC_GGTGCGAAATTGAGGATCCGTCTA	-0.027847761	-1.4594353	2.00629227614978	0
B_0157850_ZJC_GGTGCGAACAATGGAACAAGGAGC	-0.30383223	0.5749378	3.47703082121761	0
B_0157850_ZJC_GGTGCGAACCGTGAGAGACTAGTA	1.5805753	1.5616698	0	3.30260218806854
B_0157850_ZJC_GGTGCGAACGACACACCAGATCTG	0.8550366	-1.3494134	1.6666022903524	1.14647332636263
B_0157850_ZJC_GGTGCGAACGACACACGATGAATC	-0.27985182	0.5112515	3.20997171861534	0.783407939094769
B_0157850_ZJC_GGTGCGAACGACTGGACGAACTTA	1.7788626	1.3200107	0.756275331533242	3.20829443702251
B_0157850_ZJC_GGTGCGAACTCAATGAAAGAGATC	-0.38127488	0.29461068	1.83656665487073	0
B_0157850_ZJC_GGTGCGAAGCTAACGAAGGCTAAC	-0.13251166	0.43689048	2.85867215740902	0
B_0157850_ZJC_GGTGCGAAGTACGCAAGTGTTCTA	1.576523	1.474171	0	3.5417232036111
B_0157850_ZJC_GGTGCGAATCTTCACATGGTGGTA	-1.8033034	0.0046402737	3.38588892208523	0
B_0157850_ZJC_GGTGCGAATGGCTTCAAATCCGTC	1.5764111	1.5840697	0	3.49819550363326
B_0157850_ZJC_GTACGCAAAACGCTTAAGCAGGAA	0.45628738	-0.78480685	3.62143552860521	0
B_0157850_ZJC_GTACGCAAACAAGCTAAACGTGAT	-0.76580256	1.9077287	0	1.42181933228228
B_0157850_ZJC_GTACGCAAACACAGAAAGATCGCA	-0.9141655	1.1173579	2.79879083891801	0
B_0157850_ZJC_GTACGCAAAGCCATGCACGCTCGA	0.7473325	-1.2327304	2.94937882455044	0
B_0157850_ZJC_GTACGCAACATACCAACAGATCTG	0.21831113	-0.9378486	2.81692438980488	0
B_0157850_ZJC_GTACGCAACATACCAATGGCTTCA	0.54676306	-0.07544103	2.36564975227199	0
B_0157850_ZJC_GTACGCAACTAAGGTCCAGCGTTA	0.9682228	-0.59186316	2.2436057250319	0
B_0157850_ZJC_GTACGCAACTGGCATAAGTCACTA	-0.9749059	-0.26730394	3.16167987439493	0
B_0157850_ZJC_GTACGCAAGATAGACAAAGACGGA	-0.2545265	0.82113695	3.3747406103973	0
B_0157850_ZJC_GTACGCAAGGAGAACACGGATTGC	-0.35565206	0.8268391	2.22884432539779	0
B_0157850_ZJC_GTACGCAATCTTCACAAAGGTACA	-0.20259014	0.67329556	2.55915361750089	0.690011991746868
B_0157850_ZJC_GTACGCAATGGCTTCACAGCGTTA	-1.0375443	1.058374	2.5651801577626	0.916440758129031
B_0157850_ZJC_GTACGCAATGGCTTCAGCTAACGA	0.06745995	-1.037705	2.62466859216316	0
B_0157850_ZJC_GTCGTAGAAAGGACACTGGAACAA	-0.8982671	0.51552457	2.71390733151557	0
B_0157850_ZJC_GTCGTAGAACACAGAATAGGATGA	1.5935069	1.565074	0	3.04770259623124
B_0157850_ZJC_GTCGTAGAACCACTGTATCATTCC	-0.654679	-0.22767466	1.9215565439426	0
B_0157850_ZJC_GTCGTAGAAGATCGCAAGTCACTA	-0.4427098	0.06963465	2.88434764329278	0
B_0157850_ZJC_GTCGTAGAATTGAGGAATAGCGAC	-1.3977413	-0.32791632	0.856858457497232	0
B_0157850_ZJC_GTCGTAGACGCATACAGTCTGTCA	0.24801648	-0.18281117	2.46419131072133	1.52271543884088
B_0157850_ZJC_GTCGTAGAGAACAGGCCAATGGAA	-0.16509965	0.6750485	2.17271569192232	0
B_0157850_ZJC_GTCGTAGAGCTAACGACGGATTGC	-0.29757494	0.03430579	3.4045747204089	0
B_0157850_ZJC_GTCGTAGATAGGATGAAACCGAGA	0.40982142	-1.066493	2.68624681694337	0
B_0157850_ZJC_GTCTGTCAAACCGAGAGTGTTCTA	0.6976729	-1.1659636	2.74263486618783	1.07740431598302
B_0157850_ZJC_GTCTGTCAACATTGGCAACAACCA	0.35512373	-0.6143512	2.61610362457635	0
B_0157850_ZJC_GTCTGTCACAAGACTACCGAAGTA	0.34259015	-0.04823393	2.4812609451287	0
B_0157850_ZJC_GTCTGTCACAAGGAGCCAGCGTTA	0.15819384	-0.9288673	2.17312955770079	0
B_0157850_ZJC_GTCTGTCACAATGGAACGGATTGC	0.304599	-1.074741	3.20142588518832	0
B_0157850_ZJC_GTCTGTCACAGATCTGCTAAGGTC	1.4965183	0.6230562	1.73157427775718	3.40318308755933
B_0157850_ZJC_GTCTGTCACAGATCTGGAGTTAGC	-0.3600789	0.11983319	2.12164341369804	1.54167716546894
B_0157850_ZJC_GTCTGTCACATACCAAAGTCACTA	-1.051543	-0.58750165	3.5342149436682	0
B_0157850_ZJC_GTCTGTCACATCAAGTCCTCTATC	0.92651176	0.012523234	1.97040785473893	0.804116090859882
B_0157850_ZJC_GTCTGTCACCGACAACACACAGAA	-0.13972452	-1.1829267	2.98019157934228	0
B_0157850_ZJC_GTCTGTCACCGACAACGAGCTGAA	-0.9345474	-0.14001542	3.02101959326864	0
B_0157850_ZJC_GTCTGTCACGAACTTACCTCCTGA	-0.98395646	0.072039716	1.85214172938703	0.851587411200516
B_0157850_ZJC_GTCTGTCACGGATTGCTCCGTCTA	0.3221212	-0.07202286	3.35834257099248	0
B_0157850_ZJC_GTCTGTCAGAGCTGAACCAGTTCA	-0.7998391	-0.67094177	2.92028961968085	0
B_0157850_ZJC_GTCTGTCAGCTCGGTAAACAACCA	-1.3381497	-0.3866296	1.96743842014664	0
B_0157850_ZJC_GTCTGTCATATCAGCAGAACAGGC	-1.409515	0.26958486	3.42809742751759	0
B_0157850_ZJC_GTGTTCTAAATGTTGCGCTCGGTA	-0.62307364	1.2059103	1.96465635874605	0
B_0157850_ZJC_GTGTTCTAACGCTCGAAATCCGTC	-0.6568624	1.1568787	3.2816300907793	0
B_0157850_ZJC_GTGTTCTACCATCCTCGTCGTAGA	-0.23388062	0.8583428	2.80651295380342	0
B_0157850_ZJC_GTGTTCTACTAAGGTCCCAGTTCA	-0.8517488	0.21185918	2.71472088990653	0
B_0157850_ZJC_GTGTTCTACTCAATGACTCAATGA	1.1499058	0.6335357	1.47329873057291	2.40611750073891
B_0157850_ZJC_GTGTTCTAGAATCTGACCAGTTCA	0.7326982	-0.073278725	3.37360172080156	0.824642810393056
B_0157850_ZJC_GTGTTCTAGCCACATAATTGGCTC	-0.35271797	0.0478087	3.44116750227133	0.83900375063452
B_0157850_ZJC_GTGTTCTAGTCTGTCAGTCTGTCA	1.2324328	-0.9441208	1.44301855936348	0
B_0157850_ZJC_TAGGATGAAACGCTTAAAACATCG	1.7940841	1.6498988	1.37588534520515	3.51286929940123
B_0157850_ZJC_TAGGATGAAATCCGTCACAGATTC	-0.5061202	0.7210464	3.25239071402836	1.51519225458257
B_0157850_ZJC_TAGGATGAACAGCAGAATAGCGAC	-0.30663306	0.24001111	2.93071265898432	0.907619299026491
B_0157850_ZJC_TAGGATGAACGCTCGAGTCGTAGA	0.29140934	-0.28882658	2.66172957451781	0.705419147592356
B_0157850_ZJC_TAGGATGAACTATGCAACACAGAA	0.8655178	-0.97486156	1.62268849008267	0
B_0157850_ZJC_TAGGATGAAGATGTACCGACACAC	-1.2308035	0.06322487	3.16925624020384	0
B_0157850_ZJC_TAGGATGAAGCCATGCGCCAAGAC	1.6987449	1.5602694	0	2.72758649628067
B_0157850_ZJC_TAGGATGAAGTGGTCATGGTGGTA	-1.4929206	-0.16192958	3.04861325954616	0.671147018500765
B_0157850_ZJC_TAGGATGACAGCGTTAGAGCTGAA	1.8092111	1.4543368	0.765877257631097	2.77017615845999
B_0157850_ZJC_TAGGATGACCAGTTCAAGAGTCAA	-0.8249076	0.3002375	3.52177871413689	0
B_0157850_ZJC_TAGGATGACCTCCTGAACATTGGC	-0.6689335	1.4589078	2.31722313291012	0
B_0157850_ZJC_TAGGATGACCTCCTGAGTACGCAA	1.6430126	1.5682831	2.24886473944116	3.09975111533981
B_0157850_ZJC_TAGGATGACCTCTATCCTCAATGA	-1.336278	0.9820407	2.96212428361984	0
B_0157850_ZJC_TAGGATGACGCTGATCATTGAGGA	1.644639	1.191849	0	3.46842196569692
B_0157850_ZJC_TAGGATGAGAGCTGAATGGAACAA	-0.2044473	0.13869508	1.19213425005598	0
B_0157850_ZJC_TAGGATGAGAGTTAGCCCTAATCC	-0.4761437	-0.24754967	1.19301369561876	0
B_0157850_ZJC_TATCAGCACCGTGAGAATCATTCC	1.7682364	1.5646342	0	3.12696943967273
B_0157850_ZJC_TATCAGCACTAAGGTCGATGAATC	0.42325938	-0.11766242	2.89670006235923	1.29004904173382
B_0157850_ZJC_TCCGTCTAAAACATCGCAGATCTG	-0.39270252	0.39544117	3.36484663270595	0
B_0157850_ZJC_TCCGTCTAAACTCACCTTCACGCA	-1.0164671	-0.5314442	2.74694964815238	0
B_0157850_ZJC_TCCGTCTAACACGACCGCTCGGTA	1.6763278	1.3029264	0	3.74229331005521
B_0157850_ZJC_TCCGTCTAAGATGTACCAACCACA	1.2197686	-0.509583	3.10852897969019	0
B_0157850_ZJC_TCCGTCTAATAGCGACCCTCTATC	-0.29835024	-0.27570742	2.86474348094298	0.780129013270084
B_0157850_ZJC_TCCGTCTAATCCTGTAAACCGAGA	-1.3866614	-0.2585804	3.58291149464768	0
B_0157850_ZJC_TCCGTCTAATGCCTAAACTATGCA	0.5869878	-0.14677244	3.12035391002376	1.44648580120982
B_0157850_ZJC_TCCGTCTAATTGAGGAAATGTTGC	-0.3517431	1.0328183	2.64519207997555	0
B_0157850_ZJC_TCCGTCTAATTGGCTCACCTCCAA	-1.0423695	-0.32652923	3.01050110086236	0
B_0157850_ZJC_TCCGTCTACCGACAACGCGAGTAA	-0.4269696	1.0690234	3.88851046904297	0
B_0157850_ZJC_TCCGTCTACCGTGAGAAACGTGAT	1.5215962	1.7247665	0	2.87553138604701
B_0157850_ZJC_TCCGTCTACCTCCTGAAGCCATGC	-0.24648315	0.7031218	3.14404702608989	0
B_0157850_ZJC_TCCGTCTACGACACACACAGCAGA	0.5666765	-0.16532288	1.81666669712132	0.82760377287234
B_0157850_ZJC_TCCGTCTACTGAGCCACCAGTTCA	0.7264655	0.08187552	3.32344673120776	2.6656941431056
B_0157850_ZJC_TCCGTCTAGAACAGGCGCTCGGTA	0.8036768	-1.33108	2.23178727035593	0
B_0157850_ZJC_TCCGTCTAGAGTTAGCACACAGAA	-1.5317789	0.4203395	1.99076229945814	0
B_0157850_ZJC_TCTTCACAACACAGAAAACGTGAT	-0.72372794	-0.63239396	2.56071368869279	0
B_0157850_ZJC_TCTTCACAACAGATTCCGACACAC	1.1940526	-0.92943454	2.30082555798193	0
B_0157850_ZJC_TCTTCACAACAGATTCTGGCTTCA	1.6201864	1.693964	0	3.37929351220305
B_0157850_ZJC_TCTTCACAAGAGTCAAGAGTTAGC	1.4302437	0.54681486	2.38381053291663	3.08753982280711
B_0157850_ZJC_TCTTCACAATCATTCCTGAAGAGA	-0.5723638	-0.24178952	2.44335198406436	0
B_0157850_ZJC_TCTTCACAATGCCTAAGTCTGTCA	-0.8529579	0.5717034	3.52769042133427	0
B_0157850_ZJC_TCTTCACACATCAAGTAATCCGTC	1.4156305	-0.11394739	1.78207548621636	3.07994204594526
B_0157850_ZJC_TCTTCACACCTCTATCTCTTCACA	-0.28034022	0.6012764	2.98682896453953	0
B_0157850_ZJC_TCTTCACACCTCTATCTGGTGGTA	-1.0831337	-0.10780274	2.22520349012658	0
B_0157850_ZJC_TCTTCACATCTTCACACTAAGGTC	-0.8797437	0.7304456	3.2687131747305	0
B_0157850_ZJC_TCTTCACATGAAGAGAGCCACATA	-1.5749202	0.67973113	3.10897179654093	0
B_0157850_ZJC_TGAAGAGAAAGGACACGACAGTGC	1.6887258	1.2426174	0.686121969853126	3.4828376475642
B_0157850_ZJC_TGAAGAGAACACGACCAGATGTAC	-0.18540874	0.88123494	2.61892953633207	0
B_0157850_ZJC_TGAAGAGAACACGACCAGGCTAAC	-0.12566239	-0.73412406	2.97737805963763	1.1608048239992
B_0157850_ZJC_TGAAGAGAACAGATTCCATCAAGT	1.5445288	0.62803435	1.29471143721789	3.43504092735673
B_0157850_ZJC_TGAAGAGAACAGATTCGAATCTGA	0.3439465	-0.6909617	2.53270310735032	0
B_0157850_ZJC_TGAAGAGAAGCCATGCAACAACCA	-0.15756744	0.11590275	3.4355368716169	0
B_0157850_ZJC_TGAAGAGAAGGCTAACGTCTGTCA	-0.32522103	1.0034467	3.66220778835609	0
B_0157850_ZJC_TGAAGAGAAGTGGTCAAGCACCTC	-0.19826457	0.84772325	2.33308991720662	0
B_0157850_ZJC_TGAAGAGACAAGACTAATCCTGTA	-0.9730458	-0.15097645	2.48620931860817	0
B_0157850_ZJC_TGAAGAGACAATGGAAATTGAGGA	-0.73966146	-0.53997093	2.58758371578439	0
B_0157850_ZJC_TGAAGAGACCGAAGTAGCGAGTAA	0.4002392	-0.7119007	1.97442985647457	1.41129327037799
B_0157850_ZJC_TGAAGAGACGGATTGCAGTACAAG	-1.3137109	0.5141648	2.50678963197278	0
B_0157850_ZJC_TGAAGAGACTGAGCCACGCATACA	0.038704544	-1.5648434	3.02332245734104	0
B_0157850_ZJC_TGAAGAGAGTCGTAGAAGCACCTC	0.3350771	-1.2138913	2.73620215190599	0
B_0157850_ZJC_TGAAGAGATGGCTTCACGACTGGA	0.40084723	-1.1402925	2.25785549513299	0
B_0157850_ZJC_TGGAACAAAACAACCAAATCCGTC	-1.2901108	-0.13181154	1.63887585171395	0
B_0157850_ZJC_TGGAACAAAACAACCAATGCCTAA	0.4791802	-0.26797488	3.27173388929291	0
B_0157850_ZJC_TGGAACAAAACAACCACCATCCTC	1.567854	0.74130607	1.95788264457092	2.64175437844846
B_0157850_ZJC_TGGAACAAAACAACCATGGCTTCA	0.11795121	-1.1710136	3.59828315055496	0
B_0157850_ZJC_TGGAACAAACAAGCTAGATGAATC	1.5812956	1.035663	0.612723947333755	3.30354763934842
B_0157850_ZJC_TGGAACAAAGGCTAACAATCCGTC	-0.99996185	-0.25656947	3.01823971592423	0
B_0157850_ZJC_TGGAACAAATTGGCTCCTGGCATA	1.6681069	1.5633548	0.752457294714553	3.47883221357539
B_0157850_ZJC_TGGAACAAGATAGACAAAGGACAC	1.681687	1.2295985	2.24760197712563	2.886476546588
B_0157850_ZJC_TGGAACAAGCTCGGTACCTAATCC	1.2401837	0.38264844	0.600174098192787	2.90532370541378
B_0157850_ZJC_TGGAACAATGGAACAATGGAACAA	-1.0369058	-0.31729564	3.18855499469724	0
B_0157850_ZJC_TGGCTTCAAATGTTGCAACTCACC	-1.0849109	1.1898395	3.29752641952511	0.929047987505609
B_0157850_ZJC_TGGCTTCAAGCCATGCCGAACTTA	1.5857322	1.1002002	0.792096757523469	3.0120159803715
B_0157850_ZJC_TGGCTTCAAGTACAAGCGCTGATC	-0.8990728	-0.13378151	2.55748656767254	0
B_0157850_ZJC_TGGCTTCAATGCCTAAGACTAGTA	-0.7413098	-0.5983741	2.97042711523101	0
B_0157850_ZJC_TGGCTTCACCGAAGTAACAGATTC	-0.854298	-0.6500057	0.974621908437393	0
B_0157850_ZJC_TGGCTTCACCTCTATCCCGTGAGA	-0.0964374	0.71624637	2.88736508753271	1.56145894241134
B_0157850_ZJC_TGGCTTCAGCGAGTAAACGCTCGA	-1.1993146	0.6053409	2.62496545469943	0
B_0157850_ZJC_TGGCTTCAGTCGTAGACAGCGTTA	-1.0229883	0.008600229	3.04666782417937	0.812182250936039
B_0157850_ZJC_TGGTGGTACACTTCGAAACCGAGA	-0.6291842	-0.19100554	3.03476547721822	0
B_0157850_ZJC_TGGTGGTACCTCCTGAACAGATTC	-1.0326651	1.2380903	2.20904472838812	0
B_0157850_ZJC_TGGTGGTAGCCAAGACAACTCACC	-0.3363406	-1.0645725	1.91765081174091	0
B_0157850_ZJC_TGGTGGTAGCGAGTAAAGTACAAG	-0.90026	1.2745134	3.16045001716846	1.4982899291332
B_0157850_ZJC_TTCACGCAAAGACGGAGCTCGGTA	0.7375288	-1.0140035	1.65397790208188	0
B_0157850_ZJC_TTCACGCAAAGGACACTCCGTCTA	1.5109164	1.4737253	0.898027797315793	2.99131461618036
B_0157850_ZJC_TTCACGCAACATTGGCAGTGGTCA	-0.9284483	-0.41441083	3.27449542179594	0.793420912678991
B_0157850_ZJC_TTCACGCAAGATCGCATGGTGGTA	0.58693343	-0.081791796	2.53069061959126	0
B_0157850_ZJC_TTCACGCAAGCCATGCAGAGTCAA	-0.5813272	0.7033679	2.76791363191079	0
B_0157850_ZJC_TTCACGCAAGGCTAACGATAGACA	-0.63579756	-0.07342489	2.83157207957249	0
B_0157850_ZJC_TTCACGCAATCCTGTAAAACATCG	-1.217882	-0.044306424	3.28151268537198	0
B_0157850_ZJC_TTCACGCACAATGGAACCATCCTC	-0.9955851	0.43174624	2.74657031018973	0
B_0157850_ZJC_TTCACGCACCGAAGTAGACTAGTA	1.4900413	1.5567592	0	3.48390639979034
B_0157850_ZJC_TTCACGCACCTCCTGAAGCCATGC	1.7871485	0.9167825	0	2.77250349908289
B_0157850_ZJC_TTCACGCAGAATCTGACACTTCGA	-0.2188822	-1.6701148	1.9935743154478	0.644986461299773
B_0157850_ZJC_TTCACGCAGACTAGTAGCTAACGA	0.8362263	-1.1217543	1.9223534442277	0
B_0157850_ZJC_TTCACGCAGCTCGGTACTCAATGA	-1.3702756	-0.12097487	2.00186755821891	0
B_0157850_ZJC_TTCACGCATCTTCACAAGTACAAG	0.46344268	-0.7614053	3.40899151987263	0
B_15325887_LGF_AAGACGGACATACCAACATACCAA	-1.4176579	-0.545869	2.89039274579664	0
B_15325887_LGF_AAGACGGACTCAATGAAATGTTGC	0.3817205	-1.3197436	2.34634655143386	0
B_15325887_LGF_AAGACGGACTCAATGAGCTAACGA	1.5070776	0.85371274	0	3.50067483346757
B_15325887_LGF_AAGACGGAGATAGACAACGCTCGA	1.6419929	1.607701	1.91107742460252	3.11801107646391
B_15325887_LGF_AAGACGGATGGTGGTATCTTCACA	1.3276219	-1.1629382	1.20038562246053	2.07495555013039
B_15325887_LGF_AAGAGATCGTCTGTCATGGAACAA	-1.1140709	0.51618314	1.4833610790621	0
B_15325887_LGF_AAGGACACAAACATCGAACGTGAT	-0.07108841	0.8833113	2.77937816221253	0
B_15325887_LGF_AAGGACACAAACATCGAATCCGTC	0.0969466	-1.0768055	3.0128586756244	0
B_15325887_LGF_AAGGACACAACGCTTATGGTGGTA	-0.42443088	0.84868646	3.49208506868331	0
B_15325887_LGF_AAGGACACAAGACGGAACCTCCAA	0.44416285	-1.0956538	2.29742639589713	1.98292817748928
B_15325887_LGF_AAGGACACACCTCCAAGCGAGTAA	0.2027136	-0.44722855	3.10240833436457	0
B_15325887_LGF_AAGGACACAGTCACTACAATGGAA	-0.17552908	0.9501617	2.72795772210533	0
B_15325887_LGF_AAGGACACAGTGGTCACTAAGGTC	-0.82824737	-0.19081405	3.2677621845069	0
B_15325887_LGF_AAGGACACATAGCGACGGTGCGAA	-0.32377174	0.17295685	2.70119123693421	0
B_15325887_LGF_AAGGACACCAACCACAGTACGCAA	0.95771414	-1.159821	1.68424307899621	0.74055195901775
B_15325887_LGF_AAGGACACCAGATCTGAACAACCA	-1.2749646	-0.20253338	2.94176663513786	0
B_15325887_LGF_AAGGACACCAGCGTTAGGTGCGAA	0.34813833	-1.3920716	1.83778711951792	0
B_15325887_LGF_AAGGACACCTGAGCCATATCAGCA	-1.401039	0.3111695	1.38356309013006	0
B_15325887_LGF_AAGGACACGTCGTAGAACAAGCTA	1.5287356	1.6198968	0	2.93596987317112
B_15325887_LGF_AAGGTACAAGTACAAGCTAAGGTC	-0.17966789	-1.4847467	2.75768195208883	0
B_15325887_LGF_AAGGTACACAAGGAGCCTGAGCCA	1.2922618	-1.0971828	0.713500839523775	1.64180783888135
B_15325887_LGF_AAGGTACACCAGTTCACATCAAGT	-0.35369235	-1.0658236	2.71476477973377	1.2090129603393
B_15325887_LGF_AAGGTACAGCTCGGTAGAACAGGC	0.2854334	-0.79699665	2.15014487989432	0
B_15325887_LGF_AAGGTACATGGTGGTAAGAGTCAA	-0.37636063	1.3216293	3.52752595045218	0
B_15325887_LGF_AAGGTACATTCACGCAAAGGTACA	1.660073	1.3531278	0	3.26843716964371
B_15325887_LGF_AATCCGTCACAGATTCCCGACAAC	-0.9081946	-0.28979966	2.63495601220452	0
B_15325887_LGF_AATCCGTCATGCCTAACGCTGATC	-0.82840604	1.0927889	3.0342238683907	0
B_15325887_LGF_AATCCGTCCAATGGAACGCATACA	-1.1315025	-0.23066072	2.95766343910652	0.625503742748371
B_15325887_LGF_AATCCGTCCGAACTTAAGCCATGC	1.6921265	1.3799778	1.1563070350148	3.6383482304181
B_15325887_LGF_AATCCGTCGTCGTAGAAACGTGAT	0.3079458	0.08676592	2.47639839971165	0
B_15325887_LGF_AATCCGTCTCCGTCTAAACGCTTA	-1.0962627	0.8575013	2.5333700511613	0
B_15325887_LGF_AATGTTGCAACTCACCACTATGCA	0.603954	-0.13479677	3.14136463242659	0
B_15325887_LGF_AATGTTGCACAGATTCAACGCTTA	0.63703126	-0.954459	3.44484385499591	0.773279642754926
B_15325887_LGF_AATGTTGCACGCTCGACAATGGAA	1.5647221	1.6398684	0	3.5871342781613
B_15325887_LGF_AATGTTGCATTGAGGAGAACAGGC	1.5309367	1.4147775	0	3.21404418597227
B_15325887_LGF_AATGTTGCCTGAGCCACCGAAGTA	1.679311	0.82135546	1.21681771081441	3.03512358734378
B_15325887_LGF_AATGTTGCGTCGTAGAACCTCCAA	-1.3550942	-0.19343174	3.52697025113194	0
B_15325887_LGF_AATGTTGCTAGGATGAGACAGTGC	0.644829	-0.8352428	3.30693132250249	1.32669012108392
B_15325887_LGF_ACAAGCTAACAGCAGATGGTGGTA	-1.3082268	-0.07965775	2.98394497711269	0
B_15325887_LGF_ACAAGCTAATTGGCTCTTCACGCA	-0.9431239	-0.04972777	2.74222307643568	0
B_15325887_LGF_ACAAGCTAGACTAGTAAGATGTAC	-0.5741097	-0.3033587	2.58606867719126	0
B_15325887_LGF_ACACAGAAAACGTGATAACTCACC	1.5474731	0.88148177	0	3.90192474586917
B_15325887_LGF_ACACAGAAACAGATTCCATCAAGT	1.4170479	0.73101217	0	2.13863364057887
B_15325887_LGF_ACACAGAAAGGCTAACGCTCGGTA	1.5786604	0.9982195	0	3.58787356351657
B_15325887_LGF_ACACAGAAAGTACAAGGCCACATA	0.24488758	-0.2887952	2.71623636136633	0.534248055697597
B_15325887_LGF_ACACAGAAATGCCTAAAGCCATGC	-1.0133823	0.28897798	3.00678292217637	0.907707498056338
B_15325887_LGF_ACACAGAACACCTTACGCTCGGTA	-0.7208832	0.3386697	3.31435040423185	0
B_15325887_LGF_ACACAGAACTGAGCCACATACCAA	1.4398526	1.5704802	0	2.6874351932467
B_15325887_LGF_ACACAGAAGAGTTAGCACACAGAA	0.4557442	0.12797509	3.85444009370496	1.54674823248191
B_15325887_LGF_ACACAGAATAGGATGAGAATCTGA	1.8467927	1.376188	0	3.5434861574091
B_15325887_LGF_ACACGACCAATCCGTCAAGAGATC	-0.50134194	0.9872307	3.16406758837321	0
B_15325887_LGF_ACACGACCACATTGGCTGGAACAA	0.23670278	-0.0578598	2.30115758914073	1.17755709736773
B_15325887_LGF_ACACGACCACTATGCAAATCCGTC	1.5538069	1.2242885	0.797890975746614	3.62768373010917
B_15325887_LGF_ACACGACCAGATGTACCGACACAC	0.6747582	-1.1557184	2.29436729350708	1.11777308685044
B_15325887_LGF_ACACGACCATTGAGGATAGGATGA	1.6880574	1.0536759	0.812740020277018	3.261226822929
B_15325887_LGF_ACACGACCCAACCACACGCTGATC	0.07377466	-1.162896	1.78008469745263	0.803162199097852
B_15325887_LGF_ACACGACCCCATCCTCGCGAGTAA	-0.9990287	-0.4558165	3.54233998328851	0
B_15325887_LGF_ACACGACCCCGACAACTGGTGGTA	1.0351167	-0.62044424	2.57423016653601	2.57423016653601
B_15325887_LGF_ACACGACCCCGTGAGACGACACAC	1.4601184	1.605111	0	3.53063106297739
B_15325887_LGF_ACACGACCGTGTTCTACACTTCGA	-0.55931544	0.15628763	3.24058786188845	0.893653766724936
B_15325887_LGF_ACACGACCTGGCTTCACGAACTTA	0.50869447	0.20616458	2.35493410078318	0
B_15325887_LGF_ACAGATTCACGTATCAGTCGTAGA	-0.30253676	-0.84516007	3.09142435139618	0
B_15325887_LGF_ACAGATTCCGCATACAATGCCTAA	-1.3185226	0.11523515	2.60691629747372	0
B_15325887_LGF_ACAGATTCCGCATACACCGACAAC	-0.53545564	-0.4135397	2.89891833689139	0
B_15325887_LGF_ACAGATTCGAGCTGAAGAGTTAGC	-1.2617178	0.7229175	2.42710156681395	0
B_15325887_LGF_ACAGATTCGAGTTAGCAATCCGTC	-0.22260763	-0.4892896	3.44561497605722	1.02461879926998
B_15325887_LGF_ACAGATTCGCCACATAAGTCACTA	1.5235016	0.65551823	0	3.75018332639323
B_15325887_LGF_ACAGATTCGCGAGTAAGACAGTGC	1.660419	1.5475099	1.978741911596	3.7701997203966
B_15325887_LGF_ACAGATTCTCCGTCTAAAGACGGA	-0.8177729	1.2993532	2.34677381447963	0
B_15325887_LGF_ACAGATTCTGGTGGTACGACACAC	0.3927261	0.21245702	3.44583594075149	1.47576671394666
B_15325887_LGF_ACAGCAGAAACAACCAGCTAACGA	-0.20625721	0.3937785	2.82918398923355	0
B_15325887_LGF_ACAGCAGAAACTCACCATTGAGGA	-0.79933167	-0.28275546	3.26761930954117	0
B_15325887_LGF_ACAGCAGAAGAGTCAAAAGACGGA	-0.36984012	-0.70619744	2.95793541386834	0
B_15325887_LGF_ACAGCAGAATTGGCTCCAAGACTA	-0.6425031	1.49878	1.12770325337866	0
B_15325887_LGF_ACAGCAGACCTAATCCCTGAGCCA	0.49124664	-1.6581143	0	2.95224111198918
B_15325887_LGF_ACAGCAGACTGTAGCCCAATGGAA	-0.42221385	0.32727838	2.45247988130644	0
B_15325887_LGF_ACAGCAGAGGTGCGAAGGTGCGAA	-1.1603363	-0.34216642	2.59389632174671	0
B_15325887_LGF_ACAGCAGAGTCTGTCATGGAACAA	0.90576345	-1.158073	1.90219771099464	0
B_15325887_LGF_ACAGCAGATGAAGAGAAGTACAAG	1.7391528	1.244343	0	3.06864906033756
B_15325887_LGF_ACATTGGCAACCGAGAAAGAGATC	-1.2296212	0.79529786	3.21667046158778	0
B_15325887_LGF_ACATTGGCACACAGAATGGAACAA	1.7051677	1.2334559	1.6112002391609	3.09314487191318
B_15325887_LGF_ACATTGGCACGCTCGAGAGTTAGC	-0.6526985	-0.0504854	3.15544588657951	0
B_15325887_LGF_ACATTGGCAGTACAAGGATGAATC	-0.95653784	0.12013498	1.95651034498944	0
B_15325887_LGF_ACATTGGCATTGAGGATGGAACAA	1.797467	1.6163764	0	3.2995309761765
B_15325887_LGF_ACATTGGCCAACCACAATCATTCC	-0.6366454	-0.6599155	2.4721877905935	0.73468924555676
B_15325887_LGF_ACATTGGCCCGACAACACGTATCA	1.6048932	1.1731778	0	3.50680366271874
B_15325887_LGF_ACCACTGTAACAACCATGAAGAGA	1.6130028	1.286719	0	3.05602342705873
B_15325887_LGF_ACCACTGTAATGTTGCAGATGTAC	0.62935376	-1.0858334	2.71209151778347	0.877996473568501
B_15325887_LGF_ACCACTGTACCTCCAAATAGCGAC	-1.1135882	1.0421886	2.58756648443655	0
B_15325887_LGF_ACCACTGTAGAGTCAACAACCACA	-0.23162872	0.21575846	3.08742236747671	0.914016779604729
B_15325887_LGF_ACCACTGTAGCACCTCCCGACAAC	-0.42188224	0.9873795	2.79345838500717	0
B_15325887_LGF_ACCACTGTCACTTCGAAGATGTAC	0.49041432	-0.3423591	2.76481061717182	0
B_15325887_LGF_ACCACTGTCCGAAGTAAGCAGGAA	-0.63648826	1.022613	2.29803029866721	0
B_15325887_LGF_ACCACTGTGAACAGGCACATTGGC	1.8850096	1.6093404	0	3.50335910309648
B_15325887_LGF_ACCACTGTGACAGTGCGCTAACGA	1.6070669	1.4172579	0.985225416594999	3.38551047590524
B_15325887_LGF_ACCACTGTGTACGCAAGTCGTAGA	-1.0794512	-0.4257309	3.08695269724467	0
B_15325887_LGF_ACCACTGTTGGCTTCAGAGCTGAA	0.52166617	-1.1187257	2.9859058463467	0
B_15325887_LGF_ACCTCCAACACTTCGAGTCGTAGA	1.6358697	0.73641306	0	3.61634314541543
B_15325887_LGF_ACCTCCAACTGAGCCAGAATCTGA	1.5326626	1.6334046	0	3.74438385978615
B_15325887_LGF_ACCTCCAAGCTAACGAATGCCTAA	-0.658237	0.3780145	2.66362203349352	0
B_15325887_LGF_ACCTCCAATAGGATGAAGTACAAG	-1.1080538	0.13398965	2.66863314965742	0
B_15325887_LGF_ACGCTCGAAACGTGATCACCTTAC	0.99881756	-1.3946984	1.63155982952137	0
B_15325887_LGF_ACGCTCGAAGCACCTCTGGCTTCA	1.6396118	1.6284947	1.27535703507898	3.54211030436602
B_15325887_LGF_ACGCTCGAAGCAGGAAAGGCTAAC	0.118701875	-1.10782	2.55869531334854	0
B_15325887_LGF_ACGCTCGACAATGGAAAACTCACC	1.6152248	1.1452913	0	3.5378771704139
B_15325887_LGF_ACGCTCGACAATGGAACGCATACA	-1.1708264	-0.13434	2.94112928347382	0.751923617031814
B_15325887_LGF_ACGCTCGACACTTCGAAGTCACTA	1.7368212	1.3874526	0	3.54932867665651
B_15325887_LGF_ACGCTCGACCAGTTCATAGGATGA	-0.7891876	0.40541786	2.08173450096577	0
B_15325887_LGF_ACGCTCGAGTCTGTCAACGTATCA	1.6145277	1.186475	0	3.2069125661923
B_15325887_LGF_ACGCTCGATGGAACAAAAGAGATC	0.38027897	-0.52528083	2.38692883596966	0
B_15325887_LGF_ACGTATCAAATCCGTCACCACTGT	-0.8580737	-1.1244158	2.62808867779261	1.76091002128238
B_15325887_LGF_ACGTATCAAATGTTGCACAGCAGA	-0.43593857	0.66930574	2.84251221627266	1.19646547030396
B_15325887_LGF_ACGTATCAACAGATTCCTCAATGA	-1.0157273	-0.50985366	3.18420769592232	0.768907226441481
B_15325887_LGF_ACGTATCAACAGCAGAAGTACAAG	-0.6560607	-0.819437	2.61721457042329	0
B_15325887_LGF_ACGTATCAACATTGGCCTGGCATA	0.49291095	-0.14270154	2.536310814865	0.897769237916648
B_15325887_LGF_ACGTATCAACGCTCGACGAACTTA	0.8554315	-1.7050763	0	3.68663959341219
B_15325887_LGF_ACGTATCAATCCTGTAACAGATTC	-0.5007558	1.4609693	3.65715254722084	0
B_15325887_LGF_ACGTATCACCTCCTGACGAACTTA	1.102653	-1.1729945	1.97296240954775	0
B_15325887_LGF_ACGTATCAGATAGACAAGAGTCAA	1.5815283	1.0519819	0	3.40539567621874
B_15325887_LGF_ACGTATCAGCCACATAGTCGTAGA	-0.1352358	-0.57285684	2.96737936589067	0
B_15325887_LGF_ACGTATCATAGGATGACAATGGAA	-1.0185899	0.043776672	2.91420271601504	0
B_15325887_LGF_ACTATGCAAACAACCAAAGACGGA	0.593924	-0.6724208	3.16693617883945	0
B_15325887_LGF_ACTATGCAAGAGTCAACAGATCTG	0.2791112	-0.75457066	2.90081405711768	0
B_15325887_LGF_ACTATGCAAGTCACTACACTTCGA	-0.36445126	-0.7957069	3.03962338323875	0
B_15325887_LGF_ACTATGCAAGTGGTCAACAGATTC	0.2708236	-1.4502169	3.53611669956153	1.54835022045426
B_15325887_LGF_ACTATGCAATCCTGTAAACGTGAT	-0.87179255	1.5966971	2.35553858512711	0
B_15325887_LGF_ACTATGCACAGATCTGGCTCGGTA	-0.59728247	0.025321087	2.60862570758215	0
B_15325887_LGF_ACTATGCACCATCCTCCACCTTAC	0.31894827	-0.12759958	2.67401616613445	0
B_15325887_LGF_ACTATGCACCTCTATCACATTGGC	1.2553313	-1.2564865	0.883663693652479	0.536419889592487
B_15325887_LGF_ACTATGCAGACAGTGCCCGACAAC	-0.21076609	0.42513177	3.24457400421618	0
B_15325887_LGF_ACTATGCAGCTCGGTACCTAATCC	1.6800616	1.5515462	0	3.90783556660547
B_15325887_LGF_ACTATGCATAGGATGACAACCACA	-0.9068805	-0.802808	0	0
B_15325887_LGF_ACTATGCATGGCTTCACAACCACA	-0.71984184	1.3040822	3.06208778007783	1.31272427747955
B_15325887_LGF_AGAGTCAAAACAACCACATACCAA	-0.7610477	1.3058677	3.52656805252439	0
B_15325887_LGF_AGAGTCAAACAAGCTAGACTAGTA	-0.53896606	0.20292972	2.94823645208441	0.91869747190472
B_15325887_LGF_AGAGTCAAACGTATCAATTGAGGA	0.27264795	-0.8299444	3.21795468463624	0
B_15325887_LGF_AGAGTCAAAGAGTCAAACCTCCAA	-0.21719205	0.6166121	2.44463275065006	0
B_15325887_LGF_AGAGTCAAAGATGTACAGCACCTC	-0.24232487	0.6731974	3.92160933166657	0
B_15325887_LGF_AGAGTCAACAAGGAGCGGAGAACA	-0.28929737	0.20223796	3.36405200900861	1.07314313651703
B_15325887_LGF_AGAGTCAACCTAATCCATGCCTAA	0.514441	-0.3075795	2.52460813162835	0
B_15325887_LGF_AGAGTCAAGAGTTAGCAATCCGTC	-1.0880046	-0.02701695	3.95816334400813	0
B_15325887_LGF_AGAGTCAAGAGTTAGCAGAGTCAA	-0.13190797	0.30161756	3.21403617212801	1.44839279434473
B_15325887_LGF_AGAGTCAAGATGAATCATAGCGAC	0.11251865	-0.2607731	3.57746198474792	1.44947326274142
B_15325887_LGF_AGAGTCAAGTCTGTCAGCCACATA	-0.44117835	0.5911946	3.54133725099634	0
B_15325887_LGF_AGAGTCAATAGGATGAAGGCTAAC	0.13401279	-1.4119076	3.80318142469397	0
B_15325887_LGF_AGATCGCAAGCAGGAAATTGGCTC	-1.0507493	0.5182015	3.23135752004202	0
B_15325887_LGF_AGATCGCACAACCACAAAGGTACA	0.07877004	-1.366306	2.19627699064998	0.635487215033987
B_15325887_LGF_AGATCGCACACCTTACCAATGGAA	-0.8638342	0.50213903	3.37310698435427	0
B_15325887_LGF_AGATCGCACTGGCATACGCATACA	0.45922244	-1.6318996	3.70967760165162	0
B_15325887_LGF_AGATCGCACTGTAGCCAAGACGGA	0.16476099	-1.2147181	2.62152809891738	0
B_15325887_LGF_AGATGTACACACAGAACAGCGTTA	-0.8508246	-0.020168623	2.79254258260638	0
B_15325887_LGF_AGATGTACACAGCAGATATCAGCA	0.8711615	-0.45068187	0.927567275737277	1.40037028355366
B_15325887_LGF_AGATGTACACATTGGCAGCCATGC	0.765969	-1.1777784	2.1837098655782	0
B_15325887_LGF_AGATGTACGACTAGTATGGAACAA	-0.7760792	0.12167099	3.44531636339809	1.32425455517965
B_15325887_LGF_AGATGTACGAGCTGAAGCTCGGTA	0.14410214	-0.6557835	3.26050350977037	0
B_15325887_LGF_AGATGTACGATGAATCCGACTGGA	-0.18870988	0.7987782	3.08095633996953	0
B_15325887_LGF_AGCACCTCAAACATCGTGGAACAA	1.631937	1.6077753	1.67964217110735	3.45142950714849
B_15325887_LGF_AGCACCTCAACGTGATTGGCTTCA	0.18815984	-1.0772815	1.9991771782368	0.724563376793324
B_15325887_LGF_AGCACCTCACACAGAAGACAGTGC	1.6030045	0.79094845	0.847183590996992	2.75134809891525
B_15325887_LGF_AGCACCTCAGCACCTCCGCATACA	0.014383121	-0.59264475	3.53239745486058	0
B_15325887_LGF_AGCACCTCATGCCTAAAACAACCA	1.368694	-0.5082736	1.83574676928366	1.74795265168365
B_15325887_LGF_AGCACCTCATTGGCTCAAGGACAC	0.29590294	-0.68082976	3.16562094092783	0
B_15325887_LGF_AGCACCTCCAGATCTGGCGAGTAA	1.6005313	1.1128179	1.51252011961197	3.33668873781541
B_15325887_LGF_AGCACCTCCCTCTATCATCCTGTA	1.7616602	1.644744	0	3.53741208686911
B_15325887_LGF_AGCACCTCCTGTAGCCACCACTGT	0.9813475	-1.1647283	2.10117946154934	0
B_15325887_LGF_AGCACCTCCTGTAGCCAGATGTAC	1.637271	0.49196634	0	3.23135752004202
B_15325887_LGF_AGCACCTCTGGTGGTAAAACATCG	-0.07431621	0.7046125	3.47267728031765	0
B_15325887_LGF_AGCACCTCTGGTGGTAAAGACGGA	1.748843	1.1679293	0	2.8800087939411
B_15325887_LGF_AGCAGGAAAATGTTGCATTGAGGA	0.11243851	-1.1670786	2.93320983002038	0
B_15325887_LGF_AGCAGGAAACAAGCTACATCAAGT	-0.97775656	0.094383165	3.09672663612387	0
B_15325887_LGF_AGCAGGAAAGTACAAGAAACATCG	-0.8375466	1.8767823	3.38588892208523	1.06572731383972
B_15325887_LGF_AGCAGGAAATCCTGTAAAGAGATC	-0.9039245	0.19144739	2.63999484947953	0
B_15325887_LGF_AGCAGGAACATACCAACAGATCTG	0.69924563	0.0005782706	2.6691239505769	0
B_15325887_LGF_AGCAGGAACATCAAGTGCCAAGAC	-0.7508772	0.059659686	3.29540110082419	0
B_15325887_LGF_AGCAGGAACCAGTTCAAGCAGGAA	-0.9295333	1.562195	2.03591635001226	0
B_15325887_LGF_AGCAGGAACTGAGCCAAGGCTAAC	-1.4335263	-0.28034377	1.06535322936035	0
B_15325887_LGF_AGCAGGAAGACAGTGCAAGGACAC	-0.11648746	-0.54810405	2.43191215807662	0
B_15325887_LGF_AGCAGGAAGCCAAGACCTAAGGTC	-0.47390413	-0.09611232	2.69383963054634	0
B_15325887_LGF_AGCAGGAAGCTCGGTACGCTGATC	0.8876752	-1.1197928	2.27691960286848	0.628427879795163
B_15325887_LGF_AGCCATGCAGTACAAGCAAGACTA	0.3451582	-1.0593188	2.80709764726487	0
B_15325887_LGF_AGCCATGCATCCTGTAAAGGTACA	-1.1237609	-0.20511061	2.89160668376855	0
B_15325887_LGF_AGCCATGCCGGATTGCTGAAGAGA	-1.0019106	1.5641273	1.57666088543455	0
B_15325887_LGF_AGCCATGCGATAGACACGGATTGC	0.19004394	-1.2131859	1.72285969919711	1.40290913358634
B_15325887_LGF_AGCCATGCGCCACATAGAGCTGAA	-0.0004954494	-1.2470707	3.39297739622953	0
B_15325887_LGF_AGGCTAACAACGCTTAACTATGCA	0.6579787	-0.6789281	2.27314114534318	1.45072230183774
B_15325887_LGF_AGGCTAACACGCTCGAACCACTGT	0.20742849	-0.3379779	2.09920255383732	0
B_15325887_LGF_AGGCTAACCCGTGAGAGAATCTGA	0.81832635	-0.27251282	2.79221138287812	0.703660495099941
B_15325887_LGF_AGGCTAACCCTCCTGAACAGATTC	1.6709753	1.4711934	0	3.34801812456057
B_15325887_LGF_AGGCTAACCCTCTATCTGGAACAA	-0.049918834	-0.12846017	3.37553901459727	0
B_15325887_LGF_AGGCTAACGAGTTAGCGAGCTGAA	-0.9672678	-0.19954701	2.4644398082089	0.682035408822171
B_15325887_LGF_AGGCTAACTAGGATGACAACCACA	0.3227759	-1.022127	2.73484367156179	0
B_15325887_LGF_AGTACAAGAACAACCAGCTAACGA	1.5244726	1.0364482	0	3.08542793606403
B_15325887_LGF_AGTACAAGAATGTTGCCAGCGTTA	-0.8921733	0.052378323	2.89778622414172	0
B_15325887_LGF_AGTACAAGAGTCACTAATCCTGTA	0.42998287	-0.37668946	2.43771850987557	0.770462837344787
B_15325887_LGF_AGTACAAGCTAAGGTCCGGATTGC	1.5012685	1.6261541	0	3.30572355907051
B_15325887_LGF_AGTACAAGGACAGTGCACACGACC	0.2471914	0.0010335195	2.51386483942866	0
B_15325887_LGF_AGTACAAGGACTAGTACAACCACA	0.8954869	-0.37352577	2.31762375087198	0.8361042042107
B_15325887_LGF_AGTACAAGGCGAGTAAAGCACCTC	-1.0376049	-0.32699567	2.85864177419926	0
B_15325887_LGF_AGTACAAGGGAGAACATATCAGCA	1.516126	1.1899145	0	3.31738699476467
B_15325887_LGF_AGTACAAGGGTGCGAACGAACTTA	0.37793615	-0.7299892	2.97900952829312	0
B_15325887_LGF_AGTACAAGGTCTGTCACTGTAGCC	0.04986586	-1.1244701	2.00217220642868	0
B_15325887_LGF_AGTACAAGTGGAACAATCTTCACA	-0.8412786	0.51726496	3.31855913492367	0
B_15325887_LGF_AGTCACTAACAGATTCACTATGCA	0.46296656	-1.0838922	2.95552347375672	1.00593212809125
B_15325887_LGF_AGTCACTAACAGCAGACCTCTATC	-0.65719914	0.9992834	3.18947817587868	0
B_15325887_LGF_AGTCACTAAGATCGCAAATGTTGC	-0.48803684	0.6433624	4.46148961691022	0
B_15325887_LGF_AGTCACTAGACAGTGCCCGACAAC	0.0379145	-0.75420856	0	0
B_15325887_LGF_AGTGGTCAAATGTTGCGTCTGTCA	-0.4620156	0.6067	1.7067965736649	0
B_15325887_LGF_AGTGGTCAACACAGAACGGATTGC	1.1720873	-0.63346493	1.31720875898368	3.00225644899848
B_15325887_LGF_AGTGGTCAACACAGAATCTTCACA	0.2730486	-0.848424	2.73442735561488	0
B_15325887_LGF_AGTGGTCAACTATGCAAATCCGTC	1.5293111	1.5326966	0	3.89360302838779
B_15325887_LGF_AGTGGTCAAGTCACTAAATGTTGC	1.7055235	1.5967903	0	3.52515345448828
B_15325887_LGF_AGTGGTCACAAGACTATGAAGAGA	-0.6865199	0.5300582	2.96758734079428	0
B_15325887_LGF_AGTGGTCACATACCAATTCACGCA	-0.23463267	-1.3641671	2.2072425502065	0
B_15325887_LGF_AGTGGTCACCTAATCCAACGTGAT	-1.2322562	0.4009843	3.23264021867019	0
B_15325887_LGF_AGTGGTCACCTAATCCGAATCTGA	-0.6027614	-0.73011893	2.52959076894807	0
B_15325887_LGF_AGTGGTCACCTCCTGAGCCACATA	0.75978094	-0.89343846	0.672130475569031	0.672130475569031
B_15325887_LGF_AGTGGTCACTCAATGACGGATTGC	-0.44133502	1.0151172	1.70164596452283	0
B_15325887_LGF_AGTGGTCAGAATCTGACGCATACA	0.46995643	-0.1426892	2.97786588962853	0
B_15325887_LGF_AGTGGTCAGTACGCAACAGCGTTA	-0.4210457	0.98275524	2.30559662745472	0
B_15325887_LGF_AGTGGTCATAGGATGAATAGCGAC	-0.721328	1.583206	2.01216349031619	0
B_15325887_LGF_AGTGGTCATCTTCACACGACACAC	-0.5270542	0.60576206	3.61061722326735	0
B_15325887_LGF_ATAGCGACAATCCGTCCCGAAGTA	-0.7902372	0.0098328395	2.44134328752544	0
B_15325887_LGF_ATAGCGACAGCAGGAAACGCTCGA	-0.85051614	1.1799223	2.69342650068423	0
B_15325887_LGF_ATAGCGACATCCTGTATATCAGCA	0.27889335	-1.1042503	2.78652628495871	0
B_15325887_LGF_ATAGCGACCAATGGAAGGAGAACA	-0.22626792	1.0120319	3.28405783995932	0
B_15325887_LGF_ATAGCGACGAACAGGCTCTTCACA	-0.9982839	1.2947693	2.67364337730015	0
B_15325887_LGF_ATAGCGACGACTAGTATTCACGCA	-1.0553699	0.041682314	2.14316045332131	0
B_15325887_LGF_ATCATTCCCACCTTACAAGACGGA	-0.31483504	-0.6922111	3.06669522635601	0
B_15325887_LGF_ATCATTCCCACCTTACCTGTAGCC	0.39576495	-0.77141654	2.14704543504	0.815330248458139
B_15325887_LGF_ATCATTCCCCAGTTCAGTCTGTCA	-1.0699848	0.9801766	3.51318134899918	0
B_15325887_LGF_ATCATTCCCGCTGATCAGATCGCA	-0.5383236	-0.28348643	2.60680301651943	0
B_15325887_LGF_ATCATTCCCTAAGGTCACGTATCA	0.5608473	-1.0814056	2.49949195116367	0.874233924806939
B_15325887_LGF_ATCATTCCGACAGTGCACACGACC	-1.1759114	0.8353772	2.43201737013847	0
B_15325887_LGF_ATCATTCCTGGAACAAGGTGCGAA	-0.516588	0.19101916	3.00228242163522	0
B_15325887_LGF_ATCATTCCTGGTGGTATGGTGGTA	1.572325	0.91429806	0	3.4161432814962
B_15325887_LGF_ATCCTGTAACAAGCTAAGTGGTCA	-0.9444792	1.1502115	2.92513191271328	0
B_15325887_LGF_ATCCTGTAACAGCAGACAACCACA	-1.1958355	-0.29769772	2.64569877552457	0
B_15325887_LGF_ATCCTGTAAGCCATGCAGTCACTA	-1.176572	-0.3087501	3.84387344985419	0
B_15325887_LGF_ATCCTGTACAAGGAGCACACGACC	0.51690733	-1.2482647	2.57565647757654	1.16541757987243
B_15325887_LGF_ATCCTGTACAGATCTGCATACCAA	0.43578792	-0.7122875	2.38885361988142	0
B_15325887_LGF_ATCCTGTACGGATTGCCCATCCTC	-0.8416232	1.7282314	2.34694478164919	0
B_15325887_LGF_ATCCTGTACTAAGGTCACGCTCGA	-1.3050498	-0.1201268	2.41731137425878	0
B_15325887_LGF_ATCCTGTAGACTAGTAAATCCGTC	0.85066307	-0.94207895	3.19987287774259	2.34293638851761
B_15325887_LGF_ATCCTGTATATCAGCAAACAACCA	1.6156988	0.48633808	0	2.27904165327253
B_15325887_LGF_ATCCTGTATCTTCACAAGCAGGAA	1.6245373	1.1069432	0	2.64858086911389
B_15325887_LGF_ATCCTGTATGAAGAGATTCACGCA	-0.67021036	0.40133965	3.3830812604287	0.983650483057651
B_15325887_LGF_ATCCTGTATGGTGGTACAAGGAGC	-0.12946567	0.05397482	3.18682194089723	0
B_15325887_LGF_ATGCCTAAACGTATCATCCGTCTA	-0.9795098	-0.021115325	3.22981361656711	0
B_15325887_LGF_ATGCCTAACAATGGAACTGAGCCA	1.604535	1.5544536	0	3.57352562489834
B_15325887_LGF_ATGCCTAACACTTCGAAATGTTGC	0.0538318	-0.90804994	1.88059540672033	0
B_15325887_LGF_ATGCCTAACGAACTTACCGACAAC	-1.1504653	0.98473555	1.67669013944327	0
B_15325887_LGF_ATGCCTAACGAACTTAGACAGTGC	1.4828452	0.6296736	2.38508522500374	2.55194094464108
B_15325887_LGF_ATGCCTAACTGAGCCAGGTGCGAA	0.4943672	-1.2743447	1.80521862260206	0
B_15325887_LGF_ATGCCTAAGAGCTGAACGACACAC	1.6648637	1.6193502	2.08396969235184	2.8021400099501
B_15325887_LGF_ATGCCTAAGGTGCGAACCATCCTC	0.0024901838	-1.1007874	3.32695767810857	0
B_15325887_LGF_ATGCCTAAGTGTTCTAACATTGGC	1.5877944	1.6439688	1.85199073316805	3.65344525931818
B_15325887_LGF_ATTGAGGAAAGGACACGTCGTAGA	-0.06482533	-0.90467817	3.23984814601424	0
B_15325887_LGF_ATTGAGGAACTATGCAAACGCTTA	1.7343069	1.6196172	2.33429175753136	3.60975106397526
B_15325887_LGF_ATTGAGGAAGTACAAGAGATCGCA	1.6060579	1.5770954	0	2.92089348005355
B_15325887_LGF_ATTGAGGACGCATACACTGGCATA	0.2745455	0.15482317	3.32866268474436	1.02725959461168
B_15325887_LGF_ATTGAGGAGCGAGTAAACAGATTC	1.7568686	1.1103636	0	3.40599660315157
B_15325887_LGF_ATTGAGGATCCGTCTATCTTCACA	0.26959795	0.24982633	2.58856992390233	0
B_15325887_LGF_ATTGGCTCAAGAGATCACACAGAA	-0.41800964	0.14556685	4.00640679400933	0
B_15325887_LGF_ATTGGCTCAAGAGATCGAACAGGC	-0.27145803	0.13968329	2.56294730205242	0
B_15325887_LGF_ATTGGCTCATTGGCTCGCCACATA	0.30390558	-0.18331651	2.43608471166661	0.501843213819789
B_15325887_LGF_ATTGGCTCCATACCAATGGAACAA	-1.3678303	-0.14616846	3.44056939381805	0
B_15325887_LGF_ATTGGCTCCCGTGAGACATCAAGT	-0.6153315	0.3725486	2.60384787046649	0
B_15325887_LGF_ATTGGCTCCTCAATGAGTGTTCTA	-0.7179969	1.2925425	2.46457402730856	0
B_15325887_LGF_ATTGGCTCCTGGCATAGACAGTGC	-1.1544706	-0.3792875	2.50243209177925	0
B_15325887_LGF_ATTGGCTCGATGAATCCGCTGATC	-0.20006424	-0.54487115	2.84298664184945	0
B_15325887_LGF_ATTGGCTCGTACGCAAGTACGCAA	1.5070387	1.5408204	0	2.48600736536419
B_15325887_LGF_CAACCACAAACCGAGACTCAATGA	0.076178215	-1.4342126	1.62475892205453	0
B_15325887_LGF_CAACCACAAACGTGATCCTCTATC	1.8063505	1.5342827	0	3.57962132845807
B_15325887_LGF_CAACCACAACGTATCACAGATCTG	0.751518	-0.09796989	3.22152153252275	0
B_15325887_LGF_CAACCACAATTGAGGACAACCACA	-1.2135907	0.6997556	2.8530084327453	0
B_15325887_LGF_CAACCACACCTCTATCTGAAGAGA	1.4539969	-0.31516427	2.12067431022148	3.38822537102941
B_15325887_LGF_CAACCACACTGTAGCCCGACTGGA	-0.44678745	-1.192423	2.85509406836296	0
B_15325887_LGF_CAACCACAGAACAGGCCACCTTAC	-0.77717227	0.8458789	3.35260061013498	1.17432850987075
B_15325887_LGF_CAACCACAGACAGTGCGAATCTGA	0.3514631	-0.41677183	3.55884578534391	0
B_15325887_LGF_CAACCACAGAGTTAGCGTACGCAA	0.68150544	-0.89049315	2.43685821959831	1.82753286362176
B_15325887_LGF_CAACCACATATCAGCACAAGACTA	0.4904202	-1.1483829	2.88385707687497	1.58843976559433
B_15325887_LGF_CAAGACTAAAACATCGCCTCCTGA	-1.3207889	-0.42720225	3.32612187493504	0.823134867147023
B_15325887_LGF_CAAGACTAAACGTGATAAACATCG	-0.86852705	-0.4391834	2.63381902953129	0
B_15325887_LGF_CAAGACTAACAGATTCAGTACAAG	0.34956715	-1.3928628	1.39532436486116	0
B_15325887_LGF_CAAGACTAACGCTCGACTGGCATA	-0.30578136	-0.9107757	2.08327178772624	0
B_15325887_LGF_CAAGACTAAGGCTAACACAGCAGA	-1.079626	0.5702645	3.17062488387303	0.818858357595255
B_15325887_LGF_CAAGACTAATCCTGTACAGATCTG	1.5294377	1.4508464	0	3.28535392639947
B_15325887_LGF_CAAGACTACATACCAACAACCACA	0.49664932	0.03288296	3.08430798088255	0
B_15325887_LGF_CAAGACTACCGAAGTAAACGTGAT	0.27359697	-0.93725294	3.04232728812062	0
B_15325887_LGF_CAAGACTACGACTGGACAAGACTA	-0.6242628	1.4833846	2.66114200133636	0
B_15325887_LGF_CAAGACTACGCTGATCTGAAGAGA	-0.25529164	0.1882568	2.5188427605946	0
B_15325887_LGF_CAAGACTACGGATTGCGACTAGTA	-0.60453665	-0.039843343	3.13056379403606	0.766370235148754
B_15325887_LGF_CAAGACTAGAACAGGCGCCACATA	1.5720347	1.1122136	0.601550604950969	3.27990837224524
B_15325887_LGF_CAAGACTAGGAGAACAATTGAGGA	0.5881557	-0.09866887	3.30573188310034	0
B_15325887_LGF_CAAGGAGCAAACATCGGACAGTGC	1.616782	1.1000147	0	3.05653797220627
B_15325887_LGF_CAAGGAGCCGGATTGCATGCCTAA	-0.3206917	0.34362096	2.36955246767132	0
B_15325887_LGF_CAAGGAGCCTAAGGTCAGATGTAC	-0.59315664	0.09113667	2.69319706851642	0
B_15325887_LGF_CAAGGAGCCTAAGGTCATGCCTAA	0.41991726	-0.7899293	2.54078999594801	0
B_15325887_LGF_CAAGGAGCGAGCTGAAAGTACAAG	-0.91387117	1.427259	3.49251476762694	0
B_15325887_LGF_CAAGGAGCGAGTTAGCCATCAAGT	1.5409775	1.5716043	0	3.42807844718206
B_15325887_LGF_CAAGGAGCGCCACATACAAGACTA	-0.934864	-0.14134462	3.17635170227742	1.06927455042549
B_15325887_LGF_CAAGGAGCGCTCGGTAGGAGAACA	-0.95925903	1.3165522	2.32235164265114	0
B_15325887_LGF_CAAGGAGCGCTCGGTAGTCTGTCA	-1.4334475	0.35806128	3.1990671522137	0
B_15325887_LGF_CAAGGAGCTTCACGCAAGTACAAG	0.5687303	-0.92400384	3.3347841006647	0
B_15325887_LGF_CAATGGAAAATGTTGCCCTCTATC	0.6119727	-0.23521115	2.94841210738453	0
B_15325887_LGF_CAATGGAAAGGCTAACATAGCGAC	0.2108891	-0.9800756	3.04166977568337	0
B_15325887_LGF_CAATGGAAAGTCACTAATGCCTAA	0.25794265	-1.3775319	3.34299445543414	0
B_15325887_LGF_CAATGGAAATCCTGTACACTTCGA	-1.2666565	-0.25951183	2.73208358103219	0
B_15325887_LGF_CAATGGAACCGAAGTAGCGAGTAA	-0.35175496	0.8377556	2.23903143426685	0
B_15325887_LGF_CAATGGAACGACTGGATTCACGCA	0.478094	-0.15334928	3.67950084820693	0
B_15325887_LGF_CAATGGAATGGAACAAAGATCGCA	0.49553996	0.21051396	2.61713283454784	0.950518104664234
B_15325887_LGF_CAATGGAATGGTGGTACTCAATGA	0.038429923	-1.2932541	2.09860447656789	0
B_15325887_LGF_CACCTTACAACTCACCAGCACCTC	-1.4461741	0.71209764	2.94112928347382	0
B_15325887_LGF_CACCTTACACGTATCATGGTGGTA	1.579279	1.2134019	0	3.29461570256181
B_15325887_LGF_CACCTTACGAACAGGCGATGAATC	1.3971182	0.56082374	0	3.02515365362384
B_15325887_LGF_CACCTTACGGTGCGAACCGACAAC	-0.1314439	-1.141111	2.13266401946972	0
B_15325887_LGF_CACCTTACTATCAGCAGTCGTAGA	-1.0704179	-0.6066663	3.06301135059089	1.02000435619884
B_15325887_LGF_CACTTCGAAAGACGGAAGCAGGAA	0.53142995	0.019488186	3.08594780247111	0
B_15325887_LGF_CACTTCGAACAAGCTAGCTAACGA	1.8039794	1.564267	0	3.56453372196893
B_15325887_LGF_CACTTCGAACACAGAAGGTGCGAA	1.5921675	1.5879619	0	2.81509708831333
B_15325887_LGF_CACTTCGAACACGACCGGAGAACA	0.16054644	-0.90991014	1.97683729244601	0
B_15325887_LGF_CACTTCGACAGATCTGGTCGTAGA	0.056897677	-0.72162926	3.12227052957362	0
B_15325887_LGF_CACTTCGACCAGTTCAATGCCTAA	1.5868044	1.3092992	0.854369373329654	3.17589166734345
B_15325887_LGF_CACTTCGACCTAATCCTAGGATGA	-0.13129514	-1.1820899	2.05210381241253	0
B_15325887_LGF_CACTTCGAGCTCGGTACATACCAA	-0.16636764	-1.0104945	3.37873458741732	0
B_15325887_LGF_CAGATCTGAACAACCACTGTAGCC	-0.50156707	-0.8050279	2.62810222277856	0.773782672450447
B_15325887_LGF_CAGATCTGAAGACGGAGCCACATA	-0.11126914	-1.3837523	2.66011073881309	0
B_15325887_LGF_CAGATCTGAGATCGCAGCGAGTAA	1.746756	1.2862355	0.869055713418707	3.20027126110818
B_15325887_LGF_CAGATCTGAGTCACTAAAGGTACA	0.24190009	-0.89012045	2.04416262924416	0
B_15325887_LGF_CAGATCTGCACCTTACAACGCTTA	-0.42554492	-0.27292755	3.1806301905439	1.51468461142726
B_15325887_LGF_CAGATCTGGAGTTAGCACGCTCGA	1.634515	1.336589	0.603871822526317	3.6881743963322
B_15325887_LGF_CAGATCTGTCCGTCTAGATGAATC	0.4814633	-0.8244551	2.15892910181972	1.57503865657382
B_15325887_LGF_CAGCGTTAAAGACGGAACAAGCTA	-1.0357196	-0.2832029	3.42014915368775	0
B_15325887_LGF_CAGCGTTAAAGAGATCATCATTCC	1.6542873	1.5081148	1.64872728291264	3.18229331713214
B_15325887_LGF_CAGCGTTAACACGACCAATGTTGC	1.7512525	1.2268704	0.755197413890103	3.8312740886808
B_15325887_LGF_CAGCGTTAACACGACCGAACAGGC	-0.6115535	1.1648675	3.19329894582277	0
B_15325887_LGF_CAGCGTTAACGTATCAAAGGTACA	-0.7240669	0.08930943	2.6140814533839	0
B_15325887_LGF_CAGCGTTAACGTATCAGTGTTCTA	0.3932226	-1.1251717	3.39313980785221	1.86840429466863
B_15325887_LGF_CAGCGTTACAGCGTTACACCTTAC	1.5695031	1.0779424	0	3.39562461075635
B_15325887_LGF_CAGCGTTAGAGCTGAAACAGATTC	-0.44132146	-0.015765661	3.58351893845611	1.25276296849537
B_15325887_LGF_CAGCGTTAGCTCGGTAGGTGCGAA	1.6152964	1.5400493	0	3.74383953577706
B_15325887_LGF_CAGCGTTAGGAGAACAACGTATCA	1.5503849	1.5948294	0	3.0306995378018
B_15325887_LGF_CAGCGTTATGGTGGTACAAGGAGC	-0.09733405	-1.0414864	2.63795700802478	0
B_15325887_LGF_CATACCAAACACGACCATTGAGGA	-1.0707014	-0.11022667	3.37492230094696	0
B_15325887_LGF_CATACCAAACCTCCAACAGCGTTA	-0.27044854	-1.5845362	2.90887985663694	0
B_15325887_LGF_CATACCAAAGTGGTCAGCGAGTAA	-1.2686993	1.0057026	2.36078155145918	0
B_15325887_LGF_CATACCAAATCCTGTACCGTGAGA	0.3684731	-0.68712133	1.46723514952709	0
B_15325887_LGF_CATACCAACCTCCTGATGAAGAGA	0.6130001	-0.77698493	2.16017258214027	0
B_15325887_LGF_CATACCAACCTCTATCACAAGCTA	-0.62852806	1.5029467	2.82337224523214	0.756575325222425
B_15325887_LGF_CATACCAAGAACAGGCAAGACGGA	-1.1969514	-0.55785376	2.17954233841328	0.751568271878963
B_15325887_LGF_CATACCAAGCCACATAGGAGAACA	0.6359544	-0.70105803	2.36292667496062	0
B_15325887_LGF_CATACCAATATCAGCACACTTCGA	0.6007056	-1.0539409	2.29587554901362	0.822490386682936
B_15325887_LGF_CATCAAGTAGCACCTCGTGTTCTA	-0.4388463	-0.2835502	2.90882895502409	0
B_15325887_LGF_CATCAAGTAGGCTAACGACAGTGC	-1.178311	0.44939134	2.21302382877469	0
B_15325887_LGF_CATCAAGTCCAGTTCAAGATCGCA	0.621837	-1.1110495	1.58864648778731	0.832491083983604
B_15325887_LGF_CATCAAGTCCTAATCCATGCCTAA	0.48860586	-0.3370703	2.73589947436307	1.16907602582866
B_15325887_LGF_CATCAAGTCGCTGATCCTGTAGCC	0.52955055	-0.7509316	1.85270824400009	0
B_15325887_LGF_CATCAAGTGTACGCAACGACACAC	-0.22203954	-1.1425112	2.66124519490372	0
B_15325887_LGF_CATCAAGTGTCTGTCAACGTATCA	-1.0369962	-0.36435303	3.12481494594627	0
B_15325887_LGF_CATCAAGTGTGTTCTACATCAAGT	-0.5330254	-0.030367058	2.22988054031027	0
B_15325887_LGF_CCAGTTCAACCTCCAACTGGCATA	-1.1456126	0.58787966	3.26116104383887	0
B_15325887_LGF_CCAGTTCACATACCAAACGTATCA	0.4139512	-1.1405032	2.82838614149437	1.18601838276911
B_15325887_LGF_CCAGTTCACCGAAGTATGGTGGTA	-1.266187	-0.1926488	2.65394873099456	0.788872135082057
B_15325887_LGF_CCAGTTCACTGAGCCAAAACATCG	-1.5587211	0.06886223	2.9620000727568	0
B_15325887_LGF_CCAGTTCAGACAGTGCGAGCTGAA	-0.5048425	0.21040812	3.17775839167926	0.671942919968796
B_15325887_LGF_CCAGTTCAGATAGACACAATGGAA	1.6417443	1.6112101	0	3.30307199235453
B_15325887_LGF_CCAGTTCAGCCACATAAACGCTTA	0.04177495	-1.1891232	2.44602245413466	0
B_15325887_LGF_CCAGTTCAGGAGAACACCTCTATC	-0.9953517	1.1917487	3.24529215462088	0
B_15325887_LGF_CCAGTTCATCTTCACAAGTACAAG	-0.77094114	1.7080531	2.36776578999654	0
B_15325887_LGF_CCAGTTCATGAAGAGAAAGGACAC	1.5095937	1.6112019	0	3.54277861651055
B_15325887_LGF_CCAGTTCATTCACGCAGACAGTGC	0.57937866	-1.0809199	3.31174461946869	0
B_15325887_LGF_CCATCCTCAAGACGGAACAGCAGA	0.44538146	-0.7874959	3.83446552477508	0
B_15325887_LGF_CCATCCTCACCTCCAAAGATGTAC	-0.6584497	-0.061854977	2.35871939827283	0
B_15325887_LGF_CCATCCTCCACCTTACCAGATCTG	1.6229374	0.4869399	1.8727017668551	2.78136803389129
B_15325887_LGF_CCATCCTCCCAGTTCAAACAACCA	-0.8593036	-0.3617827	2.88554452770653	0
B_15325887_LGF_CCATCCTCCGCTGATCGCGAGTAA	0.29651484	-1.192337	3.59405082447631	0
B_15325887_LGF_CCATCCTCGAACAGGCAACGCTTA	1.6118863	1.1805737	0	3.25162879896243
B_15325887_LGF_CCGAAGTAAAGAGATCTAGGATGA	-0.43491903	0.6386029	2.60683322331934	0
B_15325887_LGF_CCGAAGTAAAGGTACACCGACAAC	0.41683137	0.43985823	2.85372727450945	1.15697923745299
B_15325887_LGF_CCGAAGTAAATGTTGCACGCTCGA	1.5901824	1.0366653	0	3.19645478343015
B_15325887_LGF_CCGAAGTACAACCACACAATGGAA	1.3701735	-0.92750365	0	0.872852076462728
B_15325887_LGF_CCGAAGTAGACTAGTACAAGACTA	0.5794875	-1.1778754	1.56648715885048	0
B_15325887_LGF_CCGAAGTAGAGTTAGCTTCACGCA	-1.3183705	0.8217615	2.92680249952108	0
B_15325887_LGF_CCGAAGTAGTACGCAATCCGTCTA	-0.10787083	-1.1972841	2.7844334558569	1.39578134524754
B_15325887_LGF_CCGAAGTAGTCTGTCAAGCACCTC	-1.6538064	-0.23381391	2.79262517249194	0
B_15325887_LGF_CCGACAACACGCTCGACAGCGTTA	-0.80323493	-0.002688798	2.67050860764652	0.67321103171929
B_15325887_LGF_CCGACAACAGCAGGAACAGATCTG	-0.27512214	-0.69562036	2.70798798109223	0
B_15325887_LGF_CCGACAACAGTGGTCAAAGAGATC	-0.3436461	-0.63252145	2.86865241809467	1.21589856096926
B_15325887_LGF_CCGACAACATTGAGGAGAGCTGAA	-1.1545674	-0.2363039	2.33668563565757	1.2049887619533
B_15325887_LGF_CCGACAACCAACCACAGATAGACA	0.151081	-0.03822579	3.05547245132189	0
B_15325887_LGF_CCGACAACCACCTTACCCATCCTC	1.5496299	1.6214602	0.50578364064401	3.83776554087982
B_15325887_LGF_CCGACAACCCTCTATCTCTTCACA	1.1373812	-1.0935268	3.20612339065856	1.5663872141438
B_15325887_LGF_CCGACAACCTGAGCCACAATGGAA	0.7897059	-0.80161583	4.03345944733823	0.9673850177151
B_15325887_LGF_CCGACAACGAGCTGAATCTTCACA	-1.19766	-0.47359443	2.43878914766868	0
B_15325887_LGF_CCGACAACGCGAGTAATGGTGGTA	1.7899582	1.5450523	0	2.98745411671568
B_15325887_LGF_CCGACAACTGAAGAGATGGCTTCA	-0.36153364	-1.1859599	3.20881520768672	0
B_15325887_LGF_CCGTGAGAAATCCGTCCAAGGAGC	1.5209594	1.013506	0	3.1907711170287
B_15325887_LGF_CCGTGAGAAGCCATGCCTGGCATA	1.1459055	0.55367815	2.25622786427144	2.65993407372653
B_15325887_LGF_CCGTGAGAATCATTCCGTCGTAGA	-0.48352122	-0.13344552	2.92877188155481	0.713660191738239
B_15325887_LGF_CCGTGAGACAAGGAGCACACGACC	-0.7174518	0.043296464	2.08733455483397	0
B_15325887_LGF_CCGTGAGACAATGGAAATCATTCC	-0.49859482	0.32487231	3.26158869145831	0.812949392104099
B_15325887_LGF_CCGTGAGACATACCAAATCCTGTA	-1.0931987	-0.0756262	2.82958155884784	0
B_15325887_LGF_CCGTGAGACCAGTTCACAAGACTA	1.6000893	1.1120193	0.629122426043516	3.45501376927809
B_15325887_LGF_CCGTGAGACCTAATCCCGAACTTA	0.34488907	-0.8873153	2.80301287333066	0
B_15325887_LGF_CCGTGAGACTCAATGACCATCCTC	0.742372	-0.06569375	2.67624241049889	0
B_15325887_LGF_CCGTGAGAGAGTTAGCACATTGGC	1.5585552	1.3945324	0	3.6893304985332
B_15325887_LGF_CCGTGAGAGATAGACACAGATCTG	-0.558189	1.0204017	2.6237786154663	0
B_15325887_LGF_CCGTGAGAGCCACATAACATTGGC	-0.17588201	0.06324866	3.43589340740729	0
B_15325887_LGF_CCGTGAGAGTCGTAGAGTCTGTCA	0.8260986	-0.039867476	3.39566289011324	0
B_15325887_LGF_CCTAATCCACAGATTCACACGACC	0.2183499	-1.022441	2.46703850400489	0
B_15325887_LGF_CCTAATCCAGATGTACCGACTGGA	-0.6007353	0.07489662	2.49821061541436	1.22129637089261
B_15325887_LGF_CCTAATCCATAGCGACGCCACATA	1.6102917	0.89247763	0	3.44166370362485
B_15325887_LGF_CCTAATCCATAGCGACGTCTGTCA	-1.0555313	0.24615186	1.58617008078693	0
B_15325887_LGF_CCTAATCCCAAGACTAGTACGCAA	-0.49683022	1.3621755	3.64387865107399	0
B_15325887_LGF_CCTAATCCCTCAATGAGACTAGTA	1.8316818	1.4001391	0	3.56448824403231
B_15325887_LGF_CCTAATCCGAATCTGAAAGACGGA	1.7303842	1.4761177	0	3.84446214974136
B_15325887_LGF_CCTAATCCGCTCGGTAAGTACAAG	-0.1071705	-1.1223329	3.00143436732389	0
B_15325887_LGF_CCTAATCCGGTGCGAACCGAAGTA	-0.58534634	0.3253144	3.1697871325044	0
B_15325887_LGF_CCTAATCCTCTTCACAAGTCACTA	1.5361347	0.7651494	0.662974947168099	3.11940047411706
B_15325887_LGF_CCTAATCCTCTTCACAGTACGCAA	-0.5877064	0.6153013	2.95716914971873	0
B_15325887_LGF_CCTCCTGAACACAGAAGAATCTGA	1.7017044	1.5022601	0	3.19068557725385
B_15325887_LGF_CCTCCTGAAGCCATGCGTCTGTCA	0.2814266	-1.0604879	3.09211878680229	0.962107750477393
B_15325887_LGF_CCTCCTGAAGTGGTCAGACTAGTA	-0.64153993	1.3089054	2.79099348555289	0
B_15325887_LGF_CCTCCTGACCATCCTCGACAGTGC	-0.42743888	0.9704861	2.90458192665432	0
B_15325887_LGF_CCTCCTGACGCATACAAGAGTCAA	-0.88902557	-0.19073492	2.28924595084686	0
B_15325887_LGF_CCTCCTGACTGGCATAAAACATCG	-0.23241247	-1.6161059	2.00542011289738	0
B_15325887_LGF_CCTCCTGAGAACAGGCGAGCTGAA	0.3376253	-0.8278648	2.71220821125087	0.940983344464527
B_15325887_LGF_CCTCCTGAGATGAATCAAGACGGA	-1.1981666	0.15137245	2.75553873038782	0
B_15325887_LGF_CCTCTATCAAACATCGGATAGACA	1.6672547	1.3980641	1.17592742374242	3.40568453523199
B_15325887_LGF_CCTCTATCAAGGTACAGACTAGTA	0.8084836	-0.81499463	0	1.1184660819427
B_15325887_LGF_CCTCTATCAGTGGTCACTGGCATA	1.1543471	-0.8825047	2.14142236960774	1.14618044322129
B_15325887_LGF_CCTCTATCAGTGGTCAGCTCGGTA	-1.1494569	-0.3336956	2.41428908257405	0
B_15325887_LGF_CCTCTATCCAACCACACACCTTAC	-0.09683812	-1.193691	3.17969212144384	1.04491192309883
B_15325887_LGF_CCTCTATCCTCAATGACTAAGGTC	-1.1168787	-0.29939696	2.80685022986712	0
B_15325887_LGF_CCTCTATCGAACAGGCATCATTCC	1.5995076	1.6184093	0	3.64453741862839
B_15325887_LGF_CCTCTATCGGTGCGAAAGATGTAC	-0.20992574	0.1544662	2.58411569472191	0.859205984864788
B_15325887_LGF_CCTCTATCGTCTGTCACACCTTAC	1.6574148	1.1812549	0.710066322935765	3.39971403454573
B_15325887_LGF_CGAACTTAAACAACCAAGTGGTCA	-0.30477983	0.38223436	2.92290928641651	0.902709182689431
B_15325887_LGF_CGAACTTACCAGTTCACACCTTAC	0.8389675	0.17560321	2.21656732264582	0
B_15325887_LGF_CGAACTTACCGACAACCGCTGATC	0.7327477	-1.0625157	1.93641344196133	0
B_15325887_LGF_CGAACTTAGAACAGGCGGAGAACA	-0.5095473	0.10701882	2.41813887907502	0.900448699785178
B_15325887_LGF_CGAACTTAGCTCGGTAGGAGAACA	0.08450585	-0.8111037	2.06122358135301	0
B_15325887_LGF_CGAACTTATAGGATGAATAGCGAC	-0.38810685	1.049487	3.17568842162241	0
B_15325887_LGF_CGAACTTATATCAGCAACAAGCTA	0.11877222	-0.9763892	2.9437878989422	0
B_15325887_LGF_CGACACACAAGGTACAAAGAGATC	1.1710882	-0.6451773	1.17484375980363	1.47165878704546
B_15325887_LGF_CGACACACACACAGAAGTCTGTCA	-0.70250756	1.6944581	4.00196777720168	0
B_15325887_LGF_CGACACACACGCTCGAAGCAGGAA	-1.1980276	0.769116	2.74905795273315	0
B_15325887_LGF_CGACACACATCATTCCCACCTTAC	1.0487115	-0.8971379	2.02070563537855	0
B_15325887_LGF_CGACACACCACTTCGAAGTCACTA	1.5248905	1.6178097	0.771712088542221	3.51384368233755
B_15325887_LGF_CGACACACCACTTCGACAGATCTG	0.86341816	-1.0350085	1.80369178229018	2.41090531447741
B_15325887_LGF_CGACACACCCAGTTCAACGCTCGA	-0.4007391	-1.0785758	2.80721208895218	0.516816574327091
B_15325887_LGF_CGACACACCTGAGCCACAGATCTG	0.049018074	-1.2764964	3.08792165704797	0
B_15325887_LGF_CGACACACCTGAGCCAGCTCGGTA	0.9502005	-0.882602	2.95994829408432	0.878572056880504
B_15325887_LGF_CGACTGGAACCACTGTGCTCGGTA	0.07534915	-1.3181646	3.2697886166756	0.877914312843937
B_15325887_LGF_CGACTGGACAACCACATCTTCACA	-0.7369081	1.781665	1.89074424743067	0
B_15325887_LGF_CGACTGGACATCAAGTCCATCCTC	-0.16105829	-0.92211145	2.60651761447882	0
B_15325887_LGF_CGACTGGACATCAAGTTCCGTCTA	0.19999386	-1.1943935	2.08563487182274	0
B_15325887_LGF_CGACTGGAGAATCTGACTGAGCCA	-0.35621426	-1.0494822	2.26006279827446	0
B_15325887_LGF_CGACTGGAGCGAGTAAACAGATTC	0.025343126	-0.115231074	2.46172422904499	0
B_15325887_LGF_CGACTGGAGCGAGTAACGGATTGC	-0.7832096	0.72585	2.99970864461901	0
B_15325887_LGF_CGACTGGAGCTCGGTAAGATGTAC	1.6998839	1.4937927	0.77058757150916	3.7006897346088
B_15325887_LGF_CGCATACAATTGAGGACGCATACA	1.4087154	1.6351228	0	3.49426914808283
B_15325887_LGF_CGCATACACAACCACAAGCAGGAA	-0.38656077	0.40935767	3.1465284567005	0.722594854998228
B_15325887_LGF_CGCATACAGAATCTGACATACCAA	-0.84317	0.27361324	2.68679732667436	0
B_15325887_LGF_CGCTGATCACACAGAAAGCAGGAA	0.914274	-0.86365104	1.6825475447533	1.15990216226395
B_15325887_LGF_CGCTGATCAGATCGCACCAGTTCA	-1.2571115	-0.2085393	2.67543975363293	0
B_15325887_LGF_CGCTGATCAGCAGGAAGCGAGTAA	1.7413301	0.7911741	1.38896278326137	3.52981242360294
B_15325887_LGF_CGCTGATCATTGGCTCGAGTTAGC	0.4938983	-1.393439	2.82161874024062	0
B_15325887_LGF_CGCTGATCCAACCACACAAGACTA	-1.1470054	-0.1489871	2.16198476749538	0.617487189154794
B_15325887_LGF_CGCTGATCGAACAGGCCATCAAGT	-0.9311035	0.5956812	3.03229734659416	0
B_15325887_LGF_CGCTGATCGGAGAACAAGATCGCA	1.798747	1.5678867	1.43402892339678	3.55780410921868
B_15325887_LGF_CGCTGATCGTACGCAAAACAACCA	-1.5771241	0.6962456	3.45502790762811	0
B_15325887_LGF_CGCTGATCGTCTGTCAGAGCTGAA	1.5804359	1.0461111	0.703196496212967	3.06357778231787
B_15325887_LGF_CGCTGATCTAGGATGAACGTATCA	-0.51511496	0.42607656	3.04126298242571	0
B_15325887_LGF_CGGATTGCAAACATCGAAGGACAC	1.6988047	1.5668222	0	3.94730908189579
B_15325887_LGF_CGGATTGCAACAACCACATCAAGT	0.17586216	-0.41867632	3.46681290882736	0
B_15325887_LGF_CGGATTGCAACGTGATATGCCTAA	0.63307565	-0.8867335	2.23337966448787	0.783989581612979
B_15325887_LGF_CGGATTGCAACTCACCAACAACCA	0.5450666	-0.20330927	1.60834167151675	0
B_15325887_LGF_CGGATTGCAAGAGATCCGGATTGC	-0.84971523	1.6579133	2.41953715254724	0
B_15325887_LGF_CGGATTGCCAATGGAATGGTGGTA	-0.15236935	0.22269799	3.26665872287144	0
B_15325887_LGF_CGGATTGCCACTTCGAAAACATCG	-0.19669414	0.59763	3.29326793626053	0
B_15325887_LGF_CGGATTGCCATCAAGTTCTTCACA	-0.75905395	0.022318104	2.5209326187139	0.820278640603925
B_15325887_LGF_CGGATTGCCGAACTTAGACTAGTA	-0.6627565	0.23699366	3.8286413964891	0
B_15325887_LGF_CGGATTGCCTCAATGAACACGACC	-0.053107027	-1.5848229	1.63023814234886	0
B_15325887_LGF_CGGATTGCGATAGACAGCCAAGAC	0.3327481	-0.9421694	3.0139795541797	0
B_15325887_LGF_CGGATTGCGTCGTAGAGAGTTAGC	1.700107	1.5915169	0	3.43021182597537
B_15325887_LGF_CGGATTGCTGAAGAGAAACGTGAT	1.4823062	0.81870425	1.57140322504999	3.06049520385594
B_15325887_LGF_CTAAGGTCACGCTCGAAACGTGAT	-1.5374647	0.22428085	2.88413503146454	0
B_15325887_LGF_CTAAGGTCATCATTCCCTGTAGCC	1.7611594	1.4700828	0	3.43964942841373
B_15325887_LGF_CTAAGGTCCAAGACTAAACCGAGA	1.6229917	0.8015607	1.14442661716565	2.83643171162828
B_15325887_LGF_CTAAGGTCCCTAATCCTGGAACAA	1.5957683	1.063093	0	2.62581419524156
B_15325887_LGF_CTAAGGTCCCTCCTGAGAGTTAGC	-0.12325927	-0.008330547	2.54152829585713	0.64181599374898
B_15325887_LGF_CTAAGGTCCCTCTATCAGCCATGC	1.7732266	1.4575518	0	3.83360867650758
B_15325887_LGF_CTAAGGTCGATAGACAACGCTCGA	-0.7090321	1.0127124	2.52526876846663	1.35417481169778
B_15325887_LGF_CTAAGGTCGATGAATCAACGCTTA	-0.1292342	-1.5739493	1.7782425429356	1.2411882538799
B_15325887_LGF_CTAAGGTCGCTCGGTACTGGCATA	0.35109973	-0.7241713	2.99888633566082	0.859362971939046
B_15325887_LGF_CTCAATGAAAGACGGAGCTAACGA	1.7042859	1.6318105	0	3.08387971950117
B_15325887_LGF_CTCAATGAAAGAGATCATAGCGAC	1.6480471	1.1704445	1.43671207186836	3.64839979810301
B_15325887_LGF_CTCAATGAACAGCAGACCATCCTC	-0.2851492	-1.5032831	2.31204453124601	0
B_15325887_LGF_CTCAATGAAGCACCTCAGCCATGC	0.8527621	0.006784845	3.19424753769429	0
B_15325887_LGF_CTCAATGAATAGCGACCCATCCTC	-0.9287044	1.4920102	2.78728854405735	0
B_15325887_LGF_CTCAATGAATAGCGACTGGCTTCA	0.6823334	-0.016736897	4.26113181442365	0
B_15325887_LGF_CTCAATGAATTGGCTCCCGACAAC	0.42715853	-1.2647935	1.60741432093493	0
B_15325887_LGF_CTCAATGACCAGTTCACGACTGGA	0.67248	-0.7839043	2.0901904085594	0
B_15325887_LGF_CTCAATGAGAGTTAGCAATCCGTC	1.7665803	1.4202374	0.628264687239919	3.3359478542225
B_15325887_LGF_CTGAGCCAACAGCAGACAGATCTG	-0.25252008	-0.91737247	3.15151154022394	0
B_15325887_LGF_CTGAGCCAACATTGGCCCGACAAC	0.5833074	-0.1895961	3.32460809033091	1.84965428477492
B_15325887_LGF_CTGAGCCAAGCACCTCAGTACAAG	0.59101534	-1.1681316	2.72898447294475	0
B_15325887_LGF_CTGAGCCACGAACTTAATGCCTAA	-0.19519208	1.0332252	3.71089291195771	0
B_15325887_LGF_CTGAGCCACGACTGGAGAGCTGAA	-1.0453944	0.45318735	3.01947416510935	0
B_15325887_LGF_CTGAGCCAGCCAAGACCCAGTTCA	-0.96249866	0.8621454	2.14144604504543	1.05707277022679
B_15325887_LGF_CTGAGCCAGCGAGTAAATCCTGTA	0.083254404	-0.9775518	2.79425867089918	0.99532793544424
B_15325887_LGF_CTGAGCCATCTTCACAACAAGCTA	-1.0098636	-0.5772183	2.14304973398349	0
B_15325887_LGF_CTGGCATAAAGGTACACTCAATGA	-0.29882178	0.80626965	2.48072326063311	0
B_15325887_LGF_CTGGCATAAATCCGTCTGAAGAGA	0.0955248	-0.8603964	3.11684190467481	0
B_15325887_LGF_CTGGCATAAATGTTGCGCTCGGTA	-0.32924706	0.4898132	3.31013741614653	0
B_15325887_LGF_CTGGCATAATGCCTAAAGATCGCA	-1.0848628	0.5920851	3.23695822697424	0
B_15325887_LGF_CTGGCATAATTGAGGAGATGAATC	0.8071415	-0.5712233	1.96153438430381	0
B_15325887_LGF_CTGGCATACAACCACAGCGAGTAA	0.08650968	-1.3964627	2.66276503223398	0
B_15325887_LGF_CTGGCATACAGATCTGCACTTCGA	0.33975518	-0.7445272	2.67978265850011	0.804116090859882
B_15325887_LGF_CTGGCATACATCAAGTAGCCATGC	0.59789145	-0.9740137	3.17484406304641	0.582467737632298
B_15325887_LGF_CTGGCATACGGATTGCGACTAGTA	-1.3161879	-0.55103064	2.55693770144434	0
B_15325887_LGF_CTGGCATAGAGCTGAAAACCGAGA	-0.5773115	0.13940535	2.96262129824963	0
B_15325887_LGF_CTGGCATAGCTAACGAACACGACC	0.26205066	-0.27532673	2.63145585490293	0.88898726410892
B_15325887_LGF_CTGTAGCCAACCGAGAAGGCTAAC	0.23879275	-1.4679	1.94651038916937	0.693497364410043
B_15325887_LGF_CTGTAGCCAACGTGATAAGGTACA	0.1075908	-1.3889312	2.75847240379848	0
B_15325887_LGF_CTGTAGCCAATCCGTCGAGCTGAA	1.5882283	1.5857161	0.862990549870064	3.34655703352758
B_15325887_LGF_CTGTAGCCACGCTCGATAGGATGA	0.014523184	-0.023354093	2.70014422033199	0
B_15325887_LGF_CTGTAGCCATGCCTAATCTTCACA	-0.85293937	0.17062823	2.79066307242145	0.614939929533766
B_15325887_LGF_CTGTAGCCCACCTTACTCCGTCTA	-0.16416527	-1.1166462	2.45365316882681	0
B_15325887_LGF_CTGTAGCCCTAAGGTCAAACATCG	-0.8035146	0.26490548	2.46048250645226	0
B_15325887_LGF_CTGTAGCCGAATCTGAATTGAGGA	0.39251772	-0.55329627	3.9637910713119	0
B_15325887_LGF_CTGTAGCCGCTAACGACCGACAAC	0.53512657	-0.90520173	3.47655103233087	0.885793330266342
B_15325887_LGF_CTGTAGCCGCTAACGAGTGTTCTA	-1.143687	-0.243796	2.32748454054026	0.932959058755287
B_15325887_LGF_CTGTAGCCGCTCGGTACTGTAGCC	-0.37430328	0.91722256	3.00143436732389	0
B_15325887_LGF_GAACAGGCAGCCATGCAATGTTGC	0.28038505	-0.17155859	3.45530554520305	0.558471763732684
B_15325887_LGF_GAACAGGCATGCCTAAGTCGTAGA	0.84441614	-1.2929403	1.79238474280561	1.98164829663028
B_15325887_LGF_GAACAGGCCCAGTTCATGGAACAA	-0.4967054	0.26797396	2.67306931850685	0.641304898472968
B_15325887_LGF_GAACAGGCCCTCCTGACAAGGAGC	-0.3382412	-0.8687557	3.15125964358895	0
B_15325887_LGF_GAACAGGCGCGAGTAATGAAGAGA	0.2664933	-1.176999	2.85707705852715	0
B_15325887_LGF_GAACAGGCTAGGATGATCCGTCTA	-1.1045074	0.9295817	2.90477967429745	0
B_15325887_LGF_GAATCTGAAAACATCGATTGAGGA	0.31824654	-0.46640205	3.01021283930613	0.866251337969442
B_15325887_LGF_GAATCTGAAACGTGATCGACACAC	0.23035869	0.23362434	3.32602950046502	0
B_15325887_LGF_GAATCTGAACCTCCAACCAGTTCA	1.6044948	1.1935668	0	3.65243085139379
B_15325887_LGF_GAATCTGAACGTATCAGAACAGGC	-0.5783156	0.15226752	2.05299123074325	0
B_15325887_LGF_GAATCTGAAGCACCTCCATCAAGT	0.62622684	-1.0819513	2.38042829998765	1.23906468790323
B_15325887_LGF_GAATCTGAAGGCTAACAGGCTAAC	-0.5880472	0.768998	3.00072826176005	0
B_15325887_LGF_GAATCTGAATAGCGACTGGAACAA	0.40491998	-0.14284417	2.43480276975417	0
B_15325887_LGF_GAATCTGAATTGAGGAAACAACCA	-0.45877233	0.5080998	2.83277054779061	0
B_15325887_LGF_GAATCTGACCATCCTCCGCTGATC	-0.20980486	0.16254349	3.25279796431067	0
B_15325887_LGF_GAATCTGACTGGCATAATTGAGGA	1.803996	1.2277464	1.17997201729242	2.75065239551818
B_15325887_LGF_GAATCTGAGATAGACATGAAGAGA	0.39159754	-0.81272256	2.89359593544965	1.28766875828984
B_15325887_LGF_GAATCTGAGCTAACGACGACTGGA	0.15537958	-0.16133049	2.81411742251491	0
B_15325887_LGF_GACAGTGCAACGTGATCAAGGAGC	0.43648127	-0.22026055	3.72631345957735	1.16020287636447
B_15325887_LGF_GACAGTGCAATGTTGCAACAACCA	-0.5282551	0.42004475	3.0589215345956	0.896221208920988
B_15325887_LGF_GACAGTGCACAGATTCGACTAGTA	-1.1815466	0.04831003	2.15005551734614	0
B_15325887_LGF_GACAGTGCACGTATCAAGGCTAAC	-1.2466455	-0.254277	2.51455074821693	0
B_15325887_LGF_GACAGTGCCATACCAACAGCGTTA	-0.37354293	0.8372998	2.45313510232124	1.13941728346886
B_15325887_LGF_GACAGTGCCCTCCTGAGGTGCGAA	0.32979274	-0.19961102	2.46127587753349	0.568545390992628
B_15325887_LGF_GACAGTGCGAGCTGAACCATCCTC	-0.7829213	1.617166	1.88432567515691	0
B_15325887_LGF_GACAGTGCGAGTTAGCCAGCGTTA	-1.2597184	-0.036895953	2.76005543849535	0
B_15325887_LGF_GACAGTGCGTGTTCTAAGTACAAG	0.24161947	-1.5202409	1.57382460799449	0.821989860218762
B_15325887_LGF_GACTAGTAAACAACCACTAAGGTC	0.63619184	-1.3818758	1.0503795899038	0
B_15325887_LGF_GACTAGTAAATCCGTCCGCATACA	-0.353745	-0.37215674	2.785080532704	0.774412426230486
B_15325887_LGF_GACTAGTAACACAGAAAAGGTACA	0.6671647	-0.97594523	2.68749900555848	0
B_15325887_LGF_GACTAGTAAGCCATGCGTACGCAA	1.873516	1.5490978	0	3.62424360463914
B_15325887_LGF_GACTAGTAAGGCTAACGTCTGTCA	1.5565348	0.5120985	0.559594360205797	3.56948410618104
B_15325887_LGF_GACTAGTACGAACTTAACCACTGT	1.7699884	1.2555186	1.43404920636051	3.15143506429526
B_15325887_LGF_GACTAGTAGTACGCAACCTCCTGA	0.061106384	0.019969802	2.02508882896837	0
B_15325887_LGF_GACTAGTATCTTCACATGGAACAA	-0.93867207	0.059822477	2.25600927223065	0
B_15325887_LGF_GACTAGTATGGCTTCAGTCTGTCA	1.5788484	0.93054116	0	3.0276376943336
B_15325887_LGF_GAGCTGAAAATGTTGCGAACAGGC	0.6647278	0.15082839	4.2392194115015	0
B_15325887_LGF_GAGCTGAAACACGACCAGGCTAAC	1.5135598	0.83643997	0	3.69201521462075
B_15325887_LGF_GAGCTGAAACATTGGCATTGGCTC	1.7029545	1.4578931	0	2.25607484365177
B_15325887_LGF_GAGCTGAACGAACTTACCGAAGTA	0.7802988	-0.12302994	2.12992936811362	1.04857018266637
B_15325887_LGF_GAGCTGAACGCTGATCCAATGGAA	-0.3538318	-1.0430696	3.35559025137872	0.595315722325952
B_15325887_LGF_GAGCTGAACTCAATGAATTGGCTC	-0.7882872	-0.7405665	2.88927844469464	0
B_15325887_LGF_GAGCTGAACTGAGCCAAGGCTAAC	0.42004386	0.11574519	2.91682528434438	0
B_15325887_LGF_GAGCTGAAGAATCTGACGACACAC	1.5545465	1.383116	0	3.38152341169509
B_15325887_LGF_GAGCTGAAGACTAGTACGACACAC	0.20644465	-1.0317914	3.21372368647851	0
B_15325887_LGF_GAGCTGAAGGTGCGAAACGTATCA	-0.12167882	-1.0100161	3.45255693277415	0
B_15325887_LGF_GAGCTGAAGTCTGTCAACAGCAGA	-0.19273637	0.5662367	3.25111173642963	1.63637281965406
B_15325887_LGF_GAGTTAGCAACAACCACAATGGAA	0.11722993	-1.2277015	1.86524569698967	1.86524569698967
B_15325887_LGF_GAGTTAGCAATGTTGCCCGTGAGA	1.6645676	1.3864	0.946689059026079	3.38061801559301
B_15325887_LGF_GAGTTAGCAATGTTGCCCTCTATC	1.4439241	0.53667593	1.10966659373897	3.60882008415347
B_15325887_LGF_GAGTTAGCAGTACAAGAGATGTAC	0.0602839	-1.1739254	3.01731498061465	0
B_15325887_LGF_GAGTTAGCATCATTCCACCTCCAA	0.6833339	-0.0069818455	3.08125376549358	0
B_15325887_LGF_GAGTTAGCCCAGTTCATGAAGAGA	0.41482857	-0.6294174	2.73995535772109	0.748738113416894
B_15325887_LGF_GAGTTAGCCCATCCTCACCTCCAA	-0.6573215	1.214769	3.53560585169623	0
B_15325887_LGF_GAGTTAGCCCATCCTCCGCATACA	1.638797	1.5063348	0	3.602863883817
B_15325887_LGF_GAGTTAGCGCCAAGACGATAGACA	-0.72281843	0.82714456	3.46681290882736	0
B_15325887_LGF_GATAGACAAAACATCGAAGAGATC	1.4725978	0.73053163	1.02870102257303	2.89456196215218
B_15325887_LGF_GATAGACAAAGGACACAAGGTACA	0.5394258	-1.2666545	2.24042378243879	0.788282855521318
B_15325887_LGF_GATAGACAACATTGGCCCTCTATC	1.5865834	0.95336396	0	2.83084185002492
B_15325887_LGF_GATAGACAAGGCTAACGATAGACA	-0.99633366	0.2030631	3.86879476638174	0
B_15325887_LGF_GATAGACAATAGCGACACCACTGT	1.2308753	-1.0274934	0	2.73496615500187
B_15325887_LGF_GATAGACAATGCCTAAGTCTGTCA	0.9216531	-1.5198399	2.55745911600234	1.17304258153373
B_15325887_LGF_GATAGACACCATCCTCAGATGTAC	0.7639543	-1.6154248	0	0
B_15325887_LGF_GATAGACACGCATACACTAAGGTC	-0.46251583	-0.115539335	2.58899918994814	0
B_15325887_LGF_GATAGACACGGATTGCGGAGAACA	0.30391243	-0.59138656	3.03935198634803	0
B_15325887_LGF_GATAGACAGGTGCGAAGAACAGGC	-0.08265276	-0.77890974	2.62413449624687	0
B_15325887_LGF_GATGAATCAACTCACCCTGTAGCC	-0.7377306	0.35024565	2.78422761173836	0
B_15325887_LGF_GATGAATCAATGTTGCAGATGTAC	1.8867413	1.5974071	1.12713863327168	3.84822766938454
B_15325887_LGF_GATGAATCATTGAGGAGATAGACA	0.26570123	-0.10688667	3.20587346353737	0
B_15325887_LGF_GATGAATCCCATCCTCGCTAACGA	-0.8490599	-0.14002053	1.8499703972702	0.728478730845791
B_15325887_LGF_GATGAATCCGAACTTACGACTGGA	-1.1354213	-0.44537488	2.18480600179186	0
B_15325887_LGF_GATGAATCCGCTGATCAACAACCA	-0.0071549662	0.29183248	2.52981270241889	1.45869177161548
B_15325887_LGF_GATGAATCGATAGACAGCGAGTAA	-0.72971505	1.3873819	2.12683223636298	0
B_15325887_LGF_GATGAATCGTGTTCTACGACACAC	1.6200467	1.1619925	0.722213381832756	3.6934306616455
B_15325887_LGF_GATGAATCTGGAACAACACCTTAC	0.03413787	-1.1574918	2.75817590126603	0
B_15325887_LGF_GCCAAGACCCATCCTCAGAGTCAA	0.3605477	-0.43910494	2.44307207643429	0.838779953426083
B_15325887_LGF_GCCAAGACCTCAATGACAAGGAGC	0.6088777	-1.2673701	2.936450746743	0.574383919179072
B_15325887_LGF_GCCAAGACGCTCGGTAATCATTCC	-0.33405957	-0.9608432	2.8021400099501	0
B_15325887_LGF_GCCAAGACTGGTGGTAGCGAGTAA	1.1939796	-1.077125	2.72750633212817	0.76247544474534
B_15325887_LGF_GCCACATAACGCTCGAACTATGCA	-0.29649734	0.49635974	2.72558458699241	0.831538034623672
B_15325887_LGF_GCCACATAACTATGCAAACCGAGA	0.8166211	-1.3641235	1.2075311936973	0
B_15325887_LGF_GCCACATAAGGCTAACAGTCACTA	-0.8220717	-0.92274654	2.74599402967994	0.679051410759552
B_15325887_LGF_GCCACATACAACCACATCTTCACA	-0.3890551	0.8190198	3.41690052056617	0
B_15325887_LGF_GCCACATACACTTCGAGCGAGTAA	1.7153087	0.89103514	0.64215719221051	3.2663751878752
B_15325887_LGF_GCCACATACCAGTTCATCCGTCTA	0.5439717	-0.8245733	2.71104197595903	0
B_15325887_LGF_GCCACATACCGTGAGAGCGAGTAA	1.4232208	-0.48402625	2.26787372792945	2.52933191957777
B_15325887_LGF_GCCACATAGCGAGTAACAAGGAGC	-1.1622059	-0.031851027	3.15455023536367	0
B_15325887_LGF_GCCACATAGTCTGTCAAAGACGGA	0.0065276567	-1.0466377	2.38534568963442	0.640073219392613
B_15325887_LGF_GCCACATATCTTCACAAGTACAAG	-0.78622055	-0.63701266	2.20616318433703	0
B_15325887_LGF_GCCACATATGGAACAAGCTAACGA	-0.64996994	-0.5784296	2.98672064877888	0
B_15325887_LGF_GCCACATATGGTGGTACCGAAGTA	-0.57570285	1.4852686	2.61865438893869	0
B_15325887_LGF_GCGAGTAAAACTCACCACCACTGT	-0.41854507	0.68955314	1.58155171601472	0.675809646837295
B_15325887_LGF_GCGAGTAACGGATTGCGCCACATA	-0.5574051	0.7369955	1.98207982211017	1.41801372546231
B_15325887_LGF_GCGAGTAAGAATCTGAATCCTGTA	-0.63127	1.2151909	2.92945396534281	1.69181976000357
B_15325887_LGF_GCGAGTAAGATAGACAAGGCTAAC	-0.17300002	1.1196927	3.9354271400812	0
B_15325887_LGF_GCGAGTAATGGCTTCATGGAACAA	0.19875258	-1.2652594	2.78012076889536	0
B_15325887_LGF_GCGAGTAATTCACGCATAGGATGA	-1.0969758	0.6052251	2.98031831946051	0
B_15325887_LGF_GCTAACGAAGAGTCAAAACCGAGA	-1.1112068	0.016483227	2.53984419758803	0
B_15325887_LGF_GCTAACGAAGAGTCAACGCTGATC	1.648304	1.0371104	0	3.48611825839489
B_15325887_LGF_GCTAACGAAGCCATGCATCCTGTA	-0.91645133	0.2458706	3.14632563917498	0
B_15325887_LGF_GCTAACGACAAGGAGCGCCACATA	-1.3227305	0.5468886	2.86018611765524	0
B_15325887_LGF_GCTAACGACCGACAACCCGACAAC	0.033342417	-1.1687598	3.29678898794786	1.40163837655509
B_15325887_LGF_GCTAACGACCGTGAGAACAAGCTA	1.1097707	-0.7686266	2.73535121421641	0
B_15325887_LGF_GCTAACGACTCAATGAGTCTGTCA	-0.53227925	-0.0031953452	1.70713515610657	0
B_15325887_LGF_GCTCGGTAACACAGAACGAACTTA	1.4811802	1.6354866	0	3.25091294312421
B_15325887_LGF_GCTCGGTAAGCAGGAACAAGACTA	-1.282586	-0.3144756	2.25012947561811	0
B_15325887_LGF_GCTCGGTAATCCTGTAACACGACC	1.7917036	1.4930097	0	3.3848902497011
B_15325887_LGF_GCTCGGTAATTGGCTCATCCTGTA	-0.16464965	-1.6363951	2.67421557010082	0.611834434878418
B_15325887_LGF_GCTCGGTACCAGTTCAGACTAGTA	1.7359425	1.6301513	0	3.51629263127691
B_15325887_LGF_GCTCGGTACCGACAACGATGAATC	-1.0061026	-0.31746903	3.25254068977782	0
B_15325887_LGF_GCTCGGTACTGAGCCAAGTCACTA	0.10792442	-0.20135334	3.73478203106576	0
B_15325887_LGF_GCTCGGTAGCTAACGAGACAGTGC	0.47213602	-0.42713246	2.97224259794176	0
B_15325887_LGF_GGAGAACAACAGCAGAGACTAGTA	0.47520384	-0.6593184	2.57947159735025	0
B_15325887_LGF_GGAGAACAACCACTGTAATGTTGC	0.7042545	-0.9960052	2.83680602783523	0
B_15325887_LGF_GGAGAACACAGATCTGCGCATACA	-1.262175	-0.3019504	2.12883350042383	0
B_15325887_LGF_GGAGAACACAGCGTTACAAGGAGC	-0.023396214	-1.3497429	2.86938456091941	0
B_15325887_LGF_GGAGAACACCGAAGTAAGTACAAG	-1.5978787	0.6177251	3.12050445721925	0
B_15325887_LGF_GGAGAACATATCAGCACCTCTATC	0.4971903	0.050300244	2.67642334105563	0
B_15325887_LGF_GGAGAACATGGAACAAACGCTCGA	-0.8143174	-0.9017824	3.04442720461651	0
B_15325887_LGF_GGAGAACATGGTGGTACTCAATGA	1.3502256	0.40170467	0	2.08771030965411
B_15325887_LGF_GGAGAACATGGTGGTAGTCGTAGA	1.7222703	1.1068808	0	3.54927750543683
B_15325887_LGF_GGTGCGAAAACTCACCGAATCTGA	-1.2263446	1.0551344	3.05570198400812	0
B_15325887_LGF_GGTGCGAAAGCAGGAAACCACTGT	-0.5674045	0.6688595	3.43786618529924	0
B_15325887_LGF_GGTGCGAACACCTTACCGACACAC	0.24727327	-0.45403934	3.16390797782261	1.0607629985495
B_15325887_LGF_GGTGCGAACATCAAGTTGAAGAGA	-0.92333776	0.5528747	3.3703906100194	0
B_15325887_LGF_GTACGCAAAGCCATGCCAAGGAGC	1.1355464	-0.42016885	2.82721013683314	0
B_15325887_LGF_GTACGCAAATCATTCCGAATCTGA	-1.39047	0.37522495	2.33292980431836	0
B_15325887_LGF_GTACGCAAATCCTGTAGCCACATA	0.9274232	-1.050319	2.47119510038822	0
B_15325887_LGF_GTACGCAACAAGACTAGCGAGTAA	0.9408698	-0.60175073	3.18420769592232	0.768907226441481
B_15325887_LGF_GTACGCAACCTCCTGAATCCTGTA	0.95044553	-0.9269527	2.61157366904671	0.764218355921596
B_15325887_LGF_GTACGCAAGCCAAGACACGTATCA	0.28632662	-1.1239868	2.64996674108913	2.38556280584336
B_15325887_LGF_GTACGCAAGTGTTCTAAGTGGTCA	0.5654322	-1.0549463	2.24457936733239	0
B_15325887_LGF_GTCGTAGAAACGCTTAGCGAGTAA	0.7112696	-0.18184577	1.79273235362885	0
B_15325887_LGF_GTCGTAGAAACGTGATCGCTGATC	1.5225723	1.388628	0	3.46048705402656
B_15325887_LGF_GTCGTAGAACAAGCTAAACGCTTA	0.37208393	-1.0097494	2.46703850400489	0
B_15325887_LGF_GTCGTAGAACTATGCAAGATGTAC	1.561649	1.3362736	0	3.40577121032654
B_15325887_LGF_GTCGTAGAATTGGCTCGATAGACA	-0.03057517	-1.2321615	0	0
B_15325887_LGF_GTCGTAGACCAGTTCATGGAACAA	-0.5893368	1.2872689	3.01086811188981	0
B_15325887_LGF_GTCGTAGACCTCCTGAAGATCGCA	1.5370202	0.6192968	1.27048202692678	2.94116973682564
B_15325887_LGF_GTCGTAGATAGGATGAATTGAGGA	1.4608742	0.5328005	2.06379549801559	2.94701408788558
B_15325887_LGF_GTCGTAGATGAAGAGACTAAGGTC	-0.9009757	1.8477813	2.96378206549613	2.5838011126144
B_15325887_LGF_GTCGTAGATGGCTTCAGGAGAACA	0.46593815	0.05024621	4.03664813976958	0
B_15325887_LGF_GTCGTAGATTCACGCAAAGGTACA	1.5822613	1.6039809	0	3.57834146803379
B_15325887_LGF_GTCTGTCAAATCCGTCGACAGTGC	0.37127998	-1.0699892	2.30424277094334	0
B_15325887_LGF_GTCTGTCAATAGCGACACCACTGT	1.3633865	-0.95650184	0.812879588857365	3.18660969830934
B_15325887_LGF_GTCTGTCAATCCTGTAGAACAGGC	-0.6693718	0.49811253	3.65603055463394	0
B_15325887_LGF_GTCTGTCACATCAAGTAGCACCTC	-1.5039641	0.3941387	2.53580213999123	0
B_15325887_LGF_GTCTGTCAGAACAGGCACGTATCA	-1.0340102	1.4431072	2.54211805486273	0
B_15325887_LGF_GTGTTCTAAAACATCGAGTGGTCA	0.87600297	-1.3636028	2.29895715029465	0.639946083438491
B_15325887_LGF_GTGTTCTAAACGCTTACATACCAA	0.99450153	0.16119392	1.74519443339034	0
B_15325887_LGF_GTGTTCTAAACTCACCCGACACAC	-0.20282495	0.34579003	3.19523775247355	0
B_15325887_LGF_GTGTTCTAACGCTCGAACAAGCTA	-0.6157451	0.20436497	2.80700017155808	0
B_15325887_LGF_GTGTTCTAAGATCGCAAAGGACAC	1.0412697	-0.97803813	1.19686828749032	2.20652281151541
B_15325887_LGF_GTGTTCTAATCCTGTAACCTCCAA	-0.7226345	-0.37165186	3.18315429487226	0
B_15325887_LGF_GTGTTCTACTGTAGCCCAACCACA	-0.77415484	0.3768365	3.45386079694319	0
B_15325887_LGF_GTGTTCTAGCCACATAAGGCTAAC	-1.3728285	-0.3289071	2.85464592512843	0
B_15325887_LGF_GTGTTCTATTCACGCACAGCGTTA	1.6738468	1.3283384	0	3.04670191878013
B_15325887_LGF_GTGTTCTATTCACGCAGTCGTAGA	0.8065891	-0.83945906	2.53951830299889	1.43119589310499
B_15325887_LGF_TAGGATGAAACAACCATGGTGGTA	-1.0324593	-0.31949708	2.4382483579046	0
B_15325887_LGF_TAGGATGAAAGACGGATATCAGCA	-0.37320316	-0.88668203	3.34919216203802	0
B_15325887_LGF_TAGGATGAACAAGCTAAGCAGGAA	0.10096018	-1.5096102	2.14389897901464	0
B_15325887_LGF_TAGGATGAACACAGAACCTCCTGA	-0.31065536	-1.5692704	2.69544810697013	0
B_15325887_LGF_TAGGATGAAGTCACTAAGCACCTC	-1.1730114	0.54069567	3.19874505913415	0
B_15325887_LGF_TAGGATGACGCTGATCGCCACATA	0.55767137	0.20017825	3.09209305755231	0
B_15325887_LGF_TAGGATGACTGGCATACTCAATGA	1.5111037	1.66516	0	4.23883571559762
B_15325887_LGF_TAGGATGACTGTAGCCTATCAGCA	1.5200356	0.9824225	0	3.67094160407134
B_15325887_LGF_TAGGATGAGTACGCAACACTTCGA	0.24426833	-1.4387896	2.49016834106704	0
B_15325887_LGF_TATCAGCAAACTCACCCTGTAGCC	-1.1479936	0.4901136	2.15464838700388	0
B_15325887_LGF_TATCAGCAACGCTCGATCCGTCTA	0.5749091	-1.3180001	2.64511415307725	0.696413104829538
B_15325887_LGF_TATCAGCAGTCTGTCAAGGCTAAC	1.5086015	0.6966664	0	3.40838705601723
B_15325887_LGF_TATCAGCATCCGTCTAACGCTCGA	-0.34647974	-1.0462633	2.17528118325685	0
B_15325887_LGF_TATCAGCATGGTGGTAAGATGTAC	-1.0669675	-0.4687808	2.43117604309055	0.766616973520117
B_15325887_LGF_TCCGTCTAACGTATCAAGGCTAAC	1.767214	1.6667111	1.58632458446596	3.19107502568533
B_15325887_LGF_TCCGTCTAAGATGTACGATAGACA	-0.3123211	0.9239033	2.86074064844597	0
B_15325887_LGF_TCCGTCTACAAGGAGCTCTTCACA	-0.79089123	1.866679	2.15464838700388	1.57120184588599
B_15325887_LGF_TCCGTCTACAGCGTTACGGATTGC	0.7900626	-0.8510031	2.65838096736195	0.844715743896544
B_15325887_LGF_TCCGTCTACCGTGAGATAGGATGA	-0.14048661	-0.94422287	3.23530266255373	0.966072467765882
B_15325887_LGF_TCTTCACAAGATCGCACTGGCATA	-0.8031239	1.2279894	3.10167570192543	0
B_15325887_LGF_TCTTCACAAGTGGTCACCGACAAC	-0.36715195	-0.9932099	2.8021400099501	0
B_15325887_LGF_TCTTCACACATACCAAACATTGGC	0.014310496	-1.086152	3.16490333606333	0
B_15325887_LGF_TCTTCACAGCTCGGTAAACGTGAT	1.3397362	-0.6577109	1.74429763199872	3.03648551512058
B_15325887_LGF_TGAAGAGAAACGCTTACGGATTGC	-0.854365	-0.45414886	2.54676146332857	0.609986610706437
B_15325887_LGF_TGAAGAGAAACTCACCATCCTGTA	0.53943896	-1.1976781	1.53612064403854	1.76849760201047
B_15325887_LGF_TGAAGAGAACATTGGCCTAAGGTC	-0.5922354	1.3247834	3.60771999006114	0
B_15325887_LGF_TGAAGAGACATCAAGTCAAGGAGC	-0.008912595	-1.2825805	2.39478420526785	0
B_15325887_LGF_TGAAGAGACCGAAGTACGCATACA	0.49721465	0.29120144	2.60804818074386	0.676569521540131
B_15325887_LGF_TGAAGAGACCGAAGTACGCTGATC	0.8133021	-0.92066556	0	0
B_15325887_LGF_TGAAGAGACTGGCATAATTGGCTC	1.6591624	1.6239862	0	3.52355001198445
B_15325887_LGF_TGGAACAAACATTGGCAAACATCG	0.24758956	-0.7902714	3.31524392949784	0.905771337145166
B_15325887_LGF_TGGAACAAGAGTTAGCTAGGATGA	-0.989491	-0.1455875	1.991717998488	0
B_15325887_LGF_TGGAACAAGGAGAACAACAGCAGA	-1.2408869	0.01325854	2.85593877847649	0
B_15325887_LGF_TGGCTTCAAAGACGGACAGATCTG	0.8062742	-1.7628117	0	4.07230867382292
B_15325887_LGF_TGGCTTCAAGCACCTCCAACCACA	0.5536273	-0.8173057	1.95234912178757	0.792559682719759
B_15325887_LGF_TGGCTTCAAGCCATGCCACCTTAC	-0.9022895	1.5047102	2.75143823407854	0
B_15325887_LGF_TGGCTTCAAGTCACTAAGTACAAG	1.5709492	0.7737168	0.661247308380015	3.67441261301826
B_15325887_LGF_TGGCTTCACAATGGAAGATAGACA	-1.4236876	0.40377873	3.22980748118996	0
B_15325887_LGF_TGGCTTCACCATCCTCCAAGGAGC	-0.3882169	0.234162	3.36318535534858	1.41047304471184
B_15325887_LGF_TGGCTTCAGCTCGGTAGGTGCGAA	0.13295886	-1.3741494	2.90369260187183	0
B_15325887_LGF_TGGTGGTAAACTCACCAGAGTCAA	1.6219269	1.4086246	0	3.25607445620659
B_15325887_LGF_TGGTGGTAACAGCAGACATACCAA	1.3702396	-0.603892	0	2.42927302934122
B_15325887_LGF_TGGTGGTACAAGGAGCGGAGAACA	1.7487288	1.6156584	0	3.20618182495007
B_15325887_LGF_TGGTGGTACATCAAGTCGCTGATC	-0.80090845	1.3978443	3.05010732018711	0.935115827148146
B_15325887_LGF_TGGTGGTACCGAAGTACAATGGAA	-0.41600823	0.33566773	1.88408902089424	0
B_15325887_LGF_TGGTGGTACCTCCTGACATACCAA	-1.2887263	-0.33657563	2.52799222014381	0
B_15325887_LGF_TGGTGGTACTGGCATAAGTACAAG	-0.28244436	0.7117913	2.8687363686976	0
B_15325887_LGF_TGGTGGTAGAATCTGAAACGTGAT	1.0697511	-0.86158764	2.92992926464133	0
B_15325887_LGF_TGGTGGTAGATAGACAAAGGACAC	-1.3861395	0.6601974	3.04027467538116	0
B_15325887_LGF_TGGTGGTAGATGAATCTTCACGCA	1.5799029	1.3822925	0.810652538709199	3.43350345834568
B_15325887_LGF_TGGTGGTAGCTAACGACAGATCTG	0.5804129	0.3133277	2.99115672171784	0
B_15325887_LGF_TGGTGGTAGGTGCGAAAAACATCG	-0.8101894	0.13878793	3.37245951135393	0.850357136195787
B_15325887_LGF_TTCACGCAAGATCGCAAAGACGGA	1.6344297	1.5437517	0	3.74739166010825
B_15325887_LGF_TTCACGCAAGATGTACAACGTGAT	1.6064116	0.82257473	0.739291529911444	3.17736500098844
B_15325887_LGF_TTCACGCACAACCACAACACAGAA	-1.2114894	-0.31683114	2.77937816221253	0
B_15325887_LGF_TTCACGCAGCCACATACTGGCATA	-0.25268313	0.9528452	3.03863677316939	0
B_15325887_LGF_TTCACGCAGGAGAACAATCATTCC	-0.11066878	-1.4082791	1.21866069032998	0.784507359569107
B_11071235_MZQ_AAGACGGAAGATGTACCCAGTTCA	1.0994427	0.19258985	2.65440936859176	0
B_11071235_MZQ_AAGACGGAAGATGTACCTCAATGA	-1.2939795	-0.46293053	3.00720467471623	0
B_11071235_MZQ_AAGACGGAAGCCATGCGTACGCAA	1.6403564	0.9754001	1.23749908167985	3.35802760879608
B_11071235_MZQ_AAGACGGACAAGGAGCGATGAATC	-0.87875277	-0.44933698	1.77599748391842	0
B_11071235_MZQ_AAGACGGACACTTCGAGCGAGTAA	-1.0114208	0.16328655	3.17757478842262	0
B_11071235_MZQ_AAGACGGACAGCGTTAAGATGTAC	-0.39393252	0.2449898	0	0
B_11071235_MZQ_AAGACGGACCATCCTCCCGACAAC	-1.3096714	-0.054705065	3.41811737038987	0
B_11071235_MZQ_AAGACGGACCATCCTCTGGAACAA	0.02819557	0.8363901	3.41079609712906	1.40685387235664
B_11071235_MZQ_AAGACGGACCGTGAGAAACAACCA	1.1563525	-0.72196877	1.00193382860133	1.49224932260373
B_11071235_MZQ_AAGACGGAGACTAGTACGAACTTA	-0.6652872	0.33620614	2.63933594582324	1.15288481361746
B_11071235_MZQ_AAGACGGAGAGCTGAAATTGGCTC	0.8321796	0.18478346	0	0
B_11071235_MZQ_AAGACGGAGCTAACGATAGGATGA	-1.4684803	0.15662055	1.77386107128852	0
B_11071235_MZQ_AAGACGGAGCTCGGTACGAACTTA	1.5564275	1.0890366	0.663020537699341	3.23698200810521
B_11071235_MZQ_AAGACGGAGTACGCAACATCAAGT	-1.66933	0.16790757	3.45903054184904	0
B_11071235_MZQ_AAGACGGATAGGATGACACTTCGA	-1.1539063	0.2471544	2.6228895537643	0
B_11071235_MZQ_AAGACGGATGGTGGTACTCAATGA	0.7739509	-1.1588255	2.04548049517329	0
B_11071235_MZQ_AAGAGATCAATGTTGCAAGGACAC	-1.2722465	0.8832314	3.65789730577181	0
B_11071235_MZQ_AAGAGATCAGGCTAACCACTTCGA	-0.6106255	1.2779963	2.45058181381578	0
B_11071235_MZQ_AAGAGATCAGTGGTCAAGAGTCAA	1.510803	1.3656027	0	3.52926462459457
B_11071235_MZQ_AAGAGATCCCATCCTCCTGAGCCA	1.611814	1.0820266	0	3.56862811187594
B_11071235_MZQ_AAGAGATCCGACACACAGTCACTA	-0.17696075	-1.6298531	0	0
B_11071235_MZQ_AAGAGATCGAGTTAGCCGACACAC	-0.105615325	0.60083675	3.37765190959656	0
B_11071235_MZQ_AAGAGATCGGTGCGAATATCAGCA	-0.6377232	0.46799344	2.62391040608694	0
B_11071235_MZQ_AAGAGATCTCCGTCTAACATTGGC	-0.21841294	-0.6136866	1.9284579948231	0
B_11071235_MZQ_AAGAGATCTGGAACAACAAGACTA	-1.3559178	-0.04438478	1.78443606111212	0.975341731087727
B_11071235_MZQ_AAGGACACAACGTGATGATAGACA	-1.1958464	-0.3773563	2.21532380538946	1.31411571558151
B_11071235_MZQ_AAGGACACAAGGACACGCCACATA	0.65259737	0.14709352	3.04876512546221	1.17314534053068
B_11071235_MZQ_AAGGACACACAAGCTACGGATTGC	-0.53308	0.067040116	3.50595516867127	0
B_11071235_MZQ_AAGGACACACAAGCTAGAGTTAGC	-0.41808566	0.55300224	2.24709742362055	0
B_11071235_MZQ_AAGGACACACCTCCAAGTACGCAA	-0.60825825	0.19269912	0	0
B_11071235_MZQ_AAGGACACAGCACCTCACCTCCAA	-1.1416737	0.6874994	3.01339534449637	0
B_11071235_MZQ_AAGGACACAGCAGGAAAGCAGGAA	0.9787795	-0.42413786	2.98141219166079	1.20580759217479
B_11071235_MZQ_AAGGACACATCCTGTACTCAATGA	1.0172321	0.3848046	1.70827523986548	0
B_11071235_MZQ_AAGGACACCACCTTACAACTCACC	-0.781914	-0.33648676	1.95713651911897	0
B_11071235_MZQ_AAGGACACCATCAAGTCGCTGATC	1.6452986	1.7401756	0	3.01786970862272
B_11071235_MZQ_AAGGACACCCGACAACAATGTTGC	-0.7135578	-0.73017293	1.90846427647932	0
B_11071235_MZQ_AAGGACACCCTCCTGACAAGGAGC	-1.0219051	0.22381178	2.61834004201779	0
B_11071235_MZQ_AAGGACACCCTCTATCGAACAGGC	-0.7842507	-0.6272833	1.8803128665695	0
B_11071235_MZQ_AAGGACACCCTCTATCTGGCTTCA	-0.86909276	-0.37741986	2.87437911901875	0
B_11071235_MZQ_AAGGACACCGACTGGAGTCTGTCA	-1.1405575	-0.6080107	2.50051841526011	0
B_11071235_MZQ_AAGGACACCTGGCATAACACGACC	-0.67869955	-1.3041505	1.39749811192432	0
B_11071235_MZQ_AAGGACACCTGTAGCCACATTGGC	-0.67924	1.1925771	2.08409291695351	0
B_11071235_MZQ_AAGGACACGAGTTAGCTCCGTCTA	-0.6630873	-0.45393458	3.73956810564794	0
B_11071235_MZQ_AAGGACACGCTAACGAGCCACATA	1.4017841	-0.52716786	0	2.8548800984523
B_11071235_MZQ_AAGGACACTGGAACAAGCTCGGTA	0.40688857	-0.20313132	2.87201661569409	0
B_11071235_MZQ_AAGGTACAAACGCTTACTGGCATA	-1.2160443	-0.60943186	2.68596879670119	0
B_11071235_MZQ_AAGGTACAACATTGGCAATGTTGC	-0.5714594	0.54414874	1.56131017941111	1.56131017941111
B_11071235_MZQ_AAGGTACACCTAATCCACACGACC	-0.6655945	-0.2951667	2.55704744654248	0
B_11071235_MZQ_AAGGTACACGCTGATCACAAGCTA	-0.93428814	-0.29630148	2.20329196155284	0
B_11071235_MZQ_AAGGTACAGCTCGGTAACCACTGT	-0.30921465	0.6465653	2.9759875650271	0
B_11071235_MZQ_AAGGTACATATCAGCAGTCTGTCA	-1.2287221	-0.07756296	3.04509404595871	0
B_11071235_MZQ_AAGGTACATGGAACAAATCCTGTA	0.00031493773	-1.0806699	1.91567268303802	0
B_11071235_MZQ_AATCCGTCAACGCTTAGATGAATC	-0.07007162	0.5911338	3.18806194343217	0.935868515116969
B_11071235_MZQ_AATCCGTCACGCTCGAAACCGAGA	-0.12344661	-0.9015463	2.38705701641509	0
B_11071235_MZQ_AATCCGTCACGCTCGAGAATCTGA	-0.6269184	1.162814	1.75067803639854	1.75067803639854
B_11071235_MZQ_AATCCGTCATAGCGACAATCCGTC	1.6527067	1.2303815	0	3.09998724987047
B_11071235_MZQ_AATCCGTCCAACCACAACGCTCGA	0.94155574	-0.30706573	3.07870971854627	1.99857958340026
B_11071235_MZQ_AATCCGTCCAACCACACTGGCATA	-0.11976059	0.52787644	2.34819962407188	0
B_11071235_MZQ_AATCCGTCCAGCGTTACCTAATCC	0.87750125	0.30082062	1.35920574428213	0.894678860028777
B_11071235_MZQ_AATCCGTCCCTCCTGAAGCAGGAA	-0.32548892	-1.1988852	2.96436300988635	0
B_11071235_MZQ_AATCCGTCCTGGCATAACAGCAGA	-0.52439374	0.16847648	2.3348933362267	0
B_11071235_MZQ_AATCCGTCGACAGTGCCGCATACA	-0.2774672	-1.5411514	2.52046516586085	0
B_11071235_MZQ_AATCCGTCGTCGTAGAGCGAGTAA	0.2794618	-0.1742861	2.46457402730856	0
B_11071235_MZQ_AATGTTGCAACAACCATATCAGCA	0.73451203	-1.3799816	2.20623509686697	0.961758134402972
B_11071235_MZQ_AATGTTGCAACTCACCAGAGTCAA	-0.39100283	-0.021993598	1.46685009979175	0
B_11071235_MZQ_AATGTTGCAAGGTACAACCTCCAA	1.6902372	1.4579331	0	3.92926136139018
B_11071235_MZQ_AATGTTGCACGTATCAAGTACAAG	0.37598073	-0.012577905	2.57497698628564	0
B_11071235_MZQ_AATGTTGCAGCCATGCCTCAATGA	-0.042267308	0.30499	3.98839942455889	0
B_11071235_MZQ_AATGTTGCAGTACAAGAACTCACC	-0.08853246	0.21894355	1.94754049093008	0
B_11071235_MZQ_AATGTTGCCCTAATCCTTCACGCA	-0.6672621	-0.6047757	2.1075484182851	0
B_11071235_MZQ_AATGTTGCCGAACTTACGACACAC	-1.1033287	-0.2205251	2.68945818564196	0
B_11071235_MZQ_AATGTTGCGCCAAGACAGTCACTA	-1.3111633	0.07205672	0	0
B_11071235_MZQ_AATGTTGCGCCACATACGCATACA	-0.66673887	0.77034175	1.30985266561995	0
B_11071235_MZQ_AATGTTGCTCTTCACAGATAGACA	-0.626938	-0.6619366	1.80734463789444	0
B_11071235_MZQ_ACAAGCTAAACAACCACCGTGAGA	0.083957665	-1.1801455	2.37370487983012	0
B_11071235_MZQ_ACAAGCTAAAGAGATCACACGACC	-0.56043655	-0.07472958	1.72994988421238	0
B_11071235_MZQ_ACAAGCTAAGCACCTCATCATTCC	-1.6115559	0.093908854	2.33996401873227	0
B_11071235_MZQ_ACAAGCTACAGATCTGAACTCACC	-1.0985007	-0.51015526	2.534304649529	0
B_11071235_MZQ_ACAAGCTACCATCCTCCATACCAA	-0.9881838	1.4262209	3.21143535315617	1.15214382108101
B_11071235_MZQ_ACAAGCTACCTCTATCATCCTGTA	-0.5000207	1.2971778	2.86385240896794	0
B_11071235_MZQ_ACAAGCTAGCGAGTAAGGAGAACA	-0.15949844	0.7611528	2.86162861558471	0
B_11071235_MZQ_ACAAGCTAGCTCGGTATATCAGCA	0.96224576	-1.1331562	3.07673422330413	1.99678960862072
B_11071235_MZQ_ACAAGCTAGTCTGTCAGGAGAACA	-0.19093382	0.8267374	3.07289679419026	0
B_11071235_MZQ_ACAAGCTATAGGATGAACGTATCA	-0.72075886	-0.35858402	1.81864661314652	1.4911814428667
B_11071235_MZQ_ACAAGCTATGGTGGTAACAGATTC	1.6683245	1.4806085	0	3.33002536608136
B_11071235_MZQ_ACACAGAAAACGCTTAGACTAGTA	1.5039176	0.88347495	0	3.0675088146988
B_11071235_MZQ_ACACAGAAACGCTCGAAGTACAAG	-0.97168225	-0.6805006	2.88954575041513	0
B_11071235_MZQ_ACACAGAAACGTATCAATCCTGTA	0.24650447	-0.28681302	3.61628443363438	0
B_11071235_MZQ_ACACAGAAAGCACCTCATTGAGGA	-0.6970334	-0.17595251	1.85418324576903	0
B_11071235_MZQ_ACACAGAACAGCGTTAAACGTGAT	0.09932034	0.8009869	1.72210429350031	0
B_11071235_MZQ_ACACAGAACCGAAGTACAAGACTA	-0.116317235	-1.3369541	0.906474374634288	0
B_11071235_MZQ_ACACAGAACCGACAACAGCCATGC	-0.2405033	0.19355209	1.93959397920102	0
B_11071235_MZQ_ACACAGAACCTCTATCAGATGTAC	0.46139944	-1.0702138	1.6607930254182	0
B_11071235_MZQ_ACACAGAACGAACTTAAAACATCG	-0.011837517	0.4156328	1.10061629735482	0
B_11071235_MZQ_ACACAGAACTGTAGCCGTCGTAGA	0.5585212	0.14431565	2.63109505204963	0
B_11071235_MZQ_ACACAGAAGAATCTGAGAATCTGA	-0.08221308	-1.0375001	2.4310446619715	0
B_11071235_MZQ_ACACAGAAGACTAGTAAACCGAGA	-0.2608936	0.37876132	3.67016377458973	0
B_11071235_MZQ_ACACAGAAGATAGACAACAAGCTA	1.5415696	1.6352271	2.32651099002087	2.32651099002087
B_11071235_MZQ_ACACAGAAGGTGCGAAAAGGTACA	-0.5600927	1.2529098	3.29331252279583	0
B_11071235_MZQ_ACACAGAATAGGATGAAACAACCA	-0.100068025	-0.9410583	2.55942871776941	0
B_11071235_MZQ_ACACGACCAACTCACCGAGCTGAA	-0.0037299632	-1.3349185	3.23060355315434	0
B_11071235_MZQ_ACACGACCACAAGCTAACATTGGC	1.7695374	1.6580544	0	3.12349363750553
B_11071235_MZQ_ACACGACCATAGCGACTGGAACAA	-1.0229874	0.08548439	2.92952384653319	0
B_11071235_MZQ_ACACGACCCCATCCTCACGCTCGA	-0.28922525	1.0654628	3.33273501843062	1.70519823854357
B_11071235_MZQ_ACACGACCCCTCTATCGCTCGGTA	-0.9534004	-0.04048078	3.42053581027297	0
B_11071235_MZQ_ACACGACCGATAGACAAGATCGCA	-0.52446	-0.58019066	1.99294852323313	0
B_11071235_MZQ_ACACGACCGCTAACGATGGAACAA	0.6302934	-0.1505258	2.4910707062894	0
B_11071235_MZQ_ACACGACCGTCGTAGACAGCGTTA	-0.1979482	0.0048314976	2.01038804759883	0.961857996810632
B_11071235_MZQ_ACAGATTCAACAACCAGACTAGTA	-1.1007646	0.91942596	2.4721877905935	0
B_11071235_MZQ_ACAGATTCAACGCTTAGACAGTGC	-0.91143703	0.830143	2.61121938155072	0
B_11071235_MZQ_ACAGATTCAACTCACCACGCTCGA	-1.6056617	0.79906565	3.29144172959711	0
B_11071235_MZQ_ACAGATTCACAGATTCAGATGTAC	1.5916204	1.6231583	1.91230551223757	2.90723041907332
B_11071235_MZQ_ACAGATTCCAAGGAGCTAGGATGA	-1.2195746	0.059275895	3.41638234347742	0
B_11071235_MZQ_ACAGATTCCCAGTTCAAGCACCTC	-0.80239	-0.53185016	0	0
B_11071235_MZQ_ACAGATTCCCGAAGTAAGTGGTCA	-1.0197759	0.25046614	2.61839242523044	0
B_11071235_MZQ_ACAGATTCCGGATTGCCCGACAAC	-0.9618861	-0.005419649	1.03445252946707	0
B_11071235_MZQ_ACAGATTCTATCAGCACAGATCTG	-1.019413	-0.6102549	2.854549518702	0
B_11071235_MZQ_ACAGCAGAAATGTTGCAGATCGCA	-1.311848	-0.38530925	2.37068288311494	0
B_11071235_MZQ_ACAGCAGAACAGCAGAGACTAGTA	-1.7953088	0.009135652	3.19942158466746	0.943084402260131
B_11071235_MZQ_ACAGCAGAAGCAGGAAGTGTTCTA	0.3225104	-0.642563	2.16067052061741	0
B_11071235_MZQ_ACAGCAGAAGTCACTACTGAGCCA	-0.8465744	0.5725467	1.99871744827408	0
B_11071235_MZQ_ACAGCAGAAGTCACTAGCTAACGA	-0.8352848	0.32960397	3.44141284375796	1.15036973789741
B_11071235_MZQ_ACAGCAGAAGTGGTCAGTCGTAGA	-0.076824285	-1.4124624	1.30660232147253	0
B_11071235_MZQ_ACAGCAGAATAGCGACTGGCTTCA	-1.347427	0.5827613	2.54817623020551	0
B_11071235_MZQ_ACAGCAGAATCCTGTAACCTCCAA	0.50648373	-0.9066247	2.11168655381106	0
B_11071235_MZQ_ACAGCAGACAATGGAAGGAGAACA	-1.1772757	-0.103603065	3.56686393260184	0.914643901649431
B_11071235_MZQ_ACAGCAGACCAGTTCAAACAACCA	-1.4518417	-0.39476767	2.62955857745735	0.651865521586641
B_11071235_MZQ_ACAGCAGACCATCCTCCGGATTGC	-0.57557565	1.2709854	2.57591142552222	0
B_11071235_MZQ_ACAGCAGACCTCTATCACAAGCTA	-0.45255533	-0.82841724	0	0
B_11071235_MZQ_ACAGCAGACTAAGGTCAAGAGATC	-0.63991344	0.19216035	1.83247647136016	0
B_11071235_MZQ_ACAGCAGAGAGCTGAAAACGCTTA	-0.59186596	0.34812045	2.20132394812098	0
B_11071235_MZQ_ACAGCAGAGAGCTGAAATCCTGTA	0.7735033	0.13216375	1.0619993360206	0
B_11071235_MZQ_ACAGCAGATATCAGCACAATGGAA	-0.48310545	1.0347023	2.2874265325632	0
B_11071235_MZQ_ACAGCAGATCCGTCTACATCAAGT	-1.0844406	0.1886623	2.87555838001357	0.827386355603102
B_11071235_MZQ_ACAGCAGATGGAACAAAAGGACAC	-0.48436326	0.84004116	2.44199330551243	1.28757375420407
B_11071235_MZQ_ACAGCAGATGGCTTCAACAGCAGA	-1.3772756	0.71009064	4.13125078371439	0
B_11071235_MZQ_ACATTGGCAACTCACCACGTATCA	1.8569429	1.5409178	0.992220339351969	3.45157036131184
B_11071235_MZQ_ACATTGGCAATCCGTCACGCTCGA	1.568713	1.2648537	1.22677660886308	2.8832092409656
B_11071235_MZQ_ACATTGGCACACAGAAAGCAGGAA	-0.55024797	0.19617866	2.795079715904	0
B_11071235_MZQ_ACATTGGCCAAGGAGCAACGTGAT	-1.1965355	-0.12220872	2.70618552288477	0
B_11071235_MZQ_ACATTGGCCAATGGAAACGCTCGA	0.1395782	0.6321244	3.6141867469477	0
B_11071235_MZQ_ACATTGGCCCTCCTGAAGAGTCAA	-0.7138831	0.2672319	2.80724388093293	0
B_11071235_MZQ_ACATTGGCCGGATTGCCCTCTATC	1.3711231	-0.58830005	1.34308836411245	2.38949620546219
B_11071235_MZQ_ACATTGGCCTGTAGCCCCTAATCC	-0.22819492	0.21275488	2.2926111748578	0
B_11071235_MZQ_ACATTGGCGCCACATAGAACAGGC	-0.85807043	0.083772615	3.17080710478953	0
B_11071235_MZQ_ACATTGGCGCGAGTAAGTCGTAGA	1.6074235	1.1199217	0	2.52526876846663
B_11071235_MZQ_ACATTGGCTAGGATGACGCTGATC	-0.6184518	-0.08445942	3.23500421278827	0
B_11071235_MZQ_ACATTGGCTGGAACAACGCTGATC	-0.5429937	0.8470657	2.6181632721171	0
B_11071235_MZQ_ACATTGGCTGGTGGTACGGATTGC	-0.5186714	-0.9996189	2.5131943767162	0
B_11071235_MZQ_ACATTGGCTTCACGCACAATGGAA	1.302376	0.4316179	0	2.60849622829458
B_11071235_MZQ_ACCACTGTAAACATCGCAACCACA	-1.0309356	0.7140781	2.39029370140848	0
B_11071235_MZQ_ACCACTGTAAACATCGCTGGCATA	-0.89408284	0.180395	2.24734966103076	0
B_11071235_MZQ_ACCACTGTAACGCTTACCAGTTCA	-0.9059669	0.52684563	2.20239681046976	0
B_11071235_MZQ_ACCACTGTAACGTGATTGAAGAGA	1.5971155	0.91961974	0	2.95415436937421
B_11071235_MZQ_ACCACTGTAACTCACCGACTAGTA	1.7002676	1.1202799	0	3.04207675110104
B_11071235_MZQ_ACCACTGTAATGTTGCTATCAGCA	-1.3107877	-0.3302173	2.00522540411947	0
B_11071235_MZQ_ACCACTGTACAGCAGAGATAGACA	0.28167945	-1.3167871	3.77121525471701	0
B_11071235_MZQ_ACCACTGTACCACTGTCACCTTAC	0.04906185	-1.4304857	2.05506584619065	0.993932276609188
B_11071235_MZQ_ACCACTGTAGATCGCACGCTGATC	-0.9562015	-0.46646735	0	0
B_11071235_MZQ_ACCACTGTAGATGTACAGATCGCA	-0.4168232	0.39970577	2.18662845170472	0
B_11071235_MZQ_ACCACTGTATCATTCCTGGAACAA	-0.35433108	0.89951485	3.18766589257937	1.81850243568804
B_11071235_MZQ_ACCACTGTCCTCCTGAAAGACGGA	-0.427341	1.0945698	2.43336525175023	0
B_11071235_MZQ_ACCACTGTCCTCTATCCATACCAA	-1.0555688	-0.31398615	2.19622964077018	0
B_11071235_MZQ_ACCACTGTGAGTTAGCGCTCGGTA	-0.9249189	0.2000194	3.18995791947891	0
B_11071235_MZQ_ACCACTGTGGTGCGAAACACGACC	1.5893885	1.1069567	0	3.6083216896987
B_11071235_MZQ_ACCACTGTGGTGCGAAGCTAACGA	-0.8328929	-0.14687687	2.6394869003414	0
B_11071235_MZQ_ACCTCCAAAGAGTCAAAAGAGATC	-0.39911336	-0.073795475	3.33985369783456	0
B_11071235_MZQ_ACCTCCAAAGCAGGAAACAAGCTA	-1.2148764	-0.0041258414	3.00976752448332	0
B_11071235_MZQ_ACCTCCAACCGACAACCCATCCTC	-1.2633554	0.6172299	2.15701118679634	0
B_11071235_MZQ_ACCTCCAACGACTGGACTGGCATA	-0.54115486	0.6958285	3.61716549251262	0
B_11071235_MZQ_ACCTCCAACTAAGGTCAAACATCG	-1.2667259	0.90069014	2.58029816677566	0
B_11071235_MZQ_ACCTCCAAGAATCTGAGGTGCGAA	-0.8951461	0.6627886	3.06401552868897	0
B_11071235_MZQ_ACCTCCAAGACAGTGCCCTAATCC	1.561036	0.97162503	1.47200368193716	3.44111097176713
B_11071235_MZQ_ACCTCCAAGCTAACGACAAGACTA	-0.8336595	1.0936737	2.80359526053181	0
B_11071235_MZQ_ACCTCCAAGTCGTAGAGCTAACGA	-1.2069734	0.03522343	2.87878327286527	0
B_11071235_MZQ_ACCTCCAATGGAACAACGCTGATC	0.30476663	-0.04594991	3.88316776185952	0
B_11071235_MZQ_ACGCTCGAAACCGAGAACAAGCTA	-1.4074676	0.603599	2.81384949195747	0
B_11071235_MZQ_ACGCTCGAAACTCACCCTGGCATA	0.34469774	-0.059769593	2.31788307851259	0
B_11071235_MZQ_ACGCTCGAAATCCGTCCAGCGTTA	-0.299347	-0.9332301	2.06702872660313	0
B_11071235_MZQ_ACGCTCGAAGAGTCAAAGCCATGC	-0.6096924	0.8547504	1.25312022618914	0
B_11071235_MZQ_ACGCTCGAATTGGCTCAAGAGATC	-0.9568044	0.28873718	3.09062254992993	0
B_11071235_MZQ_ACGCTCGACAAGACTACAAGGAGC	-0.45447326	0.2879313	1.23848431451151	0
B_11071235_MZQ_ACGCTCGACAGCGTTACAATGGAA	1.3287511	0.49348965	2.04533395431863	2.24226966268635
B_11071235_MZQ_ACGCTCGACATCAAGTGGAGAACA	0.13128364	0.5157918	2.25795133998256	0
B_11071235_MZQ_ACGCTCGACATCAAGTTTCACGCA	0.5207637	-1.1633937	2.88201168940221	0
B_11071235_MZQ_ACGCTCGACCGACAACCCTCCTGA	-1.1245385	-0.7164938	2.60791381183813	0
B_11071235_MZQ_ACGCTCGACGAACTTAAGATGTAC	-0.50024194	-0.06213503	0	1.71148987556376
B_11071235_MZQ_ACGCTCGAGAACAGGCAACGTGAT	0.18225949	0.25471693	2.73530307257986	0
B_11071235_MZQ_ACGCTCGAGACTAGTAACCTCCAA	0.07607461	-0.96452606	2.23632502025046	1.33138702977289
B_11071235_MZQ_ACGCTCGAGCCACATAATTGGCTC	-1.4258884	-0.0019632694	1.90205222995481	0
B_11071235_MZQ_ACGCTCGAGGAGAACAAACAACCA	-0.85303056	-0.3539358	3.22249250012623	0
B_11071235_MZQ_ACGCTCGAGGTGCGAAACAGCAGA	-0.8605121	1.1256589	1.59833109456711	0
B_11071235_MZQ_ACGCTCGATGGCTTCACTAAGGTC	-1.0595202	-0.014132898	2.62022784104085	0
B_11071235_MZQ_ACGCTCGATTCACGCAAATCCGTC	-0.6106906	-0.8231292	2.19793600466725	0
B_11071235_MZQ_ACGTATCAAACGCTTACCAGTTCA	-0.73404735	-0.06888129	2.51842307311847	0
B_11071235_MZQ_ACGTATCAAACGTGATGACTAGTA	-0.104435414	0.32252097	2.57997245357651	1.3111381681076
B_11071235_MZQ_ACGTATCAAAGGTACAGTGTTCTA	0.39476183	-0.018986594	2.31081633660997	0
B_11071235_MZQ_ACGTATCAACCACTGTATTGAGGA	-0.93278015	0.015894031	3.12616792069372	0
[truncated: 10,587 more rows]
