# Supplementary material for: A monocyte-centered framework for predicting immunochemotherapy efficacy in lung squamous cell carcinoma patients
Source: EMBO Mol Med. 2026 Mar 30;18(5):1812–35. doi: 10.1038/s44321-026-00410-y (PMC13179367; doi:10.1038/s44321-026-00410-y)
Supplement: Supplementary file 13 — Source data Fig. 2 [file 44321_2026_410_MOESM13_ESM.zip › Figure 2/2E/Representative Figure/Readme.txt]

The minimally processed staining data for figure 2E were in this folder 'Representative Figure' and were divided into separate file by response group.

The staining protein and colors were listed as follows: CD16(red)+CD14(purple)+DAPI(blue)
