# Supplementary material for: A monocyte-centered framework for predicting immunochemotherapy efficacy in lung squamous cell carcinoma patients
Source: EMBO Mol Med. 2026 Mar 30;18(5):1812–35. doi: 10.1038/s44321-026-00410-y (PMC13179367; doi:10.1038/s44321-026-00410-y)
Supplement: Supplementary file 14 — Source data Fig. 3 [file 44321_2026_410_MOESM14_ESM.zip]

Archive with 86 entries (71 files):
- Figure 3/
- __MACOSX/._Figure 3
- Figure 3/3E/
- __MACOSX/Figure 3/._3E
- Figure 3/3B/
- __MACOSX/Figure 3/._3B
- Figure 3/3C/
- __MACOSX/Figure 3/._3C
- Figure 3/3D/
- __MACOSX/Figure 3/._3D
- Figure 3/.DS_Store
- __MACOSX/Figure 3/._.DS_Store
- Figure 3/3A/
- __MACOSX/Figure 3/._3A
- Figure 3/3E/Representative Figure/
- __MACOSX/Figure 3/3E/._Representative Figure
- Figure 3/3E/Figure3E_APOBEC3A_monocyte_quantity.xlsx
- __MACOSX/Figure 3/3E/._Figure3E_APOBEC3A_monocyte_quantity.xlsx
- Figure 3/3E/README.txt
- __MACOSX/Figure 3/3E/._README.txt
- Figure 3/3B/monocyte_t_cmnpr_deg_fc1.txt
- __MACOSX/Figure 3/3B/._monocyte_t_cmnpr_deg_fc1.txt
- Figure 3/3B/monocyte_b_cmnpr_deg_fc1.txt
- __MACOSX/Figure 3/3B/._monocyte_b_cmnpr_deg_fc1.txt
- Figure 3/3B/README.txt
- __MACOSX/Figure 3/3B/._README.txt
- Figure 3/3C/Figure3C_source_data_featureplot_coords_and_labels.csv
- __MACOSX/Figure 3/3C/._Figure3C_source_data_featureplot_coords_and_labels.csv
- Figure 3/3C/README.txt
- __MACOSX/Figure 3/3C/._README.txt
- Figure 3/3D/Figure3D_blood_native_a3amonocyte_ratio.csv
- __MACOSX/Figure 3/3D/._Figure3D_blood_native_a3amonocyte_ratio.csv
- Figure 3/3D/Figure3D_tumor_native_a3amonocyte_ratio.csv
- __MACOSX/Figure 3/3D/._Figure3D_tumor_native_a3amonocyte_ratio.csv
- Figure 3/3D/Figure3D_blood_after_a3amonocyte_ratio.csv
- __MACOSX/Figure 3/3D/._Figure3D_blood_after_a3amonocyte_ratio.csv
- Figure 3/3D/Figure3D_tumor_after_a3amonocyte_ratio.csv
- __MACOSX/Figure 3/3D/._Figure3D_tumor_after_a3amonocyte_ratio.csv
- Figure 3/3D/README.txt
- __MACOSX/Figure 3/3D/._README.txt
- Figure 3/3A/Figure3A_blood_native_deg.csv
- __MACOSX/Figure 3/3A/._Figure3A_blood_native_deg.csv
- Figure 3/3A/README.txt
- __MACOSX/Figure 3/3A/._README.txt
- Figure 3/3A/Figure3A_tumor_native_deg.csv
- __MACOSX/Figure 3/3A/._Figure3A_tumor_native_deg.csv
- Figure 3/3E/Representative Figure/15%/
- __MACOSX/Figure 3/3E/Representative Figure/._15%
- Figure 3/3E/Representative Figure/5%/
- __MACOSX/Figure 3/3E/Representative Figure/._5%
- Figure 3/3E/Representative Figure/30%/
- __MACOSX/Figure 3/3E/Representative Figure/._30%
- Figure 3/3E/Representative Figure/95%/
- __MACOSX/Figure 3/3E/Representative Figure/._95%
- Figure 3/3E/Representative Figure/0%/
- __MACOSX/Figure 3/3E/Representative Figure/._0%
- Figure 3/3E/Representative Figure/50%/
- __MACOSX/Figure 3/3E/Representative Figure/._50%
- Figure 3/3E/Representative Figure/Readme.txt
- __MACOSX/Figure 3/3E/Representative Figure/._Readme.txt
- Figure 3/3E/Representative Figure/20%/
- __MACOSX/Figure 3/3E/Representative Figure/._20%
- Figure 3/3E/Representative Figure/60%/
- __MACOSX/Figure 3/3E/Representative Figure/._60%
- Figure 3/3E/Representative Figure/15%/Thumbs.db
- __MACOSX/Figure 3/3E/Representative Figure/15%/._Thumbs.db
- Figure 3/3E/Representative Figure/15%/15%_c1-4.tif
- __MACOSX/Figure 3/3E/Representative Figure/15%/._15%_c1-4.tif
- Figure 3/3E/Representative Figure/5%/Thumbs.db
- __MACOSX/Figure 3/3E/Representative Figure/5%/._Thumbs.db
- Figure 3/3E/Representative Figure/5%/5%_c1-4.tif
- __MACOSX/Figure 3/3E/Representative Figure/5%/._5%_c1-4.tif
- Figure 3/3E/Representative Figure/30%/30%_c1-4.tif
- __MACOSX/Figure 3/3E/Representative Figure/30%/._30%_c1-4.tif
- Figure 3/3E/Representative Figure/95%/95%_c1-4.tif
- __MACOSX/Figure 3/3E/Representative Figure/95%/._95%_c1-4.tif
- Figure 3/3E/Representative Figure/0%/Thumbs.db
- __MACOSX/Figure 3/3E/Representative Figure/0%/._Thumbs.db
- Figure 3/3E/Representative Figure/0%/0%_c1-4.tif
- __MACOSX/Figure 3/3E/Representative Figure/0%/._0%_c1-4.tif
- Figure 3/3E/Representative Figure/50%/50%_c1-4.tif
- __MACOSX/Figure 3/3E/Representative Figure/50%/._50%_c1-4.tif
- Figure 3/3E/Representative Figure/20%/20%_c1-4.tif
- __MACOSX/Figure 3/3E/Representative Figure/20%/._20%_c1-4.tif
- Figure 3/3E/Representative Figure/60%/60%_c1-4.tif
- __MACOSX/Figure 3/3E/Representative Figure/60%/._60%_c1-4.tif
