# Supplementary material for: A monocyte-centered framework for predicting immunochemotherapy efficacy in lung squamous cell carcinoma patients
Source: EMBO Mol Med. 2026 Mar 30;18(5):1812–35. doi: 10.1038/s44321-026-00410-y (PMC13179367; doi:10.1038/s44321-026-00410-y)
Supplement: Supplementary file 14 — Source data Fig. 3 [file 44321_2026_410_MOESM14_ESM.zip › Figure 3/3E/Figure3E_APOBEC3A_monocyte_quantity.xlsx]

## Sheet: Sheet2
Residual Viable Tumor	APOBEC3A positive monocyte max ratio (%)	APOBEC3A positive cell max Ratio
0	78.9773	65.2079
0	15.2745	12.5926
0	66.9027	64.2738
0	19.084	8.01887
0	42.7673	40.4692
0	26.2069	26.9231
0	66.5722	55.814
0	64.5161	35.2403
0	56.5868	45.8078
0	14.9091	10.8466
0	57.5188	56.2648
0	46.3687	41.8269
0.05	76.1589	73.2484
0.05	45.0172	43.7294
0.08	14.5985	9.6181
0.13	24.5763	15.6479
0.15	67.9688	66.7513
0.2	0	0
0.3	19.2727	13.6816
0.5	6.06061	1.13636
0.6	1.5625	0.462963
0.6	15.4545	6.48855
0.6	18.75	15.3392
0.95	59.4872	53.2189
0	9.2827	12.1777
0	3.63636	1.81159
0	6.16622	5.47945
0	10.1695	3.22581
0	2.63158	0.31746
0	7.76256	5.9633
0	4.86726	3.90625
0	4.61538	2.88809
0	13.3333	4.6798
0.01	0	0.5997
0.02	13.0435	1.76991
0.02	12.5	1.5674
0.05	0	1
0.05	55.2529	50.1931
0.05	45.1796	39.4822
0.05	1.65289	1.43369
0.08	0	0
＜10%	0	0
0.1	7.1708	7.6118
0.2	0	0
0.3	10.7143	54.6512
0.4	0	0
0.5	0	2.53456
0.6	0	0
0.7	0	0
0.7	0	0
0.7	0	0
0.7	3.27869	0.996016
0.8	0	0
>90%	0	0
