# Supplementary material for: A monocyte-centered framework for predicting immunochemotherapy efficacy in lung squamous cell carcinoma patients
Source: EMBO Mol Med. 2026 Mar 30;18(5):1812–35. doi: 10.1038/s44321-026-00410-y (PMC13179367; doi:10.1038/s44321-026-00410-y)
Supplement: Supplementary file 14 — Source data Fig. 3 [file 44321_2026_410_MOESM14_ESM.zip › Figure 3/3E/README.txt]

The minimally processed staining data for figure 3E were in folder 'Representative Figure' and were divided into separate file by residual viable tumor ratio.

The quantity of APOBEC3A+ monocyte ratios and APOBEC3A+ cell ratios in IFs for Figure 3E boxplot were saved in 'Figure3E_APOBEC3A_monocyte_quantity.xlsx'
Residual Viable Tumor: The Residual Viable Tumor percentage of each sample.
APOBEC3A positive monocyte max ratio (%): The max APOBEC3A+ monocyte ratio in each IF sample.
APOBEC3A positive cell max Ratio: The max APOBEC3A+ cell ratio in each IF sample.
