# Supplementary material for: A monocyte-centered framework for predicting immunochemotherapy efficacy in lung squamous cell carcinoma patients
Source: EMBO Mol Med. 2026 Mar 30;18(5):1812–35. doi: 10.1038/s44321-026-00410-y (PMC13179367; doi:10.1038/s44321-026-00410-y)
Supplement: Supplementary file 14 — Source data Fig. 3 [file 44321_2026_410_MOESM14_ESM.zip › Figure 3/3B/monocyte_t_cmnpr_deg_fc1.txt]

S100A9+
S100A12+
S100A8+
VCAN+
FCN1+
APOBEC3A+
CD300E+
CD55+
FGR+
SELL+
FPR1+
NAMPT+
IFITM2+
C5AR1+
RIPOR2+
CSF3R+
TIMP1+
CLEC12A+
FFAR2+
LYST+
IL1B+
CD36+
ATP2B1-AS1+
KLF2+
G0S2+
IFIT2+
