# Supplementary material for: A monocyte-centered framework for predicting immunochemotherapy efficacy in lung squamous cell carcinoma patients
Source: EMBO Mol Med. 2026 Mar 30;18(5):1812–35. doi: 10.1038/s44321-026-00410-y (PMC13179367; doi:10.1038/s44321-026-00410-y)
Supplement: Supplementary file 14 — Source data Fig. 3 [file 44321_2026_410_MOESM14_ESM.zip › Figure 3/3B/README.txt]

The native blood monocyte DEGs (|log2FC|>1) and native tumor monocyte DEGs (|log2FC|>1) used in Figure 3B were saved in monocyte_b_cmnpr_deg_fc1.txt and monocyte_t_cmnpr_deg_fc1.txt
