# Supplementary material for: A monocyte-centered framework for predicting immunochemotherapy efficacy in lung squamous cell carcinoma patients
Source: EMBO Mol Med. 2026 Mar 30;18(5):1812–35. doi: 10.1038/s44321-026-00410-y (PMC13179367; doi:10.1038/s44321-026-00410-y)
Supplement: Supplementary file 14 — Source data Fig. 3 [file 44321_2026_410_MOESM14_ESM.zip › Figure 3/3C/Figure3C_source_data_featureplot_coords_and_labels.csv]

Cell_ID	UMAP_1	UMAP_2	Expression_APOBEC3A	Group
B_0157850_ZJC_A_AAGACGGAAAGGTACAAAGGACAC	0.55133307	0.02158259	0	NMPR-after_blood
B_0157850_ZJC_A_AAGACGGAACCACTGTTCTTCACA	-1.3042263	-0.101724304	0	NMPR-after_blood
B_0157850_ZJC_A_AAGACGGAAGAGTCAATAGGATGA	1.4629232	1.6484631	0	NMPR-after_blood
B_0157850_ZJC_A_AAGACGGAAGGCTAACACAGCAGA	-0.55324346	0.8103472	0	NMPR-after_blood
B_0157850_ZJC_A_AAGACGGAATGCCTAAAACGTGAT	-1.1117643	-0.24596058	0	NMPR-after_blood
B_0157850_ZJC_A_AAGACGGACAACCACACATACCAA	-1.0890825	-0.3673205	0	NMPR-after_blood
B_0157850_ZJC_A_AAGACGGACAATGGAAAATGTTGC	-1.4356679	-0.3700521	0	NMPR-after_blood
B_0157850_ZJC_A_AAGACGGACATACCAACAGCGTTA	-0.67347246	1.2313384	0	NMPR-after_blood
B_0157850_ZJC_A_AAGACGGACCGACAACATTGGCTC	-0.009648485	0.41771927	0.691352026991195	NMPR-after_blood
B_0157850_ZJC_A_AAGACGGACCGACAACGGTGCGAA	1.7862123	1.1781292	0	NMPR-after_blood
B_0157850_ZJC_A_AAGACGGACCGTGAGAACAGCAGA	0.027527371	-1.1858706	0	NMPR-after_blood
B_0157850_ZJC_A_AAGACGGACGACACACACAAGCTA	-0.99538684	0.3990347	0	NMPR-after_blood
B_0157850_ZJC_A_AAGACGGACGACACACCAAGGAGC	-0.55537534	-0.62353283	0	NMPR-after_blood
B_0157850_ZJC_A_AAGACGGACGACTGGAGTCGTAGA	1.6456933	1.0964093	1.04139995629905	NMPR-after_blood
B_0157850_ZJC_A_AAGACGGACGCATACAGGTGCGAA	-0.17264129	-0.42336038	0	NMPR-after_blood
B_0157850_ZJC_A_AAGACGGACGGATTGCCCAGTTCA	1.6021657	1.1520712	0	NMPR-after_blood
B_0157850_ZJC_A_AAGACGGACTGAGCCAAGATCGCA	1.4819868	0.6189572	0	NMPR-after_blood
B_0157850_ZJC_A_AAGACGGAGAGCTGAAGTCGTAGA	-0.6971431	1.1757834	0	NMPR-after_blood
B_0157850_ZJC_A_AAGACGGAGATGAATCGTCGTAGA	-0.64979774	0.1400421	0	NMPR-after_blood
B_0157850_ZJC_A_AAGACGGAGCGAGTAAACTATGCA	0.3911331	0.20526095	0	NMPR-after_blood
B_0157850_ZJC_A_AAGACGGAGCTCGGTACTGTAGCC	1.6294745	1.4735552	0	NMPR-after_blood
B_0157850_ZJC_A_AAGACGGAGGAGAACACATACCAA	1.4055164	-1.1466606	0	NMPR-after_blood
B_0157850_ZJC_A_AAGACGGAGTACGCAAACACAGAA	0.26232073	-1.0518975	0	NMPR-after_blood
B_0157850_ZJC_A_AAGACGGAGTACGCAACCTCTATC	-1.2752454	1.0697323	0	NMPR-after_blood
B_0157850_ZJC_A_AAGACGGAGTGTTCTAAATGTTGC	1.3007073	-0.8435505	0	NMPR-after_blood
B_0157850_ZJC_A_AAGACGGATCCGTCTAGCCACATA	-0.2802542	0.023060985	0	NMPR-after_blood
B_0157850_ZJC_A_AAGACGGATCTTCACAAATGTTGC	-1.1267041	-0.3186968	0	NMPR-after_blood
B_0157850_ZJC_A_AAGACGGATGGTGGTAACCACTGT	-1.2883599	0.64873683	0	NMPR-after_blood
B_0157850_ZJC_A_AAGAGATCAAACATCGATGCCTAA	-0.33706838	-0.8550095	0	NMPR-after_blood
B_0157850_ZJC_A_AAGAGATCAAGACGGAATGCCTAA	0.74196374	-0.0531348	0	NMPR-after_blood
B_0157850_ZJC_A_AAGAGATCAATCCGTCTCTTCACA	-1.263446	0.5028477	0	NMPR-after_blood
B_0157850_ZJC_A_AAGAGATCACATTGGCACAGATTC	-0.99929976	-0.3446069	0	NMPR-after_blood
B_0157850_ZJC_A_AAGAGATCAGATCGCAAAGGACAC	0.59629947	-1.2544097	0	NMPR-after_blood
B_0157850_ZJC_A_AAGAGATCAGTACAAGGAACAGGC	-0.9974896	1.5856117	0	NMPR-after_blood
B_0157850_ZJC_A_AAGAGATCATAGCGACCGCATACA	1.546105	1.509921	0	NMPR-after_blood
B_0157850_ZJC_A_AAGAGATCATGCCTAAAGATGTAC	0.019090777	0.66192037	0	NMPR-after_blood
B_0157850_ZJC_A_AAGAGATCCAACCACAAACAACCA	-0.3846702	1.2756485	0	NMPR-after_blood
B_0157850_ZJC_A_AAGAGATCCAACCACACCAGTTCA	-0.01127693	-1.0279822	0	NMPR-after_blood
B_0157850_ZJC_A_AAGAGATCCAATGGAAACCTCCAA	-0.21817274	0.6492474	0	NMPR-after_blood
B_0157850_ZJC_A_AAGAGATCCACCTTACGAATCTGA	-0.8894107	1.360115	0	NMPR-after_blood
B_0157850_ZJC_A_AAGAGATCCACCTTACTAGGATGA	0.9441207	-1.1110975	0	NMPR-after_blood
B_0157850_ZJC_A_AAGAGATCCAGATCTGCACTTCGA	-1.7364874	-0.06707621	0	NMPR-after_blood
B_0157850_ZJC_A_AAGAGATCCAGCGTTACGACTGGA	0.6909218	-1.1332392	0	NMPR-after_blood
B_0157850_ZJC_A_AAGAGATCCCGACAACACACGACC	0.004923997	0.7071754	0	NMPR-after_blood
B_0157850_ZJC_A_AAGAGATCCCTCTATCGGTGCGAA	1.5451858	1.6438937	0	NMPR-after_blood
B_0157850_ZJC_A_AAGAGATCCGACTGGACGCTGATC	1.5170923	1.599227	0	NMPR-after_blood
B_0157850_ZJC_A_AAGAGATCCGCATACACCTCCTGA	1.5752767	1.3281615	0	NMPR-after_blood
B_0157850_ZJC_A_AAGAGATCCGCTGATCCAAGGAGC	-0.58406854	0.7672756	0	NMPR-after_blood
B_0157850_ZJC_A_AAGAGATCCGCTGATCCTGAGCCA	-1.4019994	0.09686171	0	NMPR-after_blood
B_0157850_ZJC_A_AAGAGATCCTCAATGAAAGGACAC	-0.18999627	0.5922704	0	NMPR-after_blood
B_0157850_ZJC_A_AAGAGATCGACAGTGCCCTCCTGA	-0.10487215	1.0318804	0	NMPR-after_blood
B_0157850_ZJC_A_AAGAGATCGACAGTGCGACTAGTA	-0.66150737	1.2220062	0	NMPR-after_blood
B_0157850_ZJC_A_AAGAGATCGACTAGTACCGACAAC	-1.0905082	0.063527256	0	NMPR-after_blood
B_0157850_ZJC_A_AAGAGATCGAGTTAGCATAGCGAC	1.5674262	1.2144608	0	NMPR-after_blood
B_0157850_ZJC_A_AAGAGATCGTCTGTCAAACAACCA	0.38466516	0.06639193	0	NMPR-after_blood
B_0157850_ZJC_A_AAGAGATCGTCTGTCAAGATGTAC	-0.8323066	0.5894724	0	NMPR-after_blood
B_0157850_ZJC_A_AAGAGATCGTGTTCTACCTCCTGA	1.4068788	0.57205534	1.03072642361444	NMPR-after_blood
B_0157850_ZJC_A_AAGAGATCTATCAGCAGCCACATA	1.1725576	-0.57793224	0	NMPR-after_blood
B_0157850_ZJC_A_AAGAGATCTGGCTTCAGATGAATC	-0.56347746	1.0137669	0	NMPR-after_blood
B_0157850_ZJC_A_AAGGACACAACCGAGAGAACAGGC	-1.2397174	0.18383193	0	NMPR-after_blood
B_0157850_ZJC_A_AAGGACACAAGGACACAGATCGCA	-1.3928903	-0.2635457	0	NMPR-after_blood
B_0157850_ZJC_A_AAGGACACACAGATTCGAACAGGC	0.8604038	-0.060600735	0	NMPR-after_blood
B_0157850_ZJC_A_AAGGACACACAGCAGAATTGGCTC	-1.0043427	-0.009173755	0	NMPR-after_blood
B_0157850_ZJC_A_AAGGACACACATTGGCAACTCACC	-0.5314942	1.4659833	0	NMPR-after_blood
B_0157850_ZJC_A_AAGGACACACATTGGCGACTAGTA	-0.31462187	1.0403984	0	NMPR-after_blood
B_0157850_ZJC_A_AAGGACACACATTGGCTCCGTCTA	1.5028014	0.76684517	0	NMPR-after_blood
B_0157850_ZJC_A_AAGGACACACCTCCAAAACGTGAT	-0.2014998	1.0079271	0	NMPR-after_blood
B_0157850_ZJC_A_AAGGACACAGAGTCAATATCAGCA	1.1631204	-1.1086999	0	NMPR-after_blood
B_0157850_ZJC_A_AAGGACACAGTACAAGACAGCAGA	-0.7466551	0.80675644	0	NMPR-after_blood
B_0157850_ZJC_A_AAGGACACAGTACAAGATCATTCC	-0.9169667	0.8531326	0	NMPR-after_blood
B_0157850_ZJC_A_AAGGACACAGTGGTCAATGCCTAA	1.4862705	1.6039957	0	NMPR-after_blood
B_0157850_ZJC_A_AAGGACACATGCCTAAGCTAACGA	-0.47564828	1.371314	0	NMPR-after_blood
B_0157850_ZJC_A_AAGGACACATTGGCTCCCGTGAGA	0.78717166	-0.05116765	0	NMPR-after_blood
B_0157850_ZJC_A_AAGGACACCAAGGAGCAAACATCG	-0.7129774	0.35717103	0	NMPR-after_blood
B_0157850_ZJC_A_AAGGACACCAATGGAAAGATGTAC	-0.78529507	1.2571067	0	NMPR-after_blood
B_0157850_ZJC_A_AAGGACACCCGAAGTACAACCACA	-0.2322584	0.3813056	0	NMPR-after_blood
B_0157850_ZJC_A_AAGGACACCCTAATCCCAACCACA	0.91125095	0.18386881	0	NMPR-after_blood
B_0157850_ZJC_A_AAGGACACCGCTGATCAATGTTGC	-0.46218282	0.15086953	0	NMPR-after_blood
B_0157850_ZJC_A_AAGGACACCGCTGATCTAGGATGA	-0.5472034	0.6006524	0	NMPR-after_blood
B_0157850_ZJC_A_AAGGACACCGGATTGCAAACATCG	-1.0137388	0.33579442	0	NMPR-after_blood
B_0157850_ZJC_A_AAGGACACCTAAGGTCACCTCCAA	-1.2287432	-0.3063243	0	NMPR-after_blood
B_0157850_ZJC_A_AAGGACACCTGAGCCAAGTGGTCA	-1.7874298	0.3826475	0	NMPR-after_blood
B_0157850_ZJC_A_AAGGACACCTGAGCCACGCTGATC	-0.35193616	0.7531256	0	NMPR-after_blood
B_0157850_ZJC_A_AAGGACACGATAGACAGAGTTAGC	-1.4664907	0.49448356	0	NMPR-after_blood
B_0157850_ZJC_A_AAGGACACGCTCGGTATTCACGCA	-0.30476514	0.16940035	0	NMPR-after_blood
B_0157850_ZJC_A_AAGGACACGGAGAACACCTCCTGA	-0.5915824	-0.5246052	0	NMPR-after_blood
B_0157850_ZJC_A_AAGGACACGGAGAACATGGAACAA	-1.0279038	0.6709603	0	NMPR-after_blood
B_0157850_ZJC_A_AAGGACACGTACGCAAAACAACCA	-1.253404	0.5970887	0	NMPR-after_blood
B_0157850_ZJC_A_AAGGACACGTCTGTCACCAGTTCA	-0.7933152	0.9641583	0	NMPR-after_blood
B_0157850_ZJC_A_AAGGTACAAACCGAGAAGCCATGC	-1.1980889	-0.15219219	0	NMPR-after_blood
B_0157850_ZJC_A_AAGGTACAAACCGAGAATCATTCC	-0.78625256	0.7456266	1.1093940642714	NMPR-after_blood
B_0157850_ZJC_A_AAGGTACAAACGTGATCCGTGAGA	-0.765624	-0.39343902	0	NMPR-after_blood
B_0157850_ZJC_A_AAGGTACAAACTCACCAAACATCG	0.37249285	-0.25321582	0	NMPR-after_blood
B_0157850_ZJC_A_AAGGTACAAACTCACCGAACAGGC	0.5411148	-0.73228157	0	NMPR-after_blood
B_0157850_ZJC_A_AAGGTACAAAGACGGACAAGACTA	-1.3588682	0.6324161	0	NMPR-after_blood
B_0157850_ZJC_A_AAGGTACAAAGAGATCCCGAAGTA	-0.6633018	1.3768244	0	NMPR-after_blood
B_0157850_ZJC_A_AAGGTACAAAGAGATCGACTAGTA	-1.0441772	-0.45349407	0	NMPR-after_blood
B_0157850_ZJC_A_AAGGTACAAAGAGATCGCTCGGTA	-1.0767308	-0.10921065	0	NMPR-after_blood
B_0157850_ZJC_A_AAGGTACAAAGGTACAACATTGGC	0.22992522	-1.393274	0	NMPR-after_blood
B_0157850_ZJC_A_AAGGTACAAAGGTACAATCCTGTA	1.4279479	0.63445723	2.5668715108645	NMPR-after_blood
B_0157850_ZJC_A_AAGGTACAAAGGTACATCCGTCTA	-1.3021486	-0.16256227	0	NMPR-after_blood
B_0157850_ZJC_A_AAGGTACAAATCCGTCGTCGTAGA	-0.99236196	0.79597896	0	NMPR-after_blood
B_0157850_ZJC_A_AAGGTACAACAAGCTAATAGCGAC	-0.764733	1.9124646	0	NMPR-after_blood
B_0157850_ZJC_A_AAGGTACAACAGATTCCTGTAGCC	1.626424	1.6494058	0	NMPR-after_blood
B_0157850_ZJC_A_AAGGTACAACGTATCAAGTGGTCA	0.7310351	0.3130077	0	NMPR-after_blood
B_0157850_ZJC_A_AAGGTACAAGATGTACAAGAGATC	1.5937184	1.0135832	1.24769687640734	NMPR-after_blood
B_0157850_ZJC_A_AAGGTACAAGCACCTCCAGCGTTA	0.31115115	0.41639268	0	NMPR-after_blood
B_0157850_ZJC_A_AAGGTACAAGCCATGCTGGCTTCA	-1.0635532	0.38102138	0	NMPR-after_blood
B_0157850_ZJC_A_AAGGTACAAGGCTAACGTGTTCTA	-0.51685107	0.6456923	0	NMPR-after_blood
B_0157850_ZJC_A_AAGGTACAAGTGGTCAATTGGCTC	-0.9376897	1.5407298	0	NMPR-after_blood
B_0157850_ZJC_A_AAGGTACAATAGCGACGTGTTCTA	1.5699815	1.6409987	0	NMPR-after_blood
B_0157850_ZJC_A_AAGGTACAATCATTCCACGTATCA	-0.7593042	1.9478806	0	NMPR-after_blood
B_0157850_ZJC_A_AAGGTACAATTGAGGAATCCTGTA	-0.27759832	0.8275691	0	NMPR-after_blood
B_0157850_ZJC_A_AAGGTACAATTGGCTCATTGGCTC	-1.6341571	0.68989515	0	NMPR-after_blood
B_0157850_ZJC_A_AAGGTACACAAGGAGCTGGAACAA	-0.38192686	0.15339626	0	NMPR-after_blood
B_0157850_ZJC_A_AAGGTACACAGCGTTATCTTCACA	-0.59465045	1.2050359	0	NMPR-after_blood
B_0157850_ZJC_A_AAGGTACACATACCAAAGTCACTA	0.40120837	0.6254691	0	NMPR-after_blood
B_0157850_ZJC_A_AAGGTACACATCAAGTGGAGAACA	-1.1730977	0.5185327	0	NMPR-after_blood
B_0157850_ZJC_A_AAGGTACACCGAAGTAGTACGCAA	-1.0202308	0.54709244	0	NMPR-after_blood
B_0157850_ZJC_A_AAGGTACACGAACTTAATGCCTAA	-0.40148494	0.421793	0	NMPR-after_blood
B_0157850_ZJC_A_AAGGTACACGACTGGACGACTGGA	-1.3381555	0.048444957	0	NMPR-after_blood
B_0157850_ZJC_A_AAGGTACACGCTGATCACCACTGT	-1.3377521	0.66573304	0	NMPR-after_blood
B_0157850_ZJC_A_AAGGTACACTCAATGAAACTCACC	-1.7957479	0.14133279	0	NMPR-after_blood
B_0157850_ZJC_A_AAGGTACAGAATCTGAATAGCGAC	-0.46005946	-0.47680455	0	NMPR-after_blood
B_0157850_ZJC_A_AAGGTACAGAATCTGAGAATCTGA	-1.0641485	0.9170728	1.07377679038043	NMPR-after_blood
B_0157850_ZJC_A_AAGGTACATATCAGCAAACAACCA	-0.74865633	1.17963	1.0823475019942	NMPR-after_blood
B_0157850_ZJC_A_AAGGTACATGAAGAGAACAGATTC	0.37392676	0.11280766	0	NMPR-after_blood
B_0157850_ZJC_A_AATCCGTCAACTCACCGCCACATA	-0.4952731	0.37243643	0	NMPR-after_blood
B_0157850_ZJC_A_AATCCGTCAAGACGGACAGATCTG	1.4979146	1.5315924	0	NMPR-after_blood
B_0157850_ZJC_A_AATCCGTCAAGGACACAGAGTCAA	-0.69446325	1.1527512	0	NMPR-after_blood
B_0157850_ZJC_A_AATCCGTCACAGCAGAGAGCTGAA	-1.1140044	1.0006118	1.0887112176854	NMPR-after_blood
B_0157850_ZJC_A_AATCCGTCAGATCGCAAACGCTTA	-1.3119826	-0.44100428	0	NMPR-after_blood
B_0157850_ZJC_A_AATCCGTCATTGAGGAGATAGACA	1.5151869	1.6563559	0	NMPR-after_blood
B_0157850_ZJC_A_AATCCGTCATTGAGGAGCCACATA	-0.58268404	0.97072625	0	NMPR-after_blood
B_0157850_ZJC_A_AATCCGTCCACTTCGACCAGTTCA	1.6007673	1.0126103	2.07380949219821	NMPR-after_blood
B_0157850_ZJC_A_AATCCGTCCAGATCTGTGAAGAGA	-1.051727	0.30631515	0	NMPR-after_blood
B_0157850_ZJC_A_AATCCGTCCCAGTTCATGGCTTCA	-1.6888555	-0.06156432	0	NMPR-after_blood
B_0157850_ZJC_A_AATCCGTCCCGAAGTAAGATGTAC	0.43676147	-0.10295767	0	NMPR-after_blood
B_0157850_ZJC_A_AATCCGTCCCGTGAGACCTAATCC	1.453995	1.2072054	0	NMPR-after_blood
B_0157850_ZJC_A_AATCCGTCCCTAATCCGAATCTGA	1.4882748	1.0492015	0	NMPR-after_blood
B_0157850_ZJC_A_AATCCGTCCCTCTATCACCTCCAA	-0.48493856	0.16011721	0	NMPR-after_blood
B_0157850_ZJC_A_AATCCGTCCGAACTTAAACCGAGA	-0.27165267	1.0031432	0	NMPR-after_blood
B_0157850_ZJC_A_AATCCGTCCGACACACTAGGATGA	0.2717899	-1.1263676	0	NMPR-after_blood
B_0157850_ZJC_A_AATCCGTCCGCATACAACAGATTC	1.5183362	1.5869598	0	NMPR-after_blood
B_0157850_ZJC_A_AATCCGTCCTGAGCCACCGACAAC	-0.39920643	1.1575041	0	NMPR-after_blood
B_0157850_ZJC_A_AATCCGTCGAATCTGAATAGCGAC	-1.1661851	0.09802109	0	NMPR-after_blood
B_0157850_ZJC_A_AATCCGTCGATAGACAAAGGACAC	1.7638974	1.5518255	0	NMPR-after_blood
B_0157850_ZJC_A_AATCCGTCGCGAGTAAGCGAGTAA	-0.38876837	0.96750575	0	NMPR-after_blood
B_0157850_ZJC_A_AATCCGTCGGAGAACATGGCTTCA	-1.0310562	0.81285757	0	NMPR-after_blood
B_0157850_ZJC_A_AATCCGTCTATCAGCAGATAGACA	-0.681482	1.1150624	1.11929892727683	NMPR-after_blood
B_0157850_ZJC_A_AATCCGTCTGGCTTCAATCCTGTA	0.92912346	-0.039313115	0	NMPR-after_blood
B_0157850_ZJC_A_AATCCGTCTGGTGGTACCTCTATC	-0.3317056	1.0034052	0	NMPR-after_blood
B_0157850_ZJC_A_AATGTTGCAACCGAGAGAGTTAGC	1.5311035	1.2544898	0	NMPR-after_blood
B_0157850_ZJC_A_AATGTTGCAAGGACACATCCTGTA	-0.03476428	0.19619764	0	NMPR-after_blood
B_0157850_ZJC_A_AATGTTGCACACGACCCTGGCATA	-0.77493894	1.6666144	0	NMPR-after_blood
B_0157850_ZJC_A_AATGTTGCAGCAGGAAAGTGGTCA	-1.5986993	-0.15066507	0	NMPR-after_blood
B_0157850_ZJC_A_AATGTTGCATAGCGACAGTACAAG	-0.8124848	0.9164295	0	NMPR-after_blood
B_0157850_ZJC_A_AATGTTGCCAACCACAAATCCGTC	-1.15733	1.0193055	0	NMPR-after_blood
B_0157850_ZJC_A_AATGTTGCCAGATCTGAAGACGGA	-0.7634263	0.34857002	0	NMPR-after_blood
B_0157850_ZJC_A_AATGTTGCCCGACAACAAACATCG	-1.334706	0.2868563	0	NMPR-after_blood
B_0157850_ZJC_A_AATGTTGCCCGACAACGCGAGTAA	1.6268455	1.1537513	0	NMPR-after_blood
B_0157850_ZJC_A_AATGTTGCCCTAATCCCAAGACTA	0.04089143	-1.0945481	0	NMPR-after_blood
B_0157850_ZJC_A_AATGTTGCCGCTGATCCATCAAGT	1.588498	1.3937178	0	NMPR-after_blood
B_0157850_ZJC_A_AATGTTGCCTCAATGACGACTGGA	-1.2130972	0.032415975	0	NMPR-after_blood
B_0157850_ZJC_A_AATGTTGCCTGAGCCACCTCTATC	1.7789792	1.3496158	0	NMPR-after_blood
B_0157850_ZJC_A_AATGTTGCGATAGACACCTAATCC	-0.033626545	0.32493955	0	NMPR-after_blood
B_0157850_ZJC_A_AATGTTGCGATGAATCAAACATCG	1.5520886	1.5619724	0	NMPR-after_blood
B_0157850_ZJC_A_AATGTTGCGCCAAGACACCTCCAA	-0.16820666	0.58319694	0	NMPR-after_blood
B_0157850_ZJC_A_AATGTTGCGTCTGTCAGTGTTCTA	-0.8273584	1.2966484	0	NMPR-after_blood
B_0157850_ZJC_A_AATGTTGCTAGGATGACACCTTAC	-1.5560232	0.93868524	0	NMPR-after_blood
B_0157850_ZJC_A_AATGTTGCTGGCTTCAAATCCGTC	-0.09940877	0.83755636	0	NMPR-after_blood
B_0157850_ZJC_A_ACAAGCTAAACGCTTAAGTGGTCA	-0.58985966	-0.771153	0	NMPR-after_blood
B_0157850_ZJC_A_ACAAGCTAAACGCTTATGGCTTCA	-1.2653964	0.0114910435	0	NMPR-after_blood
B_0157850_ZJC_A_ACAAGCTAAACGTGATGACAGTGC	0.4824407	-0.6282419	0	NMPR-after_blood
B_0157850_ZJC_A_ACAAGCTAAAGGACACGATAGACA	-0.3295563	0.18004596	0	NMPR-after_blood
B_0157850_ZJC_A_ACAAGCTAAATCCGTCAAGACGGA	1.1903001	-0.6446082	1.61603037108908	NMPR-after_blood
B_0157850_ZJC_A_ACAAGCTAACAAGCTAACCTCCAA	-0.7472742	0.56066686	0	NMPR-after_blood
B_0157850_ZJC_A_ACAAGCTAACCACTGTCAACCACA	1.4433299	1.5335382	0	NMPR-after_blood
B_0157850_ZJC_A_ACAAGCTAACTATGCAAGAGTCAA	-0.6009573	0.5651165	0	NMPR-after_blood
B_0157850_ZJC_A_ACAAGCTAAGAGTCAACGACTGGA	-0.9041327	1.2876556	0	NMPR-after_blood
B_0157850_ZJC_A_ACAAGCTAAGAGTCAATGAAGAGA	-0.64408606	0.32239476	0	NMPR-after_blood
B_0157850_ZJC_A_ACAAGCTAAGTACAAGACCTCCAA	-0.14206828	0.9804882	0	NMPR-after_blood
B_0157850_ZJC_A_ACAAGCTAAGTACAAGGAACAGGC	-0.47071865	-0.0473267	0	NMPR-after_blood
B_0157850_ZJC_A_ACAAGCTAATTGGCTCGCTAACGA	0.2238187	-0.91711736	0	NMPR-after_blood
B_0157850_ZJC_A_ACAAGCTACAGATCTGCTGGCATA	0.6950374	0.07879331	1.05487205098743	NMPR-after_blood
B_0157850_ZJC_A_ACAAGCTACAGCGTTAACTATGCA	-0.72730535	1.356843	0	NMPR-after_blood
B_0157850_ZJC_A_ACAAGCTACAGCGTTACCGACAAC	-0.20525944	0.8869074	0	NMPR-after_blood
B_0157850_ZJC_A_ACAAGCTACCGACAACACACAGAA	-1.0960867	0.53145665	0	NMPR-after_blood
B_0157850_ZJC_A_ACAAGCTACCTAATCCAACGCTTA	1.5223039	1.5839975	0	NMPR-after_blood
B_0157850_ZJC_A_ACAAGCTACTCAATGACGCATACA	0.29465497	-0.28522187	0	NMPR-after_blood
B_0157850_ZJC_A_ACAAGCTACTGAGCCATGAAGAGA	1.8064632	1.619393	0	NMPR-after_blood
B_0157850_ZJC_A_ACAAGCTACTGTAGCCGCCACATA	-1.0130471	0.9732997	0	NMPR-after_blood
B_0157850_ZJC_A_ACAAGCTAGAACAGGCAATCCGTC	-0.7622771	1.2512143	0	NMPR-after_blood
B_0157850_ZJC_A_ACAAGCTAGACTAGTACATACCAA	-0.8230682	1.8260821	0	NMPR-after_blood
B_0157850_ZJC_A_ACAAGCTAGGTGCGAAATTGAGGA	-1.318197	-0.58125603	0	NMPR-after_blood
B_0157850_ZJC_A_ACAAGCTATCTTCACAACAAGCTA	-0.41457772	0.5205028	0	NMPR-after_blood
B_0157850_ZJC_A_ACAAGCTATGGAACAAGACTAGTA	-1.364478	-0.15568392	0	NMPR-after_blood
B_0157850_ZJC_A_ACACAGAAAACAACCAGAACAGGC	-0.5903253	1.238053	0	NMPR-after_blood
B_0157850_ZJC_A_ACACAGAAAAGAGATCCATACCAA	-0.93846923	1.4886451	0	NMPR-after_blood
B_0157850_ZJC_A_ACACAGAAACACGACCCACTTCGA	0.7323016	-1.1695561	0	NMPR-after_blood
B_0157850_ZJC_A_ACACAGAAAGCACCTCGTACGCAA	-1.4404112	0.80006665	0	NMPR-after_blood
B_0157850_ZJC_A_ACACAGAAAGCCATGCCATACCAA	-0.8895602	0.030329425	0	NMPR-after_blood
B_0157850_ZJC_A_ACACAGAAAGCCATGCGGAGAACA	-1.1097002	-1.0316776	0	NMPR-after_blood
B_0157850_ZJC_A_ACACAGAAAGGCTAACAAACATCG	-1.1631231	1.3948652	0	NMPR-after_blood
B_0157850_ZJC_A_ACACAGAAAGTACAAGGTCTGTCA	1.6908767	1.3678017	0	NMPR-after_blood
B_0157850_ZJC_A_ACACAGAAAGTACAAGTGGCTTCA	-0.49041897	0.44208553	0	NMPR-after_blood
B_0157850_ZJC_A_ACACAGAAATCCTGTAAGTACAAG	-0.6653549	1.4728938	0	NMPR-after_blood
B_0157850_ZJC_A_ACACAGAAATCCTGTAGACTAGTA	-0.38538155	0.6136055	0	NMPR-after_blood
B_0157850_ZJC_A_ACACAGAAATGCCTAAGAGCTGAA	-0.3507916	0.5446294	0	NMPR-after_blood
B_0157850_ZJC_A_ACACAGAACACCTTACAATCCGTC	-0.7179803	0.8255121	0	NMPR-after_blood
B_0157850_ZJC_A_ACACAGAACAGATCTGATCATTCC	0.8565329	-0.15428734	0	NMPR-after_blood
B_0157850_ZJC_A_ACACAGAACCAGTTCAACGCTCGA	-0.27969864	0.835315	0	NMPR-after_blood
B_0157850_ZJC_A_ACACAGAACCGTGAGACACCTTAC	-0.8437573	0.523571	0.993289552341216	NMPR-after_blood
B_0157850_ZJC_A_ACACAGAACGCTGATCAACGCTTA	1.1327174	-0.6946764	0	NMPR-after_blood
B_0157850_ZJC_A_ACACAGAAGAACAGGCACAAGCTA	-0.947053	1.069327	1.12713863327168	NMPR-after_blood
B_0157850_ZJC_A_ACACAGAAGATAGACAACAGATTC	0.4946594	0.2558495	0	NMPR-after_blood
B_0157850_ZJC_A_ACACAGAAGATAGACACCTCCTGA	-0.2146035	-1.6302645	0	NMPR-after_blood
B_0157850_ZJC_A_ACACAGAAGATAGACACGGATTGC	1.5329895	1.302358	0	NMPR-after_blood
B_0157850_ZJC_A_ACACAGAAGCCAAGACTGGTGGTA	-0.7678535	0.36182436	0	NMPR-after_blood
B_0157850_ZJC_A_ACACAGAAGCTAACGACGACACAC	-0.44365638	0.95906574	0	NMPR-after_blood
B_0157850_ZJC_A_ACACAGAAGGTGCGAACCGTGAGA	-0.95757973	-0.10542344	0.526304021530535	NMPR-after_blood
B_0157850_ZJC_A_ACACAGAATAGGATGAACATTGGC	-0.8812287	0.8870562	0	NMPR-after_blood
B_0157850_ZJC_A_ACACAGAATAGGATGATCTTCACA	-1.4819502	-0.4851781	0	NMPR-after_blood
B_0157850_ZJC_A_ACACAGAATTCACGCACCGAAGTA	-0.78038895	1.581541	0	NMPR-after_blood
B_0157850_ZJC_A_ACACGACCAACGCTTAAAACATCG	1.5232376	0.85232407	0	NMPR-after_blood
B_0157850_ZJC_A_ACACGACCAACGTGATACCTCCAA	-0.090023585	0.6950243	0	NMPR-after_blood
B_0157850_ZJC_A_ACACGACCACACAGAACCGAAGTA	0.12919033	-1.3456194	0	NMPR-after_blood
B_0157850_ZJC_A_ACACGACCACGTATCATGGCTTCA	0.021597154	-0.5577813	0.968397288024929	NMPR-after_blood
B_0157850_ZJC_A_ACACGACCACTATGCAAACTCACC	-0.56099707	1.2323406	0	NMPR-after_blood
B_0157850_ZJC_A_ACACGACCACTATGCACAAGGAGC	-0.7441763	-0.78158844	0	NMPR-after_blood
B_0157850_ZJC_A_ACACGACCAGCACCTCACGTATCA	-0.21323256	-0.076465175	0	NMPR-after_blood
B_0157850_ZJC_A_ACACGACCAGGCTAACGCTAACGA	1.703088	1.1039667	0	NMPR-after_blood
B_0157850_ZJC_A_ACACGACCATAGCGACAGCAGGAA	-0.75285876	0.2861056	0	NMPR-after_blood
B_0157850_ZJC_A_ACACGACCATCATTCCCCTCTATC	-0.7959773	0.7622785	0	NMPR-after_blood
B_0157850_ZJC_A_ACACGACCATTGAGGAACAAGCTA	-0.55291134	0.59835386	0	NMPR-after_blood
B_0157850_ZJC_A_ACACGACCCAACCACAGGTGCGAA	-0.70882744	1.5153863	0	NMPR-after_blood
B_0157850_ZJC_A_ACACGACCCAAGACTAACACGACC	0.6682512	0.12474509	0	NMPR-after_blood
B_0157850_ZJC_A_ACACGACCCACCTTACACACAGAA	-1.0358045	0.34999	0	NMPR-after_blood
B_0157850_ZJC_A_ACACGACCCACCTTACGTACGCAA	1.6434715	1.445991	0	NMPR-after_blood
B_0157850_ZJC_A_ACACGACCCCATCCTCCTGAGCCA	-0.54249775	-0.6773202	0	NMPR-after_blood
B_0157850_ZJC_A_ACACGACCCCGACAACCAGCGTTA	-0.4346956	0.60722554	0	NMPR-after_blood
B_0157850_ZJC_A_ACACGACCCGACTGGACGAACTTA	0.021817865	0.5449669	0	NMPR-after_blood
B_0157850_ZJC_A_ACACGACCCTGAGCCACCTCTATC	1.6650472	1.0767504	0	NMPR-after_blood
B_0157850_ZJC_A_ACACGACCCTGAGCCATCTTCACA	-0.49338648	0.11525776	0	NMPR-after_blood
B_0157850_ZJC_A_ACACGACCGAGTTAGCTGGTGGTA	-0.9768422	0.10996151	0	NMPR-after_blood
B_0157850_ZJC_A_ACACGACCGATAGACAAAGGACAC	-1.2381669	0.24729271	0	NMPR-after_blood
B_0157850_ZJC_A_ACACGACCGATAGACATCCGTCTA	1.571785	0.8904242	0	NMPR-after_blood
B_0157850_ZJC_A_ACACGACCGCCAAGACTCTTCACA	1.5973762	1.2107495	0	NMPR-after_blood
B_0157850_ZJC_A_ACACGACCGCTAACGAGAACAGGC	-1.2465343	0.9642795	0	NMPR-after_blood
B_0157850_ZJC_A_ACACGACCTGGTGGTACGACACAC	-0.2637009	0.3454381	0	NMPR-after_blood
B_0157850_ZJC_A_ACACGACCTTCACGCAAGATGTAC	-1.2779347	0.5734356	0	NMPR-after_blood
B_0157850_ZJC_A_ACAGATTCAACGTGATCATACCAA	-0.54018956	1.1764561	0	NMPR-after_blood
B_0157850_ZJC_A_ACAGATTCAACTCACCAACGCTTA	0.5223167	0.0072460272	0	NMPR-after_blood
B_0157850_ZJC_A_ACAGATTCAAGGACACAACCGAGA	1.5992928	1.0844371	0	NMPR-after_blood
B_0157850_ZJC_A_ACAGATTCACACAGAAATTGGCTC	0.14454624	-1.0864527	0	NMPR-after_blood
B_0157850_ZJC_A_ACAGATTCACAGATTCAGTCACTA	-0.19549024	0.7044549	0	NMPR-after_blood
B_0157850_ZJC_A_ACAGATTCACAGATTCGAACAGGC	0.11632352	-0.9073506	0	NMPR-after_blood
B_0157850_ZJC_A_ACAGATTCAGAGTCAAACACGACC	-1.4928796	0.905597	0	NMPR-after_blood
B_0157850_ZJC_A_ACAGATTCCACTTCGACTGGCATA	-1.3842196	-0.22841235	0	NMPR-after_blood
B_0157850_ZJC_A_ACAGATTCCATACCAACTGAGCCA	-1.2931916	-0.42707407	0	NMPR-after_blood
B_0157850_ZJC_A_ACAGATTCCCATCCTCGTACGCAA	0.9722453	0.068446316	0	NMPR-after_blood
B_0157850_ZJC_A_ACAGATTCCCTAATCCCGCATACA	-1.3401811	-0.21235402	0	NMPR-after_blood
B_0157850_ZJC_A_ACAGATTCCGACACACATCCTGTA	-1.0217013	0.12596615	0	NMPR-after_blood
B_0157850_ZJC_A_ACAGATTCCGCTGATCAGTGGTCA	-0.51042646	0.16066688	0	NMPR-after_blood
B_0157850_ZJC_A_ACAGATTCCGGATTGCGACTAGTA	-0.36821252	1.3894979	0	NMPR-after_blood
B_0157850_ZJC_A_ACAGATTCCTGGCATACATACCAA	-1.1315112	-0.20499633	0	NMPR-after_blood
B_0157850_ZJC_A_ACAGATTCGACTAGTACAATGGAA	0.28912386	0.51413476	0	NMPR-after_blood
B_0157850_ZJC_A_ACAGATTCGATAGACAGAGTTAGC	1.4377533	0.52505076	0	NMPR-after_blood
B_0157850_ZJC_A_ACAGATTCGATGAATCATTGGCTC	-0.31696278	0.32297125	0	NMPR-after_blood
B_0157850_ZJC_A_ACAGATTCGCGAGTAACTGGCATA	-0.82613206	0.8628204	0	NMPR-after_blood
B_0157850_ZJC_A_ACAGATTCGGAGAACAAACTCACC	-0.2242223	-1.2962431	0	NMPR-after_blood
B_0157850_ZJC_A_ACAGATTCGTCTGTCAATGCCTAA	-1.3255819	0.90002716	0	NMPR-after_blood
B_0157850_ZJC_A_ACAGATTCGTCTGTCACAAGACTA	-1.0341616	-0.4559675	0	NMPR-after_blood
B_0157850_ZJC_A_ACAGATTCTCCGTCTAGGAGAACA	-0.9600267	0.16461344	0	NMPR-after_blood
B_0157850_ZJC_A_ACAGATTCTGAAGAGAACCACTGT	-1.0278894	0.17709258	0	NMPR-after_blood
B_0157850_ZJC_A_ACAGATTCTGGTGGTAAAACATCG	-0.33150056	1.0675881	0	NMPR-after_blood
B_0157850_ZJC_A_ACAGCAGAAAACATCGACATTGGC	-0.27273333	0.7004651	0	NMPR-after_blood
B_0157850_ZJC_A_ACAGCAGAAACAACCACAGATCTG	-1.1748837	0.9767974	0	NMPR-after_blood
B_0157850_ZJC_A_ACAGCAGAAAGACGGAACACAGAA	-0.5046416	0.95740193	0	NMPR-after_blood
B_0157850_ZJC_A_ACAGCAGAAAGAGATCAATCCGTC	0.44085947	-0.4362807	0	NMPR-after_blood
B_0157850_ZJC_A_ACAGCAGAAAGGTACAATAGCGAC	-1.1051478	0.20622714	0	NMPR-after_blood
B_0157850_ZJC_A_ACAGCAGAACACGACCACTATGCA	-1.0066205	0.15735605	0	NMPR-after_blood
B_0157850_ZJC_A_ACAGCAGAACAGATTCACCACTGT	-1.3286884	-0.24024154	0	NMPR-after_blood
B_0157850_ZJC_A_ACAGCAGAACGTATCAACGTATCA	-1.799713	-0.081944965	0	NMPR-after_blood
B_0157850_ZJC_A_ACAGCAGAACGTATCACACCTTAC	-1.2206678	-0.26813412	0	NMPR-after_blood
B_0157850_ZJC_A_ACAGCAGAAGAGTCAAGATGAATC	-0.7282559	0.013850881	0	NMPR-after_blood
B_0157850_ZJC_A_ACAGCAGAAGTCACTAAATCCGTC	-0.85388523	1.7335185	0	NMPR-after_blood
B_0157850_ZJC_A_ACAGCAGAATCATTCCACTATGCA	-0.6894131	0.4498118	0	NMPR-after_blood
B_0157850_ZJC_A_ACAGCAGACAACCACATATCAGCA	0.220068	-0.9029125	0	NMPR-after_blood
B_0157850_ZJC_A_ACAGCAGACACTTCGATATCAGCA	-0.48778963	0.18336064	0	NMPR-after_blood
B_0157850_ZJC_A_ACAGCAGACAGCGTTAATCCTGTA	0.39429894	-1.2682683	0	NMPR-after_blood
B_0157850_ZJC_A_ACAGCAGACGAACTTAACTATGCA	0.7423268	-0.3211928	0	NMPR-after_blood
B_0157850_ZJC_A_ACAGCAGACGAACTTAGCTAACGA	1.6932366	0.68260914	0	NMPR-after_blood
B_0157850_ZJC_A_ACAGCAGACGCATACAGTACGCAA	-0.6218499	1.4904513	0	NMPR-after_blood
B_0157850_ZJC_A_ACAGCAGACGCTGATCCGACTGGA	-1.1543535	0.24116947	0	NMPR-after_blood
B_0157850_ZJC_A_ACAGCAGACTGAGCCATGGTGGTA	-1.0702925	-0.38530213	0	NMPR-after_blood
B_0157850_ZJC_A_ACAGCAGACTGGCATACAAGACTA	-0.27258974	-1.4009714	0	NMPR-after_blood
B_0157850_ZJC_A_ACAGCAGACTGGCATACAATGGAA	-0.24869898	0.9440431	0	NMPR-after_blood
B_0157850_ZJC_A_ACAGCAGACTGTAGCCCTGTAGCC	-1.268246	-0.22150674	0	NMPR-after_blood
B_0157850_ZJC_A_ACAGCAGAGAACAGGCACAGCAGA	-0.8613003	0.46891773	0	NMPR-after_blood
B_0157850_ZJC_A_ACAGCAGAGAGCTGAAACCTCCAA	-1.0737449	0.41627455	0	NMPR-after_blood
B_0157850_ZJC_A_ACAGCAGAGCTAACGAAACTCACC	-0.33020014	0.23967354	1.01678409397515	NMPR-after_blood
B_0157850_ZJC_A_ACAGCAGAGCTCGGTACAGATCTG	1.0282619	-0.92230934	0	NMPR-after_blood
B_0157850_ZJC_A_ACAGCAGAGGAGAACAACACAGAA	-0.63160586	-0.29073745	0.887976006706294	NMPR-after_blood
B_0157850_ZJC_A_ACAGCAGAGGAGAACAGTACGCAA	-0.8700347	1.0308259	0	NMPR-after_blood
B_0157850_ZJC_A_ACAGCAGAGGTGCGAACATCAAGT	-0.62930775	1.553668	0	NMPR-after_blood
B_0157850_ZJC_A_ACAGCAGATGAAGAGAGCTCGGTA	-0.757254	1.3938648	0	NMPR-after_blood
B_0157850_ZJC_A_ACAGCAGATGGCTTCATCTTCACA	-0.66204005	1.2251524	0	NMPR-after_blood
B_0157850_ZJC_A_ACAGCAGATGGTGGTACCTAATCC	1.2356415	-0.6032942	1.89890714335483	NMPR-after_blood
B_0157850_ZJC_A_ACATTGGCAACTCACCCGGATTGC	-0.78160733	2.0166688	0	NMPR-after_blood
B_0157850_ZJC_A_ACATTGGCAAGACGGAGAATCTGA	-0.9679331	0.16823727	0	NMPR-after_blood
B_0157850_ZJC_A_ACATTGGCAAGACGGAGCTCGGTA	-0.9148919	-0.43475944	1.12460554416204	NMPR-after_blood
B_0157850_ZJC_A_ACATTGGCAATCCGTCAGGCTAAC	-0.07623115	1.0442588	0	NMPR-after_blood
B_0157850_ZJC_A_ACATTGGCAATGTTGCTATCAGCA	-0.7382615	1.1562778	0	NMPR-after_blood
B_0157850_ZJC_A_ACATTGGCACAAGCTAACCTCCAA	0.5526223	-1.0570757	0	NMPR-after_blood
B_0157850_ZJC_A_ACATTGGCACAAGCTAAGGCTAAC	0.73923784	-0.9701698	0	NMPR-after_blood
B_0157850_ZJC_A_ACATTGGCACAGATTCAACCGAGA	-0.8923861	0.2163198	1.61296723349549	NMPR-after_blood
B_0157850_ZJC_A_ACATTGGCACATTGGCAGATCGCA	0.51587266	-0.002444154	0	NMPR-after_blood
B_0157850_ZJC_A_ACATTGGCACATTGGCCTAAGGTC	-1.2248884	0.2068284	0	NMPR-after_blood
B_0157850_ZJC_A_ACATTGGCAGAGTCAAGGAGAACA	1.7666873	1.4343389	0	NMPR-after_blood
B_0157850_ZJC_A_ACATTGGCAGTACAAGTGAAGAGA	0.412437	-0.3968487	0	NMPR-after_blood
B_0157850_ZJC_A_ACATTGGCATGCCTAACGAACTTA	-0.67349243	0.0005943249	0	NMPR-after_blood
B_0157850_ZJC_A_ACATTGGCCAACCACACCTAATCC	1.6433853	1.326628	0	NMPR-after_blood
B_0157850_ZJC_A_ACATTGGCCAAGGAGCCACCTTAC	-0.849238	-0.79809123	0	NMPR-after_blood
B_0157850_ZJC_A_ACATTGGCCAATGGAACTGTAGCC	0.40834728	0.09465894	0	NMPR-after_blood
B_0157850_ZJC_A_ACATTGGCCAGCGTTAAGATGTAC	-1.701725	-0.19543485	0	NMPR-after_blood
B_0157850_ZJC_A_ACATTGGCCAGCGTTAATTGGCTC	-1.3621606	0.32261243	0	NMPR-after_blood
B_0157850_ZJC_A_ACATTGGCCATCAAGTATCATTCC	1.5242819	0.89445245	0	NMPR-after_blood
B_0157850_ZJC_A_ACATTGGCGACTAGTAATGCCTAA	-1.0522076	1.5590063	1.06088649081712	NMPR-after_blood
B_0157850_ZJC_A_ACATTGGCGATGAATCCGCATACA	-0.5163454	0.7543364	1.07797953793068	NMPR-after_blood
B_0157850_ZJC_A_ACATTGGCGTACGCAACATACCAA	-0.53968555	1.0851341	0	NMPR-after_blood
B_0157850_ZJC_A_ACATTGGCGTGTTCTACGACTGGA	-1.1799874	0.50386834	0	NMPR-after_blood
B_0157850_ZJC_A_ACATTGGCTGGAACAAAATGTTGC	-0.7590113	1.097575	0	NMPR-after_blood
B_0157850_ZJC_A_ACCACTGTAAACATCGCTGTAGCC	-0.9452719	0.46174526	0	NMPR-after_blood
B_0157850_ZJC_A_ACCACTGTAACAACCAACACAGAA	-0.780805	1.1001188	0	NMPR-after_blood
B_0157850_ZJC_A_ACCACTGTAACAACCAACATTGGC	-0.44283217	1.3617921	0	NMPR-after_blood
B_0157850_ZJC_A_ACCACTGTAACTCACCGTGTTCTA	0.24689084	0.28886163	2.34557803494642	NMPR-after_blood
B_0157850_ZJC_A_ACCACTGTAAGAGATCAGATGTAC	1.467481	0.61727005	0	NMPR-after_blood
B_0157850_ZJC_A_ACCACTGTACACAGAAACACGACC	1.5560632	0.9068142	0.895620733446479	NMPR-after_blood
B_0157850_ZJC_A_ACCACTGTACATTGGCAGGCTAAC	-0.74243945	0.5209481	0	NMPR-after_blood
B_0157850_ZJC_A_ACCACTGTACTATGCAAACAACCA	1.6439226	1.0719064	0	NMPR-after_blood
B_0157850_ZJC_A_ACCACTGTAGATCGCATGGCTTCA	-0.99645776	-0.06391348	1.34633979900985	NMPR-after_blood
B_0157850_ZJC_A_ACCACTGTAGATGTACACGCTCGA	-0.7587345	-0.5578005	0	NMPR-after_blood
B_0157850_ZJC_A_ACCACTGTAGATGTACGCTAACGA	-0.6613336	1.2281706	0	NMPR-after_blood
B_0157850_ZJC_A_ACCACTGTAGCCATGCCCTCCTGA	1.4445139	0.8996301	0	NMPR-after_blood
B_0157850_ZJC_A_ACCACTGTATCATTCCTCTTCACA	-0.4559466	-1.1691735	0	NMPR-after_blood
B_0157850_ZJC_A_ACCACTGTATTGAGGAAACGTGAT	1.5884278	1.1743891	0	NMPR-after_blood
B_0157850_ZJC_A_ACCACTGTATTGAGGATAGGATGA	-0.45002097	-0.7210146	0	NMPR-after_blood
B_0157850_ZJC_A_ACCACTGTCAAGACTAGTGTTCTA	1.6003206	0.96446484	0	NMPR-after_blood
B_0157850_ZJC_A_ACCACTGTCAATGGAAGTCGTAGA	0.9544417	0.22085312	0	NMPR-after_blood
B_0157850_ZJC_A_ACCACTGTCGACACACATTGGCTC	0.817668	-0.88955396	0	NMPR-after_blood
B_0157850_ZJC_A_ACCACTGTCGGATTGCACACGACC	-0.32682353	0.7503195	0	NMPR-after_blood
B_0157850_ZJC_A_ACCACTGTCTGGCATACTAAGGTC	-1.033713	1.0667255	0	NMPR-after_blood
B_0157850_ZJC_A_ACCACTGTGCCACATAACCTCCAA	1.6695685	1.0939167	0	NMPR-after_blood
B_0157850_ZJC_A_ACCACTGTGCGAGTAACGAACTTA	-0.37642202	0.41244313	0	NMPR-after_blood
B_0157850_ZJC_A_ACCACTGTGGAGAACAATCCTGTA	-0.9561131	0.79467416	0	NMPR-after_blood
B_0157850_ZJC_A_ACCACTGTGGTGCGAAACCTCCAA	-0.02938669	1.196352	1.39864534214568	NMPR-after_blood
B_0157850_ZJC_A_ACCACTGTTATCAGCAAAACATCG	-0.25287658	0.34917757	0	NMPR-after_blood
B_0157850_ZJC_A_ACCACTGTTCCGTCTACCTCTATC	1.6021404	0.8057292	0	NMPR-after_blood
B_0157850_ZJC_A_ACCACTGTTGGTGGTAACAGCAGA	1.5389843	0.9454456	0	NMPR-after_blood
B_0157850_ZJC_A_ACCACTGTTTCACGCACCGACAAC	-0.94497895	1.2442131	0	NMPR-after_blood
B_0157850_ZJC_A_ACCTCCAAAACGTGATCCTCCTGA	-1.2318581	0.3349151	0	NMPR-after_blood
B_0157850_ZJC_A_ACCTCCAAAACTCACCACAGATTC	-0.7209951	-0.08942515	0	NMPR-after_blood
B_0157850_ZJC_A_ACCTCCAAAAGACGGAAAACATCG	1.5408522	0.8777561	0	NMPR-after_blood
B_0157850_ZJC_A_ACCTCCAAAAGACGGACTGGCATA	-1.0312896	1.4315597	0	NMPR-after_blood
B_0157850_ZJC_A_ACCTCCAAAATCCGTCCACTTCGA	1.5261551	1.4069262	1.62073290948087	NMPR-after_blood
B_0157850_ZJC_A_ACCTCCAAAATGTTGCTATCAGCA	-1.4522073	0.32368493	0	NMPR-after_blood
B_0157850_ZJC_A_ACCTCCAAACACAGAAGACTAGTA	-1.0580565	0.09021325	0	NMPR-after_blood
B_0157850_ZJC_A_ACCTCCAAAGCAGGAAATGCCTAA	-0.033400927	-0.468187	0	NMPR-after_blood
B_0157850_ZJC_A_ACCTCCAAAGGCTAACCGAACTTA	1.4075476	0.20137505	0.895792210325814	NMPR-after_blood
B_0157850_ZJC_A_ACCTCCAAAGTACAAGTCCGTCTA	-1.0550871	-0.21355122	0	NMPR-after_blood
B_0157850_ZJC_A_ACCTCCAAAGTCACTAACGTATCA	1.5808581	1.289344	0	NMPR-after_blood
B_0157850_ZJC_A_ACCTCCAAAGTGGTCAAAGACGGA	-0.3051544	0.4358359	0	NMPR-after_blood
B_0157850_ZJC_A_ACCTCCAAATGCCTAAAGATGTAC	0.5872908	0.6935703	0	NMPR-after_blood
B_0157850_ZJC_A_ACCTCCAACACCTTACCTGGCATA	-0.99781215	1.1371385	0	NMPR-after_blood
B_0157850_ZJC_A_ACCTCCAACCATCCTCCAGCGTTA	1.4586856	1.3436838	0	NMPR-after_blood
B_0157850_ZJC_A_ACCTCCAACCGAAGTAAAGGTACA	-0.19679956	0.46951792	0	NMPR-after_blood
B_0157850_ZJC_A_ACCTCCAACCGAAGTACTCAATGA	1.5351275	1.1017992	0	NMPR-after_blood
B_0157850_ZJC_A_ACCTCCAACCTCCTGACGCTGATC	-0.84471446	0.66306794	0	NMPR-after_blood
B_0157850_ZJC_A_ACCTCCAACGAACTTAACAAGCTA	-1.1633887	-0.23150028	0	NMPR-after_blood
B_0157850_ZJC_A_ACCTCCAACTGTAGCCAATCCGTC	-1.2332273	1.0909717	0	NMPR-after_blood
B_0157850_ZJC_A_ACCTCCAACTGTAGCCAGTACAAG	-0.3118234	0.7174138	0	NMPR-after_blood
B_0157850_ZJC_A_ACCTCCAAGAACAGGCTCTTCACA	-0.7029051	1.7793549	0	NMPR-after_blood
B_0157850_ZJC_A_ACCTCCAAGAATCTGAGTACGCAA	-0.58447343	1.5160366	0	NMPR-after_blood
B_0157850_ZJC_A_ACCTCCAAGAGTTAGCACGTATCA	-0.8729176	0.58717704	0	NMPR-after_blood
B_0157850_ZJC_A_ACCTCCAAGATAGACAAGTCACTA	-0.32369414	-0.40296677	0	NMPR-after_blood
B_0157850_ZJC_A_ACCTCCAAGCCAAGACCTGTAGCC	-1.0781348	1.0318108	0	NMPR-after_blood
B_0157850_ZJC_A_ACCTCCAAGCGAGTAAGCTAACGA	-0.2984011	0.19626957	1.18090978872874	NMPR-after_blood
B_0157850_ZJC_A_ACCTCCAAGCTAACGATGGTGGTA	-0.616165	0.39061055	0	NMPR-after_blood
B_0157850_ZJC_A_ACCTCCAAGGTGCGAAGTCGTAGA	-0.40389165	1.0685171	0	NMPR-after_blood
B_0157850_ZJC_A_ACCTCCAAGTACGCAAGTACGCAA	-1.389873	0.48824087	0	NMPR-after_blood
B_0157850_ZJC_A_ACCTCCAATAGGATGATCCGTCTA	1.4940249	1.5241334	0	NMPR-after_blood
B_0157850_ZJC_A_ACGCTCGAAACTCACCCTAAGGTC	-0.69023925	-0.23037872	0	NMPR-after_blood
B_0157850_ZJC_A_ACGCTCGAAAGGACACAAACATCG	0.47656363	-0.0955703	0	NMPR-after_blood
B_0157850_ZJC_A_ACGCTCGAACACAGAAAGATCGCA	-0.10738536	-0.5999398	0	NMPR-after_blood
B_0157850_ZJC_A_ACGCTCGAACAGATTCTTCACGCA	-0.19750261	0.8015797	1.12940086680664	NMPR-after_blood
B_0157850_ZJC_A_ACGCTCGAACCACTGTAAGACGGA	-0.66587037	1.1738112	1.17145237295819	NMPR-after_blood
B_0157850_ZJC_A_ACGCTCGAACCACTGTACTATGCA	-0.6279539	0.11792959	0	NMPR-after_blood
B_0157850_ZJC_A_ACGCTCGAACCACTGTCCGAAGTA	1.2449673	-0.8445746	0	NMPR-after_blood
B_0157850_ZJC_A_ACGCTCGAAGAGTCAAAACGTGAT	-1.8026563	0.122158535	0	NMPR-after_blood
B_0157850_ZJC_A_ACGCTCGAAGCAGGAACCATCCTC	-0.5669897	-0.2952207	0	NMPR-after_blood
B_0157850_ZJC_A_ACGCTCGAAGTCACTACACCTTAC	1.5441403	0.7203277	0	NMPR-after_blood
B_0157850_ZJC_A_ACGCTCGAAGTGGTCACGGATTGC	1.5768847	0.9880099	0	NMPR-after_blood
B_0157850_ZJC_A_ACGCTCGAATTGGCTCATTGAGGA	-0.537643	0.45187715	0	NMPR-after_blood
B_0157850_ZJC_A_ACGCTCGACATACCAAACTATGCA	1.5135229	0.9562033	0	NMPR-after_blood
B_0157850_ZJC_A_ACGCTCGACCATCCTCACAGATTC	-0.51297444	1.2038863	0	NMPR-after_blood
B_0157850_ZJC_A_ACGCTCGACCGACAACAAGACGGA	-0.23321304	0.92178416	0	NMPR-after_blood
B_0157850_ZJC_A_ACGCTCGACGCATACAGCTCGGTA	-0.6750818	1.1121157	0	NMPR-after_blood
B_0157850_ZJC_A_ACGCTCGACGCTGATCCCTAATCC	-1.1786323	-0.23346776	0	NMPR-after_blood
B_0157850_ZJC_A_ACGCTCGACGGATTGCCCAGTTCA	-0.29838076	0.099469386	0	NMPR-after_blood
B_0157850_ZJC_A_ACGCTCGACGGATTGCGAATCTGA	-0.14405563	0.6575912	0	NMPR-after_blood
B_0157850_ZJC_A_ACGCTCGACTGAGCCACATACCAA	0.15293904	-0.36653328	0	NMPR-after_blood
B_0157850_ZJC_A_ACGCTCGACTGAGCCACCGAAGTA	-1.1717415	0.9920618	0	NMPR-after_blood
B_0157850_ZJC_A_ACGCTCGACTGGCATACTGAGCCA	0.33050188	-0.8043961	0	NMPR-after_blood
B_0157850_ZJC_A_ACGCTCGACTGTAGCCTGGCTTCA	1.5677242	1.0027604	0	NMPR-after_blood
B_0157850_ZJC_A_ACGCTCGAGACTAGTAGTACGCAA	-0.23922938	-0.6884206	0	NMPR-after_blood
B_0157850_ZJC_A_ACGCTCGAGAGCTGAATATCAGCA	0.11637248	-0.46093395	0	NMPR-after_blood
B_0157850_ZJC_A_ACGCTCGAGCGAGTAAAGATGTAC	1.5844326	1.5589528	0	NMPR-after_blood
B_0157850_ZJC_A_ACGCTCGAGCTAACGACCGAAGTA	1.565916	1.557917	0	NMPR-after_blood
B_0157850_ZJC_A_ACGCTCGAGCTCGGTAGACAGTGC	0.5661243	-0.045187216	0	NMPR-after_blood
B_0157850_ZJC_A_ACGCTCGAGGAGAACAGACAGTGC	-0.4062956	-0.42690557	0	NMPR-after_blood
B_0157850_ZJC_A_ACGCTCGAGTACGCAAACGTATCA	1.5737559	1.2290589	0	NMPR-after_blood
B_0157850_ZJC_A_ACGCTCGAGTCGTAGAGATAGACA	-0.62786716	1.451778	0	NMPR-after_blood
B_0157850_ZJC_A_ACGCTCGATGGCTTCAACACGACC	-0.32174775	1.1686182	0	NMPR-after_blood
B_0157850_ZJC_A_ACGTATCAAAACATCGAAGGTACA	-0.98229516	0.40251857	0	NMPR-after_blood
B_0157850_ZJC_A_ACGTATCAAACGTGATGTCGTAGA	-0.23574816	0.46012032	0	NMPR-after_blood
B_0157850_ZJC_A_ACGTATCAAATCCGTCAGAGTCAA	-1.1419151	0.32911786	0	NMPR-after_blood
B_0157850_ZJC_A_ACGTATCAACACAGAACTAAGGTC	-0.2108414	-1.6314448	0	NMPR-after_blood
B_0157850_ZJC_A_ACGTATCAACACGACCAGTCACTA	1.5378398	1.3988047	0	NMPR-after_blood
B_0157850_ZJC_A_ACGTATCAACTATGCAACAGCAGA	-1.101844	1.2425935	0	NMPR-after_blood
B_0157850_ZJC_A_ACGTATCAAGCCATGCACACAGAA	-0.9737337	1.5260364	0	NMPR-after_blood
B_0157850_ZJC_A_ACGTATCACAACCACAAACAACCA	-0.36998522	-0.537315	0	NMPR-after_blood
B_0157850_ZJC_A_ACGTATCACACCTTACAACTCACC	-0.23105341	-1.6165565	0	NMPR-after_blood
B_0157850_ZJC_A_ACGTATCAGAATCTGAGGTGCGAA	-0.39893216	1.3049878	0	NMPR-after_blood
B_0157850_ZJC_A_ACGTATCAGAATCTGATGGCTTCA	1.5396309	1.1989757	0	NMPR-after_blood
B_0157850_ZJC_A_ACGTATCAGCGAGTAAAACTCACC	-0.5366903	0.152668	0	NMPR-after_blood
B_0157850_ZJC_A_ACGTATCAGCTAACGAACTATGCA	-1.0065551	1.0071627	1.15600855634195	NMPR-after_blood
B_0157850_ZJC_A_ACGTATCATATCAGCAAACGCTTA	-0.56655693	1.0362628	0	NMPR-after_blood
B_0157850_ZJC_A_ACGTATCATCTTCACACCATCCTC	0.9157453	-1.1144667	0	NMPR-after_blood
B_0157850_ZJC_A_ACGTATCATGAAGAGAAATGTTGC	-1.0490828	-0.18141139	0	NMPR-after_blood
B_0157850_ZJC_A_ACGTATCATGGAACAAATTGGCTC	-0.97375286	1.0278002	0	NMPR-after_blood
B_0157850_ZJC_A_ACGTATCATTCACGCAACAGCAGA	-0.7521172	0.22241335	0	NMPR-after_blood
B_0157850_ZJC_A_ACTATGCAAAACATCGCGACTGGA	-0.31420237	0.6791358	0	NMPR-after_blood
B_0157850_ZJC_A_ACTATGCAAACAACCACAGATCTG	1.6168101	1.636471	0	NMPR-after_blood
B_0157850_ZJC_A_ACTATGCAAACCGAGACACTTCGA	1.6062084	1.3986043	0	NMPR-after_blood
B_0157850_ZJC_A_ACTATGCAAACGTGATGACTAGTA	-0.7352719	-0.53079695	0	NMPR-after_blood
B_0157850_ZJC_A_ACTATGCAAACTCACCCTCAATGA	-0.42849186	0.2405587	0	NMPR-after_blood
B_0157850_ZJC_A_ACTATGCAAAGAGATCACATTGGC	1.3239636	0.39051944	0	NMPR-after_blood
B_0157850_ZJC_A_ACTATGCAAATCCGTCAAGACGGA	-1.1807032	1.1422502	0	NMPR-after_blood
B_0157850_ZJC_A_ACTATGCAACACAGAATGGTGGTA	-0.59496814	0.571822	0	NMPR-after_blood
B_0157850_ZJC_A_ACTATGCAACACGACCCCTAATCC	-1.1562678	1.0141022	0	NMPR-after_blood
B_0157850_ZJC_A_ACTATGCAACACGACCCTGGCATA	-1.1439613	0.12072999	0	NMPR-after_blood
B_0157850_ZJC_A_ACTATGCAACAGATTCGACAGTGC	-0.067225985	0.62150323	0	NMPR-after_blood
B_0157850_ZJC_A_ACTATGCAACAGCAGAATTGGCTC	-0.724287	1.6615597	0	NMPR-after_blood
B_0157850_ZJC_A_ACTATGCAACTATGCAAGCCATGC	0.8362031	-0.90214884	0	NMPR-after_blood
B_0157850_ZJC_A_ACTATGCAAGATGTACAAGGTACA	-0.87809825	0.59799254	0	NMPR-after_blood
B_0157850_ZJC_A_ACTATGCAAGATGTACTATCAGCA	1.7229966	1.0559856	0	NMPR-after_blood
B_0157850_ZJC_A_ACTATGCAAGCACCTCGAGTTAGC	-1.3674179	0.32042328	0	NMPR-after_blood
B_0157850_ZJC_A_ACTATGCAAGCAGGAAAACGCTTA	0.58140737	0.09553448	0	NMPR-after_blood
B_0157850_ZJC_A_ACTATGCAAGTACAAGAGCACCTC	-0.29317534	1.0243856	0	NMPR-after_blood
B_0157850_ZJC_A_ACTATGCAAGTACAAGATCCTGTA	0.17157868	-1.139616	0	NMPR-after_blood
B_0157850_ZJC_A_ACTATGCAAGTGGTCACCTCCTGA	0.15784255	-0.11049839	0	NMPR-after_blood
B_0157850_ZJC_A_ACTATGCACAGATCTGACCTCCAA	0.34931687	-0.15738639	0	NMPR-after_blood
B_0157850_ZJC_A_ACTATGCACAGCGTTAAAACATCG	0.42700365	-0.17662291	0	NMPR-after_blood
B_0157850_ZJC_A_ACTATGCACCAGTTCAACACGACC	-0.62119114	1.3045272	0	NMPR-after_blood
B_0157850_ZJC_A_ACTATGCACCTAATCCAGATGTAC	-0.16228013	0.63911724	0	NMPR-after_blood
B_0157850_ZJC_A_ACTATGCACCTCTATCCTGTAGCC	-0.43828893	1.198429	0	NMPR-after_blood
B_0157850_ZJC_A_ACTATGCAGACTAGTAACACAGAA	1.5953753	1.1632334	1.37843365192789	NMPR-after_blood
B_0157850_ZJC_A_ACTATGCAGAGCTGAAAGCCATGC	-0.98015434	1.1542387	0	NMPR-after_blood
B_0157850_ZJC_A_ACTATGCAGATAGACACAAGGAGC	-1.5594347	0.27134752	0	NMPR-after_blood
B_0157850_ZJC_A_ACTATGCAGGAGAACACTCAATGA	0.11101276	0.85288	0	NMPR-after_blood
B_0157850_ZJC_A_ACTATGCAGGAGAACAGAACAGGC	-0.15153095	0.21916623	0	NMPR-after_blood
B_0157850_ZJC_A_ACTATGCAGTCTGTCAAAGACGGA	-0.6614604	1.1992925	0	NMPR-after_blood
B_0157850_ZJC_A_AGAGTCAAAAACATCGGTACGCAA	-0.31775036	0.5686431	0	NMPR-after_blood
B_0157850_ZJC_A_AGAGTCAAAACGCTTAAAGGACAC	-0.90222365	1.8151855	0	NMPR-after_blood
B_0157850_ZJC_A_AGAGTCAAAAGACGGAAGTCACTA	-0.88789093	0.9887126	0	NMPR-after_blood
B_0157850_ZJC_A_AGAGTCAAACCACTGTAACGCTTA	-1.0843233	0.5388675	0	NMPR-after_blood
B_0157850_ZJC_A_AGAGTCAAATTGAGGATGAAGAGA	-0.8166413	1.5953634	0	NMPR-after_blood
B_0157850_ZJC_A_AGAGTCAACAATGGAAAGTACAAG	0.5280134	0.210151	0	NMPR-after_blood
B_0157850_ZJC_A_AGAGTCAACACCTTACCACCTTAC	-0.7669923	0.13449392	0	NMPR-after_blood
B_0157850_ZJC_A_AGAGTCAACCGTGAGAAAGGTACA	-0.19848369	-1.1244216	0	NMPR-after_blood
B_0157850_ZJC_A_AGAGTCAACGACACACTCCGTCTA	-1.1499258	0.88991815	0	NMPR-after_blood
B_0157850_ZJC_A_AGAGTCAACGACTGGAGACAGTGC	-0.3218665	0.7554613	0	NMPR-after_blood
B_0157850_ZJC_A_AGAGTCAACGCATACACCTAATCC	0.6258021	0.35953313	0	NMPR-after_blood
B_0157850_ZJC_A_AGAGTCAACTCAATGACCATCCTC	1.5871892	1.1648847	0	NMPR-after_blood
B_0157850_ZJC_A_AGAGTCAACTGAGCCAACAGATTC	-1.097794	0.6437246	0	NMPR-after_blood
B_0157850_ZJC_A_AGAGTCAACTGGCATAATTGAGGA	-0.81842786	0.5228227	0	NMPR-after_blood
B_0157850_ZJC_A_AGAGTCAAGACTAGTAGAGTTAGC	0.60286534	-0.8598264	0	NMPR-after_blood
B_0157850_ZJC_A_AGAGTCAAGATAGACAAGCACCTC	-0.5287195	1.2755665	0	NMPR-after_blood
B_0157850_ZJC_A_AGAGTCAAGCCACATAGACTAGTA	0.8681366	-1.0799624	0	NMPR-after_blood
B_0157850_ZJC_A_AGAGTCAAGTACGCAAAAACATCG	0.66216224	0.11338595	0	NMPR-after_blood
B_0157850_ZJC_A_AGAGTCAAGTCGTAGATGGAACAA	-1.2613417	-0.048284832	0	NMPR-after_blood
B_0157850_ZJC_A_AGAGTCAATGGAACAAATCCTGTA	-0.22777115	0.95429575	0	NMPR-after_blood
B_0157850_ZJC_A_AGATCGCAAACCGAGAAGAGTCAA	-0.65869397	0.5744646	0	NMPR-after_blood
B_0157850_ZJC_A_AGATCGCAAATCCGTCCATCAAGT	1.3153512	-0.7312325	0	NMPR-after_blood
B_0157850_ZJC_A_AGATCGCAACAGCAGAGTACGCAA	-1.1636246	0.60914207	0	NMPR-after_blood
B_0157850_ZJC_A_AGATCGCAACGTATCAACATTGGC	-0.39976892	0.18568608	0	NMPR-after_blood
B_0157850_ZJC_A_AGATCGCAATTGGCTCAATGTTGC	-1.3410324	0.4862792	0	NMPR-after_blood
B_0157850_ZJC_A_AGATCGCACAACCACACGCATACA	0.62113595	0.15917596	0	NMPR-after_blood
B_0157850_ZJC_A_AGATCGCACAATGGAAAGAGTCAA	-0.08805224	-1.0639788	0	NMPR-after_blood
B_0157850_ZJC_A_AGATCGCACACCTTACTATCAGCA	-0.29372332	-0.10207208	0	NMPR-after_blood
B_0157850_ZJC_A_AGATCGCACCTCTATCTGGAACAA	-0.67427737	-0.3867596	1.50221346333821	NMPR-after_blood
B_0157850_ZJC_A_AGATCGCACGAACTTAATGCCTAA	-0.7517953	1.4692429	1.1154239644438	NMPR-after_blood
B_0157850_ZJC_A_AGATCGCACGCATACAAGTGGTCA	1.4140902	1.1692756	0.716541270931325	NMPR-after_blood
B_0157850_ZJC_A_AGATCGCACTGAGCCAGATAGACA	-0.39221102	0.43097496	0	NMPR-after_blood
B_0157850_ZJC_A_AGATCGCACTGGCATACCGAAGTA	-0.73263013	0.113116056	0	NMPR-after_blood
B_0157850_ZJC_A_AGATCGCAGAACAGGCGCGAGTAA	-1.3152208	-0.5146019	0	NMPR-after_blood
B_0157850_ZJC_A_AGATCGCAGAGTTAGCCGCTGATC	-1.3297182	0.44302407	0	NMPR-after_blood
B_0157850_ZJC_A_AGATCGCAGATGAATCATCCTGTA	-0.59328794	0.7756506	0	NMPR-after_blood
B_0157850_ZJC_A_AGATCGCAGCTAACGACGACTGGA	-0.43656674	0.55988866	0	NMPR-after_blood
B_0157850_ZJC_A_AGATCGCAGTCGTAGAGTCGTAGA	-1.11657	0.5553417	0	NMPR-after_blood
B_0157850_ZJC_A_AGATCGCATTCACGCAACGTATCA	-1.1736486	0.20593734	0	NMPR-after_blood
B_0157850_ZJC_A_AGATGTACAAACATCGATCATTCC	0.5670874	0.17749102	0	NMPR-after_blood
B_0157850_ZJC_A_AGATGTACAACCGAGAAGAGTCAA	0.9530143	-0.94165564	0	NMPR-after_blood
B_0157850_ZJC_A_AGATGTACAAGGACACGAACAGGC	0.5080863	0.14744408	0	NMPR-after_blood
B_0157850_ZJC_A_AGATGTACAATCCGTCCCTAATCC	-0.52227217	1.4503165	1.35332273838156	NMPR-after_blood
B_0157850_ZJC_A_AGATGTACACACAGAACGACTGGA	-1.0895047	0.75493866	0	NMPR-after_blood
B_0157850_ZJC_A_AGATGTACACACGACCACAGATTC	-1.4726337	0.1651583	0	NMPR-after_blood
B_0157850_ZJC_A_AGATGTACACAGCAGAAACAACCA	-0.5041018	1.2824858	0	NMPR-after_blood
B_0157850_ZJC_A_AGATGTACACCTCCAATAGGATGA	-1.1935136	0.5698519	0	NMPR-after_blood
B_0157850_ZJC_A_AGATGTACACGTATCACTGAGCCA	-0.7744667	1.4443115	0	NMPR-after_blood
B_0157850_ZJC_A_AGATGTACAGTCACTAGGTGCGAA	-0.8137322	0.14134847	0	NMPR-after_blood
B_0157850_ZJC_A_AGATGTACAGTGGTCAAACGCTTA	-0.36050034	0.3687952	0	NMPR-after_blood
B_0157850_ZJC_A_AGATGTACAGTGGTCATGAAGAGA	-1.156921	0.8272867	0	NMPR-after_blood
B_0157850_ZJC_A_AGATGTACATCCTGTAGAACAGGC	1.7157584	1.5519844	0	NMPR-after_blood
B_0157850_ZJC_A_AGATGTACATTGGCTCAACCGAGA	-0.1718074	0.87633383	1.40766922070462	NMPR-after_blood
B_0157850_ZJC_A_AGATGTACCCGAAGTAGTCTGTCA	1.5826474	1.1057223	1.30064217465042	NMPR-after_blood
B_0157850_ZJC_A_AGATGTACCCGTGAGACTGGCATA	1.6902542	1.4042214	0	NMPR-after_blood
B_0157850_ZJC_A_AGATGTACCCGTGAGATGGAACAA	-1.3152407	1.0417567	0	NMPR-after_blood
B_0157850_ZJC_A_AGATGTACCGGATTGCCATACCAA	-0.9676023	1.1191357	0	NMPR-after_blood
B_0157850_ZJC_A_AGATGTACGAATCTGAAATGTTGC	-0.35407463	-0.41806778	0	NMPR-after_blood
B_0157850_ZJC_A_AGATGTACGAATCTGACTGAGCCA	-0.27719525	0.4637866	0	NMPR-after_blood
B_0157850_ZJC_A_AGATGTACGAGTTAGCCTGAGCCA	1.5115433	0.7168154	1.02256235095541	NMPR-after_blood
B_0157850_ZJC_A_AGATGTACGATAGACAACACAGAA	-0.8323138	1.1656488	0	NMPR-after_blood
B_0157850_ZJC_A_AGATGTACGATGAATCACATTGGC	-1.1105788	-0.0644876	0	NMPR-after_blood
B_0157850_ZJC_A_AGATGTACGATGAATCCATACCAA	-0.59818774	1.4010444	0	NMPR-after_blood
B_0157850_ZJC_A_AGATGTACGCCACATAAGATGTAC	0.54725224	0.11076932	0	NMPR-after_blood
B_0157850_ZJC_A_AGATGTACGCCACATACTGTAGCC	-0.7473982	0.10163963	0	NMPR-after_blood
B_0157850_ZJC_A_AGATGTACTGGAACAAATAGCGAC	-0.24215604	-0.4713287	0	NMPR-after_blood
B_0157850_ZJC_A_AGATGTACTGGCTTCAGATAGACA	1.6491063	1.3524996	0	NMPR-after_blood
B_0157850_ZJC_A_AGCACCTCAACGCTTACGACACAC	0.42016768	-1.1944393	0	NMPR-after_blood
B_0157850_ZJC_A_AGCACCTCAAGAGATCAACGTGAT	-1.3708905	0.44692126	1.1636735705445	NMPR-after_blood
B_0157850_ZJC_A_AGCACCTCAAGGACACACCTCCAA	-0.62107515	0.19275802	0	NMPR-after_blood
B_0157850_ZJC_A_AGCACCTCAAGGTACACACTTCGA	0.1030009	-0.0065764175	0	NMPR-after_blood
B_0157850_ZJC_A_AGCACCTCAGAGTCAAGAACAGGC	-0.5217044	0.54607505	0	NMPR-after_blood
B_0157850_ZJC_A_AGCACCTCAGATGTACCCGTGAGA	-0.26243842	-0.035378058	0	NMPR-after_blood
B_0157850_ZJC_A_AGCACCTCCAAGACTAGGAGAACA	1.4503763	1.4530267	0	NMPR-after_blood
B_0157850_ZJC_A_AGCACCTCCAATGGAAAGATCGCA	0.24680687	-1.1080267	0	NMPR-after_blood
B_0157850_ZJC_A_AGCACCTCCAGCGTTAACAGCAGA	-0.69269735	1.1249838	1.24973552330378	NMPR-after_blood
B_0157850_ZJC_A_AGCACCTCCCTAATCCATTGGCTC	-0.658033	0.05864517	0	NMPR-after_blood
B_0157850_ZJC_A_AGCACCTCCGAACTTACAGCGTTA	-0.9358546	0.7457846	0	NMPR-after_blood
B_0157850_ZJC_A_AGCACCTCCGGATTGCAAACATCG	-0.7949536	1.1808113	0	NMPR-after_blood
B_0157850_ZJC_A_AGCACCTCGAATCTGACCTAATCC	-0.7926008	1.0331101	0	NMPR-after_blood
B_0157850_ZJC_A_AGCACCTCGCCACATAAAGGACAC	-1.1600418	0.5254607	0	NMPR-after_blood
B_0157850_ZJC_A_AGCACCTCTATCAGCAGAATCTGA	-0.45892704	0.39709738	0	NMPR-after_blood
B_0157850_ZJC_A_AGCAGGAAAAGAGATCAACGTGAT	0.10454276	-1.1437823	0	NMPR-after_blood
B_0157850_ZJC_A_AGCAGGAAAAGAGATCGAGCTGAA	-1.2758255	-0.17839514	0.96325841727761	NMPR-after_blood
B_0157850_ZJC_A_AGCAGGAAACAAGCTACACCTTAC	-0.0757778	-0.64878327	0	NMPR-after_blood
B_0157850_ZJC_A_AGCAGGAAACACGACCGTGTTCTA	-0.4846483	0.71207976	0	NMPR-after_blood
B_0157850_ZJC_A_AGCAGGAAACAGCAGAAACTCACC	-0.7469126	0.057811785	0	NMPR-after_blood
B_0157850_ZJC_A_AGCAGGAAAGAGTCAAAGAGTCAA	-0.5952019	1.1111264	0	NMPR-after_blood
B_0157850_ZJC_A_AGCAGGAAAGCACCTCCTGTAGCC	-0.13378291	-1.0285155	0	NMPR-after_blood
B_0157850_ZJC_A_AGCAGGAAATAGCGACTGGTGGTA	-0.827025	0.38005495	0	NMPR-after_blood
B_0157850_ZJC_A_AGCAGGAAATCATTCCCTCAATGA	-0.11565921	0.5411025	0	NMPR-after_blood
B_0157850_ZJC_A_AGCAGGAACAAGGAGCGCTCGGTA	-0.9748939	1.2633849	0	NMPR-after_blood
B_0157850_ZJC_A_AGCAGGAACACTTCGACTGGCATA	-0.5188496	0.5289999	0	NMPR-after_blood
B_0157850_ZJC_A_AGCAGGAACCGTGAGAGACTAGTA	-1.0075498	0.3330438	0	NMPR-after_blood
B_0157850_ZJC_A_AGCAGGAACGAACTTAACACAGAA	0.60939986	0.017835176	0	NMPR-after_blood
B_0157850_ZJC_A_AGCAGGAACGCATACACCATCCTC	-0.16476868	-0.5763996	0	NMPR-after_blood
B_0157850_ZJC_A_AGCAGGAACGCTGATCAGCAGGAA	-0.9111022	0.8661783	0	NMPR-after_blood
B_0157850_ZJC_A_AGCAGGAAGACTAGTAATTGGCTC	0.4008062	0.027553039	0	NMPR-after_blood
B_0157850_ZJC_A_AGCAGGAAGCCACATACATACCAA	-0.7952354	1.2422522	1.13352683269962	NMPR-after_blood
B_0157850_ZJC_A_AGCAGGAAGCCACATAGATAGACA	-0.8095452	1.412155	0	NMPR-after_blood
B_0157850_ZJC_A_AGCAGGAAGCTAACGAAGATGTAC	-0.49687096	0.8830194	0	NMPR-after_blood
B_0157850_ZJC_A_AGCAGGAAGTCGTAGACAAGACTA	0.5550261	0.24493662	0	NMPR-after_blood
B_0157850_ZJC_A_AGCCATGCAAACATCGCGCATACA	-1.2550961	0.0013463811	0	NMPR-after_blood
B_0157850_ZJC_A_AGCCATGCAACCGAGACGAACTTA	1.5622531	0.9266128	0	NMPR-after_blood
B_0157850_ZJC_A_AGCCATGCACACAGAAGAGCTGAA	0.34587732	0.48683357	0	NMPR-after_blood
B_0157850_ZJC_A_AGCCATGCACCACTGTTATCAGCA	1.5269171	1.6500225	0	NMPR-after_blood
B_0157850_ZJC_A_AGCCATGCAGGCTAACAGCCATGC	0.83074737	-0.014248531	0	NMPR-after_blood
B_0157850_ZJC_A_AGCCATGCAGGCTAACTGGCTTCA	-1.3494977	-0.31174153	0	NMPR-after_blood
B_0157850_ZJC_A_AGCCATGCAGTCACTACAATGGAA	-0.3748521	0.608067	0	NMPR-after_blood
B_0157850_ZJC_A_AGCCATGCAGTGGTCACAGCGTTA	0.8309532	-1.0628022	0	NMPR-after_blood
B_0157850_ZJC_A_AGCCATGCATCATTCCGATAGACA	-0.24614099	0.8518771	0	NMPR-after_blood
B_0157850_ZJC_A_AGCCATGCATCCTGTAATAGCGAC	-0.38578793	0.3509223	0	NMPR-after_blood
B_0157850_ZJC_A_AGCCATGCCAATGGAAACGTATCA	-0.14303304	0.84509087	0	NMPR-after_blood
B_0157850_ZJC_A_AGCCATGCCATACCAATTCACGCA	-1.3844634	0.703908	0	NMPR-after_blood
B_0157850_ZJC_A_AGCCATGCCCTAATCCGTGTTCTA	1.4426401	0.60949427	0	NMPR-after_blood
B_0157850_ZJC_A_AGCCATGCCCTCCTGAACCACTGT	1.5291103	0.8937871	0	NMPR-after_blood
B_0157850_ZJC_A_AGCCATGCCCTCTATCGTCTGTCA	1.0154841	0.28996032	0	NMPR-after_blood
B_0157850_ZJC_A_AGCCATGCCGAACTTAAAACATCG	-0.90807223	0.6697502	1.09343917725102	NMPR-after_blood
B_0157850_ZJC_A_AGCCATGCCGGATTGCCCTCCTGA	0.70598954	-0.521081	0	NMPR-after_blood
B_0157850_ZJC_A_AGCCATGCGACAGTGCAATGTTGC	0.19041117	-0.37286663	0	NMPR-after_blood
B_0157850_ZJC_A_AGCCATGCGATGAATCAGCACCTC	1.0268149	-0.14654179	0	NMPR-after_blood
B_0157850_ZJC_A_AGCCATGCGTACGCAAGAGCTGAA	-1.6369746	0.22698459	0	NMPR-after_blood
B_0157850_ZJC_A_AGCCATGCGTCGTAGAAACGCTTA	-0.19044152	-0.7657607	0	NMPR-after_blood
B_0157850_ZJC_A_AGCCATGCGTCGTAGAAAGGACAC	-1.1764491	0.6341683	0	NMPR-after_blood
B_0157850_ZJC_A_AGCCATGCGTCGTAGACTGGCATA	-0.20274758	-0.5403275	0	NMPR-after_blood
B_0157850_ZJC_A_AGCCATGCGTCTGTCAACACGACC	-0.94487023	0.07092134	0	NMPR-after_blood
B_0157850_ZJC_A_AGCCATGCGTCTGTCAGTCGTAGA	-0.76938576	1.4852804	0	NMPR-after_blood
B_0157850_ZJC_A_AGCCATGCTAGGATGAAGTGGTCA	-0.029069182	-0.029126266	0	NMPR-after_blood
B_0157850_ZJC_A_AGCCATGCTTCACGCACTCAATGA	1.6169724	0.9253236	1.37965626104079	NMPR-after_blood
B_0157850_ZJC_A_AGGCTAACAACGCTTAACATTGGC	-0.867627	0.08951418	0	NMPR-after_blood
B_0157850_ZJC_A_AGGCTAACAACGTGATAACCGAGA	-0.28766033	0.37736788	0	NMPR-after_blood
B_0157850_ZJC_A_AGGCTAACAAGAGATCCACCTTAC	-0.33786902	0.79533243	0	NMPR-after_blood
B_0157850_ZJC_A_AGGCTAACAAGAGATCCATACCAA	0.7739713	-1.0735018	1.06797786518987	NMPR-after_blood
B_0157850_ZJC_A_AGGCTAACACACGACCTAGGATGA	-0.6939701	0.99643266	0	NMPR-after_blood
B_0157850_ZJC_A_AGGCTAACACGCTCGACACCTTAC	-0.96851027	1.5577763	1.1522919351259	NMPR-after_blood
B_0157850_ZJC_A_AGGCTAACAGAGTCAACAGATCTG	-0.6466629	1.6415396	0	NMPR-after_blood
B_0157850_ZJC_A_AGGCTAACAGTACAAGTGGCTTCA	1.3289782	0.42349428	0.97124382357	NMPR-after_blood
B_0157850_ZJC_A_AGGCTAACAGTCACTACAACCACA	-1.4707185	0.56986755	0	NMPR-after_blood
B_0157850_ZJC_A_AGGCTAACAGTGGTCATAGGATGA	0.3942343	-0.8465202	0	NMPR-after_blood
B_0157850_ZJC_A_AGGCTAACATGCCTAATCTTCACA	-0.5911646	1.1133887	0	NMPR-after_blood
B_0157850_ZJC_A_AGGCTAACATTGAGGAATCATTCC	0.6174164	0.38318893	0	NMPR-after_blood
B_0157850_ZJC_A_AGGCTAACATTGGCTCTGGCTTCA	-1.1611558	1.3748188	0	NMPR-after_blood
B_0157850_ZJC_A_AGGCTAACCAATGGAAGATAGACA	1.5141187	0.8900211	0	NMPR-after_blood
B_0157850_ZJC_A_AGGCTAACCCAGTTCAATCCTGTA	-0.92368025	-0.063945316	0	NMPR-after_blood
B_0157850_ZJC_A_AGGCTAACCCAGTTCACATACCAA	-0.8160063	0.2247161	0	NMPR-after_blood
B_0157850_ZJC_A_AGGCTAACCCGACAACAACTCACC	-0.7190972	1.05857	0	NMPR-after_blood
B_0157850_ZJC_A_AGGCTAACCCTCTATCCAAGGAGC	-1.211692	-0.33697706	0	NMPR-after_blood
B_0157850_ZJC_A_AGGCTAACCGCTGATCCCATCCTC	-0.3304941	0.79960346	0	NMPR-after_blood
B_0157850_ZJC_A_AGGCTAACCTGTAGCCCCAGTTCA	-0.1661203	0.80898887	0	NMPR-after_blood
B_0157850_ZJC_A_AGGCTAACGATAGACAACACAGAA	0.22963066	0.56497943	0	NMPR-after_blood
B_0157850_ZJC_A_AGGCTAACGATAGACAAGCCATGC	-0.41659728	1.3031838	0	NMPR-after_blood
B_0157850_ZJC_A_AGGCTAACGATGAATCGATAGACA	-1.2058591	0.94153523	0	NMPR-after_blood
B_0157850_ZJC_A_AGGCTAACGCGAGTAACCGAAGTA	1.6089507	1.659183	0	NMPR-after_blood
B_0157850_ZJC_A_AGGCTAACGCTCGGTAGCTAACGA	-0.32762614	1.1333741	0	NMPR-after_blood
B_0157850_ZJC_A_AGGCTAACGGAGAACAAGCAGGAA	-0.6287612	0.8073044	0	NMPR-after_blood
B_0157850_ZJC_A_AGGCTAACGTGTTCTACATACCAA	-1.3474644	0.71436596	0	NMPR-after_blood
B_0157850_ZJC_A_AGGCTAACTAGGATGAACCTCCAA	-1.199563	0.1881184	0.940221811004021	NMPR-after_blood
B_0157850_ZJC_A_AGGCTAACTATCAGCACGACTGGA	-0.9228453	0.57344204	0	NMPR-after_blood
B_0157850_ZJC_A_AGTACAAGAACGCTTACAAGGAGC	-0.6376172	0.09645113	0	NMPR-after_blood
B_0157850_ZJC_A_AGTACAAGAATGTTGCTGGTGGTA	-0.27011183	-0.91961676	0	NMPR-after_blood
B_0157850_ZJC_A_AGTACAAGACAGATTCGAACAGGC	-0.6614225	1.0684503	0	NMPR-after_blood
B_0157850_ZJC_A_AGTACAAGACCTCCAAGCTCGGTA	-0.83200675	0.9915775	0	NMPR-after_blood
B_0157850_ZJC_A_AGTACAAGACGTATCATTCACGCA	1.5967525	1.0141662	0.773719756183031	NMPR-after_blood
B_0157850_ZJC_A_AGTACAAGAGATGTACTCCGTCTA	-0.3316351	0.20266283	0	NMPR-after_blood
B_0157850_ZJC_A_AGTACAAGAGCACCTCCGACACAC	-0.11502569	0.91926396	0	NMPR-after_blood
B_0157850_ZJC_A_AGTACAAGAGTACAAGACACAGAA	-1.3333532	-0.47186384	0	NMPR-after_blood
B_0157850_ZJC_A_AGTACAAGATAGCGACACACGACC	-1.1009096	0.22557019	0	NMPR-after_blood
B_0157850_ZJC_A_AGTACAAGATCCTGTAAACTCACC	-0.65183574	0.12379585	0	NMPR-after_blood
B_0157850_ZJC_A_AGTACAAGATGCCTAAGCGAGTAA	-0.9335832	1.5525553	0	NMPR-after_blood
B_0157850_ZJC_A_AGTACAAGATTGGCTCGAGTTAGC	1.5287275	1.5527605	0	NMPR-after_blood
B_0157850_ZJC_A_AGTACAAGCAAGACTACTAAGGTC	-0.013535038	-0.79368526	0	NMPR-after_blood
B_0157850_ZJC_A_AGTACAAGCACTTCGAGTACGCAA	-0.9635221	0.33956388	0	NMPR-after_blood
B_0157850_ZJC_A_AGTACAAGCAGCGTTACCTCCTGA	-0.55498993	0.78012305	0	NMPR-after_blood
B_0157850_ZJC_A_AGTACAAGCCAGTTCACTGGCATA	-0.5143215	1.0599092	0	NMPR-after_blood
B_0157850_ZJC_A_AGTACAAGCCGAAGTACTCAATGA	-0.61049855	1.057232	0	NMPR-after_blood
B_0157850_ZJC_A_AGTACAAGCCGACAACAGCACCTC	-0.22267978	-1.6121686	0	NMPR-after_blood
B_0157850_ZJC_A_AGTACAAGCGCTGATCAGATGTAC	-0.72680616	1.2819686	0	NMPR-after_blood
B_0157850_ZJC_A_AGTACAAGCGCTGATCATGCCTAA	1.7110634	1.1459703	0	NMPR-after_blood
B_0157850_ZJC_A_AGTACAAGCGGATTGCCTCAATGA	-0.08333781	-0.5783649	0	NMPR-after_blood
B_0157850_ZJC_A_AGTACAAGCTAAGGTCCGGATTGC	-0.86252564	0.5067554	0	NMPR-after_blood
B_0157850_ZJC_A_AGTACAAGCTGGCATAGTCGTAGA	-0.47020537	0.7598472	0	NMPR-after_blood
B_0157850_ZJC_A_AGTACAAGCTGTAGCCCAAGACTA	-0.5839749	0.7938099	1.0627426507291	NMPR-after_blood
B_0157850_ZJC_A_AGTACAAGGAACAGGCCACCTTAC	1.6097026	1.5389851	0	NMPR-after_blood
B_0157850_ZJC_A_AGTACAAGGCTAACGACCGTGAGA	0.2700001	0.06230084	0	NMPR-after_blood
B_0157850_ZJC_A_AGTACAAGGTACGCAAAAACATCG	0.9959946	0.17492694	0	NMPR-after_blood
B_0157850_ZJC_A_AGTACAAGGTACGCAAGCCACATA	-0.28109476	1.066326	0	NMPR-after_blood
B_0157850_ZJC_A_AGTACAAGTCTTCACAACGTATCA	-0.41422287	0.9618568	0	NMPR-after_blood
B_0157850_ZJC_A_AGTACAAGTGGCTTCACGACACAC	-1.0392622	-0.25719115	0	NMPR-after_blood
B_0157850_ZJC_A_AGTCACTAAACAACCAGATAGACA	-0.9187314	1.2771646	1.51815382941634	NMPR-after_blood
B_0157850_ZJC_A_AGTCACTAAACAACCATATCAGCA	0.2130712	-0.07841771	0	NMPR-after_blood
B_0157850_ZJC_A_AGTCACTAAACGTGATCCTAATCC	-1.3355365	0.5360734	0	NMPR-after_blood
B_0157850_ZJC_A_AGTCACTAAAGGACACAAGGACAC	-0.8404649	1.3169892	0	NMPR-after_blood
B_0157850_ZJC_A_AGTCACTAACAGCAGACAACCACA	0.0074379314	-1.1653697	0	NMPR-after_blood
B_0157850_ZJC_A_AGTCACTAACCACTGTCATCAAGT	1.4478403	0.5881046	1.61511533321692	NMPR-after_blood
B_0157850_ZJC_A_AGTCACTAAGAGTCAACAAGGAGC	0.42064717	0.4168002	0	NMPR-after_blood
B_0157850_ZJC_A_AGTCACTAAGCAGGAAAACCGAGA	-0.9736564	0.012231661	0	NMPR-after_blood
B_0157850_ZJC_A_AGTCACTAAGCAGGAAGTACGCAA	-0.21456304	-1.5953596	0	NMPR-after_blood
B_0157850_ZJC_A_AGTCACTAAGTCACTAGTACGCAA	-0.17706606	0.8663098	0	NMPR-after_blood
B_0157850_ZJC_A_AGTCACTAATCCTGTAAAGGTACA	1.1108723	0.5678881	0.751864368417977	NMPR-after_blood
B_0157850_ZJC_A_AGTCACTACAACCACAGTCTGTCA	-1.0497258	0.06874262	0	NMPR-after_blood
B_0157850_ZJC_A_AGTCACTACAAGGAGCATTGGCTC	1.6048623	1.4889709	0	NMPR-after_blood
B_0157850_ZJC_A_AGTCACTACAATGGAAAAACATCG	-0.8607143	-0.3554364	0	NMPR-after_blood
B_0157850_ZJC_A_AGTCACTACATACCAAAGGCTAAC	-0.610654	0.4471422	0	NMPR-after_blood
B_0157850_ZJC_A_AGTCACTACATCAAGTGAGTTAGC	-0.6341573	-0.036929615	0	NMPR-after_blood
B_0157850_ZJC_A_AGTCACTACCGACAACCTCAATGA	-0.8213655	-0.06205471	0	NMPR-after_blood
B_0157850_ZJC_A_AGTCACTACCGACAACGACAGTGC	-0.58741635	0.4872992	0	NMPR-after_blood
B_0157850_ZJC_A_AGTCACTACCGTGAGACCTCTATC	-1.7649218	-0.15258539	0	NMPR-after_blood
B_0157850_ZJC_A_AGTCACTACGACACACGACTAGTA	-0.13415833	0.8134588	0	NMPR-after_blood
B_0157850_ZJC_A_AGTCACTACGCTGATCATAGCGAC	0.632642	-0.16478723	0	NMPR-after_blood
B_0157850_ZJC_A_AGTCACTACTCAATGAATCATTCC	1.2453974	0.58229345	0	NMPR-after_blood
B_0157850_ZJC_A_AGTCACTACTGTAGCCACGTATCA	0.017612211	0.2550422	0	NMPR-after_blood
B_0157850_ZJC_A_AGTCACTAGAGCTGAAACGCTCGA	-0.63184756	0.94684094	0	NMPR-after_blood
B_0157850_ZJC_A_AGTCACTAGCCACATAAGTCACTA	-1.1405802	-0.8562474	0	NMPR-after_blood
B_0157850_ZJC_A_AGTCACTAGCGAGTAAACGCTCGA	-0.5218795	0.64947563	0	NMPR-after_blood
B_0157850_ZJC_A_AGTCACTATAGGATGACAAGGAGC	1.5579426	1.5212772	0	NMPR-after_blood
B_0157850_ZJC_A_AGTCACTATCCGTCTAGAGCTGAA	0.3011847	-0.9370819	0	NMPR-after_blood
B_0157850_ZJC_A_AGTCACTATCTTCACAAAGGACAC	-1.1050993	-0.78767765	0	NMPR-after_blood
B_0157850_ZJC_A_AGTCACTATGAAGAGAGAGCTGAA	0.27225092	-0.37458304	0	NMPR-after_blood
B_0157850_ZJC_A_AGTCACTATGGCTTCACCGACAAC	-0.5751898	0.7392114	0	NMPR-after_blood
B_0157850_ZJC_A_AGTGGTCAAACTCACCAAACATCG	0.6251884	-0.16029546	0	NMPR-after_blood
B_0157850_ZJC_A_AGTGGTCAAATCCGTCCTGGCATA	1.3847623	0.4273606	0	NMPR-after_blood
B_0157850_ZJC_A_AGTGGTCAACAAGCTACCAGTTCA	-0.3802024	0.8902732	0	NMPR-after_blood
B_0157850_ZJC_A_AGTGGTCAACACAGAATGGTGGTA	-1.3838909	0.14561446	0	NMPR-after_blood
B_0157850_ZJC_A_AGTGGTCAACAGATTCAAACATCG	-0.5454506	0.056885477	0	NMPR-after_blood
B_0157850_ZJC_A_AGTGGTCAACAGCAGAACCTCCAA	-1.168912	-0.37817702	0	NMPR-after_blood
B_0157850_ZJC_A_AGTGGTCAACGCTCGACGACACAC	-1.101993	0.78318936	0	NMPR-after_blood
B_0157850_ZJC_A_AGTGGTCAACTATGCAATTGAGGA	-0.37955734	-0.59934133	0	NMPR-after_blood
B_0157850_ZJC_A_AGTGGTCAAGATGTACAGATCGCA	-0.779651	0.39810666	0	NMPR-after_blood
B_0157850_ZJC_A_AGTGGTCAAGCAGGAAATAGCGAC	-1.1346275	0.8160332	0	NMPR-after_blood
B_0157850_ZJC_A_AGTGGTCAAGCCATGCGAGTTAGC	-0.6019146	0.4461555	0	NMPR-after_blood
B_0157850_ZJC_A_AGTGGTCAAGTCACTAACAGCAGA	0.2084081	-0.67720956	0	NMPR-after_blood
B_0157850_ZJC_A_AGTGGTCAAGTGGTCAGATAGACA	1.560513	1.1457063	0	NMPR-after_blood
B_0157850_ZJC_A_AGTGGTCAATGCCTAACAATGGAA	0.2921971	-1.1051835	0	NMPR-after_blood
B_0157850_ZJC_A_AGTGGTCACAACCACAACGTATCA	-0.301158	1.0190389	0	NMPR-after_blood
B_0157850_ZJC_A_AGTGGTCACAAGGAGCACAGCAGA	-0.3050047	0.428754	1.98315971203179	NMPR-after_blood
B_0157850_ZJC_A_AGTGGTCACCAGTTCATTCACGCA	-0.30691212	0.8828887	0	NMPR-after_blood
B_0157850_ZJC_A_AGTGGTCACGAACTTAGAGCTGAA	-0.92969054	1.2801005	1.29062179682166	NMPR-after_blood
B_0157850_ZJC_A_AGTGGTCACGACACACCGCTGATC	-1.5811667	0.06367441	0	NMPR-after_blood
B_0157850_ZJC_A_AGTGGTCACTCAATGACCAGTTCA	0.70362246	-0.7571665	0	NMPR-after_blood
B_0157850_ZJC_A_AGTGGTCAGAATCTGAGAGTTAGC	1.6124688	1.5151664	0	NMPR-after_blood
B_0157850_ZJC_A_AGTGGTCAGCTCGGTAACAGATTC	-0.76114476	0.366232	0	NMPR-after_blood
B_0157850_ZJC_A_AGTGGTCAGGAGAACATAGGATGA	1.5262631	0.8871655	1.45038897865379	NMPR-after_blood
B_0157850_ZJC_A_AGTGGTCAGGTGCGAAAGATGTAC	0.78438544	0.018889189	0	NMPR-after_blood
B_0157850_ZJC_A_AGTGGTCAGGTGCGAAATTGGCTC	-0.020991594	0.809362	1.59503494118042	NMPR-after_blood
B_0157850_ZJC_A_AGTGGTCAGTGTTCTAGAGTTAGC	-0.35325083	1.0060871	0	NMPR-after_blood
B_0157850_ZJC_A_AGTGGTCATTCACGCAACAAGCTA	-1.523282	0.107808605	0.989239731520323	NMPR-after_blood
B_0157850_ZJC_A_ATAGCGACAACGTGATGAATCTGA	-0.070187435	0.41797134	0	NMPR-after_blood
B_0157850_ZJC_A_ATAGCGACAAGACGGAACTATGCA	0.51651907	0.16642514	0	NMPR-after_blood
B_0157850_ZJC_A_ATAGCGACAAGAGATCAATCCGTC	-0.32136098	0.14229716	0	NMPR-after_blood
B_0157850_ZJC_A_ATAGCGACAAGAGATCCACTTCGA	-1.4812733	0.6958495	0	NMPR-after_blood
B_0157850_ZJC_A_ATAGCGACAAGGTACACCTCCTGA	-1.228769	0.7901355	0	NMPR-after_blood
B_0157850_ZJC_A_ATAGCGACAATCCGTCAACTCACC	0.47855467	0.23280114	0	NMPR-after_blood
B_0157850_ZJC_A_ATAGCGACACAAGCTAACTATGCA	-1.4426817	0.26039428	0	NMPR-after_blood
B_0157850_ZJC_A_ATAGCGACACGTATCACATCAAGT	-0.2641259	1.0350993	0	NMPR-after_blood
B_0157850_ZJC_A_ATAGCGACAGATGTACATTGGCTC	0.66604763	-0.16603425	0	NMPR-after_blood
B_0157850_ZJC_A_ATAGCGACATCATTCCAATCCGTC	-0.30086753	1.0663462	0	NMPR-after_blood
B_0157850_ZJC_A_ATAGCGACCAAGACTATCTTCACA	-0.8301997	1.5531479	0	NMPR-after_blood
B_0157850_ZJC_A_ATAGCGACCACCTTACAACAACCA	-0.5146429	1.5003797	0	NMPR-after_blood
B_0157850_ZJC_A_ATAGCGACCACCTTACCAGCGTTA	-0.95074886	-0.31782672	0	NMPR-after_blood
B_0157850_ZJC_A_ATAGCGACCACTTCGAAGCACCTC	-0.32673112	-0.6489269	0	NMPR-after_blood
B_0157850_ZJC_A_ATAGCGACCAGCGTTAGACTAGTA	-0.47896248	-0.4159167	0	NMPR-after_blood
B_0157850_ZJC_A_ATAGCGACCATCAAGTCTGAGCCA	-0.63189244	0.01858808	0	NMPR-after_blood
B_0157850_ZJC_A_ATAGCGACCCAGTTCAAGTCACTA	0.55387306	-0.11606558	0	NMPR-after_blood
B_0157850_ZJC_A_ATAGCGACCCGAAGTAGCTAACGA	1.037421	0.026899423	0	NMPR-after_blood
B_0157850_ZJC_A_ATAGCGACCCGACAACCCTCCTGA	0.08771672	0.95484483	0	NMPR-after_blood
B_0157850_ZJC_A_ATAGCGACCCTAATCCGCCAAGAC	1.057733	0.15206543	0	NMPR-after_blood
B_0157850_ZJC_A_ATAGCGACCGAACTTAACGCTCGA	1.5020466	1.5679879	0	NMPR-after_blood
B_0157850_ZJC_A_ATAGCGACGACTAGTAGATAGACA	-1.1002606	0.96045	0	NMPR-after_blood
B_0157850_ZJC_A_ATAGCGACGCGAGTAACGGATTGC	-0.38458183	1.0464275	0	NMPR-after_blood
B_0157850_ZJC_A_ATAGCGACGCTCGGTAGATAGACA	-0.48596087	0.7475803	0	NMPR-after_blood
B_0157850_ZJC_A_ATAGCGACGGTGCGAACCGTGAGA	-0.5747386	0.5550369	0	NMPR-after_blood
B_0157850_ZJC_A_ATAGCGACGTCGTAGATGGTGGTA	0.47513652	0.26121718	0	NMPR-after_blood
B_0157850_ZJC_A_ATAGCGACTCCGTCTACTGTAGCC	-0.93148094	0.06871387	0	NMPR-after_blood
B_0157850_ZJC_A_ATAGCGACTCTTCACACGCATACA	0.49346185	0.06736535	0	NMPR-after_blood
B_0157850_ZJC_A_ATCATTCCAAACATCGACGTATCA	-0.6625812	1.1773437	0	NMPR-after_blood
B_0157850_ZJC_A_ATCATTCCAAGACGGACCGTGAGA	1.5781056	0.94987255	0	NMPR-after_blood
B_0157850_ZJC_A_ATCATTCCAAGAGATCGGTGCGAA	-0.27971184	-0.1824398	0	NMPR-after_blood
B_0157850_ZJC_A_ATCATTCCAAGGACACCGGATTGC	0.8494742	0.11656439	2.28069596900113	NMPR-after_blood
B_0157850_ZJC_A_ATCATTCCAATCCGTCTGAAGAGA	1.5288284	0.91715884	0	NMPR-after_blood
B_0157850_ZJC_A_ATCATTCCACGCTCGAAATCCGTC	-0.107712	0.95025975	0	NMPR-after_blood
B_0157850_ZJC_A_ATCATTCCAGCAGGAACCTAATCC	-0.19298337	0.98345906	0	NMPR-after_blood
B_0157850_ZJC_A_ATCATTCCAGTGGTCACGACTGGA	-0.64135855	1.2976326	0	NMPR-after_blood
B_0157850_ZJC_A_ATCATTCCATAGCGACAAGGTACA	-0.56562847	1.4595369	0	NMPR-after_blood
B_0157850_ZJC_A_ATCATTCCATTGAGGAAAGAGATC	-0.9702288	0.04980399	0	NMPR-after_blood
B_0157850_ZJC_A_ATCATTCCATTGAGGACGACACAC	-0.6442697	-0.8375669	0	NMPR-after_blood
B_0157850_ZJC_A_ATCATTCCATTGAGGAGATAGACA	0.49693102	-0.2292754	0	NMPR-after_blood
B_0157850_ZJC_A_ATCATTCCCAACCACAACAGCAGA	-0.83526814	0.6178147	0	NMPR-after_blood
B_0157850_ZJC_A_ATCATTCCCAAGACTAAAACATCG	-0.42114484	1.0957375	0	NMPR-after_blood
B_0157850_ZJC_A_ATCATTCCCAAGACTACCTAATCC	-0.551211	0.4579151	0	NMPR-after_blood
B_0157850_ZJC_A_ATCATTCCCAAGGAGCAACGTGAT	-0.5790702	0.7493035	0	NMPR-after_blood
B_0157850_ZJC_A_ATCATTCCCAGATCTGCTGAGCCA	-0.70084614	1.4514544	0	NMPR-after_blood
B_0157850_ZJC_A_ATCATTCCCAGATCTGTGGAACAA	-1.0077833	-0.40489143	0	NMPR-after_blood
B_0157850_ZJC_A_ATCATTCCCCAGTTCACTGGCATA	1.4694905	1.6089199	0	NMPR-after_blood
B_0157850_ZJC_A_ATCATTCCCCGTGAGACGCTGATC	-0.16893357	0.7087736	0	NMPR-after_blood
B_0157850_ZJC_A_ATCATTCCCCTAATCCACATTGGC	-1.0310609	0.5302628	0	NMPR-after_blood
B_0157850_ZJC_A_ATCATTCCCGAACTTACTCAATGA	-0.4201708	0.74829483	0	NMPR-after_blood
B_0157850_ZJC_A_ATCATTCCCGACACACGGAGAACA	-0.62786204	0.018587451	0	NMPR-after_blood
B_0157850_ZJC_A_ATCATTCCCGACTGGAAGAGTCAA	-0.48426393	0.23244402	0	NMPR-after_blood
B_0157850_ZJC_A_ATCATTCCCGGATTGCCGAACTTA	-0.41946578	1.0604359	0	NMPR-after_blood
B_0157850_ZJC_A_ATCATTCCCTGAGCCAAGTCACTA	1.7477239	1.160193	0	NMPR-after_blood
B_0157850_ZJC_A_ATCATTCCCTGTAGCCTGAAGAGA	-1.3246139	0.21358922	0	NMPR-after_blood
B_0157850_ZJC_A_ATCATTCCGAATCTGAAACTCACC	-0.89237577	1.661308	0	NMPR-after_blood
B_0157850_ZJC_A_ATCATTCCGATAGACACGCTGATC	-1.1211233	0.5251104	0	NMPR-after_blood
B_0157850_ZJC_A_ATCATTCCGCCAAGACAACGCTTA	-0.7859983	2.030916	0	NMPR-after_blood
B_0157850_ZJC_A_ATCATTCCGCCAAGACTGGAACAA	1.6252937	1.5145483	0	NMPR-after_blood
B_0157850_ZJC_A_ATCATTCCGCCACATAAGTACAAG	-0.37829766	0.900689	0	NMPR-after_blood
B_0157850_ZJC_A_ATCATTCCGGTGCGAATCCGTCTA	-0.97477776	0.017702712	0	NMPR-after_blood
B_0157850_ZJC_A_ATCATTCCGTCTGTCAACGTATCA	1.1628635	-1.0381558	2.02394792501061	NMPR-after_blood
B_0157850_ZJC_A_ATCATTCCGTGTTCTACCAGTTCA	-1.229079	0.5881849	0	NMPR-after_blood
B_0157850_ZJC_A_ATCATTCCTCCGTCTAAGTCACTA	-0.7035929	-0.6562864	0	NMPR-after_blood
B_0157850_ZJC_A_ATCATTCCTCTTCACAAGCCATGC	1.2264043	0.5361718	1.40406668694925	NMPR-after_blood
B_0157850_ZJC_A_ATCATTCCTCTTCACATAGGATGA	-1.1425003	-0.4016857	0	NMPR-after_blood
B_0157850_ZJC_A_ATCATTCCTGAAGAGATCCGTCTA	-0.7429577	1.1629052	0	NMPR-after_blood
B_0157850_ZJC_A_ATCCTGTAAACAACCAAAACATCG	1.5730424	0.8234633	0	NMPR-after_blood
B_0157850_ZJC_A_ATCCTGTAAACGTGATCGAACTTA	-0.2433402	0.5886594	0	NMPR-after_blood
B_0157850_ZJC_A_ATCCTGTAAAGGACACACAGATTC	-0.88361704	0.7658454	0	NMPR-after_blood
B_0157850_ZJC_A_ATCCTGTAAATCCGTCACAAGCTA	-1.0005744	0.6896	0	NMPR-after_blood
B_0157850_ZJC_A_ATCCTGTAACAAGCTAACGCTCGA	-0.34001222	1.1165445	0	NMPR-after_blood
B_0157850_ZJC_A_ATCCTGTAACACGACCACGCTCGA	-0.7923563	1.6051342	0	NMPR-after_blood
B_0157850_ZJC_A_ATCCTGTAACCACTGTAGTCACTA	-0.21513355	-1.2187382	0	NMPR-after_blood
B_0157850_ZJC_A_ATCCTGTAACGCTCGAATAGCGAC	-0.8578733	1.2856528	0	NMPR-after_blood
B_0157850_ZJC_A_ATCCTGTAAGTGGTCAACGCTCGA	-1.2797533	-0.4679989	0	NMPR-after_blood
B_0157850_ZJC_A_ATCCTGTAAGTGGTCAGTGTTCTA	-0.27297217	0.24667858	0	NMPR-after_blood
B_0157850_ZJC_A_ATCCTGTAATAGCGACATTGAGGA	-0.6215287	1.6799277	0	NMPR-after_blood
B_0157850_ZJC_A_ATCCTGTACAAGGAGCAGGCTAAC	-0.36034754	0.024827821	0	NMPR-after_blood
B_0157850_ZJC_A_ATCCTGTACAGCGTTAACCTCCAA	-0.13760693	0.7902901	0	NMPR-after_blood
B_0157850_ZJC_A_ATCCTGTACCAGTTCAATAGCGAC	-0.0336312	0.81751454	0	NMPR-after_blood
B_0157850_ZJC_A_ATCCTGTACCGTGAGAACACGACC	-0.5608296	0.8313122	0	NMPR-after_blood
B_0157850_ZJC_A_ATCCTGTACGACTGGACCGACAAC	-0.47677892	0.20659694	0	NMPR-after_blood
B_0157850_ZJC_A_ATCCTGTACGCTGATCACGTATCA	-0.35902867	0.4562697	0	NMPR-after_blood
B_0157850_ZJC_A_ATCCTGTACTAAGGTCCTGAGCCA	-1.0567862	-0.2505724	0	NMPR-after_blood
B_0157850_ZJC_A_ATCCTGTACTGAGCCAGCGAGTAA	-1.3321368	1.181285	0	NMPR-after_blood
B_0157850_ZJC_A_ATCCTGTACTGTAGCCAAACATCG	-0.023408448	0.818786	0	NMPR-after_blood
B_0157850_ZJC_A_ATCCTGTAGACAGTGCACGCTCGA	-0.3431056	0.72597903	0	NMPR-after_blood
B_0157850_ZJC_A_ATCCTGTAGAGCTGAACTGAGCCA	-0.57160485	-0.011385806	0.878736656701882	NMPR-after_blood
B_0157850_ZJC_A_ATCCTGTAGCCAAGACACAAGCTA	-0.51413155	1.3719753	0	NMPR-after_blood
B_0157850_ZJC_A_ATCCTGTAGGAGAACAGGAGAACA	0.6658308	-1.1664915	0	NMPR-after_blood
B_0157850_ZJC_A_ATCCTGTAGTCTGTCAACGCTCGA	-0.29174	0.36250913	1.13783028387985	NMPR-after_blood
B_0157850_ZJC_A_ATCCTGTATGAAGAGACCTCCTGA	0.5348145	0.2623902	0	NMPR-after_blood
B_0157850_ZJC_A_ATGCCTAAAAGGACACAGTCACTA	0.852599	0.38676858	0	NMPR-after_blood
B_0157850_ZJC_A_ATGCCTAAAAGGACACCAAGGAGC	1.525016	0.9695926	0.918335599369646	NMPR-after_blood
B_0157850_ZJC_A_ATGCCTAAAAGGACACCCGAAGTA	1.4989461	1.6486586	0	NMPR-after_blood
B_0157850_ZJC_A_ATGCCTAAAAGGACACCTGTAGCC	-1.5106527	0.28917798	0	NMPR-after_blood
B_0157850_ZJC_A_ATGCCTAAAGATCGCAATCATTCC	-0.24961951	0.094792366	0	NMPR-after_blood
B_0157850_ZJC_A_ATGCCTAAAGATGTACGGAGAACA	-0.8390581	1.3462526	0	NMPR-after_blood
B_0157850_ZJC_A_ATGCCTAAATAGCGACCGACTGGA	-0.775791	0.53080744	0	NMPR-after_blood
B_0157850_ZJC_A_ATGCCTAAATCATTCCACGTATCA	1.6295707	0.9471357	0	NMPR-after_blood
B_0157850_ZJC_A_ATGCCTAAATCCTGTAAACGTGAT	-0.022188932	0.8554093	0	NMPR-after_blood
B_0157850_ZJC_A_ATGCCTAACAAGACTACACTTCGA	-0.42342302	1.0304736	0	NMPR-after_blood
B_0157850_ZJC_A_ATGCCTAACCGTGAGAGCCAAGAC	-1.7267966	0.025159977	0	NMPR-after_blood
B_0157850_ZJC_A_ATGCCTAACCTCTATCACATTGGC	-1.3846856	-0.42318138	0	NMPR-after_blood
B_0157850_ZJC_A_ATGCCTAACGACTGGACGACTGGA	-0.4614252	1.2753221	0	NMPR-after_blood
B_0157850_ZJC_A_ATGCCTAACGCATACAAACGCTTA	-1.3862686	0.4716695	0	NMPR-after_blood
B_0157850_ZJC_A_ATGCCTAAGATAGACAACAGCAGA	-1.6709316	0.09509428	0	NMPR-after_blood
B_0157850_ZJC_A_ATGCCTAAGATGAATCCAAGACTA	-0.6854441	1.2202953	1.06735167034271	NMPR-after_blood
B_0157850_ZJC_A_ATGCCTAAGCTAACGAGCTCGGTA	-0.85885996	-0.30070403	0	NMPR-after_blood
B_0157850_ZJC_A_ATGCCTAAGGTGCGAACGACACAC	0.5975327	-0.24427336	0	NMPR-after_blood
B_0157850_ZJC_A_ATGCCTAATAGGATGAAAGGTACA	-0.23247422	-1.6246688	0	NMPR-after_blood
B_0157850_ZJC_A_ATGCCTAATATCAGCAACAAGCTA	-0.89374286	1.21436	0	NMPR-after_blood
B_0157850_ZJC_A_ATGCCTAATGGAACAAGTACGCAA	1.5963004	1.3555064	0	NMPR-after_blood
B_0157850_ZJC_A_ATTGAGGAAAGAGATCTTCACGCA	0.15192723	-1.2577361	0	NMPR-after_blood
B_0157850_ZJC_A_ATTGAGGAAAGGACACCGCTGATC	-0.5005605	-0.41942224	0	NMPR-after_blood
B_0157850_ZJC_A_ATTGAGGAAATCCGTCCGAACTTA	-0.5584858	0.042977076	0	NMPR-after_blood
B_0157850_ZJC_A_ATTGAGGAAATGTTGCGTGTTCTA	-0.40093115	-0.7294218	1.04342065631738	NMPR-after_blood
B_0157850_ZJC_A_ATTGAGGAACGCTCGACAATGGAA	0.0831986	-0.90992343	0	NMPR-after_blood
B_0157850_ZJC_A_ATTGAGGAACTATGCAGACAGTGC	-0.73934346	1.4198458	0	NMPR-after_blood
B_0157850_ZJC_A_ATTGAGGAAGATGTACGCCACATA	-1.3909394	-0.18084429	0	NMPR-after_blood
B_0157850_ZJC_A_ATTGAGGAAGCACCTCGATAGACA	-0.28425142	0.37337598	0	NMPR-after_blood
B_0157850_ZJC_A_ATTGAGGAAGGCTAACCTGGCATA	-0.47102797	0.34443775	0	NMPR-after_blood
B_0157850_ZJC_A_ATTGAGGAAGTACAAGAGCCATGC	1.59405	1.0544887	0	NMPR-after_blood
B_0157850_ZJC_A_ATTGAGGACAAGGAGCGCCAAGAC	-1.0828006	0.8173679	0	NMPR-after_blood
B_0157850_ZJC_A_ATTGAGGACGCTGATCGATAGACA	-0.9260791	-0.08103334	0	NMPR-after_blood
B_0157850_ZJC_A_ATTGAGGACTGAGCCAAAGGTACA	-1.3410758	0.50771034	0	NMPR-after_blood
B_0157850_ZJC_A_ATTGAGGACTGTAGCCCCTCTATC	-1.684893	1.0266507	0	NMPR-after_blood
B_0157850_ZJC_A_ATTGAGGAGAATCTGACGGATTGC	-1.1620346	-0.47510365	0	NMPR-after_blood
B_0157850_ZJC_A_ATTGAGGAGAGCTGAAACACGACC	-0.3403882	1.0304625	0	NMPR-after_blood
B_0157850_ZJC_A_ATTGAGGAGATGAATCGCCACATA	-0.45917004	0.47804132	0	NMPR-after_blood
B_0157850_ZJC_A_ATTGAGGATGGCTTCAACACGACC	-0.09197757	0.9250801	0	NMPR-after_blood
B_0157850_ZJC_A_ATTGAGGATGGCTTCAGTCGTAGA	-0.4295214	1.1464843	1.21849288821875	NMPR-after_blood
B_0157850_ZJC_A_ATTGAGGATTCACGCAGCCACATA	-1.0053309	1.2419956	0	NMPR-after_blood
B_0157850_ZJC_A_ATTGGCTCAACAACCAAAACATCG	1.6075736	1.0599141	0	NMPR-after_blood
B_0157850_ZJC_A_ATTGGCTCAACGTGATAAGGTACA	-0.36431023	0.92073005	0	NMPR-after_blood
B_0157850_ZJC_A_ATTGGCTCAAGGACACTGAAGAGA	-0.23385073	0.24055399	0	NMPR-after_blood
B_0157850_ZJC_A_ATTGGCTCAAGGTACACACCTTAC	-0.26940954	-1.4239109	0	NMPR-after_blood
B_0157850_ZJC_A_ATTGGCTCAATCCGTCATCATTCC	0.34756637	-0.13842036	0	NMPR-after_blood
B_0157850_ZJC_A_ATTGGCTCACACAGAAGCCAAGAC	-1.2572734	0.1438565	0	NMPR-after_blood
B_0157850_ZJC_A_ATTGGCTCACACGACCCCGTGAGA	-1.1842067	0.74664456	0	NMPR-after_blood
B_0157850_ZJC_A_ATTGGCTCACCACTGTCCTCTATC	-0.5398083	1.4921775	0	NMPR-after_blood
B_0157850_ZJC_A_ATTGGCTCACGTATCAAAACATCG	-1.0499641	0.40411675	0	NMPR-after_blood
B_0157850_ZJC_A_ATTGGCTCACGTATCACAGCGTTA	-0.9091887	0.8660805	0	NMPR-after_blood
B_0157850_ZJC_A_ATTGGCTCAGATGTACTCCGTCTA	-1.7646711	-0.007851804	0	NMPR-after_blood
B_0157850_ZJC_A_ATTGGCTCAGCACCTCCCTCTATC	0.116954476	0.8317668	0	NMPR-after_blood
B_0157850_ZJC_A_ATTGGCTCATGCCTAAAGTCACTA	0.9113328	-0.8400027	0	NMPR-after_blood
B_0157850_ZJC_A_ATTGGCTCCACTTCGAGCCACATA	-0.67313397	0.7046319	0	NMPR-after_blood
B_0157850_ZJC_A_ATTGGCTCCCATCCTCCCGTGAGA	-1.6744229	-0.07341116	0	NMPR-after_blood
B_0157850_ZJC_A_ATTGGCTCCCTCCTGAAGCAGGAA	-0.19125967	0.658685	0	NMPR-after_blood
B_0157850_ZJC_A_ATTGGCTCCTAAGGTCCCGTGAGA	-1.5825742	-0.0656541	0	NMPR-after_blood
B_0157850_ZJC_A_ATTGGCTCGAATCTGAGAGCTGAA	-1.1887307	-0.3849329	0	NMPR-after_blood
B_0157850_ZJC_A_ATTGGCTCGATGAATCTGAAGAGA	-1.6717848	-0.033236798	0	NMPR-after_blood
B_0157850_ZJC_A_ATTGGCTCGCTAACGAGATGAATC	-1.2134203	0.52314323	0	NMPR-after_blood
B_0157850_ZJC_A_ATTGGCTCGCTCGGTACTGTAGCC	-0.55647963	0.4850032	0	NMPR-after_blood
B_0157850_ZJC_A_ATTGGCTCGGTGCGAACAGCGTTA	-0.94570893	1.7133901	0	NMPR-after_blood
B_0157850_ZJC_A_ATTGGCTCGTCGTAGATGGCTTCA	1.5225842	1.6261725	0	NMPR-after_blood
B_0157850_ZJC_A_ATTGGCTCTCTTCACAGGAGAACA	0.9698539	-1.2300265	0	NMPR-after_blood
B_0157850_ZJC_A_CAACCACAAAGAGATCCACCTTAC	0.030014094	0.31864035	0	NMPR-after_blood
B_0157850_ZJC_A_CAACCACAAAGGACACACTATGCA	-0.18293351	0.72062933	0	NMPR-after_blood
B_0157850_ZJC_A_CAACCACAACCACTGTGCCACATA	-0.48108837	0.5747574	0	NMPR-after_blood
B_0157850_ZJC_A_CAACCACAAGATGTACCATCAAGT	-0.6509135	1.4888493	1.98722305233304	NMPR-after_blood
B_0157850_ZJC_A_CAACCACAAGTCACTAATCATTCC	0.28429618	-0.14059776	0	NMPR-after_blood
B_0157850_ZJC_A_CAACCACACAATGGAAATAGCGAC	-0.9280557	0.60893846	0	NMPR-after_blood
B_0157850_ZJC_A_CAACCACACACTTCGAAGTGGTCA	-0.96956027	0.9246041	0	NMPR-after_blood
B_0157850_ZJC_A_CAACCACACAGCGTTAACCTCCAA	0.36323783	-0.17762315	0	NMPR-after_blood
B_0157850_ZJC_A_CAACCACACCAGTTCAAGTACAAG	1.4627745	0.96616656	0.809751469572749	NMPR-after_blood
B_0157850_ZJC_A_CAACCACACGGATTGCAACAACCA	-0.8180177	0.18774728	0	NMPR-after_blood
B_0157850_ZJC_A_CAACCACACTGAGCCAAATCCGTC	-0.93369144	-0.36653307	0	NMPR-after_blood
B_0157850_ZJC_A_CAACCACAGACAGTGCATCCTGTA	-1.0524057	1.4100999	0	NMPR-after_blood
B_0157850_ZJC_A_CAACCACAGTCGTAGAATGCCTAA	-0.64050484	0.09219003	0	NMPR-after_blood
B_0157850_ZJC_A_CAACCACAGTGTTCTAAAGGTACA	-1.4156022	0.011393779	0	NMPR-after_blood
B_0157850_ZJC_A_CAACCACAGTGTTCTACCTCCTGA	-0.61829865	1.5253983	0	NMPR-after_blood
B_0157850_ZJC_A_CAACCACATCTTCACACCAGTTCA	1.5348552	1.305912	0	NMPR-after_blood
B_0157850_ZJC_A_CAAGACTAAACTCACCCTCAATGA	0.09215387	1.0579726	0	NMPR-after_blood
B_0157850_ZJC_A_CAAGACTAAAGAGATCACCACTGT	-0.20025766	0.20814717	0	NMPR-after_blood
B_0157850_ZJC_A_CAAGACTAACACGACCTGGAACAA	-0.51296747	0.549847	0	NMPR-after_blood
B_0157850_ZJC_A_CAAGACTAACCACTGTAGAGTCAA	-0.9035734	0.00297052	0	NMPR-after_blood
B_0157850_ZJC_A_CAAGACTAACCACTGTCGACTGGA	1.3778275	0.6747704	0	NMPR-after_blood
B_0157850_ZJC_A_CAAGACTAACGCTCGAACAAGCTA	-0.29935533	0.19368966	0	NMPR-after_blood
B_0157850_ZJC_A_CAAGACTAACGTATCAACACAGAA	1.5641392	0.97447175	1.78512374481266	NMPR-after_blood
B_0157850_ZJC_A_CAAGACTAAGCACCTCATTGAGGA	1.5302306	1.3792013	0.999215054190209	NMPR-after_blood
B_0157850_ZJC_A_CAAGACTACCGAAGTAACACAGAA	-1.3047625	0.73326975	0	NMPR-after_blood
B_0157850_ZJC_A_CAAGACTACCGAAGTACACTTCGA	-0.19201003	0.6572261	0	NMPR-after_blood
B_0157850_ZJC_A_CAAGACTACCGAAGTACCGACAAC	-0.7560078	0.043199297	0	NMPR-after_blood
B_0157850_ZJC_A_CAAGACTACCGAAGTAGAGCTGAA	-1.6712734	-0.06468209	0.839601161384563	NMPR-after_blood
B_0157850_ZJC_A_CAAGACTACCTAATCCACAGATTC	-1.2050924	0.36846876	0	NMPR-after_blood
B_0157850_ZJC_A_CAAGACTACCTCCTGAGCTCGGTA	-0.5852013	0.4792662	0	NMPR-after_blood
B_0157850_ZJC_A_CAAGACTACTGGCATAGCTAACGA	1.7107431	1.5136758	0	NMPR-after_blood
B_0157850_ZJC_A_CAAGACTAGACTAGTAAACCGAGA	-0.6579706	1.393994	0	NMPR-after_blood
B_0157850_ZJC_A_CAAGACTAGATAGACAAGTGGTCA	-1.3466567	0.34700352	0	NMPR-after_blood
B_0157850_ZJC_A_CAAGACTAGATAGACATTCACGCA	1.0640675	0.5432248	0	NMPR-after_blood
B_0157850_ZJC_A_CAAGACTAGATGAATCAGCAGGAA	-1.7991575	-0.043800887	0	NMPR-after_blood
B_0157850_ZJC_A_CAAGACTAGCCACATACAAGACTA	-0.6982946	1.010055	1.17345373769439	NMPR-after_blood
B_0157850_ZJC_A_CAAGACTAGGTGCGAAACAAGCTA	1.3156947	0.6386776	1.70240388490744	NMPR-after_blood
B_0157850_ZJC_A_CAAGACTAGTCGTAGAGATGAATC	-0.051002894	-1.4657289	0	NMPR-after_blood
B_0157850_ZJC_A_CAAGACTAGTGTTCTACCTAATCC	0.53915113	-0.9260409	0	NMPR-after_blood
B_0157850_ZJC_A_CAAGACTATCCGTCTACCTCTATC	-1.555235	0.16394116	0	NMPR-after_blood
B_0157850_ZJC_A_CAAGACTATCTTCACACTGAGCCA	1.4252793	0.5553454	0	NMPR-after_blood
B_0157850_ZJC_A_CAAGACTATCTTCACACTGTAGCC	-0.6326321	0.09785769	0	NMPR-after_blood
B_0157850_ZJC_A_CAAGACTATCTTCACATCTTCACA	-0.63466775	-0.08338037	0	NMPR-after_blood
B_0157850_ZJC_A_CAAGGAGCAACGTGATAACTCACC	1.6144825	1.0482665	0	NMPR-after_blood
B_0157850_ZJC_A_CAAGGAGCAACGTGATCAGATCTG	-0.30080608	0.86503464	1.74851866290355	NMPR-after_blood
B_0157850_ZJC_A_CAAGGAGCAACTCACCACGTATCA	-1.2688464	-0.23372434	0	NMPR-after_blood
B_0157850_ZJC_A_CAAGGAGCAATCCGTCCCATCCTC	0.76866794	-1.1773803	0	NMPR-after_blood
B_0157850_ZJC_A_CAAGGAGCAATGTTGCCGAACTTA	-1.1282946	-0.04536703	0	NMPR-after_blood
B_0157850_ZJC_A_CAAGGAGCAATGTTGCGATGAATC	-0.25525573	0.699172	0	NMPR-after_blood
B_0157850_ZJC_A_CAAGGAGCACAAGCTAAGTGGTCA	-1.3671502	1.0049974	0	NMPR-after_blood
B_0157850_ZJC_A_CAAGGAGCACAGATTCACAGATTC	-0.37108314	0.91862494	0	NMPR-after_blood
B_0157850_ZJC_A_CAAGGAGCAGAGTCAAAAACATCG	-0.5220398	0.2500887	0	NMPR-after_blood
B_0157850_ZJC_A_CAAGGAGCAGATGTACGAATCTGA	0.32872772	-0.98735166	0	NMPR-after_blood
B_0157850_ZJC_A_CAAGGAGCATCCTGTAAGGCTAAC	-0.67038864	1.6697283	0	NMPR-after_blood
B_0157850_ZJC_A_CAAGGAGCATCCTGTAGAACAGGC	-0.88388026	1.8337312	0	NMPR-after_blood
B_0157850_ZJC_A_CAAGGAGCATCCTGTATAGGATGA	1.4963576	1.0694814	1.76598168249413	NMPR-after_blood
B_0157850_ZJC_A_CAAGGAGCATTGGCTCCTGGCATA	-0.95801663	0.05341245	0	NMPR-after_blood
B_0157850_ZJC_A_CAAGGAGCCAACCACAACAAGCTA	-0.88403636	1.162981	0	NMPR-after_blood
B_0157850_ZJC_A_CAAGGAGCCCTAATCCAACAACCA	-0.9286773	-0.28917938	0	NMPR-after_blood
B_0157850_ZJC_A_CAAGGAGCCCTCCTGACAGCGTTA	-0.5154893	1.070769	0	NMPR-after_blood
B_0157850_ZJC_A_CAAGGAGCCGACTGGAAAACATCG	-0.0026949437	0.4686401	0	NMPR-after_blood
B_0157850_ZJC_A_CAAGGAGCGACAGTGCGATGAATC	-0.19162174	0.42825764	0	NMPR-after_blood
B_0157850_ZJC_A_CAAGGAGCGACAGTGCTCCGTCTA	0.5459021	0.13320372	0	NMPR-after_blood
B_0157850_ZJC_A_CAAGGAGCGAGTTAGCGTGTTCTA	1.5795903	1.0237486	0	NMPR-after_blood
B_0157850_ZJC_A_CAAGGAGCGGAGAACAAAGGTACA	-0.92552274	1.172821	0	NMPR-after_blood
B_0157850_ZJC_A_CAAGGAGCGGAGAACAGATAGACA	-0.5957897	1.479906	0	NMPR-after_blood
B_0157850_ZJC_A_CAAGGAGCTATCAGCACCATCCTC	1.549934	1.1560493	0.756695392498665	NMPR-after_blood
B_0157850_ZJC_A_CAAGGAGCTCTTCACAACAAGCTA	-0.822389	-0.394403	0	NMPR-after_blood
B_0157850_ZJC_A_CAAGGAGCTGAAGAGAGTACGCAA	0.38898054	-0.19507109	0	NMPR-after_blood
B_0157850_ZJC_A_CAAGGAGCTTCACGCAACACGACC	-0.55868423	1.3232392	0	NMPR-after_blood
B_0157850_ZJC_A_CAATGGAAAAACATCGAAGACGGA	-0.21341652	0.5073993	0	NMPR-after_blood
B_0157850_ZJC_A_CAATGGAAAAGACGGACGCTGATC	-0.5451699	0.8471023	0	NMPR-after_blood
B_0157850_ZJC_A_CAATGGAAAAGGTACAACCACTGT	-0.9558433	0.010243381	0	NMPR-after_blood
B_0157850_ZJC_A_CAATGGAAAATCCGTCACGTATCA	0.47463807	-0.23168595	0	NMPR-after_blood
B_0157850_ZJC_A_CAATGGAAACGCTCGACCGAAGTA	-0.25098285	-0.51927423	0	NMPR-after_blood
B_0157850_ZJC_A_CAATGGAAACGTATCAAGTGGTCA	-0.64911276	0.31403062	0	NMPR-after_blood
B_0157850_ZJC_A_CAATGGAAACGTATCACTCAATGA	1.5879223	1.0702729	0	NMPR-after_blood
B_0157850_ZJC_A_CAATGGAAACTATGCACGAACTTA	-1.2033776	0.77429885	0	NMPR-after_blood
B_0157850_ZJC_A_CAATGGAAAGAGTCAACAACCACA	-0.5618244	1.3230131	0	NMPR-after_blood
B_0157850_ZJC_A_CAATGGAAAGTGGTCAGAGTTAGC	1.5826849	1.5392761	0	NMPR-after_blood
B_0157850_ZJC_A_CAATGGAAAGTGGTCAGCTCGGTA	-0.25780025	0.4089703	0	NMPR-after_blood
B_0157850_ZJC_A_CAATGGAAATTGAGGAACGCTCGA	1.1579293	-0.5079206	0	NMPR-after_blood
B_0157850_ZJC_A_CAATGGAAATTGAGGAAGTGGTCA	0.54816693	-0.85966843	0	NMPR-after_blood
B_0157850_ZJC_A_CAATGGAACAAGGAGCCAAGACTA	-0.8453464	0.48668015	0	NMPR-after_blood
B_0157850_ZJC_A_CAATGGAACACCTTACACAGATTC	-0.7703103	-0.06471595	0	NMPR-after_blood
B_0157850_ZJC_A_CAATGGAACACTTCGAAACTCACC	-1.3184009	-0.039595418	0	NMPR-after_blood
B_0157850_ZJC_A_CAATGGAACCAGTTCACATCAAGT	-1.3314605	0.9106421	0	NMPR-after_blood
B_0157850_ZJC_A_CAATGGAACCGTGAGACGCTGATC	-0.53764534	0.35958517	0	NMPR-after_blood
B_0157850_ZJC_A_CAATGGAACCTCTATCAGTGGTCA	0.13066539	-0.69492805	0	NMPR-after_blood
B_0157850_ZJC_A_CAATGGAACTGAGCCATGGAACAA	-0.69283783	1.1602477	0	NMPR-after_blood
B_0157850_ZJC_A_CAATGGAAGACAGTGCCCTAATCC	1.5696057	1.3106371	0	NMPR-after_blood
B_0157850_ZJC_A_CAATGGAAGTCTGTCAACATTGGC	1.057658	-0.14377439	0	NMPR-after_blood
B_0157850_ZJC_A_CACCTTACAACAACCACAAGACTA	-0.5801934	0.52941555	0	NMPR-after_blood
B_0157850_ZJC_A_CACCTTACAACGTGATCAACCACA	-0.71808434	-0.31029683	0	NMPR-after_blood
B_0157850_ZJC_A_CACCTTACACAGCAGAGACAGTGC	-0.5246907	1.2840298	0	NMPR-after_blood
B_0157850_ZJC_A_CACCTTACACATTGGCCAACCACA	-1.0578364	0.8660942	0	NMPR-after_blood
B_0157850_ZJC_A_CACCTTACACTATGCAACATTGGC	-0.60297364	0.50882053	0	NMPR-after_blood
B_0157850_ZJC_A_CACCTTACAGCACCTCGATGAATC	-0.7496649	1.1877149	0	NMPR-after_blood
B_0157850_ZJC_A_CACCTTACAGGCTAACCACCTTAC	-0.97134084	0.36355627	1.05146850631947	NMPR-after_blood
B_0157850_ZJC_A_CACCTTACAGGCTAACTATCAGCA	-0.2410253	-1.5843558	0	NMPR-after_blood
B_0157850_ZJC_A_CACCTTACAGTACAAGAGAGTCAA	-0.8546638	0.9077686	0	NMPR-after_blood
B_0157850_ZJC_A_CACCTTACAGTGGTCAAAGGACAC	-0.5151576	1.2236859	0	NMPR-after_blood
B_0157850_ZJC_A_CACCTTACATCCTGTACGAACTTA	-0.68930507	1.0893182	0	NMPR-after_blood
B_0157850_ZJC_A_CACCTTACCAGATCTGTATCAGCA	-1.9121547	0.4390755	0	NMPR-after_blood
B_0157850_ZJC_A_CACCTTACCCGACAACACCACTGT	-1.1756352	0.34326112	0	NMPR-after_blood
B_0157850_ZJC_A_CACCTTACCCGACAACAGGCTAAC	0.35343602	-0.16712318	0	NMPR-after_blood
B_0157850_ZJC_A_CACCTTACCCGTGAGATATCAGCA	-1.1692958	0.24463148	1.22422738349693	NMPR-after_blood
B_0157850_ZJC_A_CACCTTACCCTCTATCTGGCTTCA	0.09051643	0.85955226	0	NMPR-after_blood
B_0157850_ZJC_A_CACCTTACCGACTGGACGACACAC	1.6906812	1.5206499	0	NMPR-after_blood
B_0157850_ZJC_A_CACCTTACCGCTGATCATCATTCC	-1.1477202	1.1698966	0	NMPR-after_blood
B_0157850_ZJC_A_CACCTTACCTGGCATAATTGGCTC	-0.54254085	0.8299547	0	NMPR-after_blood
B_0157850_ZJC_A_CACCTTACGAACAGGCGTGTTCTA	-0.35894287	1.3095791	0	NMPR-after_blood
B_0157850_ZJC_A_CACCTTACGACAGTGCCTGGCATA	0.10741137	-1.4236844	0	NMPR-after_blood
B_0157850_ZJC_A_CACCTTACGCTAACGACACCTTAC	1.4695309	1.1767111	0	NMPR-after_blood
B_0157850_ZJC_A_CACCTTACGCTAACGACGGATTGC	-0.56075656	0.5484417	0	NMPR-after_blood
B_0157850_ZJC_A_CACCTTACGCTCGGTACGACTGGA	0.5633902	-1.7139701	0	NMPR-after_blood
B_0157850_ZJC_A_CACCTTACGGTGCGAACGCATACA	-0.8072522	1.5746732	0	NMPR-after_blood
B_0157850_ZJC_A_CACCTTACGTACGCAAAGTACAAG	-0.5447828	0.61786157	0	NMPR-after_blood
B_0157850_ZJC_A_CACCTTACGTACGCAACCATCCTC	-1.6800505	0.01519569	0	NMPR-after_blood
B_0157850_ZJC_A_CACCTTACGTCGTAGAGACAGTGC	-0.68458843	-0.4181907	0	NMPR-after_blood
B_0157850_ZJC_A_CACCTTACTAGGATGAAACCGAGA	-0.77901715	1.975494	0	NMPR-after_blood
B_0157850_ZJC_A_CACCTTACTAGGATGACAAGACTA	-0.50999033	0.7225577	0	NMPR-after_blood
B_0157850_ZJC_A_CACTTCGAAAACATCGCCTAATCC	0.36080962	-0.83770394	0	NMPR-after_blood
B_0157850_ZJC_A_CACTTCGAAACTCACCATAGCGAC	-0.5928194	0.40293458	0	NMPR-after_blood
B_0157850_ZJC_A_CACTTCGAAATCCGTCGTCTGTCA	-1.178378	-1.0249115	0	NMPR-after_blood
B_0157850_ZJC_A_CACTTCGAACAAGCTACGACACAC	-0.20215566	0.5630629	1.67580700461067	NMPR-after_blood
B_0157850_ZJC_A_CACTTCGAACATTGGCGGTGCGAA	0.9143166	0.10732509	1.05487205098743	NMPR-after_blood
B_0157850_ZJC_A_CACTTCGAACCTCCAACCTCTATC	-0.73454034	0.81350887	0	NMPR-after_blood
B_0157850_ZJC_A_CACTTCGAAGATCGCATTCACGCA	1.6006417	0.9967158	0	NMPR-after_blood
B_0157850_ZJC_A_CACTTCGAAGCACCTCAACGCTTA	-0.5726303	0.7506665	0	NMPR-after_blood
B_0157850_ZJC_A_CACTTCGAAGCAGGAAAAGAGATC	-1.473203	0.18757506	0	NMPR-after_blood
B_0157850_ZJC_A_CACTTCGAAGGCTAACTGAAGAGA	-0.2724904	0.6965392	0	NMPR-after_blood
B_0157850_ZJC_A_CACTTCGAATAGCGACCCATCCTC	0.38707474	-0.033736113	0	NMPR-after_blood
B_0157850_ZJC_A_CACTTCGAATCCTGTAACGTATCA	0.62651724	-0.94513214	0	NMPR-after_blood
B_0157850_ZJC_A_CACTTCGACATCAAGTACGTATCA	-0.8702233	-0.105969936	0	NMPR-after_blood
B_0157850_ZJC_A_CACTTCGACATCAAGTCAATGGAA	-1.0370874	0.09579096	0	NMPR-after_blood
B_0157850_ZJC_A_CACTTCGACCGTGAGAAAACATCG	-0.21723267	0.12602046	0	NMPR-after_blood
B_0157850_ZJC_A_CACTTCGACCTCCTGACAAGGAGC	0.43697995	-1.2296318	0	NMPR-after_blood
B_0157850_ZJC_A_CACTTCGACGGATTGCAAGGTACA	-1.5054137	0.2629941	0	NMPR-after_blood
B_0157850_ZJC_A_CACTTCGACTAAGGTCCGCATACA	0.64559585	-0.12011863	0	NMPR-after_blood
B_0157850_ZJC_A_CACTTCGAGAACAGGCAAACATCG	1.5846076	1.3381081	0.983545680701279	NMPR-after_blood
B_0157850_ZJC_A_CACTTCGAGAGTTAGCCAACCACA	1.2923486	-1.1505705	0	NMPR-after_blood
B_0157850_ZJC_A_CACTTCGAGCCACATACATACCAA	-0.18097083	0.6388284	0	NMPR-after_blood
B_0157850_ZJC_A_CACTTCGAGCTCGGTACAGCGTTA	-0.79182637	1.1290064	0	NMPR-after_blood
B_0157850_ZJC_A_CACTTCGAGCTCGGTAGTCTGTCA	0.8032084	-0.12775533	0	NMPR-after_blood
B_0157850_ZJC_A_CACTTCGATAGGATGAAAGGACAC	-0.60682416	0.7437891	0	NMPR-after_blood
B_0157850_ZJC_A_CACTTCGATAGGATGAACAAGCTA	-0.6271685	0.03940711	0	NMPR-after_blood
B_0157850_ZJC_A_CACTTCGATCCGTCTACCTAATCC	-0.6629511	1.2774149	0	NMPR-after_blood
B_0157850_ZJC_A_CACTTCGATGAAGAGAACTATGCA	-1.3677771	0.6253683	0	NMPR-after_blood
B_0157850_ZJC_A_CACTTCGATGGCTTCATGGCTTCA	-1.3090602	-0.21089812	0	NMPR-after_blood
B_0157850_ZJC_A_CACTTCGATGGTGGTAGGTGCGAA	-0.8324104	0.1980174	0	NMPR-after_blood
B_0157850_ZJC_A_CAGATCTGAACAACCATGGAACAA	-0.4023618	0.31485435	0	NMPR-after_blood
B_0157850_ZJC_A_CAGATCTGAACGCTTATGGCTTCA	0.8396257	-0.93206286	0	NMPR-after_blood
B_0157850_ZJC_A_CAGATCTGAAGGACACACATTGGC	-0.121347524	-1.2381366	0	NMPR-after_blood
B_0157850_ZJC_A_CAGATCTGAAGGACACCCGTGAGA	-0.079172194	-0.7081462	0	NMPR-after_blood
B_0157850_ZJC_A_CAGATCTGACAAGCTACATACCAA	1.5846478	1.1743639	0	NMPR-after_blood
B_0157850_ZJC_A_CAGATCTGACAGATTCCGCATACA	-1.5011963	-0.24177115	0	NMPR-after_blood
B_0157850_ZJC_A_CAGATCTGACAGCAGAACAGCAGA	-0.3855183	0.6161539	0	NMPR-after_blood
B_0157850_ZJC_A_CAGATCTGACAGCAGAACTATGCA	-1.3150948	-0.439977	0	NMPR-after_blood
B_0157850_ZJC_A_CAGATCTGACGTATCAATGCCTAA	1.5698568	1.0573545	0.921057098857279	NMPR-after_blood
B_0157850_ZJC_A_CAGATCTGAGATGTACAGTCACTA	1.5058352	0.81041336	0	NMPR-after_blood
B_0157850_ZJC_A_CAGATCTGATCATTCCAAGACGGA	0.5048407	0.20876591	0	NMPR-after_blood
B_0157850_ZJC_A_CAGATCTGATCATTCCAGTGGTCA	-1.3506956	0.9473776	0	NMPR-after_blood
B_0157850_ZJC_A_CAGATCTGCAGATCTGAACTCACC	0.51102346	-0.15586545	0	NMPR-after_blood
B_0157850_ZJC_A_CAGATCTGCCAGTTCAGTCGTAGA	-0.71854776	-0.3345174	0	NMPR-after_blood
B_0157850_ZJC_A_CAGATCTGCCGTGAGAACACGACC	0.7043891	-1.2177066	0	NMPR-after_blood
B_0157850_ZJC_A_CAGATCTGCGAACTTAAACGTGAT	0.6618789	0.030938506	0	NMPR-after_blood
B_0157850_ZJC_A_CAGATCTGCGAACTTACCGAAGTA	-0.4815753	1.21051	0	NMPR-after_blood
B_0157850_ZJC_A_CAGATCTGCGCATACAACATTGGC	1.5220976	0.8017062	0	NMPR-after_blood
B_0157850_ZJC_A_CAGATCTGCTAAGGTCCCTCCTGA	1.7304374	0.9624478	0	NMPR-after_blood
B_0157850_ZJC_A_CAGATCTGCTGAGCCAATAGCGAC	0.41301504	-0.10770446	0	NMPR-after_blood
B_0157850_ZJC_A_CAGATCTGCTGGCATATATCAGCA	-0.24778864	0.60840225	0	NMPR-after_blood
B_0157850_ZJC_A_CAGATCTGGACAGTGCTCCGTCTA	-0.95234567	1.5656195	1.77650710215293	NMPR-after_blood
B_0157850_ZJC_A_CAGATCTGGAGTTAGCAGTGGTCA	1.553212	1.6082101	1.28700406348855	NMPR-after_blood
B_0157850_ZJC_A_CAGATCTGGAGTTAGCCCATCCTC	1.2981949	-1.0098033	0	NMPR-after_blood
B_0157850_ZJC_A_CAGATCTGGATAGACATAGGATGA	-0.36974984	1.0434104	0	NMPR-after_blood
B_0157850_ZJC_A_CAGATCTGGCTAACGACTCAATGA	-0.7422684	-0.31796864	0	NMPR-after_blood
B_0157850_ZJC_A_CAGATCTGGTCGTAGACCATCCTC	-0.914807	1.5788938	0	NMPR-after_blood
B_0157850_ZJC_A_CAGATCTGTCCGTCTACCGAAGTA	-1.5632331	-0.13828905	0	NMPR-after_blood
B_0157850_ZJC_A_CAGATCTGTGAAGAGAGATAGACA	1.3531909	0.54422355	0	NMPR-after_blood
B_0157850_ZJC_A_CAGATCTGTGGCTTCAACAAGCTA	-0.9601804	0.74024016	0	NMPR-after_blood
B_0157850_ZJC_A_CAGATCTGTTCACGCACCTCCTGA	0.43026382	0.3213187	0	NMPR-after_blood
B_0157850_ZJC_A_CAGCGTTAAACCGAGACCTCCTGA	0.4353514	0.12889901	0	NMPR-after_blood
B_0157850_ZJC_A_CAGCGTTAAACTCACCGCTCGGTA	0.4825005	0.19863614	0	NMPR-after_blood
B_0157850_ZJC_A_CAGCGTTAAAGGTACAGACAGTGC	-1.0549897	0.7142984	0	NMPR-after_blood
B_0157850_ZJC_A_CAGCGTTAACAAGCTAACATTGGC	-1.3274748	0.5312425	0	NMPR-after_blood
B_0157850_ZJC_A_CAGCGTTAACGCTCGAAAGGTACA	-1.4929614	0.8210538	0	NMPR-after_blood
B_0157850_ZJC_A_CAGCGTTAACGTATCACGCATACA	-0.790357	0.30304256	0	NMPR-after_blood
B_0157850_ZJC_A_CAGCGTTAACGTATCAGATAGACA	-0.13826497	-1.5534706	0	NMPR-after_blood
B_0157850_ZJC_A_CAGCGTTAAGATGTACCATACCAA	0.55290127	-1.0537465	0	NMPR-after_blood
B_0157850_ZJC_A_CAGCGTTAAGCAGGAACCAGTTCA	0.5860251	-0.25075135	0	NMPR-after_blood
B_0157850_ZJC_A_CAGCGTTAAGCCATGCAGATGTAC	-0.019447811	-0.6385776	0	NMPR-after_blood
B_0157850_ZJC_A_CAGCGTTAAGGCTAACATAGCGAC	-0.29814425	0.8010881	0	NMPR-after_blood
B_0157850_ZJC_A_CAGCGTTACAAGACTAGAACAGGC	-0.5448033	0.01977862	0.816878657423942	NMPR-after_blood
B_0157850_ZJC_A_CAGCGTTACAAGGAGCGAGCTGAA	1.5451325	1.592754	0	NMPR-after_blood
B_0157850_ZJC_A_CAGCGTTACAAGGAGCGCTCGGTA	-1.2697048	-0.06823346	0	NMPR-after_blood
B_0157850_ZJC_A_CAGCGTTACAATGGAACACTTCGA	0.98826075	-0.20128846	1.62345053729615	NMPR-after_blood
B_0157850_ZJC_A_CAGCGTTACAGATCTGCATCAAGT	-1.2421976	-0.42318457	0	NMPR-after_blood
B_0157850_ZJC_A_CAGCGTTACCTCTATCAGAGTCAA	-0.2944404	1.0128492	0	NMPR-after_blood
B_0157850_ZJC_A_CAGCGTTACGAACTTAAATGTTGC	-1.0586137	0.6970884	0	NMPR-after_blood
B_0157850_ZJC_A_CAGCGTTAGAACAGGCACCACTGT	-0.5466849	0.093717895	0.962957957872923	NMPR-after_blood
B_0157850_ZJC_A_CAGCGTTAGACTAGTAATCATTCC	1.5227647	1.6279638	0	NMPR-after_blood
B_0157850_ZJC_A_CAGCGTTAGAGTTAGCCTGGCATA	-0.3202531	0.69854134	0	NMPR-after_blood
B_0157850_ZJC_A_CAGCGTTAGATGAATCAGAGTCAA	-0.5345992	1.4514997	0	NMPR-after_blood
B_0157850_ZJC_A_CAGCGTTAGTACGCAAGCGAGTAA	-1.2393923	0.9540405	0	NMPR-after_blood
B_0157850_ZJC_A_CAGCGTTAGTCGTAGAAAGGTACA	-0.8478817	-0.09802324	0	NMPR-after_blood
B_0157850_ZJC_A_CAGCGTTAGTCTGTCAAGTGGTCA	-0.43087605	0.8766549	0	NMPR-after_blood
B_0157850_ZJC_A_CAGCGTTATATCAGCACAACCACA	-1.0498492	1.0317308	0	NMPR-after_blood
B_0157850_ZJC_A_CAGCGTTATATCAGCAGGAGAACA	-0.4001842	1.2997833	1.34908076477946	NMPR-after_blood
B_0157850_ZJC_A_CAGCGTTATGGAACAACTGAGCCA	-0.660792	0.90806043	1.18279032098446	NMPR-after_blood
B_0157850_ZJC_A_CATACCAAAACAACCAGCTCGGTA	-0.9377111	1.3674005	0	NMPR-after_blood
B_0157850_ZJC_A_CATACCAAAACGCTTAGCTCGGTA	-1.6730891	-0.12341516	0	NMPR-after_blood
B_0157850_ZJC_A_CATACCAAAACGTGATTCCGTCTA	-1.6066631	0.6451741	0	NMPR-after_blood
B_0157850_ZJC_A_CATACCAAAACTCACCAATCCGTC	-1.2969021	-0.07057953	0	NMPR-after_blood
B_0157850_ZJC_A_CATACCAAAACTCACCACATTGGC	-1.3439871	-0.26097715	0	NMPR-after_blood
B_0157850_ZJC_A_CATACCAAAAGACGGAAACTCACC	1.6949701	1.0664953	0	NMPR-after_blood
B_0157850_ZJC_A_CATACCAAACAAGCTACCGAAGTA	-0.7737296	1.9772758	0	NMPR-after_blood
B_0157850_ZJC_A_CATACCAAACGCTCGATCTTCACA	-0.7061981	1.1648405	0	NMPR-after_blood
B_0157850_ZJC_A_CATACCAAAGAGTCAAAAACATCG	1.6055403	0.9971154	0	NMPR-after_blood
B_0157850_ZJC_A_CATACCAAAGATCGCAACAGATTC	-1.2138613	1.0937463	0	NMPR-after_blood
B_0157850_ZJC_A_CATACCAAAGATCGCATGGTGGTA	-0.18629462	0.44484547	0	NMPR-after_blood
B_0157850_ZJC_A_CATACCAAAGATGTACCAAGACTA	-0.91626304	1.6091242	0	NMPR-after_blood
B_0157850_ZJC_A_CATACCAAATTGGCTCCGACACAC	-0.28764373	1.1477917	0	NMPR-after_blood
B_0157850_ZJC_A_CATACCAACAAGACTAGTCGTAGA	-0.66442335	-0.04001696	0	NMPR-after_blood
B_0157850_ZJC_A_CATACCAACAGCGTTAGACAGTGC	-0.06625861	0.5471842	0	NMPR-after_blood
B_0157850_ZJC_A_CATACCAACATACCAACAACCACA	-1.0361571	-0.46907035	0	NMPR-after_blood
B_0157850_ZJC_A_CATACCAACCGAAGTAGTCGTAGA	-0.56708974	-0.4309187	0	NMPR-after_blood
B_0157850_ZJC_A_CATACCAACCTCCTGAATCCTGTA	-0.46047753	0.2850604	0	NMPR-after_blood
B_0157850_ZJC_A_CATACCAACGACACACGTACGCAA	-1.3062953	0.57530254	1.01018714709687	NMPR-after_blood
B_0157850_ZJC_A_CATACCAACGACTGGAATTGAGGA	0.6180093	-0.9878202	0	NMPR-after_blood
B_0157850_ZJC_A_CATACCAACGACTGGAATTGGCTC	-0.5292545	1.4225043	0	NMPR-after_blood
B_0157850_ZJC_A_CATACCAACGCATACACAGCGTTA	1.4612925	0.573178	0.726267482891051	NMPR-after_blood
B_0157850_ZJC_A_CATACCAACGCATACAGATAGACA	1.0113342	0.22804411	1.03072642361444	NMPR-after_blood
B_0157850_ZJC_A_CATACCAACTAAGGTCCGCTGATC	-0.09137646	-0.48686096	0	NMPR-after_blood
B_0157850_ZJC_A_CATACCAACTAAGGTCCTGAGCCA	-1.1329446	0.77653366	0	NMPR-after_blood
B_0157850_ZJC_A_CATACCAACTCAATGACGCTGATC	-0.73349917	0.26578504	0	NMPR-after_blood
B_0157850_ZJC_A_CATACCAAGAATCTGACCGACAAC	0.44414875	-0.96817756	0	NMPR-after_blood
B_0157850_ZJC_A_CATACCAAGATAGACACAGATCTG	0.9102979	0.16056104	0	NMPR-after_blood
B_0157850_ZJC_A_CATACCAAGATGAATCCCTCCTGA	0.17057711	-1.4682665	0	NMPR-after_blood
B_0157850_ZJC_A_CATACCAAGCCAAGACCCATCCTC	-0.91764927	0.95237726	0	NMPR-after_blood
B_0157850_ZJC_A_CATACCAAGCGAGTAACAAGGAGC	-0.9186315	0.17186972	0	NMPR-after_blood
B_0157850_ZJC_A_CATACCAAGGTGCGAACTGGCATA	1.4835178	1.0932506	0	NMPR-after_blood
B_0157850_ZJC_A_CATACCAAGTACGCAAGTCTGTCA	-1.24205	0.25853005	0	NMPR-after_blood
B_0157850_ZJC_A_CATACCAAGTACGCAATGGCTTCA	0.017124094	-1.1458188	0	NMPR-after_blood
B_0157850_ZJC_A_CATACCAAGTGTTCTAACACGACC	-0.1920779	-0.49860045	0	NMPR-after_blood
B_0157850_ZJC_A_CATACCAATAGGATGACAGATCTG	-0.32783478	0.43737274	0	NMPR-after_blood
B_0157850_ZJC_A_CATACCAATAGGATGAGTGTTCTA	-0.29829365	0.23546705	0	NMPR-after_blood
B_0157850_ZJC_A_CATACCAATCTTCACACCGACAAC	-1.4821533	0.680734	0.938892303619275	NMPR-after_blood
B_0157850_ZJC_A_CATACCAATTCACGCAACCTCCAA	-0.6506844	1.0047548	1.08402787564548	NMPR-after_blood
B_0157850_ZJC_A_CATCAAGTAAGGACACATCATTCC	-0.74858445	1.0916573	0	NMPR-after_blood
B_0157850_ZJC_A_CATCAAGTAAGGTACACGCATACA	-0.18093775	-1.0557282	0	NMPR-after_blood
B_0157850_ZJC_A_CATCAAGTACAGATTCAAGAGATC	-0.27736384	0.45335275	0	NMPR-after_blood
B_0157850_ZJC_A_CATCAAGTACATTGGCTCTTCACA	1.3765184	0.5458827	0	NMPR-after_blood
B_0157850_ZJC_A_CATCAAGTACCTCCAAGCCACATA	-1.089753	1.1381657	1.00204291268543	NMPR-after_blood
B_0157850_ZJC_A_CATCAAGTACGCTCGAAAGGTACA	-1.3048762	0.6577758	0	NMPR-after_blood
B_0157850_ZJC_A_CATCAAGTACTATGCAAGTCACTA	0.36752573	0.33694348	0	NMPR-after_blood
B_0157850_ZJC_A_CATCAAGTAGAGTCAAGGAGAACA	-1.3274624	0.121398516	0	NMPR-after_blood
B_0157850_ZJC_A_CATCAAGTAGATGTACACGCTCGA	-0.77838117	1.9967527	2.31286435120905	NMPR-after_blood
B_0157850_ZJC_A_CATCAAGTAGGCTAACCGAACTTA	-1.0778842	1.2862806	0	NMPR-after_blood
B_0157850_ZJC_A_CATCAAGTAGGCTAACGGAGAACA	-0.0050211796	-0.79071	0	NMPR-after_blood
B_0157850_ZJC_A_CATCAAGTCAAGACTATAGGATGA	0.3997554	0.39308548	0	NMPR-after_blood
B_0157850_ZJC_A_CATCAAGTCAAGGAGCGTCGTAGA	-0.8435761	0.6408533	0	NMPR-after_blood
B_0157850_ZJC_A_CATCAAGTCAGCGTTACGAACTTA	1.553005	1.4843988	0	NMPR-after_blood
B_0157850_ZJC_A_CATCAAGTCAGCGTTAGGTGCGAA	0.6920051	-0.012769789	0	NMPR-after_blood
B_0157850_ZJC_A_CATCAAGTCATACCAACAAGGAGC	-0.048347417	-0.57327384	1.55391495099894	NMPR-after_blood
B_0157850_ZJC_A_CATCAAGTCCAGTTCAAAGGTACA	1.5565379	1.2294469	0	NMPR-after_blood
B_0157850_ZJC_A_CATCAAGTCCGACAACAACAACCA	-0.6067981	0.41864115	1.05316727924473	NMPR-after_blood
B_0157850_ZJC_A_CATCAAGTCCGACAACCTCAATGA	-1.1517255	0.23108101	0	NMPR-after_blood
B_0157850_ZJC_A_CATCAAGTCCTCCTGACAGCGTTA	1.4441522	0.4984421	0	NMPR-after_blood
B_0157850_ZJC_A_CATCAAGTCCTCCTGACCAGTTCA	-0.6525818	1.2857857	0	NMPR-after_blood
B_0157850_ZJC_A_CATCAAGTCTCAATGATGGCTTCA	0.20605484	-1.1301976	0	NMPR-after_blood
B_0157850_ZJC_A_CATCAAGTGAACAGGCCTAAGGTC	-0.67192376	0.5534361	0	NMPR-after_blood
B_0157850_ZJC_A_CATCAAGTGGTGCGAATCTTCACA	0.6996759	0.23920836	0	NMPR-after_blood
B_0157850_ZJC_A_CATCAAGTGTACGCAACAATGGAA	0.4578529	-1.0737245	0	NMPR-after_blood
B_0157850_ZJC_A_CCAGTTCAAAGGTACAGCCAAGAC	-0.57117486	-0.78410584	0	NMPR-after_blood
B_0157850_ZJC_A_CCAGTTCAAATGTTGCGTCGTAGA	-0.43549737	1.262731	0	NMPR-after_blood
B_0157850_ZJC_A_CCAGTTCAACTATGCAAATGTTGC	-0.25830835	0.6007723	0	NMPR-after_blood
B_0157850_ZJC_A_CCAGTTCAAGTCACTAACTATGCA	0.11403837	-1.2179506	0	NMPR-after_blood
B_0157850_ZJC_A_CCAGTTCAAGTCACTACTGTAGCC	-0.6258064	0.9031134	0	NMPR-after_blood
B_0157850_ZJC_A_CCAGTTCAATAGCGACAAACATCG	-0.37418142	0.8456658	0	NMPR-after_blood
B_0157850_ZJC_A_CCAGTTCACAATGGAAAGCACCTC	-0.7442433	1.3358082	0	NMPR-after_blood
B_0157850_ZJC_A_CCAGTTCACACTTCGAAACAACCA	0.1228002	-0.8131394	0	NMPR-after_blood
B_0157850_ZJC_A_CCAGTTCACCGTGAGAAAGGTACA	-1.5547757	-0.23382108	0	NMPR-after_blood
B_0157850_ZJC_A_CCAGTTCACCTCTATCAACGTGAT	-1.3957707	0.51974213	0	NMPR-after_blood
B_0157850_ZJC_A_CCAGTTCACGACACACCCAGTTCA	-0.2898579	0.7621573	0	NMPR-after_blood
B_0157850_ZJC_A_CCAGTTCACGACACACGTACGCAA	-1.1557971	-0.6669889	0	NMPR-after_blood
B_0157850_ZJC_A_CCAGTTCACGCATACAACGTATCA	-1.4967872	-0.16079804	0	NMPR-after_blood
B_0157850_ZJC_A_CCAGTTCACGCTGATCCACCTTAC	-0.82531023	0.082657434	0	NMPR-after_blood
B_0157850_ZJC_A_CCAGTTCACTAAGGTCAAACATCG	-0.76150596	0.020487834	0	NMPR-after_blood
B_0157850_ZJC_A_CCAGTTCACTAAGGTCACAAGCTA	-0.7574546	1.1143109	0	NMPR-after_blood
B_0157850_ZJC_A_CCAGTTCACTGGCATAAACGCTTA	-0.17873006	0.6872068	0.952469580277134	NMPR-after_blood
B_0157850_ZJC_A_CCAGTTCACTGTAGCCGTACGCAA	-1.2326219	-0.21772167	0	NMPR-after_blood
B_0157850_ZJC_A_CCAGTTCAGACAGTGCTTCACGCA	-1.325747	-0.011505152	0	NMPR-after_blood
B_0157850_ZJC_A_CCAGTTCAGGTGCGAAGATGAATC	-1.0543752	0.29581383	0	NMPR-after_blood
B_0157850_ZJC_A_CCAGTTCAGTACGCAACTGTAGCC	1.5636556	1.6417456	0	NMPR-after_blood
B_0157850_ZJC_A_CCAGTTCATCCGTCTACTCAATGA	1.4401926	1.2450058	0	NMPR-after_blood
B_0157850_ZJC_A_CCAGTTCATGAAGAGAAAGGACAC	-0.5591369	1.2020955	0	NMPR-after_blood
B_0157850_ZJC_A_CCATCCTCACCACTGTTCCGTCTA	-1.1618518	1.1390808	0	NMPR-after_blood
B_0157850_ZJC_A_CCATCCTCAGCACCTCCCTCTATC	-0.24287477	-0.19304876	0	NMPR-after_blood
B_0157850_ZJC_A_CCATCCTCAGTACAAGAGCAGGAA	-0.16501302	0.47925848	0.929790243630601	NMPR-after_blood
B_0157850_ZJC_A_CCATCCTCAGTACAAGAGGCTAAC	1.5372982	1.4338411	0	NMPR-after_blood
B_0157850_ZJC_A_CCATCCTCATGCCTAACCATCCTC	-0.4351096	0.85143393	0	NMPR-after_blood
B_0157850_ZJC_A_CCATCCTCATTGGCTCAGGCTAAC	-1.5024059	0.088381596	0	NMPR-after_blood
B_0157850_ZJC_A_CCATCCTCCGCTGATCAGTGGTCA	-0.65169877	-0.18545546	0	NMPR-after_blood
B_0157850_ZJC_A_CCATCCTCCTGGCATACCGTGAGA	1.499434	0.7928511	0	NMPR-after_blood
B_0157850_ZJC_A_CCATCCTCGTACGCAAGAACAGGC	1.3833622	0.42023918	3.81780865115083	NMPR-after_blood
B_0157850_ZJC_A_CCATCCTCTAGGATGAACTATGCA	-0.32435927	0.5948012	0	NMPR-after_blood
B_0157850_ZJC_A_CCATCCTCTATCAGCAACGCTCGA	-0.70870066	0.9860481	0	NMPR-after_blood
B_0157850_ZJC_A_CCATCCTCTCTTCACAGATAGACA	-1.1095802	0.2676172	0	NMPR-after_blood
B_0157850_ZJC_A_CCATCCTCTGGCTTCATTCACGCA	-0.42304197	0.7973148	0	NMPR-after_blood
B_0157850_ZJC_A_CCATCCTCTGGTGGTAATCCTGTA	-1.0051289	1.0477623	0	NMPR-after_blood
B_0157850_ZJC_A_CCGAAGTAAAGGACACTCTTCACA	-0.6089661	0.9486784	1.69920670792763	NMPR-after_blood
B_0157850_ZJC_A_CCGAAGTAACACAGAAGCCAAGAC	-0.2371507	0.65706813	0	NMPR-after_blood
B_0157850_ZJC_A_CCGAAGTAACACAGAAGTACGCAA	-0.22868004	1.1643667	0	NMPR-after_blood
B_0157850_ZJC_A_CCGAAGTAACATTGGCTGGCTTCA	-0.6647105	0.5759235	0	NMPR-after_blood
B_0157850_ZJC_A_CCGAAGTAACTATGCAGAGTTAGC	-1.653903	-0.16332889	0	NMPR-after_blood
B_0157850_ZJC_A_CCGAAGTAAGGCTAACATGCCTAA	1.0509058	-1.2174965	0	NMPR-after_blood
B_0157850_ZJC_A_CCGAAGTAATAGCGACAGCCATGC	-1.0232921	0.027496414	0	NMPR-after_blood
B_0157850_ZJC_A_CCGAAGTACACCTTACATCATTCC	-0.84784675	1.2130628	1.12055076221281	NMPR-after_blood
B_0157850_ZJC_A_CCGAAGTACCAGTTCAGGAGAACA	-0.40297037	0.59971124	0	NMPR-after_blood
B_0157850_ZJC_A_CCGAAGTACCGACAACAGGCTAAC	-0.7333126	-0.46809506	0	NMPR-after_blood
B_0157850_ZJC_A_CCGAAGTACCGACAACCAATGGAA	-0.4728664	0.21523236	0	NMPR-after_blood
B_0157850_ZJC_A_CCGAAGTACCGTGAGACAGATCTG	-1.1205643	-0.010142424	0	NMPR-after_blood
B_0157850_ZJC_A_CCGAAGTACGCATACAAATGTTGC	-0.9240524	0.01763433	0	NMPR-after_blood
B_0157850_ZJC_A_CCGAAGTACGCATACAACATTGGC	-1.5160259	0.24779402	0	NMPR-after_blood
B_0157850_ZJC_A_CCGAAGTACTGTAGCCCAACCACA	-0.6891148	1.2594193	1.34950358875602	NMPR-after_blood
B_0157850_ZJC_A_CCGAAGTAGAACAGGCCTGTAGCC	-0.07720929	0.42563957	0	NMPR-after_blood
B_0157850_ZJC_A_CCGAAGTAGATAGACAAGGCTAAC	-0.6405149	0.1664961	0	NMPR-after_blood
B_0157850_ZJC_A_CCGAAGTAGCCACATAATTGGCTC	-0.8057164	0.04314471	0	NMPR-after_blood
B_0157850_ZJC_A_CCGAAGTAGCCACATACAGATCTG	-0.53372955	1.3472776	1.20983792377833	NMPR-after_blood
B_0157850_ZJC_A_CCGAAGTAGCGAGTAAGCTCGGTA	-0.70812815	0.68618125	0	NMPR-after_blood
B_0157850_ZJC_A_CCGAAGTAGCGAGTAAGGTGCGAA	-0.9390637	-0.42271253	0	NMPR-after_blood
B_0157850_ZJC_A_CCGAAGTAGCTCGGTACCTAATCC	1.546956	1.1285847	0.758923859094568	NMPR-after_blood
B_0157850_ZJC_A_CCGAAGTAGTCTGTCACATCAAGT	0.9793003	-1.2281047	0	NMPR-after_blood
B_0157850_ZJC_A_CCGAAGTATCTTCACATGGTGGTA	-0.486995	1.454981	0	NMPR-after_blood
B_0157850_ZJC_A_CCGAAGTATGGCTTCAGTCTGTCA	-0.45788142	1.0068591	0	NMPR-after_blood
B_0157850_ZJC_A_CCGAAGTATGGTGGTACGCTGATC	1.0101557	0.0643687	0	NMPR-after_blood
B_0157850_ZJC_A_CCGAAGTATTCACGCAGAGTTAGC	-0.7504029	0.04720965	0	NMPR-after_blood
B_0157850_ZJC_A_CCGACAACAACGTGATGCGAGTAA	-0.7593652	1.2417655	0	NMPR-after_blood
B_0157850_ZJC_A_CCGACAACAAGAGATCCTGAGCCA	1.5851355	1.0189604	0	NMPR-after_blood
B_0157850_ZJC_A_CCGACAACAATGTTGCTCCGTCTA	0.42106852	-0.9245198	0	NMPR-after_blood
B_0157850_ZJC_A_CCGACAACACACAGAAACCTCCAA	-1.6230204	0.14274806	0	NMPR-after_blood
B_0157850_ZJC_A_CCGACAACACATTGGCGAGCTGAA	-0.27478543	0.38322502	0	NMPR-after_blood
B_0157850_ZJC_A_CCGACAACACCACTGTGAGTTAGC	0.34253344	0.23089752	0	NMPR-after_blood
B_0157850_ZJC_A_CCGACAACACTATGCAAGCACCTC	0.6681994	-0.9991341	0	NMPR-after_blood
B_0157850_ZJC_A_CCGACAACAGATCGCAGAGCTGAA	-0.98536444	1.3799986	1.20245827033806	NMPR-after_blood
B_0157850_ZJC_A_CCGACAACAGCAGGAATATCAGCA	0.28680077	-0.5619058	0	NMPR-after_blood
B_0157850_ZJC_A_CCGACAACATTGGCTCCACTTCGA	-0.60963666	1.0966934	0	NMPR-after_blood
B_0157850_ZJC_A_CCGACAACCACTTCGAAGCAGGAA	0.49343535	-0.36260316	0	NMPR-after_blood
B_0157850_ZJC_A_CCGACAACCCGTGAGAGGTGCGAA	1.5130044	1.6222728	0	NMPR-after_blood
B_0157850_ZJC_A_CCGACAACCCTCCTGATCTTCACA	1.6004465	1.0881852	0	NMPR-after_blood
B_0157850_ZJC_A_CCGACAACCGAACTTAAGATGTAC	-0.8319573	1.0946751	0	NMPR-after_blood
B_0157850_ZJC_A_CCGACAACCGAACTTAGGTGCGAA	1.2528377	0.5849199	0	NMPR-after_blood
B_0157850_ZJC_A_CCGACAACCGCTGATCCAGATCTG	-1.181846	-0.615356	0	NMPR-after_blood
B_0157850_ZJC_A_CCGACAACGACTAGTATCCGTCTA	-1.2115895	0.8723726	0	NMPR-after_blood
B_0157850_ZJC_A_CCGACAACGAGTTAGCCCGAAGTA	-0.19556886	-0.9970988	0	NMPR-after_blood
B_0157850_ZJC_A_CCGACAACGCTCGGTACTCAATGA	-1.2822678	0.10427806	0	NMPR-after_blood
B_0157850_ZJC_A_CCGACAACGTACGCAACCAGTTCA	-0.38276744	1.1135916	0	NMPR-after_blood
B_0157850_ZJC_A_CCGACAACGTCGTAGAAGCACCTC	-1.0547312	0.96098876	0	NMPR-after_blood
B_0157850_ZJC_A_CCGACAACTAGGATGAAACGTGAT	-0.44020692	0.87671655	0	NMPR-after_blood
B_0157850_ZJC_A_CCGTGAGAAAACATCGAGAGTCAA	-0.5451845	1.4917381	0	NMPR-after_blood
B_0157850_ZJC_A_CCGTGAGAAAACATCGTAGGATGA	-0.37934044	0.74416876	0	NMPR-after_blood
B_0157850_ZJC_A_CCGTGAGAAACTCACCCAAGACTA	0.5128081	0.17672789	0	NMPR-after_blood
B_0157850_ZJC_A_CCGTGAGAAACTCACCTCCGTCTA	-0.54966164	0.7310458	0	NMPR-after_blood
B_0157850_ZJC_A_CCGTGAGAACACGACCCAGCGTTA	-0.28910545	1.0334227	1.28757375420407	NMPR-after_blood
B_0157850_ZJC_A_CCGTGAGAACATTGGCGAGTTAGC	1.4836003	1.6021837	0	NMPR-after_blood
B_0157850_ZJC_A_CCGTGAGAACATTGGCGGTGCGAA	-0.67155635	-0.8070823	0	NMPR-after_blood
B_0157850_ZJC_A_CCGTGAGAAGATGTACAAGAGATC	-1.0463694	0.16706263	0	NMPR-after_blood
B_0157850_ZJC_A_CCGTGAGAAGCACCTCCACTTCGA	-0.37313053	-0.8104519	0	NMPR-after_blood
B_0157850_ZJC_A_CCGTGAGAAGCACCTCTGGCTTCA	1.5672976	1.428463	0	NMPR-after_blood
B_0157850_ZJC_A_CCGTGAGAAGTACAAGAGATGTAC	-0.66503644	0.63941014	0	NMPR-after_blood
B_0157850_ZJC_A_CCGTGAGAAGTACAAGGCTAACGA	1.5119965	0.8544977	0	NMPR-after_blood
B_0157850_ZJC_A_CCGTGAGAATAGCGACGTACGCAA	-0.5927243	1.4935542	1.4419492953562	NMPR-after_blood
B_0157850_ZJC_A_CCGTGAGAATGCCTAAGCCACATA	-1.263906	0.47525173	1.17592742374242	NMPR-after_blood
B_0157850_ZJC_A_CCGTGAGACACTTCGAACACAGAA	-0.63308495	1.1974443	0	NMPR-after_blood
B_0157850_ZJC_A_CCGTGAGACAGCGTTAAAGGTACA	-0.33556226	0.4503534	0	NMPR-after_blood
B_0157850_ZJC_A_CCGTGAGACAGCGTTACCTCTATC	0.35879984	-1.0408053	0	NMPR-after_blood
B_0157850_ZJC_A_CCGTGAGACATACCAATGAAGAGA	1.4653339	0.71510684	1.72944104758572	NMPR-after_blood
B_0157850_ZJC_A_CCGTGAGACCGAAGTACTGGCATA	1.0236938	-0.015184178	0	NMPR-after_blood
B_0157850_ZJC_A_CCGTGAGACCTCTATCAGCACCTC	-1.1230692	0.45018318	0	NMPR-after_blood
B_0157850_ZJC_A_CCGTGAGACGAACTTACGACTGGA	0.037585407	0.83530694	0	NMPR-after_blood
B_0157850_ZJC_A_CCGTGAGACGACACACAAGGTACA	-1.2308298	0.91889197	0	NMPR-after_blood
B_0157850_ZJC_A_CCGTGAGACGCTGATCCATACCAA	-0.7360502	0.5312395	0	NMPR-after_blood
B_0157850_ZJC_A_CCGTGAGACTCAATGACAACCACA	0.3849221	-0.7954079	0	NMPR-after_blood
B_0157850_ZJC_A_CCGTGAGACTGAGCCACTGGCATA	-0.58525133	1.1059662	0	NMPR-after_blood
B_0157850_ZJC_A_CCGTGAGAGACAGTGCCTGGCATA	1.5236596	1.6747092	0	NMPR-after_blood
B_0157850_ZJC_A_CCGTGAGAGTACGCAACAGATCTG	-0.95421225	1.2856935	0	NMPR-after_blood
B_0157850_ZJC_A_CCGTGAGAGTACGCAAGCCACATA	-0.6726938	0.035131373	0	NMPR-after_blood
B_0157850_ZJC_A_CCGTGAGAGTACGCAAGGTGCGAA	-0.8004469	1.1967688	0	NMPR-after_blood
B_0157850_ZJC_A_CCGTGAGAGTCTGTCACCGTGAGA	-0.22856805	0.7165015	0	NMPR-after_blood
B_0157850_ZJC_A_CCGTGAGATGGAACAAGCTCGGTA	-1.0913613	1.004153	0	NMPR-after_blood
B_0157850_ZJC_A_CCGTGAGATGGTGGTAGCCACATA	0.58020484	-0.11945885	0	NMPR-after_blood
B_0157850_ZJC_A_CCTAATCCACGCTCGACAACCACA	1.6228136	1.6675469	0	NMPR-after_blood
B_0157850_ZJC_A_CCTAATCCACGTATCAACGCTCGA	-0.8098245	0.011834464	0.824067668376799	NMPR-after_blood
B_0157850_ZJC_A_CCTAATCCATTGAGGAGTCTGTCA	-1.4783716	0.10113413	0	NMPR-after_blood
B_0157850_ZJC_A_CCTAATCCCAAGACTAACAGATTC	-0.5232745	0.55230576	0	NMPR-after_blood
B_0157850_ZJC_A_CCTAATCCCAAGACTAAGTCACTA	1.4756413	1.3307059	0.979165635925326	NMPR-after_blood
B_0157850_ZJC_A_CCTAATCCCAATGGAACAATGGAA	-0.5649271	-0.8977776	0	NMPR-after_blood
B_0157850_ZJC_A_CCTAATCCCATCAAGTAGTGGTCA	-0.66628945	1.4898869	0	NMPR-after_blood
B_0157850_ZJC_A_CCTAATCCCCAGTTCAACAAGCTA	-1.0374873	0.7747744	0	NMPR-after_blood
B_0157850_ZJC_A_CCTAATCCCCGTGAGACCTCCTGA	-0.98533565	0.35438323	0	NMPR-after_blood
B_0157850_ZJC_A_CCTAATCCCTAAGGTCCAACCACA	-0.5527753	1.468586	0	NMPR-after_blood
B_0157850_ZJC_A_CCTAATCCCTGGCATAAACGTGAT	-1.0543674	0.094594084	0	NMPR-after_blood
B_0157850_ZJC_A_CCTAATCCGAATCTGATGGAACAA	-1.4454126	0.16042267	0.99532793544424	NMPR-after_blood
B_0157850_ZJC_A_CCTAATCCGACTAGTACGACACAC	-0.8562932	0.13658178	0	NMPR-after_blood
B_0157850_ZJC_A_CCTAATCCTAGGATGACACTTCGA	-1.4038662	0.52286524	0	NMPR-after_blood
B_0157850_ZJC_A_CCTAATCCTATCAGCAAGATCGCA	-0.7961879	0.45782715	0	NMPR-after_blood
B_0157850_ZJC_A_CCTAATCCTCTTCACAAACCGAGA	1.5642077	0.7317283	0	NMPR-after_blood
B_0157850_ZJC_A_CCTAATCCTTCACGCAAACGTGAT	-1.0878723	-0.05458555	0	NMPR-after_blood
B_0157850_ZJC_A_CCTCCTGAAACAACCACGCATACA	-1.1231914	0.03334622	0	NMPR-after_blood
B_0157850_ZJC_A_CCTCCTGAAACGTGATAACTCACC	0.010588167	-0.7622666	0	NMPR-after_blood
B_0157850_ZJC_A_CCTCCTGAAAGACGGAATTGAGGA	1.3406398	0.53042066	0	NMPR-after_blood
B_0157850_ZJC_A_CCTCCTGAAAGGACACCATACCAA	-1.0021448	1.3614851	0	NMPR-after_blood
B_0157850_ZJC_A_CCTCCTGAACACAGAAATGCCTAA	-0.9979413	0.7326716	0	NMPR-after_blood
B_0157850_ZJC_A_CCTCCTGAACAGCAGAGTGTTCTA	-0.4413934	0.68926424	1.13667916859194	NMPR-after_blood
B_0157850_ZJC_A_CCTCCTGAACGCTCGAAACAACCA	-0.20461033	-1.6374872	0	NMPR-after_blood
B_0157850_ZJC_A_CCTCCTGAAGATCGCACTGGCATA	-1.4444654	0.89300525	0	NMPR-after_blood
B_0157850_ZJC_A_CCTCCTGAAGCAGGAAACCACTGT	-0.46456933	1.3438915	0	NMPR-after_blood
B_0157850_ZJC_A_CCTCCTGAATTGGCTCCAGCGTTA	1.7654505	1.2018044	0	NMPR-after_blood
B_0157850_ZJC_A_CCTCCTGACAAGGAGCCAAGGAGC	1.5843725	1.0986713	0	NMPR-after_blood
B_0157850_ZJC_A_CCTCCTGACATACCAAGCCAAGAC	-1.2791889	-0.24066818	0.845094421372425	NMPR-after_blood
B_0157850_ZJC_A_CCTCCTGACCAGTTCACAAGACTA	1.5852132	1.0344963	0	NMPR-after_blood
B_0157850_ZJC_A_CCTCCTGACCTCTATCAGGCTAAC	-0.2792299	0.5051519	0	NMPR-after_blood
B_0157850_ZJC_A_CCTCCTGACGAACTTACAACCACA	1.4618356	1.0063008	1.61667703513962	NMPR-after_blood
B_0157850_ZJC_A_CCTCCTGACTCAATGAAAACATCG	-1.363271	-0.024690816	0	NMPR-after_blood
B_0157850_ZJC_A_CCTCCTGACTGTAGCCACCACTGT	-0.77753425	-0.07605076	0	NMPR-after_blood
B_0157850_ZJC_A_CCTCCTGAGACTAGTAAACCGAGA	-1.1804988	0.33028176	0	NMPR-after_blood
B_0157850_ZJC_A_CCTCCTGAGTCTGTCACCGTGAGA	-0.71154326	1.5515453	0	NMPR-after_blood
B_0157850_ZJC_A_CCTCCTGAGTGTTCTACTGGCATA	-0.83684987	0.98566055	0	NMPR-after_blood
B_0157850_ZJC_A_CCTCCTGATAGGATGATCCGTCTA	-0.7199187	-0.51588476	0	NMPR-after_blood
B_0157850_ZJC_A_CCTCCTGATCCGTCTACGCATACA	-1.218243	-0.39045668	0	NMPR-after_blood
B_0157850_ZJC_A_CCTCTATCACAAGCTAAAGGACAC	0.8258228	-0.21207927	0	NMPR-after_blood
B_0157850_ZJC_A_CCTCTATCAGATCGCAATTGGCTC	-0.64186347	1.364021	0	NMPR-after_blood
B_0157850_ZJC_A_CCTCTATCAGATCGCACTGAGCCA	1.5571039	1.6591058	0	NMPR-after_blood
B_0157850_ZJC_A_CCTCTATCAGCCATGCCGAACTTA	-0.42345488	-0.2114719	0	NMPR-after_blood
B_0157850_ZJC_A_CCTCTATCCAAGACTAAAGAGATC	-0.6561861	0.4158521	0	NMPR-after_blood
B_0157850_ZJC_A_CCTCTATCCAAGGAGCAATGTTGC	0.22338516	-0.5373611	0	NMPR-after_blood
B_0157850_ZJC_A_CCTCTATCCAAGGAGCACACGACC	-1.2743235	0.9231485	0	NMPR-after_blood
B_0157850_ZJC_A_CCTCTATCCACTTCGACTGTAGCC	0.63725644	0.13050824	0	NMPR-after_blood
B_0157850_ZJC_A_CCTCTATCCACTTCGAGTGTTCTA	1.4963578	1.6147236	0	NMPR-after_blood
B_0157850_ZJC_A_CCTCTATCCCGAAGTAAAGACGGA	0.59883094	-0.0273473	0	NMPR-after_blood
B_0157850_ZJC_A_CCTCTATCCCGACAACTATCAGCA	1.5896991	1.505897	0	NMPR-after_blood
B_0157850_ZJC_A_CCTCTATCCGGATTGCAAGGTACA	-0.65953207	0.6930359	0	NMPR-after_blood
B_0157850_ZJC_A_CCTCTATCCGGATTGCCGGATTGC	0.6528297	0.12247567	1.00302582760771	NMPR-after_blood
B_0157850_ZJC_A_CCTCTATCCTCAATGAAGCCATGC	1.4949559	0.9317994	0	NMPR-after_blood
B_0157850_ZJC_A_CCTCTATCCTGAGCCAAAGACGGA	-0.5782049	1.1000364	0	NMPR-after_blood
B_0157850_ZJC_A_CCTCTATCCTGGCATAGAGTTAGC	-0.50268126	0.4098307	0	NMPR-after_blood
B_0157850_ZJC_A_CCTCTATCGAACAGGCAACAACCA	-0.76678497	1.289693	0	NMPR-after_blood
B_0157850_ZJC_A_CCTCTATCGAGTTAGCGCTCGGTA	-1.0884358	1.0998172	1.0419933946686	NMPR-after_blood
B_0157850_ZJC_A_CCTCTATCGTGTTCTAAGATCGCA	-0.050776992	-0.67133194	0	NMPR-after_blood
B_0157850_ZJC_A_CCTCTATCTCCGTCTAACCACTGT	-0.30305025	0.63177335	0	NMPR-after_blood
B_0157850_ZJC_A_CCTCTATCTGAAGAGACAATGGAA	0.38188523	-0.026372975	0	NMPR-after_blood
B_0157850_ZJC_A_CCTCTATCTGGAACAAGTACGCAA	-1.0793616	1.4281545	0	NMPR-after_blood
B_0157850_ZJC_A_CCTCTATCTGGCTTCACAACCACA	-0.9982906	1.503632	0	NMPR-after_blood
B_0157850_ZJC_A_CGAACTTAAAGGTACAAGCCATGC	0.75726265	-0.09565258	1.02484784816047	NMPR-after_blood
B_0157850_ZJC_A_CGAACTTAAAGGTACAAGTGGTCA	0.62694263	0.08402852	0	NMPR-after_blood
B_0157850_ZJC_A_CGAACTTAAATCCGTCACGTATCA	-0.80497724	1.0562102	0	NMPR-after_blood
B_0157850_ZJC_A_CGAACTTAAATCCGTCCGACTGGA	-1.201937	0.5314682	0	NMPR-after_blood
B_0157850_ZJC_A_CGAACTTAAATCCGTCGAACAGGC	0.6550968	-0.9686109	0	NMPR-after_blood
B_0157850_ZJC_A_CGAACTTAAATCCGTCGAGTTAGC	-0.69808793	0.46206975	0	NMPR-after_blood
B_0157850_ZJC_A_CGAACTTAACACAGAAACCACTGT	1.5676621	1.1607953	0	NMPR-after_blood
B_0157850_ZJC_A_CGAACTTAACAGATTCAGTGGTCA	-0.8481022	1.0617956	0	NMPR-after_blood
B_0157850_ZJC_A_CGAACTTAACAGCAGACAGCGTTA	-1.2924693	0.66134214	0	NMPR-after_blood
B_0157850_ZJC_A_CGAACTTAACGCTCGAACGCTCGA	-0.7175548	0.039855618	0	NMPR-after_blood
B_0157850_ZJC_A_CGAACTTAACTATGCACCTCCTGA	-0.7371352	0.7032308	0	NMPR-after_blood
B_0157850_ZJC_A_CGAACTTAAGAGTCAAAATGTTGC	-0.7296788	0.45707023	0	NMPR-after_blood
B_0157850_ZJC_A_CGAACTTAAGCACCTCGAACAGGC	-0.9458224	-0.53290975	0	NMPR-after_blood
B_0157850_ZJC_A_CGAACTTAAGTCACTACTGTAGCC	-0.71291035	-0.12026423	0	NMPR-after_blood
B_0157850_ZJC_A_CGAACTTAATTGGCTCACACAGAA	-0.29656076	0.9885822	0	NMPR-after_blood
B_0157850_ZJC_A_CGAACTTAATTGGCTCCTGTAGCC	-0.5304618	1.0409169	1.16610159997263	NMPR-after_blood
B_0157850_ZJC_A_CGAACTTACAACCACACGAACTTA	0.43873718	0.035404652	0	NMPR-after_blood
B_0157850_ZJC_A_CGAACTTACAACCACAGCCACATA	-0.53609693	0.3286249	0	NMPR-after_blood
B_0157850_ZJC_A_CGAACTTACAAGACTAGAACAGGC	-0.23771591	0.5307808	0	NMPR-after_blood
B_0157850_ZJC_A_CGAACTTACAAGACTAGCCAAGAC	-0.743947	0.13284108	0	NMPR-after_blood
B_0157850_ZJC_A_CGAACTTACCAGTTCAATTGAGGA	1.5900968	1.5623113	0	NMPR-after_blood
B_0157850_ZJC_A_CGAACTTACTGTAGCCGCCACATA	-0.7158701	1.1397643	0	NMPR-after_blood
B_0157850_ZJC_A_CGAACTTAGATGAATCCGCTGATC	-0.3624422	-0.6374167	0	NMPR-after_blood
B_0157850_ZJC_A_CGAACTTAGGTGCGAAATTGAGGA	1.594962	1.1610156	0	NMPR-after_blood
B_0157850_ZJC_A_CGAACTTAGTCGTAGAGTCTGTCA	-1.0671302	0.18949968	0	NMPR-after_blood
B_0157850_ZJC_A_CGAACTTAGTCTGTCAACTATGCA	-0.8201856	1.1727461	0	NMPR-after_blood
B_0157850_ZJC_A_CGAACTTATCCGTCTAAAGGTACA	-0.42312643	0.11933152	0	NMPR-after_blood
B_0157850_ZJC_A_CGAACTTATCCGTCTACGAACTTA	0.8299853	-0.049595132	0	NMPR-after_blood
B_0157850_ZJC_A_CGAACTTATGAAGAGAAGATGTAC	-1.2178642	-0.21626136	0	NMPR-after_blood
B_0157850_ZJC_A_CGAACTTATGGCTTCAGCTCGGTA	-0.22147004	0.318566	0	NMPR-after_blood
B_0157850_ZJC_A_CGACACACAAGGTACACAATGGAA	-0.8781277	1.7075857	0	NMPR-after_blood
B_0157850_ZJC_A_CGACACACACAAGCTAAGTCACTA	-1.17151	-0.3171441	0	NMPR-after_blood
B_0157850_ZJC_A_CGACACACACACAGAATGAAGAGA	-0.9478549	0.1429652	0	NMPR-after_blood
B_0157850_ZJC_A_CGACACACACACGACCCCTCTATC	1.5113537	1.2446196	1.80168920411753	NMPR-after_blood
B_0157850_ZJC_A_CGACACACACCACTGTCGACTGGA	0.09560878	-1.4144031	0	NMPR-after_blood
B_0157850_ZJC_A_CGACACACAGCCATGCACCTCCAA	-1.0405084	0.6602436	0	NMPR-after_blood
B_0157850_ZJC_A_CGACACACAGGCTAACAACTCACC	-1.2073451	-0.12375827	0	NMPR-after_blood
B_0157850_ZJC_A_CGACACACAGTACAAGCCGACAAC	0.20001006	-0.7661627	0	NMPR-after_blood
B_0157850_ZJC_A_CGACACACAGTCACTAAGCCATGC	-1.7628776	0.42708835	0	NMPR-after_blood
B_0157850_ZJC_A_CGACACACAGTGGTCACAACCACA	-0.5727728	0.46894768	0	NMPR-after_blood
B_0157850_ZJC_A_CGACACACAGTGGTCACGAACTTA	-0.6584995	1.3477057	0	NMPR-after_blood
B_0157850_ZJC_A_CGACACACATTGAGGAGCTCGGTA	-1.1503476	0.24855669	0	NMPR-after_blood
B_0157850_ZJC_A_CGACACACCAACCACAGAGTTAGC	1.4341229	0.5313411	0	NMPR-after_blood
B_0157850_ZJC_A_CGACACACCACCTTACAATCCGTC	-0.85890704	1.596707	0	NMPR-after_blood
B_0157850_ZJC_A_CGACACACCAGATCTGGATGAATC	0.41912204	-0.84838504	0	NMPR-after_blood
B_0157850_ZJC_A_CGACACACCATCAAGTCCGACAAC	-1.1056736	1.0690966	0	NMPR-after_blood
B_0157850_ZJC_A_CGACACACCCATCCTCCAAGACTA	-1.0883163	0.88661313	0	NMPR-after_blood
B_0157850_ZJC_A_CGACACACCCTCCTGAAGAGTCAA	-0.59773064	-0.20946044	0	NMPR-after_blood
B_0157850_ZJC_A_CGACACACCGAACTTAGATGAATC	1.5925664	1.5076993	0	NMPR-after_blood
B_0157850_ZJC_A_CGACACACCGACACACCCTCCTGA	-0.5291879	-0.57708454	0	NMPR-after_blood
B_0157850_ZJC_A_CGACACACCGCATACACTGTAGCC	-0.19794013	0.94571537	0	NMPR-after_blood
B_0157850_ZJC_A_CGACACACCTCAATGACTGGCATA	-0.30642712	0.30040607	0	NMPR-after_blood
B_0157850_ZJC_A_CGACACACGAATCTGAATAGCGAC	-0.8824164	1.659541	0	NMPR-after_blood
B_0157850_ZJC_A_CGACACACGAATCTGAATGCCTAA	-0.6587381	1.4909976	0	NMPR-after_blood
B_0157850_ZJC_A_CGACACACGCCAAGACACACGACC	-0.64956105	0.6593844	1.08831924450702	NMPR-after_blood
B_0157850_ZJC_A_CGACACACGCCACATACAAGACTA	-0.7190583	0.41786394	0	NMPR-after_blood
B_0157850_ZJC_A_CGACACACTGGCTTCACGCATACA	-0.69440085	0.16431127	0	NMPR-after_blood
B_0157850_ZJC_A_CGACTGGAAATCCGTCAACGCTTA	-0.57054687	0.76504284	0	NMPR-after_blood
B_0157850_ZJC_A_CGACTGGAACCACTGTCAAGGAGC	-0.17340851	0.39983958	0	NMPR-after_blood
B_0157850_ZJC_A_CGACTGGAAGAGTCAACCATCCTC	-0.8939967	1.1641771	0	NMPR-after_blood
B_0157850_ZJC_A_CGACTGGAAGATCGCATGAAGAGA	-1.0042999	0.3021983	0	NMPR-after_blood
B_0157850_ZJC_A_CGACTGGAAGTCACTACAATGGAA	-1.09813	-0.37891287	0	NMPR-after_blood
B_0157850_ZJC_A_CGACTGGAATCCTGTATCCGTCTA	-1.0523226	-0.2775316	0	NMPR-after_blood
B_0157850_ZJC_A_CGACTGGACAACCACAAGCACCTC	-0.91327935	0.040482897	0	NMPR-after_blood
B_0157850_ZJC_A_CGACTGGACCGACAACGTCTGTCA	-0.76235765	0.7571946	0	NMPR-after_blood
B_0157850_ZJC_A_CGACTGGACCTCCTGACTGTAGCC	-0.16678484	-1.6269813	0	NMPR-after_blood
B_0157850_ZJC_A_CGACTGGACGAACTTACACTTCGA	-1.4291044	-0.11075775	0	NMPR-after_blood
B_0157850_ZJC_A_CGACTGGACTGTAGCCATTGGCTC	-1.0270803	0.9703137	0	NMPR-after_blood
B_0157850_ZJC_A_CGACTGGAGAGTTAGCAACGTGAT	-0.67923427	1.3840765	0	NMPR-after_blood
B_0157850_ZJC_A_CGACTGGAGTCTGTCATCCGTCTA	0.39555082	-0.2079077	0	NMPR-after_blood
B_0157850_ZJC_A_CGACTGGAGTGTTCTACCTAATCC	-0.76851714	0.43480346	0	NMPR-after_blood
B_0157850_ZJC_A_CGCATACAAAACATCGACCACTGT	0.20753284	-0.5957242	0	NMPR-after_blood
B_0157850_ZJC_A_CGCATACAAACTCACCAGTACAAG	-0.14255041	-0.6956758	0	NMPR-after_blood
B_0157850_ZJC_A_CGCATACAAAGACGGAGATGAATC	1.6309508	1.4470727	1.47200368193716	NMPR-after_blood
B_0157850_ZJC_A_CGCATACAAAGGTACACGCATACA	0.07476095	-1.3143532	0	NMPR-after_blood
B_0157850_ZJC_A_CGCATACAAATGTTGCCTGAGCCA	-1.4635154	0.49057776	0	NMPR-after_blood
B_0157850_ZJC_A_CGCATACAACAAGCTATGGTGGTA	-1.3460268	0.6473686	0	NMPR-after_blood
B_0157850_ZJC_A_CGCATACAACCTCCAAACCTCCAA	-1.3087791	0.80636626	0	NMPR-after_blood
B_0157850_ZJC_A_CGCATACAACGTATCACCTCTATC	-0.6272622	-0.17383212	0	NMPR-after_blood
B_0157850_ZJC_A_CGCATACAAGATCGCACACCTTAC	-1.4715557	-0.38293403	0	NMPR-after_blood
B_0157850_ZJC_A_CGCATACAATAGCGACCGACTGGA	-0.2049796	-1.629049	0	NMPR-after_blood
B_0157850_ZJC_A_CGCATACAATCCTGTAGCCACATA	-1.2777858	0.9021643	0	NMPR-after_blood
B_0157850_ZJC_A_CGCATACAATGCCTAAAGTCACTA	0.680619	-1.0235778	0	NMPR-after_blood
B_0157850_ZJC_A_CGCATACACAACCACACCAGTTCA	-1.2534486	0.9534339	0	NMPR-after_blood
B_0157850_ZJC_A_CGCATACACCGAAGTACCGACAAC	-0.66136724	0.596455	0	NMPR-after_blood
B_0157850_ZJC_A_CGCATACACGAACTTACACCTTAC	-0.97601265	0.29631308	0	NMPR-after_blood
B_0157850_ZJC_A_CGCATACACGACACACTCCGTCTA	-0.22822747	0.8941292	0	NMPR-after_blood
B_0157850_ZJC_A_CGCATACACGCTGATCAAACATCG	-0.4408543	0.44474855	0	NMPR-after_blood
B_0157850_ZJC_A_CGCATACACTAAGGTCACATTGGC	1.7622926	1.2375108	0	NMPR-after_blood
B_0157850_ZJC_A_CGCATACAGACAGTGCCGACTGGA	-0.6041848	1.3969266	0	NMPR-after_blood
B_0157850_ZJC_A_CGCATACAGACTAGTAATGCCTAA	-0.28181392	0.7205979	0	NMPR-after_blood
B_0157850_ZJC_A_CGCATACAGATAGACAACCACTGT	-0.6005506	0.8202313	0	NMPR-after_blood
B_0157850_ZJC_A_CGCATACAGTACGCAAGCGAGTAA	-0.18890052	-1.6507897	0	NMPR-after_blood
B_0157850_ZJC_A_CGCTGATCAAACATCGGAACAGGC	-0.5733816	0.9492573	0	NMPR-after_blood
B_0157850_ZJC_A_CGCTGATCAACGCTTACGACACAC	0.8762435	-1.3639587	0	NMPR-after_blood
B_0157850_ZJC_A_CGCTGATCAAGAGATCCGACTGGA	-0.41295516	1.3878078	0	NMPR-after_blood
B_0157850_ZJC_A_CGCTGATCAAGGTACACCGTGAGA	-0.6104805	0.33219475	0	NMPR-after_blood
B_0157850_ZJC_A_CGCTGATCAATCCGTCGCTAACGA	-0.85041696	-0.13314526	0	NMPR-after_blood
B_0157850_ZJC_A_CGCTGATCACGTATCACAGATCTG	-0.20157203	0.5442011	0	NMPR-after_blood
B_0157850_ZJC_A_CGCTGATCCAAGGAGCCTAAGGTC	-1.5413524	-0.07197017	0	NMPR-after_blood
B_0157850_ZJC_A_CGCTGATCCACTTCGACGACTGGA	-1.0203334	0.35329145	0	NMPR-after_blood
B_0157850_ZJC_A_CGCTGATCCCGAAGTACGCTGATC	1.538064	0.7565684	0	NMPR-after_blood
B_0157850_ZJC_A_CGCTGATCCCGTGAGAACATTGGC	-0.18947715	-1.739115	0	NMPR-after_blood
B_0157850_ZJC_A_CGCTGATCCCGTGAGAAGAGTCAA	1.8641342	1.3747985	0	NMPR-after_blood
B_0157850_ZJC_A_CGCTGATCCCTCCTGAGTACGCAA	1.4778196	1.1722382	0	NMPR-after_blood
B_0157850_ZJC_A_CGCTGATCCGAACTTACAATGGAA	0.35623902	0.18292253	0	NMPR-after_blood
B_0157850_ZJC_A_CGCTGATCCGGATTGCTAGGATGA	1.5912232	1.2729785	0	NMPR-after_blood
B_0157850_ZJC_A_CGCTGATCGAACAGGCGCTCGGTA	1.5757756	1.3196257	0	NMPR-after_blood
B_0157850_ZJC_A_CGCTGATCGCGAGTAAGCTAACGA	1.6452098	1.4043038	0	NMPR-after_blood
B_0157850_ZJC_A_CGCTGATCGCTCGGTAACATTGGC	-0.6177058	0.50975007	0	NMPR-after_blood
B_0157850_ZJC_A_CGCTGATCGCTCGGTACATACCAA	-1.1612084	-0.50423187	0	NMPR-after_blood
B_0157850_ZJC_A_CGCTGATCGTCTGTCATGGCTTCA	0.5533942	-0.9603121	0	NMPR-after_blood
B_0157850_ZJC_A_CGCTGATCTGGCTTCAAAGGACAC	-0.46385837	0.4971196	0.976991352712383	NMPR-after_blood
B_0157850_ZJC_A_CGGATTGCAAACATCGAGATCGCA	-0.2864752	0.31770182	0	NMPR-after_blood
B_0157850_ZJC_A_CGGATTGCAACAACCATGAAGAGA	1.6373795	1.3373023	0	NMPR-after_blood
B_0157850_ZJC_A_CGGATTGCAACCGAGAACATTGGC	1.108849	0.34074712	0.360303297539814	NMPR-after_blood
B_0157850_ZJC_A_CGGATTGCAAGGACACCAAGACTA	-0.7076998	1.1864562	0	NMPR-after_blood
B_0157850_ZJC_A_CGGATTGCAATCCGTCGCTCGGTA	-0.2101808	0.51884633	0	NMPR-after_blood
B_0157850_ZJC_A_CGGATTGCACACGACCAAGGACAC	-0.5482032	1.0300475	0	NMPR-after_blood
B_0157850_ZJC_A_CGGATTGCACAGCAGACTCAATGA	0.05750193	0.2123314	0	NMPR-after_blood
B_0157850_ZJC_A_CGGATTGCAGCACCTCAATCCGTC	0.41130587	-0.083932064	0	NMPR-after_blood
B_0157850_ZJC_A_CGGATTGCATGCCTAAAATGTTGC	-0.7532585	1.8097821	0	NMPR-after_blood
B_0157850_ZJC_A_CGGATTGCATTGGCTCGTACGCAA	-1.2028824	-0.41015807	0	NMPR-after_blood
B_0157850_ZJC_A_CGGATTGCCCGTGAGAACATTGGC	1.5107388	1.5769993	0	NMPR-after_blood
B_0157850_ZJC_A_CGGATTGCCCGTGAGAAGGCTAAC	0.64219826	-1.1388136	0	NMPR-after_blood
B_0157850_ZJC_A_CGGATTGCCGACACACACCACTGT	0.54163533	-0.59890324	0	NMPR-after_blood
B_0157850_ZJC_A_CGGATTGCGAGCTGAAAGAGTCAA	-0.17318243	0.71187675	0	NMPR-after_blood
B_0157850_ZJC_A_CGGATTGCGAGTTAGCACAAGCTA	-0.962018	1.1977575	0	NMPR-after_blood
B_0157850_ZJC_A_CGGATTGCGAGTTAGCGAATCTGA	-0.5515964	1.4838473	0	NMPR-after_blood
B_0157850_ZJC_A_CGGATTGCGCGAGTAACAGATCTG	-0.26491603	0.30103606	0	NMPR-after_blood
B_0157850_ZJC_A_CTAAGGTCAAACATCGCAGATCTG	-1.1409144	0.9921309	0	NMPR-after_blood
B_0157850_ZJC_A_CTAAGGTCAAACATCGCCGACAAC	-0.9194558	0.8606923	0	NMPR-after_blood
B_0157850_ZJC_A_CTAAGGTCAACAACCAACCACTGT	-0.8889552	1.0562817	0	NMPR-after_blood
B_0157850_ZJC_A_CTAAGGTCAACCGAGAAGATCGCA	-0.83161	-0.06534655	0	NMPR-after_blood
B_0157850_ZJC_A_CTAAGGTCAATCCGTCATCCTGTA	-0.5678617	0.4360078	0	NMPR-after_blood
B_0157850_ZJC_A_CTAAGGTCACAAGCTAAAGGTACA	0.2539184	-0.5473381	0	NMPR-after_blood
B_0157850_ZJC_A_CTAAGGTCACAAGCTAACATTGGC	-0.9234252	1.5407047	0	NMPR-after_blood
B_0157850_ZJC_A_CTAAGGTCACGCTCGAAACTCACC	0.40014702	-0.19001204	0	NMPR-after_blood
B_0157850_ZJC_A_CTAAGGTCACGCTCGAAGCACCTC	-0.94150865	-0.3646847	0	NMPR-after_blood
B_0157850_ZJC_A_CTAAGGTCAGATCGCAACGTATCA	-0.9920304	1.144822	0	NMPR-after_blood
B_0157850_ZJC_A_CTAAGGTCAGATCGCACCGTGAGA	0.31167275	-0.9434238	0	NMPR-after_blood
B_0157850_ZJC_A_CTAAGGTCAGTGGTCACGCTGATC	-1.3444257	-0.0051574516	0	NMPR-after_blood
B_0157850_ZJC_A_CTAAGGTCAGTGGTCATCCGTCTA	-1.1799978	1.1059448	0	NMPR-after_blood
B_0157850_ZJC_A_CTAAGGTCATCATTCCAGGCTAAC	-0.73945683	-0.60183257	0	NMPR-after_blood
B_0157850_ZJC_A_CTAAGGTCATGCCTAACCTCCTGA	-0.14434254	0.42122266	1.62154704122385	NMPR-after_blood
B_0157850_ZJC_A_CTAAGGTCATTGAGGATCTTCACA	1.5939841	1.029264	0	NMPR-after_blood
B_0157850_ZJC_A_CTAAGGTCCAACCACAAGTGGTCA	-0.27336627	0.9972874	0	NMPR-after_blood
B_0157850_ZJC_A_CTAAGGTCCAACCACAGCTAACGA	-1.2800279	0.22779539	0	NMPR-after_blood
B_0157850_ZJC_A_CTAAGGTCCATCAAGTAGCCATGC	-0.3288458	0.41410843	0	NMPR-after_blood
B_0157850_ZJC_A_CTAAGGTCCCAGTTCAGGTGCGAA	-0.57251704	1.4614937	0	NMPR-after_blood
B_0157850_ZJC_A_CTAAGGTCCCTCTATCTCCGTCTA	-0.5306	-0.4177103	0	NMPR-after_blood
B_0157850_ZJC_A_CTAAGGTCCGCATACACAGCGTTA	-1.3718164	1.0879449	0	NMPR-after_blood
B_0157850_ZJC_A_CTAAGGTCCGCATACACCATCCTC	-1.3355484	-0.5497406	0	NMPR-after_blood
B_0157850_ZJC_A_CTAAGGTCCGCTGATCCGACTGGA	0.11410535	-1.3420182	0	NMPR-after_blood
B_0157850_ZJC_A_CTAAGGTCGAACAGGCTGGCTTCA	0.8521979	-0.9356609	0	NMPR-after_blood
B_0157850_ZJC_A_CTAAGGTCGCCACATAAGTACAAG	-0.7744215	1.8735211	0	NMPR-after_blood
B_0157850_ZJC_A_CTAAGGTCGCGAGTAAACGTATCA	0.5446231	0.17442846	0.727260808273701	NMPR-after_blood
B_0157850_ZJC_A_CTAAGGTCGGAGAACAATAGCGAC	-0.057977684	0.52261716	0	NMPR-after_blood
B_0157850_ZJC_A_CTAAGGTCGTCGTAGACCAGTTCA	-1.0355308	0.8440654	0	NMPR-after_blood
B_0157850_ZJC_A_CTAAGGTCTGAAGAGAAGTACAAG	-0.49696314	0.7188906	0	NMPR-after_blood
B_0157850_ZJC_A_CTAAGGTCTGAAGAGATGGCTTCA	-1.2856662	-0.16712944	0	NMPR-after_blood
B_0157850_ZJC_A_CTAAGGTCTGGTGGTACTCAATGA	-0.20249796	1.0373441	0	NMPR-after_blood
B_0157850_ZJC_A_CTAAGGTCTGGTGGTAGCGAGTAA	-0.6817005	1.6288623	0	NMPR-after_blood
B_0157850_ZJC_A_CTCAATGAAACGCTTAATGCCTAA	0.48853853	0.110692255	0	NMPR-after_blood
B_0157850_ZJC_A_CTCAATGAAAGGTACACGCATACA	-1.0702928	0.3612982	0	NMPR-after_blood
B_0157850_ZJC_A_CTCAATGAACACAGAAAGAGTCAA	1.5262449	1.3588523	0	NMPR-after_blood
B_0157850_ZJC_A_CTCAATGAACGTATCAACAGCAGA	-0.29748118	-0.5004854	0	NMPR-after_blood
B_0157850_ZJC_A_CTCAATGAAGATGTACAGTCACTA	-0.944551	0.6717228	0	NMPR-after_blood
B_0157850_ZJC_A_CTCAATGAAGCACCTCTGAAGAGA	1.5125967	1.4168773	0	NMPR-after_blood
B_0157850_ZJC_A_CTCAATGAAGTACAAGCATCAAGT	-1.6207528	0.32375935	0	NMPR-after_blood
B_0157850_ZJC_A_CTCAATGAAGTCACTAAGGCTAAC	-1.0578587	-0.09822564	0	NMPR-after_blood
B_0157850_ZJC_A_CTCAATGAATTGAGGAGTCGTAGA	-1.6344031	0.7408246	0	NMPR-after_blood
B_0157850_ZJC_A_CTCAATGACACTTCGAACACAGAA	-0.3493263	0.20838863	0.625140199756196	NMPR-after_blood
B_0157850_ZJC_A_CTCAATGACAGATCTGCAAGACTA	-0.81474245	-0.25344592	0	NMPR-after_blood
B_0157850_ZJC_A_CTCAATGACAGCGTTACAAGGAGC	-1.0783615	0.12611185	0	NMPR-after_blood
B_0157850_ZJC_A_CTCAATGACCATCCTCACGCTCGA	1.5089927	1.0696924	0	NMPR-after_blood
B_0157850_ZJC_A_CTCAATGACCGACAACTGAAGAGA	0.56835663	-0.1808415	0	NMPR-after_blood
B_0157850_ZJC_A_CTCAATGACTGAGCCAGACTAGTA	-0.23895587	0.38509107	0	NMPR-after_blood
B_0157850_ZJC_A_CTCAATGAGACTAGTACGCTGATC	0.14041674	-1.1544219	0	NMPR-after_blood
B_0157850_ZJC_A_CTCAATGAGCCACATACAGATCTG	-0.7858566	1.7781489	0	NMPR-after_blood
B_0157850_ZJC_A_CTCAATGAGCTAACGACAATGGAA	-1.5793499	0.15357585	1.00730936544268	NMPR-after_blood
B_0157850_ZJC_A_CTCAATGAGCTCGGTAGAGTTAGC	-0.2215188	-1.652465	0	NMPR-after_blood
B_0157850_ZJC_A_CTCAATGAGGTGCGAAAGTGGTCA	-0.7227269	1.0053945	0	NMPR-after_blood
B_0157850_ZJC_A_CTCAATGAGGTGCGAACAAGACTA	-0.8407041	0.38430807	0	NMPR-after_blood
B_0157850_ZJC_A_CTCAATGATGGCTTCAAGATGTAC	-0.9915731	0.7494507	0	NMPR-after_blood
B_0157850_ZJC_A_CTCAATGATGGCTTCATTCACGCA	-0.64311635	-0.4699811	0	NMPR-after_blood
B_0157850_ZJC_A_CTGAGCCAAAACATCGCTCAATGA	0.97308993	0.054095067	0	NMPR-after_blood
B_0157850_ZJC_A_CTGAGCCAAACGCTTACATCAAGT	-0.9500914	1.135053	0	NMPR-after_blood
B_0157850_ZJC_A_CTGAGCCAAAGAGATCAAGACGGA	-0.17427126	-0.24578698	0	NMPR-after_blood
B_0157850_ZJC_A_CTGAGCCAAATGTTGCTATCAGCA	-1.2341164	-0.16175012	0	NMPR-after_blood
B_0157850_ZJC_A_CTGAGCCAACAAGCTAATAGCGAC	-0.39236438	-0.69230396	1.47420685861033	NMPR-after_blood
B_0157850_ZJC_A_CTGAGCCAACACAGAAAAGACGGA	-0.50454587	1.3819621	0	NMPR-after_blood
B_0157850_ZJC_A_CTGAGCCAACCTCCAACCGAAGTA	-0.78285754	-0.26901996	0	NMPR-after_blood
B_0157850_ZJC_A_CTGAGCCAACCTCCAAGAATCTGA	-0.87785536	0.68502533	0	NMPR-after_blood
B_0157850_ZJC_A_CTGAGCCAAGCACCTCAAACATCG	0.4967265	0.15485902	0	NMPR-after_blood
B_0157850_ZJC_A_CTGAGCCAAGCCATGCCATACCAA	-1.1717638	1.0951383	0	NMPR-after_blood
B_0157850_ZJC_A_CTGAGCCAAGTCACTAAATGTTGC	-0.34711337	-0.12940916	0	NMPR-after_blood
B_0157850_ZJC_A_CTGAGCCACAAGACTAAACGCTTA	-1.0375429	1.4142507	0	NMPR-after_blood
B_0157850_ZJC_A_CTGAGCCACACCTTACCCTAATCC	0.41969228	-1.1210678	0	NMPR-after_blood
B_0157850_ZJC_A_CTGAGCCACACTTCGAGTGTTCTA	1.4162378	-1.2495303	2.32743815484268	NMPR-after_blood
B_0157850_ZJC_A_CTGAGCCACAGATCTGACGTATCA	-1.5794624	0.5789616	1.02085547644469	NMPR-after_blood
B_0157850_ZJC_A_CTGAGCCACAGCGTTAATTGAGGA	-0.18357156	0.5914335	0	NMPR-after_blood
B_0157850_ZJC_A_CTGAGCCACATACCAAGCTCGGTA	-0.6200434	0.5565091	0	NMPR-after_blood
B_0157850_ZJC_A_CTGAGCCACCGACAACAGATCGCA	-0.56861	0.23067771	0	NMPR-after_blood
B_0157850_ZJC_A_CTGAGCCACCTCCTGACCAGTTCA	-0.1762168	-0.9497136	0	NMPR-after_blood
B_0157850_ZJC_A_CTGAGCCACGGATTGCATCCTGTA	-0.6191735	1.2116123	0	NMPR-after_blood
B_0157850_ZJC_A_CTGAGCCACTGAGCCAGCGAGTAA	-0.40562925	0.33822346	0	NMPR-after_blood
B_0157850_ZJC_A_CTGAGCCAGAACAGGCAGCCATGC	-0.17570518	-0.41181213	1.03550578237777	NMPR-after_blood
B_0157850_ZJC_A_CTGAGCCAGAATCTGACCATCCTC	1.167213	0.056157783	0	NMPR-after_blood
B_0157850_ZJC_A_CTGAGCCAGGAGAACAACGCTCGA	0.8466762	-0.06668805	0	NMPR-after_blood
B_0157850_ZJC_A_CTGAGCCATATCAGCACACCTTAC	0.13535236	0.30539566	0	NMPR-after_blood
B_0157850_ZJC_A_CTGAGCCATCCGTCTAGAACAGGC	-0.37710315	0.7142112	0	NMPR-after_blood
B_0157850_ZJC_A_CTGAGCCATCTTCACACGGATTGC	0.460628	-0.10311295	0	NMPR-after_blood
B_0157850_ZJC_A_CTGAGCCATGGAACAAGTCGTAGA	-0.078161806	0.4878582	0	NMPR-after_blood
B_0157850_ZJC_A_CTGGCATAAAACATCGCAAGGAGC	1.4675093	1.1877029	0	NMPR-after_blood
B_0157850_ZJC_A_CTGGCATAAAACATCGCCATCCTC	-0.28689057	-1.7200726	0.471553818814715	NMPR-after_blood
B_0157850_ZJC_A_CTGGCATAAACCGAGACCTCCTGA	1.4860151	1.6040803	0	NMPR-after_blood
B_0157850_ZJC_A_CTGGCATAAACGCTTAAACCGAGA	-0.76648283	1.4002403	0	NMPR-after_blood
B_0157850_ZJC_A_CTGGCATAAACTCACCTGGAACAA	1.5437664	0.9318155	0.970937975532984	NMPR-after_blood
B_0157850_ZJC_A_CTGGCATAAATGTTGCACGTATCA	-0.6634138	1.164756	0	NMPR-after_blood
B_0157850_ZJC_A_CTGGCATAACACGACCATCCTGTA	-1.105574	-0.4624341	0.958971014796607	NMPR-after_blood
B_0157850_ZJC_A_CTGGCATAACTATGCAAAACATCG	-0.813388	0.66634554	0	NMPR-after_blood
B_0157850_ZJC_A_CTGGCATAAGCAGGAAATCATTCC	1.6797322	1.3901042	1.00030064605273	NMPR-after_blood
B_0157850_ZJC_A_CTGGCATAAGCCATGCTGGTGGTA	-0.30909342	-1.4846499	0	NMPR-after_blood
B_0157850_ZJC_A_CTGGCATAAGGCTAACAACGTGAT	-0.6537534	0.23120397	0	NMPR-after_blood
B_0157850_ZJC_A_CTGGCATAAGTGGTCACTGGCATA	-0.46189803	-0.7851487	0	NMPR-after_blood
B_0157850_ZJC_A_CTGGCATAATAGCGACGTGTTCTA	-1.1829027	-0.37661707	0	NMPR-after_blood
B_0157850_ZJC_A_CTGGCATACAATGGAAGCGAGTAA	0.2799239	0.0129273515	0	NMPR-after_blood
B_0157850_ZJC_A_CTGGCATACAGATCTGGTGTTCTA	-0.26732174	-0.2789316	0	NMPR-after_blood
B_0157850_ZJC_A_CTGGCATACAGCGTTAGCTCGGTA	-0.8905222	-0.37469307	0	NMPR-after_blood
B_0157850_ZJC_A_CTGGCATACCTAATCCTGGCTTCA	-0.09226099	-0.49649146	0	NMPR-after_blood
B_0157850_ZJC_A_CTGGCATACGGATTGCACTATGCA	-1.6569759	-0.42607617	0	NMPR-after_blood
B_0157850_ZJC_A_CTGGCATACTGAGCCAATGCCTAA	-1.0684322	0.12155289	0	NMPR-after_blood
B_0157850_ZJC_A_CTGGCATAGAACAGGCCAGCGTTA	1.6026667	1.6459031	0	NMPR-after_blood
B_0157850_ZJC_A_CTGGCATAGAGCTGAAATAGCGAC	-1.0233221	-0.14325604	0	NMPR-after_blood
B_0157850_ZJC_A_CTGGCATAGCCAAGACAACTCACC	-1.4426496	0.9303714	0	NMPR-after_blood
B_0157850_ZJC_A_CTGGCATAGCGAGTAAGGTGCGAA	1.5842124	1.4252117	0	NMPR-after_blood
B_0157850_ZJC_A_CTGGCATAGCGAGTAATCCGTCTA	-0.94720805	0.48583907	0	NMPR-after_blood
B_0157850_ZJC_A_CTGGCATAGTCGTAGAGCTCGGTA	-1.0852242	0.8695467	0	NMPR-after_blood
B_0157850_ZJC_A_CTGGCATAGTCTGTCAAAGGTACA	-0.1058854	0.6886407	0	NMPR-after_blood
B_0157850_ZJC_A_CTGGCATATAGGATGAATTGAGGA	-1.2310861	0.7842968	0	NMPR-after_blood
B_0157850_ZJC_A_CTGGCATATATCAGCACCTCTATC	-0.8044024	1.0363845	0	NMPR-after_blood
B_0157850_ZJC_A_CTGGCATATCCGTCTAAACTCACC	-0.5302289	0.22054602	0	NMPR-after_blood
B_0157850_ZJC_A_CTGGCATATGGCTTCAACACAGAA	-0.43597022	0.57794607	0	NMPR-after_blood
B_0157850_ZJC_A_CTGGCATATTCACGCAAAGACGGA	1.4151813	0.6515769	3.30039321028352	NMPR-after_blood
B_0157850_ZJC_A_CTGTAGCCAAACATCGACACAGAA	0.49772653	-0.72283214	0	NMPR-after_blood
B_0157850_ZJC_A_CTGTAGCCAAACATCGCTGAGCCA	0.5827743	-1.0634832	0	NMPR-after_blood
B_0157850_ZJC_A_CTGTAGCCAACGCTTAAGCCATGC	1.5802946	1.523605	0	NMPR-after_blood
B_0157850_ZJC_A_CTGTAGCCAACGTGATCAACCACA	-1.5375378	0.6117513	0	NMPR-after_blood
B_0157850_ZJC_A_CTGTAGCCAAGAGATCCATACCAA	1.5995358	1.3874011	0	NMPR-after_blood
B_0157850_ZJC_A_CTGTAGCCACAGCAGACATCAAGT	-0.8655721	0.63240147	0	NMPR-after_blood
B_0157850_ZJC_A_CTGTAGCCACATTGGCAACCGAGA	0.4697305	-0.5039842	0	NMPR-after_blood
B_0157850_ZJC_A_CTGTAGCCACATTGGCTTCACGCA	-0.6885232	1.0161144	0	NMPR-after_blood
B_0157850_ZJC_A_CTGTAGCCACTATGCACAACCACA	-0.70455354	0.87123454	0	NMPR-after_blood
B_0157850_ZJC_A_CTGTAGCCACTATGCAGGTGCGAA	-0.29619962	1.0413598	1.29773357211255	NMPR-after_blood
B_0157850_ZJC_A_CTGTAGCCAGATCGCACAACCACA	0.60498154	-0.08877855	0	NMPR-after_blood
B_0157850_ZJC_A_CTGTAGCCATCCTGTAGACTAGTA	-0.7561295	0.6317955	0	NMPR-after_blood
B_0157850_ZJC_A_CTGTAGCCATTGGCTCAGATGTAC	-0.03957318	-0.565298	0	NMPR-after_blood
B_0157850_ZJC_A_CTGTAGCCCAATGGAAAACTCACC	1.5087385	1.5914292	0	NMPR-after_blood
B_0157850_ZJC_A_CTGTAGCCCACCTTACACCTCCAA	1.5175074	0.9351085	0	NMPR-after_blood
B_0157850_ZJC_A_CTGTAGCCCACTTCGAGCTAACGA	-0.89868146	0.26021808	0	NMPR-after_blood
B_0157850_ZJC_A_CTGTAGCCCAGCGTTAGATAGACA	-1.1599073	0.89730656	0	NMPR-after_blood
B_0157850_ZJC_A_CTGTAGCCCCAGTTCATGGTGGTA	1.4632121	0.6106614	2.19915706792555	NMPR-after_blood
B_0157850_ZJC_A_CTGTAGCCCCGACAACAGCAGGAA	-1.413244	-0.02243588	0	NMPR-after_blood
B_0157850_ZJC_A_CTGTAGCCCCGACAACGATGAATC	-0.4947004	0.33864525	0	NMPR-after_blood
B_0157850_ZJC_A_CTGTAGCCCCGTGAGAAGAGTCAA	-1.3398192	-0.0016088048	0	NMPR-after_blood
B_0157850_ZJC_A_CTGTAGCCCGACTGGATGGTGGTA	-1.6084934	0.9334418	0	NMPR-after_blood
B_0157850_ZJC_A_CTGTAGCCCGCTGATCAAGGACAC	1.5006255	1.5742586	0	NMPR-after_blood
B_0157850_ZJC_A_CTGTAGCCCTAAGGTCTGGTGGTA	1.4866984	1.5341247	0	NMPR-after_blood
B_0157850_ZJC_A_CTGTAGCCGAACAGGCACACGACC	0.99278796	0.1720054	0	NMPR-after_blood
B_0157850_ZJC_A_CTGTAGCCGACAGTGCATAGCGAC	-0.39812955	-1.5092667	0	NMPR-after_blood
B_0157850_ZJC_A_CTGTAGCCGCCAAGACGTCGTAGA	1.6205138	0.8758426	0.873095594619428	NMPR-after_blood
B_0157850_ZJC_A_CTGTAGCCGCTCGGTACTGGCATA	1.5419158	1.4264928	0	NMPR-after_blood
B_0157850_ZJC_A_CTGTAGCCTCCGTCTACCATCCTC	-0.7302331	0.8825014	0	NMPR-after_blood
B_0157850_ZJC_A_CTGTAGCCTGGTGGTAAACGCTTA	-1.5466322	0.30071884	0	NMPR-after_blood
B_0157850_ZJC_A_GAACAGGCAACCGAGAGCGAGTAA	-0.3103179	1.1617783	0	NMPR-after_blood
B_0157850_ZJC_A_GAACAGGCAACCGAGATCCGTCTA	-0.33965552	0.9543621	0	NMPR-after_blood
B_0157850_ZJC_A_GAACAGGCAACTCACCCCATCCTC	0.7099534	-0.060385436	0	NMPR-after_blood
B_0157850_ZJC_A_GAACAGGCAATCCGTCCAAGGAGC	-1.2307988	0.7444522	0	NMPR-after_blood
B_0157850_ZJC_A_GAACAGGCACACAGAAGTACGCAA	-0.26839113	0.98063046	0	NMPR-after_blood
B_0157850_ZJC_A_GAACAGGCAGATGTACGGAGAACA	1.2300384	0.409171	0	NMPR-after_blood
B_0157850_ZJC_A_GAACAGGCAGTCACTAATCATTCC	-0.56668055	0.6757626	0	NMPR-after_blood
B_0157850_ZJC_A_GAACAGGCAGTGGTCATCTTCACA	0.24890678	-0.71892965	0	NMPR-after_blood
B_0157850_ZJC_A_GAACAGGCATAGCGACAATCCGTC	0.9178632	-1.2255836	0	NMPR-after_blood
B_0157850_ZJC_A_GAACAGGCCAAGACTATGGCTTCA	1.5883402	1.4162893	0	NMPR-after_blood
B_0157850_ZJC_A_GAACAGGCCCATCCTCATGCCTAA	0.06931648	-1.2390548	0	NMPR-after_blood
B_0157850_ZJC_A_GAACAGGCCGACACACATTGAGGA	-0.9864781	0.007923386	0	NMPR-after_blood
B_0157850_ZJC_A_GAACAGGCCGACTGGAGTGTTCTA	-1.0330603	0.3221535	0	NMPR-after_blood
B_0157850_ZJC_A_GAACAGGCCGCATACACAAGACTA	-0.63942355	1.4576657	0	NMPR-after_blood
B_0157850_ZJC_A_GAACAGGCCTAAGGTCAGCCATGC	0.6775257	0.0052683046	0.894080584548499	NMPR-after_blood
B_0157850_ZJC_A_GAACAGGCCTGAGCCACAAGGAGC	-0.12670723	0.5095426	0	NMPR-after_blood
B_0157850_ZJC_A_GAACAGGCGAACAGGCAACTCACC	-0.7293925	0.34495693	0	NMPR-after_blood
B_0157850_ZJC_A_GAACAGGCGACTAGTAAGCCATGC	-0.5070314	1.173231	0	NMPR-after_blood
B_0157850_ZJC_A_GAACAGGCGAGTTAGCCGCATACA	-0.94965965	1.0525683	0	NMPR-after_blood
B_0157850_ZJC_A_GAACAGGCGAGTTAGCGAGTTAGC	-0.90316486	0.35540786	1.01610895224401	NMPR-after_blood
B_0157850_ZJC_A_GAACAGGCGCTCGGTACGCATACA	-0.5743596	-0.25901875	0	NMPR-after_blood
B_0157850_ZJC_A_GAACAGGCGGTGCGAAGATAGACA	-0.38182864	0.3275401	0	NMPR-after_blood
B_0157850_ZJC_A_GAACAGGCGTGTTCTAGGAGAACA	-1.0196073	0.11318525	0	NMPR-after_blood
B_0157850_ZJC_A_GAATCTGAAACAACCAACGTATCA	0.7704327	-1.304774	0	NMPR-after_blood
B_0157850_ZJC_A_GAATCTGAAAGACGGAAGATGTAC	-0.59304106	0.11670622	0	NMPR-after_blood
B_0157850_ZJC_A_GAATCTGAACGTATCAGCCAAGAC	-0.5828318	0.43624324	0	NMPR-after_blood
B_0157850_ZJC_A_GAATCTGAAGATGTACATTGAGGA	-0.25074118	0.4848734	0	NMPR-after_blood
B_0157850_ZJC_A_GAATCTGAAGCCATGCTAGGATGA	1.6494592	1.3545731	0	NMPR-after_blood
B_0157850_ZJC_A_GAATCTGAAGCCATGCTGGAACAA	0.75401425	-0.048916586	0	NMPR-after_blood
B_0157850_ZJC_A_GAATCTGAATAGCGACGGTGCGAA	-1.5585761	-0.0050417744	0	NMPR-after_blood
B_0157850_ZJC_A_GAATCTGAATTGGCTCGCTAACGA	0.68657655	-0.91535443	0	NMPR-after_blood
B_0157850_ZJC_A_GAATCTGACACTTCGAACAAGCTA	1.6204344	1.2610829	0	NMPR-after_blood
B_0157850_ZJC_A_GAATCTGACATCAAGTGAATCTGA	-0.5145148	1.3888973	0	NMPR-after_blood
B_0157850_ZJC_A_GAATCTGACCATCCTCATCCTGTA	-0.07331344	0.23641384	0	NMPR-after_blood
B_0157850_ZJC_A_GAATCTGACCGTGAGACGACTGGA	0.3045343	-0.4545674	0	NMPR-after_blood
B_0157850_ZJC_A_GAATCTGACGACTGGAGATGAATC	-1.3067216	-0.21539891	0	NMPR-after_blood
B_0157850_ZJC_A_GAATCTGACTAAGGTCAAGAGATC	-0.6464336	1.3286574	0	NMPR-after_blood
B_0157850_ZJC_A_GAATCTGACTGAGCCACAGATCTG	0.9537343	0.24164699	0	NMPR-after_blood
B_0157850_ZJC_A_GAATCTGACTGGCATATCTTCACA	-0.83994615	0.08349121	0	NMPR-after_blood
B_0157850_ZJC_A_GAATCTGAGAATCTGAGAACAGGC	-0.11908687	0.572537	0	NMPR-after_blood
B_0157850_ZJC_A_GAATCTGAGATAGACAGCGAGTAA	0.50170374	0.45015705	0	NMPR-after_blood
B_0157850_ZJC_A_GAATCTGAGCTAACGATGGTGGTA	-0.503237	0.021664068	0	NMPR-after_blood
B_0157850_ZJC_A_GAATCTGAGGAGAACAGATGAATC	-1.3490291	-0.2536587	0	NMPR-after_blood
B_0157850_ZJC_A_GAATCTGAGTACGCAAAAGAGATC	-0.46589473	-1.1622635	0	NMPR-after_blood
B_0157850_ZJC_A_GAATCTGAGTACGCAATCCGTCTA	1.5959682	1.4962333	0	NMPR-after_blood
B_0157850_ZJC_A_GAATCTGAGTGTTCTAGACTAGTA	-0.84697306	0.4645541	0	NMPR-after_blood
B_0157850_ZJC_A_GAATCTGATAGGATGAAAGAGATC	-0.6240551	-0.30226943	0.9325850562798	NMPR-after_blood
B_0157850_ZJC_A_GAATCTGATCTTCACAAATCCGTC	-0.17060766	0.5705956	0	NMPR-after_blood
B_0157850_ZJC_A_GAATCTGATGAAGAGAGAGCTGAA	-1.4462563	0.8811221	0	NMPR-after_blood
B_0157850_ZJC_A_GACAGTGCAAACATCGAATGTTGC	1.4684645	1.6251211	0	NMPR-after_blood
B_0157850_ZJC_A_GACAGTGCAAGGTACATGGCTTCA	-0.41216964	1.0558726	0	NMPR-after_blood
B_0157850_ZJC_A_GACAGTGCACAGATTCTATCAGCA	-1.0042524	1.2422007	1.18657147912319	NMPR-after_blood
B_0157850_ZJC_A_GACAGTGCACCTCCAATAGGATGA	-0.15804951	-1.3309423	0	NMPR-after_blood
B_0157850_ZJC_A_GACAGTGCACGCTCGACCTCCTGA	-1.595881	0.1906822	0	NMPR-after_blood
B_0157850_ZJC_A_GACAGTGCACGCTCGACGAACTTA	-0.9334818	-0.040060345	0	NMPR-after_blood
B_0157850_ZJC_A_GACAGTGCACGTATCAGCCAAGAC	-0.92919284	0.4784783	1.38289153461492	NMPR-after_blood
B_0157850_ZJC_A_GACAGTGCAGAGTCAACGCATACA	-0.41036987	1.0737817	0	NMPR-after_blood
B_0157850_ZJC_A_GACAGTGCATAGCGACCTCAATGA	-0.32167977	0.9683207	0	NMPR-after_blood
B_0157850_ZJC_A_GACAGTGCATCCTGTAAAACATCG	-0.067751125	0.7682162	0	NMPR-after_blood
B_0157850_ZJC_A_GACAGTGCATTGAGGAAAACATCG	-0.43424517	0.64525145	0	NMPR-after_blood
B_0157850_ZJC_A_GACAGTGCATTGGCTCTCTTCACA	1.3678035	0.61209834	0	NMPR-after_blood
B_0157850_ZJC_A_GACAGTGCCAAGACTACTGTAGCC	0.49204615	0.18061307	0	NMPR-after_blood
B_0157850_ZJC_A_GACAGTGCCAATGGAAGTGTTCTA	-0.33345297	0.79907256	0	NMPR-after_blood
B_0157850_ZJC_A_GACAGTGCCCGACAACACAGCAGA	-0.67237985	0.34686556	0	NMPR-after_blood
B_0157850_ZJC_A_GACAGTGCCCTCTATCCAACCACA	-0.38278985	0.05328175	0	NMPR-after_blood
B_0157850_ZJC_A_GACAGTGCCGACACACGACTAGTA	-0.6901709	0.06600691	0	NMPR-after_blood
B_0157850_ZJC_A_GACAGTGCCGACACACGTGTTCTA	-1.4472172	0.08267793	0	NMPR-after_blood
B_0157850_ZJC_A_GACAGTGCCGCATACAAAGACGGA	-0.8910919	0.6164793	0	NMPR-after_blood
B_0157850_ZJC_A_GACAGTGCCTGTAGCCAGCACCTC	1.570357	1.5752808	0	NMPR-after_blood
B_0157850_ZJC_A_GACAGTGCCTGTAGCCATTGGCTC	-1.0467784	-0.64719534	0	NMPR-after_blood
B_0157850_ZJC_A_GACAGTGCGAACAGGCAACGCTTA	-0.54255867	-0.6188441	0	NMPR-after_blood
B_0157850_ZJC_A_GACAGTGCGAACAGGCCTGAGCCA	-0.40454265	1.2293867	0	NMPR-after_blood
B_0157850_ZJC_A_GACAGTGCGAGTTAGCGTACGCAA	-0.97526914	0.52869916	0	NMPR-after_blood
B_0157850_ZJC_A_GACAGTGCGCGAGTAAAACCGAGA	-1.0199142	1.1199349	0	NMPR-after_blood
B_0157850_ZJC_A_GACAGTGCGTACGCAAACCTCCAA	-0.022284234	-0.95638967	0	NMPR-after_blood
B_0157850_ZJC_A_GACAGTGCGTCTGTCAGAATCTGA	-0.46744585	1.343037	0	NMPR-after_blood
B_0157850_ZJC_A_GACTAGTAAACGTGATCGCATACA	-0.32961863	-1.0536203	0	NMPR-after_blood
B_0157850_ZJC_A_GACTAGTAAAGAGATCAAGAGATC	-0.6525033	1.3283777	0	NMPR-after_blood
B_0157850_ZJC_A_GACTAGTAACACAGAAACACGACC	0.34985724	-0.9870389	0	NMPR-after_blood
B_0157850_ZJC_A_GACTAGTAACAGCAGAATTGGCTC	-0.48460755	0.6502972	0	NMPR-after_blood
B_0157850_ZJC_A_GACTAGTAACTATGCACATCAAGT	1.5957683	1.5188721	0	NMPR-after_blood
B_0157850_ZJC_A_GACTAGTAACTATGCACCGTGAGA	-1.5337439	0.63332605	0	NMPR-after_blood
B_0157850_ZJC_A_GACTAGTAAGTACAAGATGCCTAA	-1.0616574	0.2755571	0	NMPR-after_blood
B_0157850_ZJC_A_GACTAGTAAGTGGTCAGATAGACA	1.6736187	1.4546888	0	NMPR-after_blood
B_0157850_ZJC_A_GACTAGTAATCATTCCAGTACAAG	-0.8712462	1.1306454	1.14028498506868	NMPR-after_blood
B_0157850_ZJC_A_GACTAGTAATGCCTAAAGCCATGC	-0.18061821	-1.7493194	0	NMPR-after_blood
B_0157850_ZJC_A_GACTAGTAATTGAGGATCTTCACA	1.4798309	1.6479506	0	NMPR-after_blood
B_0157850_ZJC_A_GACTAGTACAACCACACCATCCTC	-1.1580149	-0.09503488	0	NMPR-after_blood
B_0157850_ZJC_A_GACTAGTACGACACACCCTCCTGA	-0.7841065	0.86026144	0	NMPR-after_blood
B_0157850_ZJC_A_GACTAGTACGCTGATCACGTATCA	0.6586808	0.08536551	0	NMPR-after_blood
B_0157850_ZJC_A_GACTAGTAGACAGTGCACCTCCAA	-1.5084708	0.6989623	0	NMPR-after_blood
B_0157850_ZJC_A_GACTAGTAGACAGTGCAGCCATGC	-0.86079264	1.6217234	0	NMPR-after_blood
B_0157850_ZJC_A_GACTAGTAGAGTTAGCTGGCTTCA	-1.3084614	0.37521476	0	NMPR-after_blood
B_0157850_ZJC_A_GACTAGTAGCTAACGAACGTATCA	1.3750248	1.1932708	1.32821755550296	NMPR-after_blood
B_0157850_ZJC_A_GACTAGTAGGAGAACACCTCTATC	-1.1736814	-0.32548165	0	NMPR-after_blood
B_0157850_ZJC_A_GAGCTGAAAACAACCAGAACAGGC	-0.55531794	1.1933498	0	NMPR-after_blood
B_0157850_ZJC_A_GAGCTGAAAACGTGATGCTAACGA	-0.40917918	0.8339637	0	NMPR-after_blood
B_0157850_ZJC_A_GAGCTGAAAACTCACCATCCTGTA	-0.63298655	1.4359938	0	NMPR-after_blood
B_0157850_ZJC_A_GAGCTGAAAAGACGGACATACCAA	-0.3714747	0.60916835	0	NMPR-after_blood
B_0157850_ZJC_A_GAGCTGAAAATGTTGCCTGGCATA	-1.1385491	-0.57843184	0	NMPR-after_blood
B_0157850_ZJC_A_GAGCTGAAAATGTTGCGAGTTAGC	-1.3570707	0.9057905	0	NMPR-after_blood
B_0157850_ZJC_A_GAGCTGAAAATGTTGCTTCACGCA	0.5337794	-0.96545494	0	NMPR-after_blood
B_0157850_ZJC_A_GAGCTGAAAGCACCTCTGGCTTCA	-1.4829655	-0.32458082	0	NMPR-after_blood
B_0157850_ZJC_A_GAGCTGAAAGCAGGAAACAAGCTA	-1.2951583	0.80947536	0	NMPR-after_blood
B_0157850_ZJC_A_GAGCTGAAATCCTGTACAATGGAA	-1.1085724	-0.3593681	0	NMPR-after_blood
B_0157850_ZJC_A_GAGCTGAACAGATCTGAAGAGATC	-0.08365851	0.9014462	0	NMPR-after_blood
B_0157850_ZJC_A_GAGCTGAACCGAAGTACGCATACA	-0.76519316	0.40886474	0	NMPR-after_blood
B_0157850_ZJC_A_GAGCTGAACCTAATCCAAACATCG	-0.06058527	0.5803921	0	NMPR-after_blood
B_0157850_ZJC_A_GAGCTGAACCTAATCCATAGCGAC	1.5484898	1.3520193	0	NMPR-after_blood
B_0157850_ZJC_A_GAGCTGAACGACTGGAGTCGTAGA	-0.80453354	2.0413954	2.5838011126144	NMPR-after_blood
B_0157850_ZJC_A_GAGCTGAACTCAATGACTGTAGCC	-0.293681	0.2038948	0	NMPR-after_blood
B_0157850_ZJC_A_GAGCTGAACTCAATGATGGCTTCA	-0.7206534	0.25003093	0.982498981234021	NMPR-after_blood
B_0157850_ZJC_A_GAGCTGAACTGGCATAGACTAGTA	-0.7723335	1.6110318	1.3299535152245	NMPR-after_blood
B_0157850_ZJC_A_GAGCTGAAGATAGACAGGAGAACA	-0.19658747	-1.5766902	0	NMPR-after_blood
B_0157850_ZJC_A_GAGCTGAAGCTAACGAAAGAGATC	-0.6385207	-0.041711498	0	NMPR-after_blood
B_0157850_ZJC_A_GAGCTGAAGCTCGGTACCATCCTC	-1.2574571	1.187896	0	NMPR-after_blood
B_0157850_ZJC_A_GAGCTGAAGTACGCAAATTGGCTC	-0.62664264	0.35906157	0	NMPR-after_blood
B_0157850_ZJC_A_GAGCTGAAGTCGTAGAACATTGGC	-0.36787462	0.28639036	0	NMPR-after_blood
B_0157850_ZJC_A_GAGCTGAATAGGATGACACCTTAC	1.4789184	0.99978226	0	NMPR-after_blood
B_0157850_ZJC_A_GAGCTGAATGGCTTCAGTCTGTCA	-0.71465045	1.3240536	0	NMPR-after_blood
B_0157850_ZJC_A_GAGCTGAATGGTGGTACCAGTTCA	-1.6990718	0.6034812	0	NMPR-after_blood
B_0157850_ZJC_A_GAGTTAGCAACTCACCGCCACATA	-0.16599265	1.2466241	0	NMPR-after_blood
B_0157850_ZJC_A_GAGTTAGCAAGAGATCATTGAGGA	-0.7120865	1.1369249	1.48296601152254	NMPR-after_blood
B_0157850_ZJC_A_GAGTTAGCAAGGACACCTGAGCCA	-0.5408317	-0.08138146	0	NMPR-after_blood
B_0157850_ZJC_A_GAGTTAGCAAGGACACTCCGTCTA	0.49803478	0.59312606	0	NMPR-after_blood
B_0157850_ZJC_A_GAGTTAGCACAAGCTAAACGTGAT	0.66940194	0.3500992	1.09172666824295	NMPR-after_blood
B_0157850_ZJC_A_GAGTTAGCACACGACCATAGCGAC	-0.04467892	1.0179259	0	NMPR-after_blood
B_0157850_ZJC_A_GAGTTAGCACACGACCCGGATTGC	-0.6202313	1.1715456	0	NMPR-after_blood
B_0157850_ZJC_A_GAGTTAGCACAGATTCCCTAATCC	-0.64992964	0.8975364	0	NMPR-after_blood
B_0157850_ZJC_A_GAGTTAGCACTATGCACCTCCTGA	-0.60235023	0.98090345	0	NMPR-after_blood
B_0157850_ZJC_A_GAGTTAGCAGCACCTCCTGTAGCC	-1.5516647	0.76076835	0	NMPR-after_blood
B_0157850_ZJC_A_GAGTTAGCAGCCATGCCAAGACTA	-0.39388177	0.32202947	0	NMPR-after_blood
B_0157850_ZJC_A_GAGTTAGCAGTGGTCAAATCCGTC	-0.7853344	0.98552173	0	NMPR-after_blood
B_0157850_ZJC_A_GAGTTAGCATTGAGGAATTGGCTC	-0.7444648	1.1288214	0	NMPR-after_blood
B_0157850_ZJC_A_GAGTTAGCCACTTCGACCTAATCC	0.35928175	0.031022284	0	NMPR-after_blood
B_0157850_ZJC_A_GAGTTAGCCAGATCTGACAGATTC	-0.09319042	0.7670441	0	NMPR-after_blood
B_0157850_ZJC_A_GAGTTAGCCGACACACACTATGCA	-0.62381744	0.7166353	0	NMPR-after_blood
B_0157850_ZJC_A_GAGTTAGCCGGATTGCTATCAGCA	-0.40936968	1.1123263	0	NMPR-after_blood
B_0157850_ZJC_A_GAGTTAGCCTGTAGCCAACGTGAT	0.41443592	-0.09304673	0	NMPR-after_blood
B_0157850_ZJC_A_GAGTTAGCGACTAGTACAGATCTG	-0.952633	0.025725001	0	NMPR-after_blood
B_0157850_ZJC_A_GAGTTAGCGAGTTAGCAGTACAAG	1.5833085	1.0081289	0	NMPR-after_blood
B_0157850_ZJC_A_GAGTTAGCGCGAGTAACCTCTATC	-0.66554314	0.90912974	0	NMPR-after_blood
B_0157850_ZJC_A_GAGTTAGCGTACGCAATGGCTTCA	-1.5930954	0.7655373	0	NMPR-after_blood
B_0157850_ZJC_A_GAGTTAGCTTCACGCAAGATCGCA	-0.9854881	0.961492	0	NMPR-after_blood
B_0157850_ZJC_A_GAGTTAGCTTCACGCACTGGCATA	-0.63072056	1.5834035	0	NMPR-after_blood
B_0157850_ZJC_A_GATAGACAAAACATCGGAATCTGA	1.5245682	1.5391673	0	NMPR-after_blood
B_0157850_ZJC_A_GATAGACAAACTCACCAACTCACC	-0.38725713	-1.2396103	0	NMPR-after_blood
B_0157850_ZJC_A_GATAGACAAAGACGGAATTGGCTC	-1.2510448	1.148823	1.02438986153742	NMPR-after_blood
B_0157850_ZJC_A_GATAGACAACACAGAAACAGATTC	-0.51855785	1.1388825	0	NMPR-after_blood
B_0157850_ZJC_A_GATAGACAACAGCAGAAAACATCG	-1.1655097	-0.05441299	0	NMPR-after_blood
B_0157850_ZJC_A_GATAGACAACAGCAGAACGTATCA	-1.3760872	0.6416701	0	NMPR-after_blood
B_0157850_ZJC_A_GATAGACAACCTCCAAGCTAACGA	-1.6416668	0.00647785	0	NMPR-after_blood
B_0157850_ZJC_A_GATAGACAAGATGTACTGGCTTCA	0.32251108	-0.5885955	0	NMPR-after_blood
B_0157850_ZJC_A_GATAGACAAGCACCTCCAGCGTTA	-0.6370939	1.6747667	0	NMPR-after_blood
B_0157850_ZJC_A_GATAGACAAGCAGGAACACCTTAC	-0.8806932	0.21003677	0	NMPR-after_blood
B_0157850_ZJC_A_GATAGACAATTGAGGAAGCACCTC	-0.46270937	0.93417907	0	NMPR-after_blood
B_0157850_ZJC_A_GATAGACACAAGACTACTCAATGA	-0.96292424	-0.22800116	0	NMPR-after_blood
B_0157850_ZJC_A_GATAGACACAAGGAGCACGTATCA	-1.0260599	0.027126024	0	NMPR-after_blood
B_0157850_ZJC_A_GATAGACACAGATCTGACGCTCGA	-0.8367508	1.6473855	0	NMPR-after_blood
B_0157850_ZJC_A_GATAGACACAGCGTTAAATGTTGC	-0.22518963	-1.681669	0	NMPR-after_blood
B_0157850_ZJC_A_GATAGACACCAGTTCAACGTATCA	1.4803185	0.5955503	0	NMPR-after_blood
B_0157850_ZJC_A_GATAGACACCAGTTCATAGGATGA	-0.13790163	0.9014553	0	NMPR-after_blood
B_0157850_ZJC_A_GATAGACAGAACAGGCAACGTGAT	-0.7498773	1.15093	0	NMPR-after_blood
B_0157850_ZJC_A_GATAGACAGAGCTGAATGAAGAGA	-0.14920801	-0.39087927	0	NMPR-after_blood
B_0157850_ZJC_A_GATAGACAGAGTTAGCCAAGACTA	-1.3949903	0.07619641	0	NMPR-after_blood
B_0157850_ZJC_A_GATAGACAGCGAGTAAGATAGACA	0.04751704	0.70380104	0	NMPR-after_blood
B_0157850_ZJC_A_GATAGACAGCTAACGACCGAAGTA	-0.7668029	1.566319	0	NMPR-after_blood
B_0157850_ZJC_A_GATAGACAGCTAACGATAGGATGA	-1.1586132	0.9891449	0.923429730068741	NMPR-after_blood
B_0157850_ZJC_A_GATAGACATAGGATGAGCTCGGTA	-1.0260599	0.26567388	1.56848926349027	NMPR-after_blood
B_0157850_ZJC_A_GATAGACATTCACGCAGCTCGGTA	-1.0469035	1.4075282	0	NMPR-after_blood
B_0157850_ZJC_A_GATGAATCAACCGAGAAACAACCA	-1.5429914	-0.06969732	0.884539281552559	NMPR-after_blood
B_0157850_ZJC_A_GATGAATCAAGAGATCACACAGAA	-0.69907737	1.4498528	0	NMPR-after_blood
B_0157850_ZJC_A_GATGAATCAAGAGATCCAACCACA	-0.8012888	1.7153212	1.28039965355897	NMPR-after_blood
B_0157850_ZJC_A_GATGAATCAAGGACACACACGACC	-1.3578143	0.4034274	0	NMPR-after_blood
B_0157850_ZJC_A_GATGAATCAATCCGTCAACCGAGA	-1.0811386	-0.40052155	0	NMPR-after_blood
B_0157850_ZJC_A_GATGAATCACCACTGTAGTGGTCA	-1.0825686	0.1914182	0	NMPR-after_blood
B_0157850_ZJC_A_GATGAATCAGATCGCACGCTGATC	-1.0597926	0.68843323	0	NMPR-after_blood
B_0157850_ZJC_A_GATGAATCAGCACCTCCAGATCTG	-0.99975574	0.22114547	0	NMPR-after_blood
B_0157850_ZJC_A_GATGAATCAGCACCTCCCATCCTC	-0.6520992	-1.0758874	0	NMPR-after_blood
B_0157850_ZJC_A_GATGAATCAGTACAAGCATCAAGT	0.48059025	-0.3374987	0	NMPR-after_blood
B_0157850_ZJC_A_GATGAATCATCCTGTACCTCCTGA	0.017335111	0.45861095	1.03515443894227	NMPR-after_blood
B_0157850_ZJC_A_GATGAATCATCCTGTAGCCACATA	-0.65191084	1.2109281	0	NMPR-after_blood
B_0157850_ZJC_A_GATGAATCATTGAGGAGTCTGTCA	-1.2473415	-0.65514505	0	NMPR-after_blood
B_0157850_ZJC_A_GATGAATCCAGCGTTAAACGTGAT	-0.16511834	0.98657614	0	NMPR-after_blood
B_0157850_ZJC_A_GATGAATCCCGTGAGACCTCCTGA	1.6040279	1.3433334	0	NMPR-after_blood
B_0157850_ZJC_A_GATGAATCCGACACACTGAAGAGA	-0.9190263	1.04814	1.48402007583878	NMPR-after_blood
B_0157850_ZJC_A_GATGAATCCGACTGGAATCATTCC	-0.9341639	0.9875306	0	NMPR-after_blood
B_0157850_ZJC_A_GATGAATCCGACTGGACCTCTATC	-0.26648358	-0.62012064	1.01118745854386	NMPR-after_blood
B_0157850_ZJC_A_GATGAATCCTCAATGAAAACATCG	-0.11729785	0.61378044	0	NMPR-after_blood
B_0157850_ZJC_A_GATGAATCCTGTAGCCTGGCTTCA	-0.43025407	0.905845	0	NMPR-after_blood
B_0157850_ZJC_A_GATGAATCGACAGTGCCCGACAAC	-0.8090275	0.8351687	0	NMPR-after_blood
B_0157850_ZJC_A_GATGAATCGCCAAGACAGTGGTCA	-0.42310944	0.17316483	0	NMPR-after_blood
B_0157850_ZJC_A_GATGAATCGCGAGTAACCTAATCC	1.5014024	1.5837677	0	NMPR-after_blood
B_0157850_ZJC_A_GATGAATCGGAGAACAACTATGCA	0.26068395	0.011241417	0	NMPR-after_blood
B_0157850_ZJC_A_GATGAATCGGTGCGAACACCTTAC	0.37605357	-0.2228007	0	NMPR-after_blood
B_0157850_ZJC_A_GATGAATCTATCAGCAAACAACCA	-0.85746455	-0.22374487	0.557992064124422	NMPR-after_blood
B_0157850_ZJC_A_GATGAATCTATCAGCAATCATTCC	-0.007190165	0.39970192	1.05074228870601	NMPR-after_blood
B_0157850_ZJC_A_GCCAAGACAAACATCGAATGTTGC	-0.6633664	1.3289387	0	NMPR-after_blood
B_0157850_ZJC_A_GCCAAGACAAGGTACAGCTAACGA	0.7477225	-0.11880467	0	NMPR-after_blood
B_0157850_ZJC_A_GCCAAGACAATCCGTCAACGTGAT	1.5093105	1.3440291	0	NMPR-after_blood
B_0157850_ZJC_A_GCCAAGACAATCCGTCGCCAAGAC	0.11022875	-0.6129731	0	NMPR-after_blood
B_0157850_ZJC_A_GCCAAGACACACGACCAACGTGAT	-1.1145948	0.50371444	0	NMPR-after_blood
B_0157850_ZJC_A_GCCAAGACACAGCAGAATGCCTAA	-0.86149037	0.8231348	0	NMPR-after_blood
B_0157850_ZJC_A_GCCAAGACAGAGTCAAATTGAGGA	-0.57155263	0.3815978	0	NMPR-after_blood
B_0157850_ZJC_A_GCCAAGACAGTACAAGGTCTGTCA	-0.45317873	0.9275612	0	NMPR-after_blood
B_0157850_ZJC_A_GCCAAGACATTGGCTCCGGATTGC	1.5157497	1.5761383	0	NMPR-after_blood
B_0157850_ZJC_A_GCCAAGACCCAGTTCACAAGGAGC	-1.2536178	0.23604986	0	NMPR-after_blood
B_0157850_ZJC_A_GCCAAGACCCGAAGTACCATCCTC	-1.1219634	0.3385668	0	NMPR-after_blood
B_0157850_ZJC_A_GCCAAGACCCGTGAGACAAGGAGC	-1.096408	0.97559196	0	NMPR-after_blood
B_0157850_ZJC_A_GCCAAGACCCTCCTGAGTGTTCTA	1.4374931	0.56022245	0	NMPR-after_blood
B_0157850_ZJC_A_GCCAAGACCGAACTTAACCTCCAA	0.576277	0.021496233	0	NMPR-after_blood
B_0157850_ZJC_A_GCCAAGACCGAACTTAGACAGTGC	-0.29778314	0.99417394	0	NMPR-after_blood
B_0157850_ZJC_A_GCCAAGACCGACTGGAAGAGTCAA	0.07607033	0.39931196	0	NMPR-after_blood
B_0157850_ZJC_A_GCCAAGACCGCATACAAGCAGGAA	-0.19905537	-0.6611258	0	NMPR-after_blood
B_0157850_ZJC_A_GCCAAGACCGGATTGCAACAACCA	-1.631132	0.8051808	0	NMPR-after_blood
B_0157850_ZJC_A_GCCAAGACCTCAATGAGATAGACA	0.6521118	-0.1768867	0	NMPR-after_blood
B_0157850_ZJC_A_GCCAAGACCTGAGCCATAGGATGA	-0.35421222	0.9902732	0	NMPR-after_blood
B_0157850_ZJC_A_GCCAAGACGAGTTAGCCATACCAA	-0.94742495	-0.3546582	0	NMPR-after_blood
B_0157850_ZJC_A_GCCAAGACGCCAAGACCAATGGAA	-0.44966227	-0.67219055	0	NMPR-after_blood
B_0157850_ZJC_A_GCCAAGACGCCACATAAAGGTACA	1.5321591	0.9032884	0	NMPR-after_blood
B_0157850_ZJC_A_GCCAAGACGGTGCGAAACAAGCTA	-1.341288	0.17923428	0	NMPR-after_blood
B_0157850_ZJC_A_GCCAAGACGGTGCGAAGGAGAACA	-0.20310257	0.7304278	0	NMPR-after_blood
B_0157850_ZJC_A_GCCAAGACGTACGCAAATCCTGTA	-0.57017154	1.4921346	0	NMPR-after_blood
B_0157850_ZJC_A_GCCAAGACTGGAACAACTGAGCCA	-0.3608225	0.8366812	0	NMPR-after_blood
B_0157850_ZJC_A_GCCAAGACTGGCTTCATCTTCACA	-1.0496703	1.373026	0	NMPR-after_blood
B_0157850_ZJC_A_GCCACATAAACGCTTAAGGCTAAC	-0.17655812	0.9643537	0	NMPR-after_blood
B_0157850_ZJC_A_GCCACATAAAGACGGATATCAGCA	0.004182353	0.5711718	0	NMPR-after_blood
B_0157850_ZJC_A_GCCACATAAAGGACACTGGCTTCA	-0.67699224	0.42377293	0	NMPR-after_blood
B_0157850_ZJC_A_GCCACATAAAGGTACAATTGAGGA	0.86228365	-0.9263989	0	NMPR-after_blood
B_0157850_ZJC_A_GCCACATAAATGTTGCGACAGTGC	1.6599237	1.4925368	0	NMPR-after_blood
B_0157850_ZJC_A_GCCACATAACATTGGCTTCACGCA	-0.966495	1.1485934	1.72842448478161	NMPR-after_blood
B_0157850_ZJC_A_GCCACATAACCTCCAAAATCCGTC	0.57115644	0.7398685	0	NMPR-after_blood
B_0157850_ZJC_A_GCCACATAACGTATCACAAGGAGC	-1.3494145	0.4853633	0	NMPR-after_blood
B_0157850_ZJC_A_GCCACATAAGATGTACACAAGCTA	0.24710184	-0.74218094	0	NMPR-after_blood
B_0157850_ZJC_A_GCCACATAAGATGTACGAATCTGA	-0.27247384	0.27060977	0	NMPR-after_blood
B_0157850_ZJC_A_GCCACATAAGCCATGCCAATGGAA	-1.2483908	0.90963554	0	NMPR-after_blood
B_0157850_ZJC_A_GCCACATAAGGCTAACCCTAATCC	-0.8429361	1.3235369	0	NMPR-after_blood
B_0157850_ZJC_A_GCCACATAAGTACAAGCCGAAGTA	0.54959136	-0.22668311	0	NMPR-after_blood
B_0157850_ZJC_A_GCCACATAATGCCTAAAATCCGTC	1.571765	1.1437215	0	NMPR-after_blood
B_0157850_ZJC_A_GCCACATAATTGGCTCAATCCGTC	-0.7117364	0.011632712	0	NMPR-after_blood
B_0157850_ZJC_A_GCCACATACAACCACAATCCTGTA	-1.4393212	0.025410153	0	NMPR-after_blood
B_0157850_ZJC_A_GCCACATACAAGACTACGGATTGC	-0.14571653	0.3456057	0	NMPR-after_blood
B_0157850_ZJC_A_GCCACATACGACACACAATGTTGC	-1.0088015	0.84248614	0	NMPR-after_blood
B_0157850_ZJC_A_GCCACATACGACACACTCTTCACA	0.8273092	-0.03483986	0	NMPR-after_blood
B_0157850_ZJC_A_GCCACATAGATAGACACCAGTTCA	-0.2513303	0.5415778	0	NMPR-after_blood
B_0157850_ZJC_A_GCCACATAGCCACATACAGCGTTA	-0.93519557	-0.059034914	0	NMPR-after_blood
B_0157850_ZJC_A_GCCACATAGCGAGTAACGGATTGC	0.7009632	0.22080782	0	NMPR-after_blood
B_0157850_ZJC_A_GCCACATAGCGAGTAATGGTGGTA	-1.2029175	-0.35547516	0	NMPR-after_blood
B_0157850_ZJC_A_GCCACATATGAAGAGAACAAGCTA	-0.75157154	-0.10870484	0	NMPR-after_blood
B_0157850_ZJC_A_GCCACATATGGAACAAAGCCATGC	0.9924168	-1.336587	0	NMPR-after_blood
B_0157850_ZJC_A_GCCACATATGGTGGTAGTACGCAA	-0.9511662	1.3744464	0	NMPR-after_blood
B_0157850_ZJC_A_GCGAGTAAAAGGTACAAGTACAAG	-0.6980277	0.644366	0	NMPR-after_blood
B_0157850_ZJC_A_GCGAGTAAACACAGAACTCAATGA	0.105105296	-1.4689052	0	NMPR-after_blood
B_0157850_ZJC_A_GCGAGTAAACGCTCGACAATGGAA	-1.7061074	0.024625191	0	NMPR-after_blood
B_0157850_ZJC_A_GCGAGTAAAGATCGCAAACGCTTA	1.5341551	1.5725257	0	NMPR-after_blood
B_0157850_ZJC_A_GCGAGTAAAGATCGCAAACGTGAT	-0.16243504	-0.57484746	0	NMPR-after_blood
B_0157850_ZJC_A_GCGAGTAAAGATGTACAAGACGGA	0.46199542	-0.0257804	0	NMPR-after_blood
B_0157850_ZJC_A_GCGAGTAAAGCCATGCCGAACTTA	-0.86708117	0.6699633	0	NMPR-after_blood
B_0157850_ZJC_A_GCGAGTAAAGTACAAGCAGCGTTA	-1.6884029	0.1381281	0	NMPR-after_blood
B_0157850_ZJC_A_GCGAGTAAAGTCACTAAACCGAGA	-0.27226025	1.0868809	0	NMPR-after_blood
B_0157850_ZJC_A_GCGAGTAAAGTCACTAAACGTGAT	-1.0294262	0.074334554	0	NMPR-after_blood
B_0157850_ZJC_A_GCGAGTAAATGCCTAAACCACTGT	-1.4343297	0.47006485	0	NMPR-after_blood
B_0157850_ZJC_A_GCGAGTAAATTGGCTCTGAAGAGA	0.29756704	-0.09175992	0	NMPR-after_blood
B_0157850_ZJC_A_GCGAGTAACAAGGAGCATCATTCC	-1.1254106	1.3282824	0	NMPR-after_blood
B_0157850_ZJC_A_GCGAGTAACAGCGTTACTGGCATA	1.565918	0.7231733	0	NMPR-after_blood
B_0157850_ZJC_A_GCGAGTAACCATCCTCGTACGCAA	-0.20074478	-1.6408445	0	NMPR-after_blood
B_0157850_ZJC_A_GCGAGTAACGAACTTAAAGACGGA	0.8526268	-0.79135615	0	NMPR-after_blood
B_0157850_ZJC_A_GCGAGTAACGACACACAAGGTACA	1.5167949	1.3218281	0	NMPR-after_blood
B_0157850_ZJC_A_GCGAGTAACTGTAGCCCATACCAA	1.4350733	-0.5909715	0.869377442015166	NMPR-after_blood
B_0157850_ZJC_A_GCGAGTAAGATGAATCTAGGATGA	1.5724758	1.1779029	0	NMPR-after_blood
B_0157850_ZJC_A_GCGAGTAAGCGAGTAACTCAATGA	1.6517524	1.267543	0	NMPR-after_blood
B_0157850_ZJC_A_GCGAGTAAGGTGCGAACTCAATGA	1.7058423	1.2127614	0	NMPR-after_blood
B_0157850_ZJC_A_GCGAGTAATCCGTCTAAACGCTTA	-1.4968234	0.26711574	0	NMPR-after_blood
B_0157850_ZJC_A_GCGAGTAATCCGTCTAACCACTGT	1.2258221	-0.7915554	2.47099670234069	NMPR-after_blood
B_0157850_ZJC_A_GCGAGTAATCCGTCTAGCGAGTAA	-1.2462158	0.5961526	0	NMPR-after_blood
B_0157850_ZJC_A_GCGAGTAATCTTCACAAACTCACC	-1.0123146	0.966657	0	NMPR-after_blood
B_0157850_ZJC_A_GCGAGTAATGGAACAAAGCAGGAA	-0.3433837	0.91988707	0	NMPR-after_blood
B_0157850_ZJC_A_GCGAGTAATGGTGGTAGTCTGTCA	0.6117124	-0.29657963	0	NMPR-after_blood
B_0157850_ZJC_A_GCTAACGAAAACATCGAACGCTTA	-0.16411008	0.24840367	0	NMPR-after_blood
B_0157850_ZJC_A_GCTAACGAAACAACCACAAGACTA	-0.5106027	0.720268	0	NMPR-after_blood
B_0157850_ZJC_A_GCTAACGAAACAACCACACTTCGA	-1.1967809	0.46367985	0	NMPR-after_blood
B_0157850_ZJC_A_GCTAACGAAACGCTTAGGTGCGAA	-0.22845158	-0.49247122	0	NMPR-after_blood
B_0157850_ZJC_A_GCTAACGAAAGACGGACACCTTAC	1.1781262	-1.0315751	0	NMPR-after_blood
B_0157850_ZJC_A_GCTAACGAAAGAGATCACAGATTC	1.5590253	0.933585	0	NMPR-after_blood
B_0157850_ZJC_A_GCTAACGAAATCCGTCCTGGCATA	-1.0068004	-0.5826224	0	NMPR-after_blood
B_0157850_ZJC_A_GCTAACGAACCACTGTCCAGTTCA	-1.4512234	0.6844078	0	NMPR-after_blood
B_0157850_ZJC_A_GCTAACGAAGAGTCAACCGACAAC	0.9865867	0.22396336	0	NMPR-after_blood
B_0157850_ZJC_A_GCTAACGAAGAGTCAACGACACAC	-0.26019496	0.79644966	0	NMPR-after_blood
B_0157850_ZJC_A_GCTAACGAAGAGTCAATATCAGCA	-0.8004653	1.3180664	0	NMPR-after_blood
B_0157850_ZJC_A_GCTAACGAAGATCGCACTGGCATA	1.5708268	1.4583752	0	NMPR-after_blood
B_0157850_ZJC_A_GCTAACGAATCATTCCAAACATCG	-0.12599899	-0.70464885	0	NMPR-after_blood
B_0157850_ZJC_A_GCTAACGAATCATTCCATAGCGAC	-0.5338168	1.2231002	0	NMPR-after_blood
B_0157850_ZJC_A_GCTAACGAATCATTCCGTCTGTCA	0.8255008	-0.590437	0	NMPR-after_blood
B_0157850_ZJC_A_GCTAACGAATTGAGGAGGAGAACA	1.4064974	0.6139972	0	NMPR-after_blood
B_0157850_ZJC_A_GCTAACGACAACCACAAAGAGATC	-0.12728263	0.6666118	0	NMPR-after_blood
B_0157850_ZJC_A_GCTAACGACAACCACACGACTGGA	0.8597532	-0.74141055	0	NMPR-after_blood
B_0157850_ZJC_A_GCTAACGACCAGTTCAATCATTCC	1.5700675	0.8531947	0.969716655632822	NMPR-after_blood
B_0157850_ZJC_A_GCTAACGACCATCCTCCTGTAGCC	-0.8368464	0.62341374	1.07708503856894	NMPR-after_blood
B_0157850_ZJC_A_GCTAACGACCTAATCCACGTATCA	1.8607248	1.5039486	0	NMPR-after_blood
B_0157850_ZJC_A_GCTAACGACTCAATGACCTCTATC	0.441506	-0.06616769	0	NMPR-after_blood
B_0157850_ZJC_A_GCTAACGACTGTAGCCGTCTGTCA	-1.0466908	1.4086853	0	NMPR-after_blood
B_0157850_ZJC_A_GCTAACGAGAATCTGAAGCACCTC	-0.17641175	-1.7201223	0	NMPR-after_blood
B_0157850_ZJC_A_GCTAACGAGACAGTGCGTCGTAGA	0.5657029	-0.0059000864	0	NMPR-after_blood
B_0157850_ZJC_A_GCTAACGAGAGCTGAACGACACAC	-0.07714165	0.4622779	0	NMPR-after_blood
B_0157850_ZJC_A_GCTAACGAGATAGACAGACAGTGC	-0.34666973	0.6527699	0	NMPR-after_blood
B_0157850_ZJC_A_GCTAACGAGCGAGTAAAACGCTTA	-0.7958084	0.8682435	0	NMPR-after_blood
B_0157850_ZJC_A_GCTAACGAGCTCGGTAACTATGCA	1.542147	1.5361075	0	NMPR-after_blood
B_0157850_ZJC_A_GCTAACGATATCAGCACAGCGTTA	0.9351939	-0.06960989	0	NMPR-after_blood
B_0157850_ZJC_A_GCTAACGATATCAGCACTAAGGTC	1.6927763	1.1526406	0	NMPR-after_blood
B_0157850_ZJC_A_GCTAACGATCTTCACAATAGCGAC	-0.3863554	1.0993592	0	NMPR-after_blood
B_0157850_ZJC_A_GCTAACGATGAAGAGATCTTCACA	-1.2624876	-0.4771573	0	NMPR-after_blood
B_0157850_ZJC_A_GCTAACGATGGTGGTACGGATTGC	-0.79329365	0.7245684	0	NMPR-after_blood
B_0157850_ZJC_A_GCTCGGTAAACCGAGAATCCTGTA	-0.42063174	-0.081785336	0.889240461871397	NMPR-after_blood
B_0157850_ZJC_A_GCTCGGTAAACTCACCAAGACGGA	-0.8666966	0.7293799	0	NMPR-after_blood
B_0157850_ZJC_A_GCTCGGTAAACTCACCCTCAATGA	-0.6300882	1.0107789	0	NMPR-after_blood
B_0157850_ZJC_A_GCTCGGTAAAGACGGACAGCGTTA	-0.7625135	0.7302411	0	NMPR-after_blood
B_0157850_ZJC_A_GCTCGGTAAAGAGATCACCACTGT	-0.876092	0.9587168	0	NMPR-after_blood
B_0157850_ZJC_A_GCTCGGTAAAGAGATCCCGAAGTA	-1.0258249	0.70832473	0	NMPR-after_blood
B_0157850_ZJC_A_GCTCGGTAAAGGTACAAGTCACTA	-1.147151	-0.039140448	0	NMPR-after_blood
B_0157850_ZJC_A_GCTCGGTAAAGGTACAGCGAGTAA	0.53002626	-0.6292709	0	NMPR-after_blood
B_0157850_ZJC_A_GCTCGGTAAAGGTACAGGAGAACA	-1.2593067	-0.34609967	0	NMPR-after_blood
B_0157850_ZJC_A_GCTCGGTAAATCCGTCGAGCTGAA	-1.2703698	0.09543643	1.07011295053899	NMPR-after_blood
B_0157850_ZJC_A_GCTCGGTAACAGATTCATGCCTAA	1.5461252	1.0098457	0	NMPR-after_blood
B_0157850_ZJC_A_GCTCGGTAACAGCAGAATTGAGGA	-1.1020592	-0.47265768	0	NMPR-after_blood
B_0157850_ZJC_A_GCTCGGTAACGCTCGACGACACAC	-0.24134585	1.0126762	1.23692035585588	NMPR-after_blood
B_0157850_ZJC_A_GCTCGGTAACGTATCAGCTAACGA	-0.36750856	0.6972045	0	NMPR-after_blood
B_0157850_ZJC_A_GCTCGGTAATGCCTAAGTCGTAGA	-0.27958506	0.5065186	0	NMPR-after_blood
B_0157850_ZJC_A_GCTCGGTACAACCACAACAGCAGA	-0.79218507	1.0304915	0	NMPR-after_blood
B_0157850_ZJC_A_GCTCGGTACACCTTACCACTTCGA	1.0630014	0.28412378	1.05450623603875	NMPR-after_blood
B_0157850_ZJC_A_GCTCGGTACAGATCTGACCACTGT	-0.77272385	-0.245096	0	NMPR-after_blood
B_0157850_ZJC_A_GCTCGGTACCGAAGTATGGTGGTA	1.5557134	1.6033852	0	NMPR-after_blood
B_0157850_ZJC_A_GCTCGGTACCGAAGTATTCACGCA	0.5555729	-0.050045997	0	NMPR-after_blood
B_0157850_ZJC_A_GCTCGGTACCGACAACAGTACAAG	0.47910237	-0.80502087	0	NMPR-after_blood
B_0157850_ZJC_A_GCTCGGTACCGTGAGAAGAGTCAA	-1.079022	-0.71662366	0	NMPR-after_blood
B_0157850_ZJC_A_GCTCGGTACCGTGAGAGATGAATC	-0.41968387	0.3468888	0	NMPR-after_blood
B_0157850_ZJC_A_GCTCGGTACCTAATCCCCATCCTC	1.5704367	0.94896275	0	NMPR-after_blood
B_0157850_ZJC_A_GCTCGGTACGACTGGACTGGCATA	0.6931503	-1.1242112	0	NMPR-after_blood
B_0157850_ZJC_A_GCTCGGTACTGGCATAACATTGGC	-1.1004833	-0.19715343	0	NMPR-after_blood
B_0157850_ZJC_A_GCTCGGTACTGTAGCCATCCTGTA	-0.6989524	1.196088	0	NMPR-after_blood
B_0157850_ZJC_A_GCTCGGTAGATGAATCAACAACCA	0.38606304	0.34920064	1.25187082819175	NMPR-after_blood
B_0157850_ZJC_A_GCTCGGTATATCAGCAAGATGTAC	-0.6347695	0.66836303	1.16884662524313	NMPR-after_blood
B_0157850_ZJC_A_GGAGAACAAAACATCGGAATCTGA	-0.56039125	-0.13011055	0	NMPR-after_blood
B_0157850_ZJC_A_GGAGAACAAACCGAGATAGGATGA	-0.8313468	0.13041756	0	NMPR-after_blood
B_0157850_ZJC_A_GGAGAACAACTATGCAATTGGCTC	-0.20680524	0.14673631	0	NMPR-after_blood
B_0157850_ZJC_A_GGAGAACAACTATGCACCATCCTC	0.116519906	0.42449954	0	NMPR-after_blood
B_0157850_ZJC_A_GGAGAACAAGAGTCAAAGATGTAC	1.6457487	1.5974119	0	NMPR-after_blood
B_0157850_ZJC_A_GGAGAACAATAGCGACCGGATTGC	-0.80053663	0.72988707	0	NMPR-after_blood
B_0157850_ZJC_A_GGAGAACACAAGGAGCAGTCACTA	-0.37013695	0.99217665	0	NMPR-after_blood
B_0157850_ZJC_A_GGAGAACACATACCAAGATGAATC	-1.0072378	1.1691911	0	NMPR-after_blood
B_0157850_ZJC_A_GGAGAACACCGAAGTACCTCTATC	0.39417815	0.3638648	0	NMPR-after_blood
B_0157850_ZJC_A_GGAGAACACCGACAACAGAGTCAA	-0.6819398	0.5830484	0	NMPR-after_blood
B_0157850_ZJC_A_GGAGAACACGACTGGAAAGACGGA	-0.75276643	1.5309197	1.25688535527722	NMPR-after_blood
B_0157850_ZJC_A_GGAGAACACGACTGGACTGGCATA	-0.18942912	-0.71286243	0	NMPR-after_blood
B_0157850_ZJC_A_GGAGAACACGCTGATCCCTCTATC	-1.7618846	0.05588801	0	NMPR-after_blood
B_0157850_ZJC_A_GGAGAACACTCAATGACCGACAAC	-0.9713567	1.3186314	0	NMPR-after_blood
B_0157850_ZJC_A_GGAGAACACTGGCATACTGTAGCC	-1.0167608	0.012771642	0	NMPR-after_blood
B_0157850_ZJC_A_GGAGAACAGAACAGGCCGCATACA	-1.0504934	-0.4359153	0	NMPR-after_blood
B_0157850_ZJC_A_GGAGAACAGAATCTGATGGCTTCA	-1.0186887	-0.28748506	0	NMPR-after_blood
B_0157850_ZJC_A_GGAGAACAGAGTTAGCAAGGTACA	-1.1175307	0.43291727	0	NMPR-after_blood
B_0157850_ZJC_A_GGAGAACAGATGAATCACAGATTC	0.49440008	0.22374241	0	NMPR-after_blood
B_0157850_ZJC_A_GGAGAACAGCCAAGACAAGAGATC	-1.161175	-0.015202772	0	NMPR-after_blood
B_0157850_ZJC_A_GGAGAACAGCCACATAGACTAGTA	0.5064608	-0.019714596	0	NMPR-after_blood
B_0157850_ZJC_A_GGAGAACAGCTCGGTATTCACGCA	-0.7562125	0.21706735	0	NMPR-after_blood
B_0157850_ZJC_A_GGAGAACAGTACGCAAACAGCAGA	-0.5495693	1.2612042	0.988179910912323	NMPR-after_blood
B_0157850_ZJC_A_GGAGAACAGTGTTCTAAGGCTAAC	1.3978579	0.42797866	0	NMPR-after_blood
B_0157850_ZJC_A_GGAGAACATAGGATGAGTGTTCTA	-0.6311142	0.38552642	0	NMPR-after_blood
B_0157850_ZJC_A_GGAGAACATAGGATGATGGAACAA	-0.05934333	0.3359226	0	NMPR-after_blood
B_0157850_ZJC_A_GGAGAACATTCACGCAGATGAATC	-1.0475471	1.2270126	0	NMPR-after_blood
B_0157850_ZJC_A_GGAGAACATTCACGCAGCTAACGA	-1.3392893	-0.34365165	0	NMPR-after_blood
B_0157850_ZJC_A_GGTGCGAAAAACATCGTCTTCACA	-0.64045435	1.5278382	0	NMPR-after_blood
B_0157850_ZJC_A_GGTGCGAAAAGAGATCACGCTCGA	-0.80305606	0.045583412	0	NMPR-after_blood
B_0157850_ZJC_A_GGTGCGAAACAGCAGACTCAATGA	-0.82983804	1.5672873	0	NMPR-after_blood
B_0157850_ZJC_A_GGTGCGAAACAGCAGATCTTCACA	-0.71611625	0.9176771	0	NMPR-after_blood
B_0157850_ZJC_A_GGTGCGAAACATTGGCCAGATCTG	-0.45487094	0.21215475	0	NMPR-after_blood
B_0157850_ZJC_A_GGTGCGAAAGATCGCAATAGCGAC	-1.3809904	-0.28557158	0	NMPR-after_blood
B_0157850_ZJC_A_GGTGCGAAAGCACCTCCCTCTATC	-0.4906257	-0.017707055	0.849666760148163	NMPR-after_blood
B_0157850_ZJC_A_GGTGCGAAAGCACCTCGACTAGTA	-0.39614776	0.5098963	0	NMPR-after_blood
B_0157850_ZJC_A_GGTGCGAAAGGCTAACCGACTGGA	1.6430589	1.3450218	0	NMPR-after_blood
B_0157850_ZJC_A_GGTGCGAAAGGCTAACTGAAGAGA	-0.7324418	0.10032827	0	NMPR-after_blood
B_0157850_ZJC_A_GGTGCGAAAGTACAAGCAAGACTA	1.4785525	1.3161306	0	NMPR-after_blood
B_0157850_ZJC_A_GGTGCGAAAGTACAAGCAAGGAGC	-0.90202695	0.27914616	1.05219581949979	NMPR-after_blood
B_0157850_ZJC_A_GGTGCGAAATAGCGACACATTGGC	-1.1381729	-0.023369392	0	NMPR-after_blood
B_0157850_ZJC_A_GGTGCGAAATCCTGTAAAGGTACA	-0.8338115	1.3746986	0	NMPR-after_blood
B_0157850_ZJC_A_GGTGCGAAATGCCTAAACAGATTC	1.7343932	1.4662803	1.49573242484409	NMPR-after_blood
B_0157850_ZJC_A_GGTGCGAAATTGAGGAAGAGTCAA	-0.69562393	1.3860625	1.18436253602304	NMPR-after_blood
B_0157850_ZJC_A_GGTGCGAACAACCACAAGCAGGAA	0.60986495	0.10318951	1.5009932196392	NMPR-after_blood
B_0157850_ZJC_A_GGTGCGAACACCTTACGAACAGGC	-0.6642781	0.058401227	0	NMPR-after_blood
B_0157850_ZJC_A_GGTGCGAACACCTTACGATGAATC	0.8770615	-0.0052177664	0	NMPR-after_blood
B_0157850_ZJC_A_GGTGCGAACAGCGTTAGACAGTGC	1.494363	1.5955284	0	NMPR-after_blood
B_0157850_ZJC_A_GGTGCGAACATACCAACTGAGCCA	-0.5858392	0.25221214	0	NMPR-after_blood
B_0157850_ZJC_A_GGTGCGAACATCAAGTCATACCAA	-0.9111771	1.0989584	0	NMPR-after_blood
B_0157850_ZJC_A_GGTGCGAACCGAAGTAACAGCAGA	-0.19962958	-1.0973784	0	NMPR-after_blood
B_0157850_ZJC_A_GGTGCGAACCTCTATCGAACAGGC	-0.97126055	0.7165402	0	NMPR-after_blood
[truncated: 35,225 more rows]
