# Supplementary material for: A monocyte-centered framework for predicting immunochemotherapy efficacy in lung squamous cell carcinoma patients
Source: EMBO Mol Med. 2026 Mar 30;18(5):1812–35. doi: 10.1038/s44321-026-00410-y (PMC13179367; doi:10.1038/s44321-026-00410-y)
Supplement: Supplementary file 14 — Source data Fig. 3 [file 44321_2026_410_MOESM14_ESM.zip › Figure 3/3D/Figure3D_blood_native_a3amonocyte_ratio.csv]

Subpopulation	Sample_id	Group	Proportion
APOBEC3A-	pCR/MPR5-b-n	pCR/MPR-native_blood	0.112635146
APOBEC3A+	pCR/MPR5-b-n	pCR/MPR-native_blood	0.163466193
APOBEC3A-	pCR/MPR4-b-n	pCR/MPR-native_blood	0.189990732
APOBEC3A+	pCR/MPR4-b-n	pCR/MPR-native_blood	0.202224282
APOBEC3A-	pCR/MPR3-b-n	pCR/MPR-native_blood	0.145971914
APOBEC3A+	pCR/MPR3-b-n	pCR/MPR-native_blood	0.349963045
APOBEC3A-	pCR/MPR2-b-n	pCR/MPR-native_blood	0.281705948
APOBEC3A+	pCR/MPR2-b-n	pCR/MPR-native_blood	0.159371493
APOBEC3A-	pCR/MPR1-b-n	pCR/MPR-native_blood	0.119379228
APOBEC3A+	pCR/MPR1-b-n	pCR/MPR-native_blood	0.226422602
APOBEC3A-	NMPR3-b-n	NMPR-native_blood	0.311667555
APOBEC3A+	NMPR3-b-n	NMPR-native_blood	0.030367608
APOBEC3A-	NMPR2-b-n	NMPR-native_blood	0.165795207
APOBEC3A+	NMPR2-b-n	NMPR-native_blood	0.069063181
APOBEC3A-	NMPR1-b-n	NMPR-native_blood	0.212084063
APOBEC3A+	NMPR1-b-n	NMPR-native_blood	0.015411559
