# Supplementary material for: A monocyte-centered framework for predicting immunochemotherapy efficacy in lung squamous cell carcinoma patients
Source: EMBO Mol Med. 2026 Mar 30;18(5):1812–35. doi: 10.1038/s44321-026-00410-y (PMC13179367; doi:10.1038/s44321-026-00410-y)
Supplement: Supplementary file 14 — Source data Fig. 3 [file 44321_2026_410_MOESM14_ESM.zip › Figure 3/3D/Figure3D_tumor_native_a3amonocyte_ratio.csv]

Subpopulation	Sample_id	Group	Proportion
APOBEC3A-	pCR/MPR8-t-n	pCR/MPR-native_tumor	0.031483229
APOBEC3A+	pCR/MPR8-t-n	pCR/MPR-native_tumor	0.027193961
APOBEC3A-	pCR/MPR7-t-n	pCR/MPR-native_tumor	0.038073262
APOBEC3A+	pCR/MPR7-t-n	pCR/MPR-native_tumor	0.005095664
APOBEC3A-	pCR/MPR5-t-n	pCR/MPR-native_tumor	0.028024083
APOBEC3A+	pCR/MPR5-t-n	pCR/MPR-native_tumor	0.056157635
APOBEC3A-	pCR/MPR4-t-n	pCR/MPR-native_tumor	0.004308235
APOBEC3A+	pCR/MPR4-t-n	pCR/MPR-native_tumor	0.001468716
APOBEC3A-	pCR/MPR3-t-n	pCR/MPR-native_tumor	0.01711929
APOBEC3A+	pCR/MPR3-t-n	pCR/MPR-native_tumor	0.005057972
APOBEC3A-	pCR/MPR2-t-n	pCR/MPR-native_tumor	0.016318695
APOBEC3A+	pCR/MPR2-t-n	pCR/MPR-native_tumor	0.005099592
APOBEC3A-	pCR/MPR1-t-n	pCR/MPR-native_tumor	0.006137698
APOBEC3A+	pCR/MPR1-t-n	pCR/MPR-native_tumor	0.020725849
APOBEC3A-	NMPR4-t-n	NMPR-native_tumor	0.024073534
APOBEC3A+	NMPR4-t-n	NMPR-native_tumor	0.004595856
APOBEC3A-	NMPR3-t-n	NMPR-native_tumor	0.009853553
APOBEC3A+	NMPR3-t-n	NMPR-native_tumor	9.04E-05
APOBEC3A-	NMPR7-t-n	NMPR-native_tumor	0.012986229
APOBEC3A+	NMPR7-t-n	NMPR-native_tumor	0.001993235
APOBEC3A-	NMPR2-t-n	NMPR-native_tumor	0.01700577
APOBEC3A+	NMPR2-t-n	NMPR-native_tumor	0.000809799
APOBEC3A-	NMPR1-t-n	NMPR-native_tumor	0.020155364
APOBEC3A+	NMPR1-t-n	NMPR-native_tumor	0.000629855
