# Supplementary material for: A monocyte-centered framework for predicting immunochemotherapy efficacy in lung squamous cell carcinoma patients
Source: EMBO Mol Med. 2026 Mar 30;18(5):1812–35. doi: 10.1038/s44321-026-00410-y (PMC13179367; doi:10.1038/s44321-026-00410-y)
Supplement: Supplementary file 14 — Source data Fig. 3 [file 44321_2026_410_MOESM14_ESM.zip › Figure 3/3D/Figure3D_blood_after_a3amonocyte_ratio.csv]

Subpopulation	Sample_id	Group	Proportion
APOBEC3A-	pCR/MPR7-b-t	pCR/MPR-treated_blood	0.176216389
APOBEC3A+	pCR/MPR7-b-t	pCR/MPR-treated_blood	0.137003841
APOBEC3A-	pCR/MPR5-b-t	pCR/MPR-treated_blood	0.178774479
APOBEC3A+	pCR/MPR5-b-t	pCR/MPR-treated_blood	0.259633607
APOBEC3A-	pCR/MPR4-b-t	pCR/MPR-treated_blood	0.135676221
APOBEC3A+	pCR/MPR4-b-t	pCR/MPR-treated_blood	0.03600749
APOBEC3A-	pCR/MPR3-b-t	pCR/MPR-treated_blood	0.137076476
APOBEC3A+	pCR/MPR3-b-t	pCR/MPR-treated_blood	0.127976767
APOBEC3A-	pCR/MPR2-b-t	pCR/MPR-treated_blood	0.136393879
APOBEC3A+	pCR/MPR2-b-t	pCR/MPR-treated_blood	0.065868263
APOBEC3A-	pCR/MPR6-b-t	pCR/MPR-treated_blood	0.218842095
APOBEC3A+	pCR/MPR6-b-t	pCR/MPR-treated_blood	0.46430269
APOBEC3A-	pCR/MPR1-b-t	pCR/MPR-treated_blood	0.102568284
APOBEC3A+	pCR/MPR1-b-t	pCR/MPR-treated_blood	0.080635956
APOBEC3A-	NMPR4-b-t	NMPR-treated_blood	0.189941626
APOBEC3A+	NMPR4-b-t	NMPR-treated_blood	0.11674899
APOBEC3A-	NMPR3-b-t	NMPR-treated_blood	0.2645682
APOBEC3A+	NMPR3-b-t	NMPR-treated_blood	0.020016142
APOBEC3A-	NMPR7-b-t	NMPR-treated_blood	0.123938879
APOBEC3A+	NMPR7-b-t	NMPR-treated_blood	0.161290323
APOBEC3A-	NMPR6-b-t	NMPR-treated_blood	0.003478019
APOBEC3A+	NMPR6-b-t	NMPR-treated_blood	0.169309961
APOBEC3A-	NMPR2-b-t	NMPR-treated_blood	0.107305936
APOBEC3A+	NMPR2-b-t	NMPR-treated_blood	0.055365297
APOBEC3A-	NMPR5-b-t	NMPR-treated_blood	0.080614923
APOBEC3A+	NMPR5-b-t	NMPR-treated_blood	0.308211474
APOBEC3A-	NMPR1-b-t	NMPR-treated_blood	0.212625511
APOBEC3A+	NMPR1-b-t	NMPR-treated_blood	0.021755299
