# Supplementary material for: A monocyte-centered framework for predicting immunochemotherapy efficacy in lung squamous cell carcinoma patients
Source: EMBO Mol Med. 2026 Mar 30;18(5):1812–35. doi: 10.1038/s44321-026-00410-y (PMC13179367; doi:10.1038/s44321-026-00410-y)
Supplement: Supplementary file 14 — Source data Fig. 3 [file 44321_2026_410_MOESM14_ESM.zip › Figure 3/3D/Figure3D_tumor_after_a3amonocyte_ratio.csv]

Subpopulation	Sample_id	Group	Proportion
APOBEC3A-	pCR/MPR8-t-t	pCR/MPR-treated_tumor	0.005373526
APOBEC3A+	pCR/MPR8-t-t	pCR/MPR-treated_tumor	0.001572739
APOBEC3A-	pCR/MPR7-t-t	pCR/MPR-treated_tumor	0.027508411
APOBEC3A+	pCR/MPR7-t-t	pCR/MPR-treated_tumor	0.010290916
APOBEC3A-	pCR/MPR5-t-t	pCR/MPR-treated_tumor	0.02124051
APOBEC3A+	pCR/MPR5-t-t	pCR/MPR-treated_tumor	0.018494589
APOBEC3A-	pCR/MPR4-t-t	pCR/MPR-treated_tumor	0.018172485
APOBEC3A+	pCR/MPR4-t-t	pCR/MPR-treated_tumor	0.001848049
APOBEC3A-	pCR/MPR3-t-t	pCR/MPR-treated_tumor	0.005813185
APOBEC3A+	pCR/MPR3-t-t	pCR/MPR-treated_tumor	0.001321178
APOBEC3A-	pCR/MPR2-t-t	pCR/MPR-treated_tumor	0.024107415
APOBEC3A+	pCR/MPR2-t-t	pCR/MPR-treated_tumor	0.009307293
APOBEC3A-	pCR/MPR6-t-t	pCR/MPR-treated_tumor	0.003882499
APOBEC3A+	pCR/MPR6-t-t	pCR/MPR-treated_tumor	0.003442971
APOBEC3A-	NMPR4-t-t	NMPR-treated_tumor	0.011419508
APOBEC3A+	NMPR4-t-t	NMPR-treated_tumor	0.007295797
APOBEC3A-	NMPR3-t-t	NMPR-treated_tumor	0.024213679
APOBEC3A+	NMPR3-t-t	NMPR-treated_tumor	0.000124813
APOBEC3A-	NMPR7-t-t	NMPR-treated_tumor	0.019944979
APOBEC3A+	NMPR7-t-t	NMPR-treated_tumor	0.006824675
APOBEC3A-	NMPR6-t-t	NMPR-treated_tumor	0.00838383
APOBEC3A+	NMPR6-t-t	NMPR-treated_tumor	0.010210011
APOBEC3A-	NMPR2-t-t	NMPR-treated_tumor	0.011588275
APOBEC3A+	NMPR2-t-t	NMPR-treated_tumor	0.001874574
APOBEC3A-	NMPR5-t-t	NMPR-treated_tumor	0.008295762
APOBEC3A+	NMPR5-t-t	NMPR-treated_tumor	0.007394049
APOBEC3A-	NMPR1-t-t	NMPR-treated_tumor	0.016368618
APOBEC3A+	NMPR1-t-t	NMPR-treated_tumor	0.001153735
