# Supplementary material for: A monocyte-centered framework for predicting immunochemotherapy efficacy in lung squamous cell carcinoma patients
Source: EMBO Mol Med. 2026 Mar 30;18(5):1812–35. doi: 10.1038/s44321-026-00410-y (PMC13179367; doi:10.1038/s44321-026-00410-y)
Supplement: Supplementary file 14 — Source data Fig. 3 [file 44321_2026_410_MOESM14_ESM.zip › Figure 3/3D/README.txt]

The APOBEC3A+ monocyte ratios of Figure 3D boxplot were saved in these .csv files.
Native blood data were saved in 'Figure3D_blood_native_a3amonocyte_ratio.csv'.
Treated blood data were saved in 'Figure3D_blood_after_a3amonocyte_ratio.csv'.
Native tumor data were saved in 'Figure3D_tumor_native_a3amonocyte_ratio.csv'.
Treated data were saved in 'Figure3D_tumor_after_a3amonocyte_ratio.csv'.


Subpopulation: The label of APOBEC3A+/- monocyte subpopulation.
Sample_id: The sample id of data, corresponding to each point in Figure 3D.
Group: The treatment response group.
Proportion: The proportion of APOBEC3A+/- monocyte
