# Supplementary material for: A monocyte-centered framework for predicting immunochemotherapy efficacy in lung squamous cell carcinoma patients
Source: EMBO Mol Med. 2026 Mar 30;18(5):1812–35. doi: 10.1038/s44321-026-00410-y (PMC13179367; doi:10.1038/s44321-026-00410-y)
Supplement: Supplementary file 14 — Source data Fig. 3 [file 44321_2026_410_MOESM14_ESM.zip › Figure 3/3A/Figure3A_blood_native_deg.csv]

gene	p_val	avg_log2FC	pct.1	pct.2	p_val_adj	group1	group2
APOBEC3A	5.12E-286	2.388992171	0.567	0.155	3.25E-282	pCR/MPR_blood	NMPR_blood
LY6E	1.26E-268	1.458840374	0.843	0.638	8.03E-265	pCR/MPR_blood	NMPR_blood
IFI6	1.88E-248	1.727060477	0.702	0.375	1.20E-244	pCR/MPR_blood	NMPR_blood
RETN	3.77E-245	-1.169417347	0.291	0.669	2.39E-241	pCR/MPR_blood	NMPR_blood
OPCML	8.16E-231	-6.811436852	0.001	0.16	5.18E-227	pCR/MPR_blood	NMPR_blood
IFI44L	4.78E-226	2.449471452	0.489	0.142	3.04E-222	pCR/MPR_blood	NMPR_blood
EEF1A1	1.74E-220	-0.442098635	0.993	0.997	1.10E-216	pCR/MPR_blood	NMPR_blood
XAF1	8.45E-204	1.217448462	0.818	0.611	5.36E-200	pCR/MPR_blood	NMPR_blood
MX1	3.69E-203	1.845738453	0.544	0.212	2.34E-199	pCR/MPR_blood	NMPR_blood
RPL5	1.28E-194	-0.428271999	0.987	0.995	8.15E-191	pCR/MPR_blood	NMPR_blood
B2M	6.92E-192	0.278392745	1	1	4.39E-188	pCR/MPR_blood	NMPR_blood
LYZ	1.59E-183	0.691377848	0.996	0.99	1.01E-179	pCR/MPR_blood	NMPR_blood
PARP14	7.13E-150	1.337687604	0.687	0.473	4.52E-146	pCR/MPR_blood	NMPR_blood
EPSTI1	5.06E-132	1.338197008	0.532	0.273	3.21E-128	pCR/MPR_blood	NMPR_blood
IFI44	2.77E-129	1.407576718	0.514	0.258	1.76E-125	pCR/MPR_blood	NMPR_blood
IFIT3	1.23E-117	1.632288572	0.447	0.209	7.80E-114	pCR/MPR_blood	NMPR_blood
NEK10	2.88E-117	-1.72842731	0.072	0.244	1.83E-113	pCR/MPR_blood	NMPR_blood
ISG15	1.18E-116	1.372688107	0.614	0.412	7.49E-113	pCR/MPR_blood	NMPR_blood
IFITM2	8.54E-113	0.639465923	0.97	0.95	5.42E-109	pCR/MPR_blood	NMPR_blood
RPS28	1.74E-112	-0.56114692	0.818	0.906	1.10E-108	pCR/MPR_blood	NMPR_blood
SIGLEC1	4.02E-108	2.824085869	0.246	0.052	2.55E-104	pCR/MPR_blood	NMPR_blood
RPL39	1.23E-107	-0.382220243	0.958	0.987	7.80E-104	pCR/MPR_blood	NMPR_blood
DEFA3	7.56E-106	4.980183867	0.197	0.024	4.80E-102	pCR/MPR_blood	NMPR_blood
CD52	1.17E-103	-0.621678344	0.843	0.956	7.43E-100	pCR/MPR_blood	NMPR_blood
LAP3	7.93E-101	1.08304927	0.629	0.447	5.04E-97	pCR/MPR_blood	NMPR_blood
SRGN	2.21E-99	0.366194363	0.988	0.988	1.40E-95	pCR/MPR_blood	NMPR_blood
RPS29	5.04E-97	-0.269947084	0.989	0.996	3.20E-93	pCR/MPR_blood	NMPR_blood
TRIM22	1.42E-96	0.890864864	0.708	0.547	9.03E-93	pCR/MPR_blood	NMPR_blood
MX2	4.45E-95	1.16500614	0.572	0.381	2.83E-91	pCR/MPR_blood	NMPR_blood
TAF10	4.87E-93	-2.298196681	0.027	0.139	3.09E-89	pCR/MPR_blood	NMPR_blood
SAMD9L	9.21E-93	1.249435632	0.504	0.301	5.85E-89	pCR/MPR_blood	NMPR_blood
IGHG3	3.31E-91	-2.481557877	0.013	0.103	2.10E-87	pCR/MPR_blood	NMPR_blood
STAT1	1.08E-89	0.767741287	0.746	0.613	6.86E-86	pCR/MPR_blood	NMPR_blood
PABPC1	6.91E-87	-0.26359665	0.993	0.996	4.39E-83	pCR/MPR_blood	NMPR_blood
IFIT1	4.92E-82	2.076069813	0.244	0.073	3.12E-78	pCR/MPR_blood	NMPR_blood
LTF	1.20E-80	6.119753682	0.129	0.004	7.60E-77	pCR/MPR_blood	NMPR_blood
PLSCR1	6.88E-79	0.856511323	0.665	0.523	4.37E-75	pCR/MPR_blood	NMPR_blood
AC004448.2	1.15E-78	-0.562787394	0.656	0.809	7.30E-75	pCR/MPR_blood	NMPR_blood
IFI27	3.37E-78	6.254797041	0.125	0.004	2.14E-74	pCR/MPR_blood	NMPR_blood
IFIT2	2.25E-76	1.436021405	0.417	0.235	1.43E-72	pCR/MPR_blood	NMPR_blood
RNF213	3.43E-75	0.717304106	0.77	0.674	2.18E-71	pCR/MPR_blood	NMPR_blood
SLC25A6	4.24E-75	-0.368021013	0.915	0.959	2.69E-71	pCR/MPR_blood	NMPR_blood
OAS2	1.24E-74	1.375491636	0.384	0.206	7.84E-71	pCR/MPR_blood	NMPR_blood
RPLP2	3.57E-74	-0.231104593	0.99	0.995	2.27E-70	pCR/MPR_blood	NMPR_blood
AC099560.1	3.81E-73	-0.255169222	0.988	0.996	2.42E-69	pCR/MPR_blood	NMPR_blood
OAS3	3.92E-73	1.624917708	0.301	0.13	2.49E-69	pCR/MPR_blood	NMPR_blood
LCN2	6.95E-73	5.505843922	0.119	0.004	4.41E-69	pCR/MPR_blood	NMPR_blood
TRBC2	6.94E-72	-1.262572161	0.102	0.249	4.41E-68	pCR/MPR_blood	NMPR_blood
TNFSF10	9.89E-70	0.622528449	0.897	0.852	6.28E-66	pCR/MPR_blood	NMPR_blood
CCL5	1.47E-69	-0.780056247	0.251	0.44	9.35E-66	pCR/MPR_blood	NMPR_blood
MT-CYB	3.28E-68	-0.244591212	0.988	0.996	2.08E-64	pCR/MPR_blood	NMPR_blood
RPS3A	9.40E-67	-0.293689317	0.963	0.976	5.97E-63	pCR/MPR_blood	NMPR_blood
CROCC	3.56E-64	-1.171799959	0.208	0.372	2.26E-60	pCR/MPR_blood	NMPR_blood
SAT1	1.89E-63	0.384955778	0.985	0.981	1.20E-59	pCR/MPR_blood	NMPR_blood
OAS1	4.67E-63	0.769219809	0.662	0.533	2.97E-59	pCR/MPR_blood	NMPR_blood
G0S2	1.14E-62	-0.540633776	0.267	0.452	7.24E-59	pCR/MPR_blood	NMPR_blood
IRF7	1.51E-62	1.025772713	0.508	0.357	9.56E-59	pCR/MPR_blood	NMPR_blood
RSAD2	4.07E-62	2.178898311	0.194	0.06	2.58E-58	pCR/MPR_blood	NMPR_blood
SULT1A1	6.10E-62	-0.549407746	0.496	0.673	3.87E-58	pCR/MPR_blood	NMPR_blood
NBEAL1	3.74E-61	-0.415307297	0.795	0.891	2.37E-57	pCR/MPR_blood	NMPR_blood
SERPING1	4.44E-61	1.912950602	0.224	0.083	2.82E-57	pCR/MPR_blood	NMPR_blood
PARP9	4.62E-61	0.927658625	0.519	0.366	2.93E-57	pCR/MPR_blood	NMPR_blood
THBS1	5.33E-60	2.614641374	0.15	0.032	3.39E-56	pCR/MPR_blood	NMPR_blood
RPL27A	5.89E-60	-0.235686658	0.986	0.995	3.74E-56	pCR/MPR_blood	NMPR_blood
ACTB	1.91E-59	-0.167770257	1	1	1.21E-55	pCR/MPR_blood	NMPR_blood
CMPK2	3.17E-59	1.772323153	0.227	0.088	2.01E-55	pCR/MPR_blood	NMPR_blood
WARS1	2.10E-56	0.766627085	0.74	0.645	1.34E-52	pCR/MPR_blood	NMPR_blood
HLA-A	2.16E-54	0.262064943	0.984	0.986	1.37E-50	pCR/MPR_blood	NMPR_blood
NKG7	1.08E-53	-0.55279849	0.332	0.506	6.88E-50	pCR/MPR_blood	NMPR_blood
MT2A	1.29E-52	0.758409301	0.709	0.609	8.21E-49	pCR/MPR_blood	NMPR_blood
HNRNPA2B1	1.48E-52	-0.264164698	0.97	0.982	9.42E-49	pCR/MPR_blood	NMPR_blood
CAMP	2.89E-52	3.055616641	0.129	0.026	1.83E-48	pCR/MPR_blood	NMPR_blood
STAT2	1.36E-51	0.808523719	0.539	0.41	8.65E-48	pCR/MPR_blood	NMPR_blood
TXNRD1	1.44E-51	-0.246354246	0.972	0.987	9.16E-48	pCR/MPR_blood	NMPR_blood
RPS2	3.93E-50	-0.201746106	0.99	0.995	2.50E-46	pCR/MPR_blood	NMPR_blood
RPLP1	1.81E-49	-0.198710057	0.994	0.995	1.15E-45	pCR/MPR_blood	NMPR_blood
STEAP1B	1.90E-49	-0.470288883	0.449	0.627	1.21E-45	pCR/MPR_blood	NMPR_blood
EEF1B2	2.28E-49	-0.376186179	0.783	0.875	1.44E-45	pCR/MPR_blood	NMPR_blood
SLC27A4	2.42E-49	-0.254607119	0.847	0.947	1.54E-45	pCR/MPR_blood	NMPR_blood
RPL10	1.31E-48	-0.215502615	0.978	0.989	8.33E-45	pCR/MPR_blood	NMPR_blood
RPS21	3.39E-48	-0.256573598	0.937	0.973	2.15E-44	pCR/MPR_blood	NMPR_blood
EIF2AK2	4.33E-48	1.042500978	0.401	0.259	2.75E-44	pCR/MPR_blood	NMPR_blood
PLXND1	7.50E-48	-0.699532995	0.26	0.415	4.76E-44	pCR/MPR_blood	NMPR_blood
GBP5	1.01E-47	1.321371175	0.348	0.217	6.44E-44	pCR/MPR_blood	NMPR_blood
RPL41	4.96E-47	-0.348273531	0.832	0.906	3.15E-43	pCR/MPR_blood	NMPR_blood
FGL2	8.88E-47	0.286624826	0.969	0.966	5.64E-43	pCR/MPR_blood	NMPR_blood
HERC5	1.51E-46	1.670566021	0.204	0.085	9.60E-43	pCR/MPR_blood	NMPR_blood
RPL37	1.55E-46	-0.175848456	0.991	0.995	9.81E-43	pCR/MPR_blood	NMPR_blood
RPL23A	1.70E-46	-0.229972795	0.97	0.987	1.08E-42	pCR/MPR_blood	NMPR_blood
GBP1	4.00E-46	1.090733488	0.42	0.285	2.54E-42	pCR/MPR_blood	NMPR_blood
P2RY13	4.58E-45	0.567317742	0.712	0.615	2.90E-41	pCR/MPR_blood	NMPR_blood
RLIM	1.60E-44	-0.496923124	0.417	0.579	1.02E-40	pCR/MPR_blood	NMPR_blood
S100P	1.95E-44	-1.04272324	0.064	0.158	1.24E-40	pCR/MPR_blood	NMPR_blood
RPL34	6.14E-44	-0.18552239	0.985	0.994	3.90E-40	pCR/MPR_blood	NMPR_blood
RNF166	1.17E-43	-0.425215505	0.605	0.744	7.42E-40	pCR/MPR_blood	NMPR_blood
TMEM123	2.38E-43	0.597919013	0.694	0.618	1.51E-39	pCR/MPR_blood	NMPR_blood
PABPC3	3.01E-43	-0.518049441	0.344	0.507	1.91E-39	pCR/MPR_blood	NMPR_blood
TGFBI	4.18E-43	-0.316087935	0.836	0.916	2.65E-39	pCR/MPR_blood	NMPR_blood
APOL6	4.25E-43	0.840438077	0.485	0.368	2.70E-39	pCR/MPR_blood	NMPR_blood
HLA-DRB5	9.27E-42	-0.689265574	0.651	0.733	5.88E-38	pCR/MPR_blood	NMPR_blood
SCO2	1.02E-41	0.934847728	0.419	0.296	6.44E-38	pCR/MPR_blood	NMPR_blood
MT-CO3	2.74E-41	-0.16231806	0.994	0.996	1.74E-37	pCR/MPR_blood	NMPR_blood
GSTP1	9.04E-41	-0.270845619	0.908	0.955	5.74E-37	pCR/MPR_blood	NMPR_blood
IGHA2	9.24E-41	-1.076923664	0.106	0.208	5.87E-37	pCR/MPR_blood	NMPR_blood
SYNE2	2.03E-40	-0.952314706	0.049	0.129	1.29E-36	pCR/MPR_blood	NMPR_blood
CALR	1.39E-39	-0.482351578	0.599	0.707	8.81E-36	pCR/MPR_blood	NMPR_blood
TYMP	2.06E-39	0.654170874	0.59	0.484	1.31E-35	pCR/MPR_blood	NMPR_blood
RPS15A	2.59E-39	-0.241790392	0.929	0.963	1.64E-35	pCR/MPR_blood	NMPR_blood
RPL12	2.83E-39	-0.259552587	0.92	0.963	1.79E-35	pCR/MPR_blood	NMPR_blood
RPL30	5.82E-39	-0.168731197	0.984	0.994	3.70E-35	pCR/MPR_blood	NMPR_blood
PLAC8	5.91E-39	0.716654509	0.554	0.437	3.75E-35	pCR/MPR_blood	NMPR_blood
RPL11	4.83E-38	-0.15402556	0.989	0.995	3.07E-34	pCR/MPR_blood	NMPR_blood
MECOM	8.38E-38	-0.313753332	0.795	0.884	5.32E-34	pCR/MPR_blood	NMPR_blood
CRTAP	1.52E-37	-0.376267089	0.662	0.774	9.66E-34	pCR/MPR_blood	NMPR_blood
PTMA	3.22E-37	-0.180904773	0.987	0.993	2.05E-33	pCR/MPR_blood	NMPR_blood
SAMD9	8.30E-37	0.818040177	0.421	0.306	5.27E-33	pCR/MPR_blood	NMPR_blood
HSD11B1-AS1	1.90E-36	-1.070706328	0.056	0.135	1.21E-32	pCR/MPR_blood	NMPR_blood
UBE2L6	2.73E-36	0.585073731	0.693	0.63	1.73E-32	pCR/MPR_blood	NMPR_blood
DDX5	8.24E-36	-0.173215579	0.976	0.988	5.23E-32	pCR/MPR_blood	NMPR_blood
SNHG25	2.02E-35	-0.516547236	0.294	0.436	1.28E-31	pCR/MPR_blood	NMPR_blood
RPL15	2.42E-35	-0.171333215	0.984	0.99	1.54E-31	pCR/MPR_blood	NMPR_blood
RPL8	3.14E-35	-0.207035297	0.967	0.984	1.99E-31	pCR/MPR_blood	NMPR_blood
RPS6	3.18E-35	-0.199357943	0.968	0.985	2.02E-31	pCR/MPR_blood	NMPR_blood
AC044849.1	7.28E-35	-1.012566574	0.098	0.191	4.62E-31	pCR/MPR_blood	NMPR_blood
ASTN2	1.10E-34	-0.613305277	0.172	0.296	7.00E-31	pCR/MPR_blood	NMPR_blood
LGALS1	2.84E-34	-0.275001966	0.94	0.971	1.80E-30	pCR/MPR_blood	NMPR_blood
RBFOX2	6.05E-34	-0.376117047	0.571	0.715	3.84E-30	pCR/MPR_blood	NMPR_blood
RPS14	9.86E-34	-0.152723415	0.99	0.991	6.26E-30	pCR/MPR_blood	NMPR_blood
BAIAP2L1	1.26E-33	-0.320181247	0.789	0.864	7.97E-30	pCR/MPR_blood	NMPR_blood
LTB	2.27E-33	-0.556688208	0.208	0.333	1.44E-29	pCR/MPR_blood	NMPR_blood
AC026462.4	2.51E-33	-0.481766307	0.431	0.567	1.59E-29	pCR/MPR_blood	NMPR_blood
CD68	3.00E-33	-0.379257845	0.487	0.631	1.91E-29	pCR/MPR_blood	NMPR_blood
ACCS	4.45E-33	-1.23463342	0.043	0.11	2.82E-29	pCR/MPR_blood	NMPR_blood
RPL38	4.72E-33	-0.187373341	0.95	0.977	3.00E-29	pCR/MPR_blood	NMPR_blood
VIM	6.54E-33	-0.195053097	0.968	0.99	4.15E-29	pCR/MPR_blood	NMPR_blood
RPL18	8.28E-33	-0.196988553	0.964	0.981	5.26E-29	pCR/MPR_blood	NMPR_blood
RPL14	1.58E-32	-0.193221284	0.96	0.98	1.00E-28	pCR/MPR_blood	NMPR_blood
KIZ-AS1	1.89E-32	-0.671878612	0.185	0.302	1.20E-28	pCR/MPR_blood	NMPR_blood
LILRA5	2.20E-32	0.676239732	0.499	0.396	1.40E-28	pCR/MPR_blood	NMPR_blood
GBP4	3.34E-32	1.002001568	0.323	0.215	2.12E-28	pCR/MPR_blood	NMPR_blood
HDAC9	3.47E-32	-0.57073545	0.211	0.331	2.20E-28	pCR/MPR_blood	NMPR_blood
GZMH	3.62E-32	-1.100685733	0.056	0.128	2.30E-28	pCR/MPR_blood	NMPR_blood
RPS18	5.49E-32	-0.216146138	0.966	0.983	3.49E-28	pCR/MPR_blood	NMPR_blood
RPL23	6.28E-32	-0.173661913	0.971	0.982	3.99E-28	pCR/MPR_blood	NMPR_blood
RPL31	2.29E-31	-0.155389035	0.988	0.995	1.46E-27	pCR/MPR_blood	NMPR_blood
C1orf162	3.57E-31	0.343274219	0.898	0.89	2.27E-27	pCR/MPR_blood	NMPR_blood
SP110	6.21E-31	0.517843456	0.687	0.616	3.94E-27	pCR/MPR_blood	NMPR_blood
CAST	7.19E-31	-0.252488652	0.853	0.914	4.56E-27	pCR/MPR_blood	NMPR_blood
MYL6	1.20E-30	-0.209615689	0.973	0.986	7.60E-27	pCR/MPR_blood	NMPR_blood
SERINC2	1.91E-30	-1.420401901	0.048	0.113	1.21E-26	pCR/MPR_blood	NMPR_blood
HLA-DRB1	2.05E-30	0.26836466	0.982	0.974	1.30E-26	pCR/MPR_blood	NMPR_blood
OSCAR	3.17E-30	-0.31177383	0.736	0.844	2.01E-26	pCR/MPR_blood	NMPR_blood
CDC42	3.45E-30	-0.211875788	0.882	0.946	2.19E-26	pCR/MPR_blood	NMPR_blood
CD3D	4.57E-30	-1.045151423	0.063	0.136	2.90E-26	pCR/MPR_blood	NMPR_blood
IFI16	5.10E-30	0.400898448	0.782	0.739	3.23E-26	pCR/MPR_blood	NMPR_blood
FAU	5.29E-30	-0.164360905	0.973	0.989	3.36E-26	pCR/MPR_blood	NMPR_blood
ICAM3	6.39E-30	-0.348385566	0.597	0.73	4.06E-26	pCR/MPR_blood	NMPR_blood
S100A4	1.14E-29	-0.123253139	0.997	0.998	7.21E-26	pCR/MPR_blood	NMPR_blood
LINC01500	1.29E-29	-0.344641088	0.629	0.746	8.21E-26	pCR/MPR_blood	NMPR_blood
ADK	1.34E-29	-0.62010484	0.179	0.287	8.48E-26	pCR/MPR_blood	NMPR_blood
RPS27A	9.34E-29	-0.155199256	0.975	0.987	5.93E-25	pCR/MPR_blood	NMPR_blood
PROK2	9.44E-29	-0.719447868	0.105	0.193	5.99E-25	pCR/MPR_blood	NMPR_blood
RPL13A	9.48E-29	-0.212159978	0.975	0.986	6.02E-25	pCR/MPR_blood	NMPR_blood
OASL	1.57E-28	1.405014099	0.153	0.07	9.94E-25	pCR/MPR_blood	NMPR_blood
EMP3	2.18E-28	-0.20157041	0.965	0.981	1.38E-24	pCR/MPR_blood	NMPR_blood
ZMYM4	2.52E-28	-0.379890922	0.426	0.563	1.60E-24	pCR/MPR_blood	NMPR_blood
NFKBIA	3.65E-28	-0.384286124	0.841	0.896	2.32E-24	pCR/MPR_blood	NMPR_blood
OOEP	5.11E-28	-0.202676893	0.96	0.983	3.24E-24	pCR/MPR_blood	NMPR_blood
PLEKHA7	5.99E-28	-0.219846141	0.928	0.965	3.81E-24	pCR/MPR_blood	NMPR_blood
AC010422.3	9.46E-28	-0.760861604	0.178	0.277	6.00E-24	pCR/MPR_blood	NMPR_blood
RPS12	1.41E-27	-0.179456218	0.96	0.98	8.92E-24	pCR/MPR_blood	NMPR_blood
RPLP0	1.46E-27	-0.236883685	0.898	0.933	9.27E-24	pCR/MPR_blood	NMPR_blood
RPS3	1.59E-27	-0.166723785	0.974	0.983	1.01E-23	pCR/MPR_blood	NMPR_blood
VAMP5	2.62E-27	0.633663814	0.53	0.438	1.66E-23	pCR/MPR_blood	NMPR_blood
FAM172A	2.69E-27	-0.362567666	0.557	0.677	1.71E-23	pCR/MPR_blood	NMPR_blood
RASAL2	1.50E-26	-0.770603161	0.55	0.533	9.53E-23	pCR/MPR_blood	NMPR_blood
PSAP	1.51E-26	0.136525758	0.995	0.996	9.60E-23	pCR/MPR_blood	NMPR_blood
CLEC2D	1.99E-26	-0.546016538	0.216	0.325	1.26E-22	pCR/MPR_blood	NMPR_blood
HNRNPU	2.01E-26	-0.237136964	0.792	0.871	1.28E-22	pCR/MPR_blood	NMPR_blood
TAP1	2.18E-26	0.629571761	0.484	0.395	1.38E-22	pCR/MPR_blood	NMPR_blood
GAREM1	2.21E-26	-0.507592881	0.301	0.417	1.40E-22	pCR/MPR_blood	NMPR_blood
SIDT2	2.23E-26	-0.578895283	0.144	0.24	1.41E-22	pCR/MPR_blood	NMPR_blood
ADAR	2.59E-26	0.535470988	0.55	0.466	1.64E-22	pCR/MPR_blood	NMPR_blood
IGHG4	2.80E-26	1.539808984	0.187	0.105	1.78E-22	pCR/MPR_blood	NMPR_blood
RPS20	4.57E-26	-0.17174781	0.946	0.972	2.90E-22	pCR/MPR_blood	NMPR_blood
RPS16	5.16E-26	-0.163349298	0.963	0.982	3.28E-22	pCR/MPR_blood	NMPR_blood
RHOB	5.86E-26	0.581614989	0.651	0.597	3.72E-22	pCR/MPR_blood	NMPR_blood
IGHA1	6.01E-26	0.596656825	0.478	0.356	3.82E-22	pCR/MPR_blood	NMPR_blood
RPS19	8.16E-26	-0.184437482	0.979	0.995	5.18E-22	pCR/MPR_blood	NMPR_blood
RPS5	1.01E-25	-0.241920324	0.838	0.895	6.41E-22	pCR/MPR_blood	NMPR_blood
NOP10	1.38E-25	0.408125969	0.722	0.685	8.79E-22	pCR/MPR_blood	NMPR_blood
MT-ND3	1.49E-25	-0.12929647	0.983	0.992	9.43E-22	pCR/MPR_blood	NMPR_blood
RPL24	2.09E-25	-0.196874054	0.902	0.948	1.32E-21	pCR/MPR_blood	NMPR_blood
ARMC9	2.41E-25	-0.334136327	0.498	0.624	1.53E-21	pCR/MPR_blood	NMPR_blood
ACAA1	2.78E-25	-0.349110834	0.552	0.67	1.77E-21	pCR/MPR_blood	NMPR_blood
ARPC1B	3.14E-25	-0.28328065	0.717	0.817	1.99E-21	pCR/MPR_blood	NMPR_blood
IDH3B	4.59E-25	-0.379271468	0.477	0.593	2.91E-21	pCR/MPR_blood	NMPR_blood
KMT2E-AS1	4.69E-25	-0.447160728	0.288	0.403	2.98E-21	pCR/MPR_blood	NMPR_blood
DDX60	9.61E-25	0.943033943	0.25	0.16	6.10E-21	pCR/MPR_blood	NMPR_blood
RPL32	9.96E-25	-0.157446259	0.978	0.988	6.32E-21	pCR/MPR_blood	NMPR_blood
RPS4Y1	1.17E-24	-0.305114094	0.587	0.703	7.43E-21	pCR/MPR_blood	NMPR_blood
MAMDC2	1.45E-24	-0.249901227	0.795	0.866	9.18E-21	pCR/MPR_blood	NMPR_blood
BST2	1.52E-24	0.465317955	0.668	0.612	9.63E-21	pCR/MPR_blood	NMPR_blood
FLII	2.78E-24	-0.313616123	0.62	0.719	1.77E-20	pCR/MPR_blood	NMPR_blood
TMEM176A	3.10E-24	-0.211319359	0.523	0.677	1.97E-20	pCR/MPR_blood	NMPR_blood
MALAT1	3.15E-24	-0.113570581	1	1	2.00E-20	pCR/MPR_blood	NMPR_blood
RPL35	3.77E-24	-0.194921517	0.922	0.959	2.39E-20	pCR/MPR_blood	NMPR_blood
RPL35A	4.50E-24	-0.146306002	0.975	0.988	2.86E-20	pCR/MPR_blood	NMPR_blood
FLNA	4.58E-24	-0.233850109	0.76	0.85	2.91E-20	pCR/MPR_blood	NMPR_blood
TMEM176B	5.16E-24	-0.182951118	0.668	0.837	3.27E-20	pCR/MPR_blood	NMPR_blood
BAIAP2-DT	5.37E-24	-0.639374969	0.159	0.251	3.41E-20	pCR/MPR_blood	NMPR_blood
CD53	6.58E-24	0.26599682	0.89	0.886	4.18E-20	pCR/MPR_blood	NMPR_blood
JAK2	7.08E-24	0.469151937	0.635	0.571	4.50E-20	pCR/MPR_blood	NMPR_blood
RPS27	1.27E-23	-0.160398199	0.984	0.991	8.09E-20	pCR/MPR_blood	NMPR_blood
AC068724.4	1.53E-23	-0.463195429	0.146	0.24	9.72E-20	pCR/MPR_blood	NMPR_blood
CMTM2	1.72E-23	-0.400206104	0.161	0.256	1.09E-19	pCR/MPR_blood	NMPR_blood
HDDC2	2.08E-23	-0.652761259	0.118	0.2	1.32E-19	pCR/MPR_blood	NMPR_blood
TRAC	4.01E-23	-0.826094208	0.058	0.119	2.55E-19	pCR/MPR_blood	NMPR_blood
IFI35	5.11E-23	0.688008436	0.425	0.338	3.24E-19	pCR/MPR_blood	NMPR_blood
RPL27	5.59E-23	-0.163563477	0.951	0.977	3.55E-19	pCR/MPR_blood	NMPR_blood
DIPK1A	5.85E-23	-0.674921324	0.106	0.183	3.72E-19	pCR/MPR_blood	NMPR_blood
MFSD14B	6.43E-23	0.648732527	0.358	0.263	4.08E-19	pCR/MPR_blood	NMPR_blood
TNFSF13B	7.12E-23	0.354467585	0.775	0.736	4.52E-19	pCR/MPR_blood	NMPR_blood
RAB5IF	1.10E-22	-0.282769615	0.616	0.718	7.00E-19	pCR/MPR_blood	NMPR_blood
BHLHE40	1.22E-22	-0.608026575	0.185	0.277	7.77E-19	pCR/MPR_blood	NMPR_blood
RPS13	1.31E-22	-0.13481258	0.986	0.992	8.30E-19	pCR/MPR_blood	NMPR_blood
ABTB1	1.35E-22	-0.34286256	0.406	0.522	8.57E-19	pCR/MPR_blood	NMPR_blood
CMTM3	1.61E-22	-0.349482394	0.554	0.649	1.02E-18	pCR/MPR_blood	NMPR_blood
HLA-DQB1	1.92E-22	0.431460067	0.624	0.541	1.22E-18	pCR/MPR_blood	NMPR_blood
CAMK1D	2.55E-22	-0.475444401	0.173	0.268	1.62E-18	pCR/MPR_blood	NMPR_blood
VSTM1	3.18E-22	-0.47097483	0.238	0.342	2.02E-18	pCR/MPR_blood	NMPR_blood
PSMA7	3.24E-22	-0.191801049	0.933	0.958	2.06E-18	pCR/MPR_blood	NMPR_blood
ZNF90	3.61E-22	-0.358835046	0.386	0.504	2.29E-18	pCR/MPR_blood	NMPR_blood
HSH2D	3.63E-22	0.683145128	0.404	0.319	2.31E-18	pCR/MPR_blood	NMPR_blood
CCR1	3.82E-22	0.667718161	0.378	0.29	2.42E-18	pCR/MPR_blood	NMPR_blood
CD14	1.12E-21	0.279532575	0.912	0.914	7.09E-18	pCR/MPR_blood	NMPR_blood
SPATS2L	1.51E-21	1.40594244	0.133	0.066	9.58E-18	pCR/MPR_blood	NMPR_blood
HSP90AB1	1.68E-21	-0.299508996	0.651	0.756	1.07E-17	pCR/MPR_blood	NMPR_blood
CD99	3.09E-21	-0.332912012	0.641	0.735	1.96E-17	pCR/MPR_blood	NMPR_blood
HECW2	3.13E-21	-0.786511461	0.074	0.138	1.99E-17	pCR/MPR_blood	NMPR_blood
RPL7A	3.29E-21	-0.162437765	0.934	0.961	2.09E-17	pCR/MPR_blood	NMPR_blood
TOMM7	3.74E-21	-0.226205046	0.655	0.77	2.37E-17	pCR/MPR_blood	NMPR_blood
RPL37A	5.87E-21	-0.130812153	0.978	0.989	3.73E-17	pCR/MPR_blood	NMPR_blood
ANXA4	7.99E-21	-0.490245859	0.261	0.364	5.07E-17	pCR/MPR_blood	NMPR_blood
IFIH1	9.49E-21	0.787832261	0.347	0.263	6.02E-17	pCR/MPR_blood	NMPR_blood
IL32	1.17E-20	-0.799406201	0.097	0.167	7.44E-17	pCR/MPR_blood	NMPR_blood
GRN	1.46E-20	0.179696612	0.966	0.967	9.25E-17	pCR/MPR_blood	NMPR_blood
MS4A4A	1.48E-20	1.019482352	0.217	0.138	9.37E-17	pCR/MPR_blood	NMPR_blood
THSD4-AS1	1.60E-20	-0.309305918	0.515	0.628	1.02E-16	pCR/MPR_blood	NMPR_blood
ODF3B	1.80E-20	0.583141265	0.445	0.368	1.14E-16	pCR/MPR_blood	NMPR_blood
DDX58	2.03E-20	0.866499883	0.279	0.199	1.29E-16	pCR/MPR_blood	NMPR_blood
NOP53	3.21E-20	-0.246055092	0.704	0.779	2.03E-16	pCR/MPR_blood	NMPR_blood
FTH1	3.44E-20	0.139075131	1	1	2.19E-16	pCR/MPR_blood	NMPR_blood
GADD45GIP1	3.86E-20	-0.416573433	0.327	0.433	2.45E-16	pCR/MPR_blood	NMPR_blood
PSMB9	9.12E-20	0.404044993	0.757	0.735	5.79E-16	pCR/MPR_blood	NMPR_blood
RPL13	9.87E-20	-0.122101283	0.991	0.995	6.27E-16	pCR/MPR_blood	NMPR_blood
KLF10	1.17E-19	-0.437484684	0.427	0.531	7.41E-16	pCR/MPR_blood	NMPR_blood
NUCKS1	1.67E-19	-0.378540544	0.396	0.505	1.06E-15	pCR/MPR_blood	NMPR_blood
EGR1	1.71E-19	0.443486819	0.56	0.469	1.09E-15	pCR/MPR_blood	NMPR_blood
TRAPPC6A	2.48E-19	-0.56721374	0.161	0.241	1.57E-15	pCR/MPR_blood	NMPR_blood
NPM1	5.42E-19	-0.277858136	0.629	0.729	3.44E-15	pCR/MPR_blood	NMPR_blood
SLC25A5	5.61E-19	-0.197453992	0.866	0.915	3.56E-15	pCR/MPR_blood	NMPR_blood
CDC42EP1	6.27E-19	-0.864171932	0.06	0.114	3.98E-15	pCR/MPR_blood	NMPR_blood
CLU	6.91E-19	1.235624929	0.148	0.083	4.39E-15	pCR/MPR_blood	NMPR_blood
S100A10	7.48E-19	-0.189489475	0.936	0.967	4.75E-15	pCR/MPR_blood	NMPR_blood
S100A11	8.38E-19	0.138800074	0.992	0.992	5.32E-15	pCR/MPR_blood	NMPR_blood
HNRNPD	9.59E-19	-0.195193171	0.826	0.878	6.09E-15	pCR/MPR_blood	NMPR_blood
HLA-DQB2	1.10E-18	0.997977625	0.123	0.061	7.00E-15	pCR/MPR_blood	NMPR_blood
RPL36	1.24E-18	-0.146030723	0.965	0.981	7.88E-15	pCR/MPR_blood	NMPR_blood
RPL4	1.25E-18	-0.157030457	0.912	0.951	7.95E-15	pCR/MPR_blood	NMPR_blood
TSC22D3	1.25E-18	-0.193821648	0.679	0.79	7.96E-15	pCR/MPR_blood	NMPR_blood
GPX4	1.27E-18	-0.233224252	0.688	0.786	8.04E-15	pCR/MPR_blood	NMPR_blood
CRISPLD2	1.53E-18	0.714456873	0.227	0.151	9.70E-15	pCR/MPR_blood	NMPR_blood
BLVRA	1.58E-18	0.452838323	0.59	0.534	1.00E-14	pCR/MPR_blood	NMPR_blood
SF3B1	1.93E-18	-0.17431232	0.866	0.908	1.23E-14	pCR/MPR_blood	NMPR_blood
EDARADD	1.98E-18	-0.787631727	0.07	0.128	1.26E-14	pCR/MPR_blood	NMPR_blood
PSME2	2.08E-18	0.388005596	0.808	0.801	1.32E-14	pCR/MPR_blood	NMPR_blood
MT-ND2	2.23E-18	-0.103065033	0.988	0.995	1.42E-14	pCR/MPR_blood	NMPR_blood
RPL7	2.53E-18	-0.566545753	0.133	0.208	1.61E-14	pCR/MPR_blood	NMPR_blood
RPS11	3.24E-18	-0.140898812	0.961	0.982	2.06E-14	pCR/MPR_blood	NMPR_blood
LAPTM5	3.47E-18	0.156961091	0.974	0.978	2.20E-14	pCR/MPR_blood	NMPR_blood
HNRNPA1P48	4.24E-18	-0.335125181	0.478	0.582	2.69E-14	pCR/MPR_blood	NMPR_blood
STK24	4.55E-18	0.532822572	0.423	0.342	2.89E-14	pCR/MPR_blood	NMPR_blood
MGST1	5.45E-18	-0.355976737	0.331	0.435	3.46E-14	pCR/MPR_blood	NMPR_blood
DTX3L	5.69E-18	0.735465084	0.328	0.255	3.61E-14	pCR/MPR_blood	NMPR_blood
UBA52	5.74E-18	-0.131075427	0.964	0.984	3.65E-14	pCR/MPR_blood	NMPR_blood
MGST3	7.30E-18	-0.336507185	0.332	0.434	4.63E-14	pCR/MPR_blood	NMPR_blood
ANXA2	1.35E-17	-0.166480507	0.943	0.969	8.58E-14	pCR/MPR_blood	NMPR_blood
CXCR2	1.58E-17	-0.331843845	0.168	0.25	1.00E-13	pCR/MPR_blood	NMPR_blood
RNF44	1.67E-17	-0.339171892	0.433	0.537	1.06E-13	pCR/MPR_blood	NMPR_blood
MT-ATP6	1.73E-17	-0.102693103	0.99	0.995	1.10E-13	pCR/MPR_blood	NMPR_blood
TSPAN32	2.33E-17	-0.440901627	0.209	0.296	1.48E-13	pCR/MPR_blood	NMPR_blood
RPS23	3.06E-17	-0.137547414	0.971	0.985	1.94E-13	pCR/MPR_blood	NMPR_blood
RPL6	3.10E-17	-0.159368795	0.932	0.965	1.97E-13	pCR/MPR_blood	NMPR_blood
MED15	3.34E-17	-0.293337061	0.367	0.472	2.12E-13	pCR/MPR_blood	NMPR_blood
ZFP36L2	4.04E-17	0.261107726	0.863	0.856	2.57E-13	pCR/MPR_blood	NMPR_blood
MYADM	5.15E-17	-0.301437749	0.501	0.601	3.27E-13	pCR/MPR_blood	NMPR_blood
TIMP2	5.25E-17	0.348182097	0.604	0.537	3.33E-13	pCR/MPR_blood	NMPR_blood
AL136454.1	5.47E-17	-0.260104201	0.809	0.865	3.47E-13	pCR/MPR_blood	NMPR_blood
AC011446.2	7.43E-17	-0.508259991	0.078	0.136	4.71E-13	pCR/MPR_blood	NMPR_blood
MARCO	7.68E-17	-0.555580984	0.158	0.232	4.88E-13	pCR/MPR_blood	NMPR_blood
APEX1	9.50E-17	-0.341652265	0.245	0.336	6.03E-13	pCR/MPR_blood	NMPR_blood
TUBA1A	9.74E-17	-0.195986786	0.701	0.786	6.18E-13	pCR/MPR_blood	NMPR_blood
AIF1	9.94E-17	-0.149964812	0.986	0.992	6.31E-13	pCR/MPR_blood	NMPR_blood
FAM153CP	1.03E-16	-0.253949333	0.791	0.841	6.55E-13	pCR/MPR_blood	NMPR_blood
CST7	1.67E-16	-0.453835453	0.14	0.21	1.06E-12	pCR/MPR_blood	NMPR_blood
FPR1	1.87E-16	0.218691996	0.921	0.918	1.19E-12	pCR/MPR_blood	NMPR_blood
SNHG6	2.03E-16	-0.285438418	0.505	0.601	1.29E-12	pCR/MPR_blood	NMPR_blood
C3AR1	2.10E-16	0.598010963	0.328	0.251	1.34E-12	pCR/MPR_blood	NMPR_blood
GBP2	2.31E-16	0.376545316	0.637	0.584	1.46E-12	pCR/MPR_blood	NMPR_blood
KCNJ15	3.19E-16	-0.378096797	0.116	0.183	2.03E-12	pCR/MPR_blood	NMPR_blood
RSRP1	3.32E-16	-0.171066344	0.8	0.883	2.11E-12	pCR/MPR_blood	NMPR_blood
RPL9	3.54E-16	-0.243213827	0.542	0.634	2.25E-12	pCR/MPR_blood	NMPR_blood
AL691403.1	4.30E-16	-0.51303667	0.175	0.25	2.73E-12	pCR/MPR_blood	NMPR_blood
RPS24	4.95E-16	-0.125452886	0.974	0.988	3.14E-12	pCR/MPR_blood	NMPR_blood
C2orf88	5.88E-16	-0.289375145	0.364	0.467	3.73E-12	pCR/MPR_blood	NMPR_blood
DHX58	6.38E-16	1.064314518	0.115	0.062	4.05E-12	pCR/MPR_blood	NMPR_blood
IFNGR2	7.06E-16	0.26312651	0.793	0.741	4.48E-12	pCR/MPR_blood	NMPR_blood
PCOLCE2	7.50E-16	-0.683768593	0.074	0.128	4.76E-12	pCR/MPR_blood	NMPR_blood
MMP25	7.94E-16	-0.28906722	0.1	0.162	5.04E-12	pCR/MPR_blood	NMPR_blood
LSAMP	9.10E-16	-0.386777872	0.201	0.282	5.78E-12	pCR/MPR_blood	NMPR_blood
SH3BGRL3	9.28E-16	0.105779835	0.993	0.994	5.89E-12	pCR/MPR_blood	NMPR_blood
ITGB2-AS1	1.04E-15	-0.222686741	0.398	0.503	6.59E-12	pCR/MPR_blood	NMPR_blood
CD101	1.16E-15	-0.748004059	0.073	0.125	7.34E-12	pCR/MPR_blood	NMPR_blood
PCBP1-AS1	1.31E-15	-0.361768613	0.171	0.248	8.28E-12	pCR/MPR_blood	NMPR_blood
PRPF40A	1.32E-15	-0.198562984	0.656	0.746	8.36E-12	pCR/MPR_blood	NMPR_blood
AKAP17A	1.46E-15	-0.290318103	0.363	0.457	9.25E-12	pCR/MPR_blood	NMPR_blood
LSM4	1.70E-15	-0.34097417	0.316	0.405	1.08E-11	pCR/MPR_blood	NMPR_blood
PLK3	2.12E-15	-0.559013022	0.086	0.143	1.35E-11	pCR/MPR_blood	NMPR_blood
CAMK1	2.39E-15	-0.348943662	0.295	0.384	1.52E-11	pCR/MPR_blood	NMPR_blood
JUN	2.39E-15	0.254446753	0.903	0.897	1.52E-11	pCR/MPR_blood	NMPR_blood
ATXN2L	2.53E-15	-0.25189971	0.462	0.56	1.61E-11	pCR/MPR_blood	NMPR_blood
ENO1	3.23E-15	-0.152211644	0.87	0.917	2.05E-11	pCR/MPR_blood	NMPR_blood
HOOK2	3.95E-15	-0.309232306	0.349	0.446	2.51E-11	pCR/MPR_blood	NMPR_blood
PFN1	3.96E-15	-0.09044524	0.993	0.995	2.51E-11	pCR/MPR_blood	NMPR_blood
EHBP1L1	4.01E-15	-0.220762611	0.701	0.781	2.54E-11	pCR/MPR_blood	NMPR_blood
CHD3	4.20E-15	-0.482411907	0.251	0.336	2.66E-11	pCR/MPR_blood	NMPR_blood
RPH3A	4.41E-15	-0.55346019	0.096	0.153	2.80E-11	pCR/MPR_blood	NMPR_blood
C16orf54	4.83E-15	-0.482107056	0.13	0.196	3.06E-11	pCR/MPR_blood	NMPR_blood
SHISA5	5.75E-15	0.407641115	0.567	0.525	3.65E-11	pCR/MPR_blood	NMPR_blood
CUL1	7.00E-15	0.652772352	0.342	0.274	4.44E-11	pCR/MPR_blood	NMPR_blood
LY86	7.11E-15	-0.214088182	0.637	0.724	4.51E-11	pCR/MPR_blood	NMPR_blood
RPL29	7.33E-15	-0.132964618	0.959	0.973	4.65E-11	pCR/MPR_blood	NMPR_blood
SRSF5	7.46E-15	-0.137819135	0.847	0.909	4.74E-11	pCR/MPR_blood	NMPR_blood
MAFB	7.50E-15	0.346074643	0.604	0.543	4.76E-11	pCR/MPR_blood	NMPR_blood
VNN1	7.76E-15	-0.533541108	0.103	0.162	4.92E-11	pCR/MPR_blood	NMPR_blood
FAM200B	1.10E-14	-0.293716033	0.431	0.526	6.98E-11	pCR/MPR_blood	NMPR_blood
ZFAS1	1.15E-14	-0.204200726	0.697	0.776	7.28E-11	pCR/MPR_blood	NMPR_blood
SLA	1.16E-14	0.382522143	0.604	0.551	7.34E-11	pCR/MPR_blood	NMPR_blood
PDZD2	1.22E-14	-0.57726213	0.093	0.15	7.73E-11	pCR/MPR_blood	NMPR_blood
LILRA6	1.25E-14	0.378611898	0.434	0.363	7.92E-11	pCR/MPR_blood	NMPR_blood
ATP5F1A	1.36E-14	-0.218773048	0.64	0.723	8.63E-11	pCR/MPR_blood	NMPR_blood
SMDT1	1.47E-14	-0.267801534	0.487	0.588	9.33E-11	pCR/MPR_blood	NMPR_blood
TSPO	1.57E-14	-0.146074054	0.95	0.978	9.98E-11	pCR/MPR_blood	NMPR_blood
SNRPE	1.64E-14	-0.34143486	0.385	0.477	1.04E-10	pCR/MPR_blood	NMPR_blood
NOC2L	1.65E-14	-0.472136631	0.164	0.233	1.05E-10	pCR/MPR_blood	NMPR_blood
SELENOW	1.82E-14	-0.274743958	0.428	0.528	1.16E-10	pCR/MPR_blood	NMPR_blood
HLA-DQA1	1.83E-14	-0.425325682	0.377	0.47	1.16E-10	pCR/MPR_blood	NMPR_blood
ZNF185	1.86E-14	-0.771431777	0.075	0.126	1.18E-10	pCR/MPR_blood	NMPR_blood
PPP1R15A	1.90E-14	-0.188013513	0.683	0.765	1.20E-10	pCR/MPR_blood	NMPR_blood
SLC25A3	2.05E-14	-0.15805665	0.769	0.84	1.30E-10	pCR/MPR_blood	NMPR_blood
PLEK	2.16E-14	0.287861521	0.786	0.768	1.37E-10	pCR/MPR_blood	NMPR_blood
CHCHD3	2.19E-14	-0.180641472	0.813	0.873	1.39E-10	pCR/MPR_blood	NMPR_blood
HLA-DRA	2.27E-14	0.176565751	0.986	0.985	1.44E-10	pCR/MPR_blood	NMPR_blood
CFD	2.51E-14	-0.178612265	0.727	0.798	1.59E-10	pCR/MPR_blood	NMPR_blood
SPTBN1	2.90E-14	-0.584641992	0.098	0.155	1.84E-10	pCR/MPR_blood	NMPR_blood
CEP85L	3.13E-14	-0.39768166	0.187	0.262	1.98E-10	pCR/MPR_blood	NMPR_blood
LGALS3	3.30E-14	-0.163966969	0.861	0.917	2.09E-10	pCR/MPR_blood	NMPR_blood
ZNF675	3.32E-14	-0.519285525	0.067	0.115	2.11E-10	pCR/MPR_blood	NMPR_blood
PARP8	3.84E-14	-0.390360682	0.361	0.444	2.43E-10	pCR/MPR_blood	NMPR_blood
GRSF1	4.07E-14	-0.240274863	0.443	0.544	2.58E-10	pCR/MPR_blood	NMPR_blood
DNPH1	4.26E-14	-0.580543429	0.109	0.167	2.71E-10	pCR/MPR_blood	NMPR_blood
NBDY	4.85E-14	-0.392008691	0.141	0.209	3.08E-10	pCR/MPR_blood	NMPR_blood
SNX17	4.96E-14	-0.253392435	0.455	0.546	3.15E-10	pCR/MPR_blood	NMPR_blood
PLPP3	5.53E-14	-0.239043016	0.248	0.339	3.51E-10	pCR/MPR_blood	NMPR_blood
PCED1B-AS1	6.00E-14	-0.502300089	0.087	0.14	3.81E-10	pCR/MPR_blood	NMPR_blood
DYNLT1	6.05E-14	0.338016537	0.681	0.653	3.84E-10	pCR/MPR_blood	NMPR_blood
PTGES2	6.44E-14	-0.402489229	0.18	0.251	4.09E-10	pCR/MPR_blood	NMPR_blood
ZBP1	6.47E-14	1.122068624	0.123	0.072	4.10E-10	pCR/MPR_blood	NMPR_blood
EIF4A2	7.30E-14	-0.192824126	0.695	0.773	4.63E-10	pCR/MPR_blood	NMPR_blood
NUDC	7.34E-14	-0.266042613	0.421	0.516	4.66E-10	pCR/MPR_blood	NMPR_blood
SH3BGRL	1.07E-13	-0.166436314	0.853	0.904	6.80E-10	pCR/MPR_blood	NMPR_blood
RELL1	1.09E-13	-0.455451443	0.171	0.243	6.95E-10	pCR/MPR_blood	NMPR_blood
MZT2A	1.31E-13	-0.513415438	0.12	0.18	8.31E-10	pCR/MPR_blood	NMPR_blood
CCZ1B	1.40E-13	-0.460155622	0.132	0.195	8.90E-10	pCR/MPR_blood	NMPR_blood
PIK3IP1	1.46E-13	-0.447931124	0.123	0.184	9.28E-10	pCR/MPR_blood	NMPR_blood
EFCAB3	1.52E-13	-0.470586447	0.123	0.185	9.67E-10	pCR/MPR_blood	NMPR_blood
FBL	1.56E-13	-0.379146085	0.236	0.315	9.91E-10	pCR/MPR_blood	NMPR_blood
ANAPC15	1.60E-13	-0.396017665	0.22	0.299	1.02E-09	pCR/MPR_blood	NMPR_blood
ADAM15	1.63E-13	-0.35293672	0.249	0.33	1.04E-09	pCR/MPR_blood	NMPR_blood
HELZ2	1.72E-13	1.001631232	0.114	0.064	1.09E-09	pCR/MPR_blood	NMPR_blood
EFCAB2	1.73E-13	-0.455553385	0.115	0.174	1.10E-09	pCR/MPR_blood	NMPR_blood
ANKLE2	1.90E-13	-0.40013731	0.188	0.258	1.20E-09	pCR/MPR_blood	NMPR_blood
TNNT1	1.99E-13	-0.831162116	0.105	0.157	1.26E-09	pCR/MPR_blood	NMPR_blood
RPL19	2.24E-13	-0.100809852	0.982	0.99	1.42E-09	pCR/MPR_blood	NMPR_blood
PPIE	2.34E-13	-0.335604204	0.216	0.292	1.49E-09	pCR/MPR_blood	NMPR_blood
TBC1D10C	2.56E-13	-0.334543208	0.219	0.294	1.62E-09	pCR/MPR_blood	NMPR_blood
DDX60L	2.60E-13	0.454406902	0.482	0.426	1.65E-09	pCR/MPR_blood	NMPR_blood
DSTN	2.61E-13	-0.345929639	0.209	0.284	1.66E-09	pCR/MPR_blood	NMPR_blood
RBM39	2.94E-13	-0.128421204	0.825	0.887	1.87E-09	pCR/MPR_blood	NMPR_blood
FXYD5	3.29E-13	-0.158710234	0.845	0.907	2.09E-09	pCR/MPR_blood	NMPR_blood
TMEM160	3.76E-13	-0.34976688	0.361	0.444	2.39E-09	pCR/MPR_blood	NMPR_blood
DEGS1	3.96E-13	0.475868202	0.467	0.417	2.51E-09	pCR/MPR_blood	NMPR_blood
SUPT5H	4.46E-13	-0.253606481	0.395	0.488	2.83E-09	pCR/MPR_blood	NMPR_blood
TRAF7	4.46E-13	-0.275112974	0.292	0.373	2.83E-09	pCR/MPR_blood	NMPR_blood
CLVS1	4.57E-13	-0.471728097	0.116	0.174	2.90E-09	pCR/MPR_blood	NMPR_blood
AMY2B	4.98E-13	-0.51728162	0.082	0.132	3.16E-09	pCR/MPR_blood	NMPR_blood
KLF2	5.81E-13	0.341836625	0.664	0.632	3.69E-09	pCR/MPR_blood	NMPR_blood
FUS	6.00E-13	-0.170471028	0.627	0.715	3.81E-09	pCR/MPR_blood	NMPR_blood
H1-0	7.38E-13	-0.488480043	0.125	0.184	4.69E-09	pCR/MPR_blood	NMPR_blood
SNHG29	7.67E-13	-0.248971892	0.519	0.613	4.87E-09	pCR/MPR_blood	NMPR_blood
FGR	8.50E-13	0.165247865	0.918	0.917	5.40E-09	pCR/MPR_blood	NMPR_blood
GAS5	9.19E-13	-0.295739014	0.291	0.373	5.83E-09	pCR/MPR_blood	NMPR_blood
GZMA	9.68E-13	-0.473916842	0.073	0.12	6.15E-09	pCR/MPR_blood	NMPR_blood
AC117481.1	9.98E-13	-0.208054428	0.521	0.612	6.34E-09	pCR/MPR_blood	NMPR_blood
DUSP2	1.07E-12	-0.467302748	0.137	0.199	6.79E-09	pCR/MPR_blood	NMPR_blood
H1-10	1.18E-12	-0.206951564	0.639	0.714	7.47E-09	pCR/MPR_blood	NMPR_blood
ASCC2	1.24E-12	-0.28955762	0.263	0.342	7.84E-09	pCR/MPR_blood	NMPR_blood
NAGK	1.30E-12	0.289571887	0.695	0.661	8.26E-09	pCR/MPR_blood	NMPR_blood
LMO2	1.35E-12	0.277030688	0.717	0.699	8.55E-09	pCR/MPR_blood	NMPR_blood
NIBAN1	1.47E-12	-0.291313382	0.276	0.361	9.34E-09	pCR/MPR_blood	NMPR_blood
SYNE3	1.65E-12	-0.294481766	0.181	0.251	1.05E-08	pCR/MPR_blood	NMPR_blood
ARMH1	1.72E-12	-0.458776573	0.218	0.288	1.09E-08	pCR/MPR_blood	NMPR_blood
NEXN	1.98E-12	0.92162403	0.147	0.095	1.26E-08	pCR/MPR_blood	NMPR_blood
NCL	1.99E-12	-0.183681213	0.734	0.791	1.26E-08	pCR/MPR_blood	NMPR_blood
CHCHD10	2.11E-12	-0.239411424	0.395	0.486	1.34E-08	pCR/MPR_blood	NMPR_blood
AC010197.2	2.35E-12	-0.28571062	0.403	0.493	1.49E-08	pCR/MPR_blood	NMPR_blood
PTGIR	2.64E-12	-0.576290729	0.113	0.168	1.68E-08	pCR/MPR_blood	NMPR_blood
TPT1	2.78E-12	-0.08467642	0.987	0.991	1.76E-08	pCR/MPR_blood	NMPR_blood
GSN	2.89E-12	-0.331860285	0.256	0.331	1.84E-08	pCR/MPR_blood	NMPR_blood
LINC00486	2.95E-12	-0.315006111	0.279	0.363	1.87E-08	pCR/MPR_blood	NMPR_blood
SLC1A5	3.02E-12	-0.393145248	0.199	0.268	1.92E-08	pCR/MPR_blood	NMPR_blood
NBPF14	3.23E-12	-0.548322123	0.097	0.147	2.05E-08	pCR/MPR_blood	NMPR_blood
REX1BD	3.41E-12	-0.31767537	0.311	0.391	2.17E-08	pCR/MPR_blood	NMPR_blood
OLIG1	3.53E-12	-0.312106574	0.235	0.307	2.24E-08	pCR/MPR_blood	NMPR_blood
ABCF1	3.63E-12	-0.276910915	0.28	0.363	2.31E-08	pCR/MPR_blood	NMPR_blood
NOL7	3.67E-12	-0.274480534	0.387	0.472	2.33E-08	pCR/MPR_blood	NMPR_blood
GGA1	3.80E-12	-0.496098143	0.185	0.25	2.41E-08	pCR/MPR_blood	NMPR_blood
RPL3	4.07E-12	-0.251771898	0.838	0.872	2.58E-08	pCR/MPR_blood	NMPR_blood
DUT	4.72E-12	-0.287904393	0.286	0.366	2.99E-08	pCR/MPR_blood	NMPR_blood
AC006064.4	5.25E-12	-0.506677447	0.109	0.164	3.33E-08	pCR/MPR_blood	NMPR_blood
WDR18	5.54E-12	-0.571088951	0.095	0.145	3.52E-08	pCR/MPR_blood	NMPR_blood
BRK1	7.70E-12	-0.16362621	0.731	0.794	4.89E-08	pCR/MPR_blood	NMPR_blood
LGALS3BP	7.77E-12	0.947662371	0.137	0.088	4.93E-08	pCR/MPR_blood	NMPR_blood
MT-ND1	7.87E-12	-0.106504978	0.989	0.995	4.99E-08	pCR/MPR_blood	NMPR_blood
TLN1	8.09E-12	-0.169517341	0.813	0.866	5.13E-08	pCR/MPR_blood	NMPR_blood
RPL18A	8.34E-12	-0.242978326	0.908	0.932	5.29E-08	pCR/MPR_blood	NMPR_blood
DDX21	8.34E-12	-0.203624762	0.501	0.595	5.30E-08	pCR/MPR_blood	NMPR_blood
HMGB1	9.90E-12	-0.151937954	0.863	0.909	6.28E-08	pCR/MPR_blood	NMPR_blood
TARS2	9.95E-12	-0.383272618	0.091	0.141	6.32E-08	pCR/MPR_blood	NMPR_blood
ARL14EP	1.02E-11	-0.39924706	0.187	0.253	6.50E-08	pCR/MPR_blood	NMPR_blood
GCDH	1.13E-11	-0.335575104	0.2	0.268	7.15E-08	pCR/MPR_blood	NMPR_blood
BTF3	1.14E-11	-0.137171004	0.879	0.927	7.22E-08	pCR/MPR_blood	NMPR_blood
LUC7L3	1.16E-11	-0.202364363	0.469	0.559	7.37E-08	pCR/MPR_blood	NMPR_blood
LSP1	1.17E-11	0.166587821	0.92	0.94	7.46E-08	pCR/MPR_blood	NMPR_blood
CCT8	1.19E-11	-0.181712016	0.497	0.591	7.58E-08	pCR/MPR_blood	NMPR_blood
BCL2L14	1.20E-11	-0.417381845	0.126	0.183	7.64E-08	pCR/MPR_blood	NMPR_blood
BANF1	1.21E-11	-0.191941104	0.49	0.583	7.69E-08	pCR/MPR_blood	NMPR_blood
SOD1	1.39E-11	-0.224807015	0.404	0.495	8.84E-08	pCR/MPR_blood	NMPR_blood
MT-CO1	1.40E-11	-0.067974781	0.998	0.999	8.89E-08	pCR/MPR_blood	NMPR_blood
SET	1.40E-11	-0.163851594	0.733	0.809	8.89E-08	pCR/MPR_blood	NMPR_blood
SNHG9	1.58E-11	-0.290819752	0.269	0.346	1.00E-07	pCR/MPR_blood	NMPR_blood
TUBGCP2	1.65E-11	-0.244446911	0.332	0.418	1.05E-07	pCR/MPR_blood	NMPR_blood
AL035458.2	1.66E-11	-0.414598126	0.126	0.182	1.05E-07	pCR/MPR_blood	NMPR_blood
ILF3	1.69E-11	-0.230377395	0.458	0.553	1.07E-07	pCR/MPR_blood	NMPR_blood
BRI3	1.96E-11	0.116224301	0.966	0.976	1.25E-07	pCR/MPR_blood	NMPR_blood
SUPT16H	2.01E-11	-0.210650096	0.297	0.376	1.27E-07	pCR/MPR_blood	NMPR_blood
ANP32B	2.17E-11	-0.207877592	0.563	0.65	1.38E-07	pCR/MPR_blood	NMPR_blood
GAA	2.18E-11	0.379971072	0.502	0.455	1.38E-07	pCR/MPR_blood	NMPR_blood
NEAT1	2.25E-11	-0.144522073	0.845	0.901	1.43E-07	pCR/MPR_blood	NMPR_blood
RPL22L1	2.28E-11	-0.30967348	0.258	0.331	1.45E-07	pCR/MPR_blood	NMPR_blood
RSL1D1	2.29E-11	-0.171109181	0.74	0.802	1.46E-07	pCR/MPR_blood	NMPR_blood
CUL9	2.41E-11	-0.267035607	0.063	0.104	1.53E-07	pCR/MPR_blood	NMPR_blood
TMSB10	2.51E-11	-0.065063008	0.997	1	1.59E-07	pCR/MPR_blood	NMPR_blood
ADA2	2.55E-11	0.241341844	0.697	0.667	1.62E-07	pCR/MPR_blood	NMPR_blood
TOMM22	2.56E-11	-0.233295168	0.267	0.345	1.63E-07	pCR/MPR_blood	NMPR_blood
HSPD1	2.66E-11	-0.289576279	0.362	0.444	1.69E-07	pCR/MPR_blood	NMPR_blood
TIMP1	2.87E-11	0.287926806	0.763	0.747	1.82E-07	pCR/MPR_blood	NMPR_blood
SNRNP27	2.96E-11	-0.536795247	0.1	0.151	1.88E-07	pCR/MPR_blood	NMPR_blood
ARL3	3.14E-11	-0.392190604	0.126	0.181	1.99E-07	pCR/MPR_blood	NMPR_blood
ARAP1	3.17E-11	0.311672339	0.599	0.564	2.01E-07	pCR/MPR_blood	NMPR_blood
HINT1	3.37E-11	-0.159170189	0.637	0.719	2.14E-07	pCR/MPR_blood	NMPR_blood
PPIA	3.40E-11	-0.132970955	0.859	0.905	2.16E-07	pCR/MPR_blood	NMPR_blood
MT-ND4L	3.63E-11	0.151982747	0.918	0.906	2.31E-07	pCR/MPR_blood	NMPR_blood
SLC7A7	3.87E-11	0.264712475	0.689	0.671	2.46E-07	pCR/MPR_blood	NMPR_blood
SLC2A6	3.91E-11	-0.250656528	0.258	0.334	2.48E-07	pCR/MPR_blood	NMPR_blood
TRBC1	4.14E-11	-0.521917736	0.07	0.114	2.63E-07	pCR/MPR_blood	NMPR_blood
LRPAP1	4.21E-11	-0.202442749	0.561	0.638	2.67E-07	pCR/MPR_blood	NMPR_blood
TBCA	4.29E-11	-0.195876114	0.562	0.641	2.72E-07	pCR/MPR_blood	NMPR_blood
PPCDC	4.34E-11	-0.366130531	0.153	0.213	2.75E-07	pCR/MPR_blood	NMPR_blood
COMT	4.46E-11	-0.224604774	0.522	0.603	2.83E-07	pCR/MPR_blood	NMPR_blood
LGALS9	4.55E-11	0.273425708	0.697	0.685	2.89E-07	pCR/MPR_blood	NMPR_blood
TIMM44	4.65E-11	-0.4921653	0.097	0.147	2.95E-07	pCR/MPR_blood	NMPR_blood
HNRNPM	5.08E-11	-0.197492193	0.556	0.645	3.22E-07	pCR/MPR_blood	NMPR_blood
FAM120A	5.21E-11	0.296029829	0.571	0.53	3.31E-07	pCR/MPR_blood	NMPR_blood
TAF7	5.23E-11	-0.283656289	0.327	0.407	3.32E-07	pCR/MPR_blood	NMPR_blood
ST13	5.42E-11	-0.230782263	0.425	0.51	3.44E-07	pCR/MPR_blood	NMPR_blood
ARL6IP5	5.43E-11	-0.152977612	0.807	0.862	3.45E-07	pCR/MPR_blood	NMPR_blood
ARRB1	5.43E-11	-0.211709303	0.41	0.497	3.45E-07	pCR/MPR_blood	NMPR_blood
AL592183.1	5.50E-11	-0.440748925	0.13	0.184	3.49E-07	pCR/MPR_blood	NMPR_blood
AC103591.3	5.91E-11	-0.219797577	0.392	0.47	3.75E-07	pCR/MPR_blood	NMPR_blood
CISD1	6.04E-11	-0.518669545	0.073	0.115	3.83E-07	pCR/MPR_blood	NMPR_blood
ZRANB2	6.64E-11	-0.204913476	0.401	0.491	4.22E-07	pCR/MPR_blood	NMPR_blood
PDK4	7.01E-11	0.826228759	0.176	0.126	4.45E-07	pCR/MPR_blood	NMPR_blood
UBXN1	7.42E-11	-0.163747493	0.615	0.699	4.71E-07	pCR/MPR_blood	NMPR_blood
RBM3	7.93E-11	-0.169896846	0.753	0.822	5.03E-07	pCR/MPR_blood	NMPR_blood
POLR1C	8.00E-11	-0.603385181	0.065	0.104	5.08E-07	pCR/MPR_blood	NMPR_blood
RPS7	8.27E-11	-0.103831207	0.949	0.97	5.25E-07	pCR/MPR_blood	NMPR_blood
ATP5F1D	8.30E-11	-0.169301303	0.566	0.655	5.27E-07	pCR/MPR_blood	NMPR_blood
RALBP1	8.62E-11	-0.230699843	0.317	0.392	5.47E-07	pCR/MPR_blood	NMPR_blood
LILRB2	9.06E-11	0.227000147	0.875	0.878	5.75E-07	pCR/MPR_blood	NMPR_blood
SRSF7	9.24E-11	-0.173679281	0.606	0.685	5.87E-07	pCR/MPR_blood	NMPR_blood
EIF4B	9.25E-11	-0.177252863	0.483	0.573	5.87E-07	pCR/MPR_blood	NMPR_blood
RNF167	9.30E-11	-0.246995473	0.299	0.376	5.90E-07	pCR/MPR_blood	NMPR_blood
AL157388.1	9.48E-11	-0.372783807	0.14	0.195	6.02E-07	pCR/MPR_blood	NMPR_blood
CAPZA2	1.03E-10	-0.149244137	0.652	0.734	6.55E-07	pCR/MPR_blood	NMPR_blood
AC011603.3	1.09E-10	-0.373951633	0.092	0.14	6.92E-07	pCR/MPR_blood	NMPR_blood
ALDH1A2	1.10E-10	-0.319442565	0.121	0.174	7.01E-07	pCR/MPR_blood	NMPR_blood
LILRA2	1.21E-10	0.298703797	0.634	0.607	7.70E-07	pCR/MPR_blood	NMPR_blood
ACSL1	1.23E-10	0.411673601	0.52	0.481	7.81E-07	pCR/MPR_blood	NMPR_blood
SNHG15	1.37E-10	-0.355514488	0.192	0.255	8.69E-07	pCR/MPR_blood	NMPR_blood
RTN1	1.42E-10	-0.245520832	0.251	0.322	9.02E-07	pCR/MPR_blood	NMPR_blood
PWWP3A	1.52E-10	-0.436325553	0.064	0.104	9.63E-07	pCR/MPR_blood	NMPR_blood
APRT	1.52E-10	-0.165443278	0.608	0.686	9.65E-07	pCR/MPR_blood	NMPR_blood
EIF3K	1.54E-10	-0.153254701	0.766	0.825	9.79E-07	pCR/MPR_blood	NMPR_blood
CFAP97	1.56E-10	-0.445133733	0.07	0.111	9.90E-07	pCR/MPR_blood	NMPR_blood
NME4	1.82E-10	-0.402648945	0.102	0.15	1.16E-06	pCR/MPR_blood	NMPR_blood
UTS2	1.87E-10	0.822229712	0.127	0.082	1.19E-06	pCR/MPR_blood	NMPR_blood
ADSS2	1.97E-10	-0.231791855	0.224	0.291	1.25E-06	pCR/MPR_blood	NMPR_blood
ACTG1	2.09E-10	-0.107085622	0.963	0.982	1.33E-06	pCR/MPR_blood	NMPR_blood
CHMP1A	2.12E-10	-0.248181344	0.275	0.351	1.34E-06	pCR/MPR_blood	NMPR_blood
PCBP1	2.21E-10	-0.105738869	0.94	0.959	1.40E-06	pCR/MPR_blood	NMPR_blood
HNRNPDL	2.28E-10	-0.131820311	0.768	0.839	1.45E-06	pCR/MPR_blood	NMPR_blood
SCARB2	2.32E-10	0.524922004	0.374	0.328	1.47E-06	pCR/MPR_blood	NMPR_blood
DENND3	2.45E-10	-0.222520477	0.276	0.352	1.55E-06	pCR/MPR_blood	NMPR_blood
RRP12	2.49E-10	-0.353536617	0.162	0.221	1.58E-06	pCR/MPR_blood	NMPR_blood
AC136475.1	2.57E-10	0.945423194	0.126	0.083	1.63E-06	pCR/MPR_blood	NMPR_blood
HNRNPC	2.77E-10	-0.151001185	0.753	0.797	1.76E-06	pCR/MPR_blood	NMPR_blood
AC011472.2	2.96E-10	-0.351389776	0.161	0.219	1.88E-06	pCR/MPR_blood	NMPR_blood
CDK2AP1	3.01E-10	-0.349178319	0.245	0.31	1.91E-06	pCR/MPR_blood	NMPR_blood
DYNC1I2	3.07E-10	-0.236715939	0.309	0.388	1.95E-06	pCR/MPR_blood	NMPR_blood
SNX32	3.09E-10	-0.273312943	0.11	0.161	1.96E-06	pCR/MPR_blood	NMPR_blood
PKM	3.33E-10	-0.129599987	0.882	0.929	2.11E-06	pCR/MPR_blood	NMPR_blood
RHOQ	3.33E-10	0.36365581	0.466	0.416	2.11E-06	pCR/MPR_blood	NMPR_blood
EXOSC5	3.40E-10	-0.40764863	0.115	0.165	2.16E-06	pCR/MPR_blood	NMPR_blood
INKA2	3.58E-10	-0.421158919	0.086	0.13	2.27E-06	pCR/MPR_blood	NMPR_blood
GPR132	3.58E-10	-0.385513823	0.129	0.182	2.27E-06	pCR/MPR_blood	NMPR_blood
RPS8	3.89E-10	-0.107425149	0.947	0.976	2.47E-06	pCR/MPR_blood	NMPR_blood
S100A6	3.96E-10	-0.073484397	0.993	0.997	2.51E-06	pCR/MPR_blood	NMPR_blood
CTNNBL1	4.01E-10	-0.215130071	0.298	0.374	2.55E-06	pCR/MPR_blood	NMPR_blood
FCGR1A	4.18E-10	0.348983386	0.556	0.52	2.65E-06	pCR/MPR_blood	NMPR_blood
CD151	4.54E-10	-0.258308988	0.32	0.394	2.88E-06	pCR/MPR_blood	NMPR_blood
FYB1	5.13E-10	0.151299564	0.939	0.946	3.26E-06	pCR/MPR_blood	NMPR_blood
TPM3	5.14E-10	-0.101916286	0.94	0.966	3.26E-06	pCR/MPR_blood	NMPR_blood
ZCCHC2	5.30E-10	0.876345616	0.16	0.115	3.37E-06	pCR/MPR_blood	NMPR_blood
MPEG1	5.43E-10	0.211733601	0.859	0.862	3.45E-06	pCR/MPR_blood	NMPR_blood
DENND6B	5.58E-10	-0.49244268	0.094	0.14	3.54E-06	pCR/MPR_blood	NMPR_blood
NDUFA3	5.78E-10	-0.15506659	0.615	0.693	3.67E-06	pCR/MPR_blood	NMPR_blood
XPC	6.46E-10	-0.218850333	0.269	0.34	4.10E-06	pCR/MPR_blood	NMPR_blood
CPT1A	6.53E-10	0.495617448	0.268	0.212	4.14E-06	pCR/MPR_blood	NMPR_blood
MED4	6.95E-10	-0.209286962	0.361	0.438	4.41E-06	pCR/MPR_blood	NMPR_blood
MICU1	7.09E-10	-0.23771323	0.349	0.424	4.50E-06	pCR/MPR_blood	NMPR_blood
PHB2	7.12E-10	-0.237822976	0.362	0.436	4.52E-06	pCR/MPR_blood	NMPR_blood
C20orf27	7.34E-10	0.439437643	0.478	0.444	4.66E-06	pCR/MPR_blood	NMPR_blood
AC020916.1	7.70E-10	-0.378276747	0.143	0.198	4.89E-06	pCR/MPR_blood	NMPR_blood
RFTN1	7.98E-10	-0.30857719	0.144	0.198	5.07E-06	pCR/MPR_blood	NMPR_blood
UBAP2	8.96E-10	-0.3530531	0.096	0.142	5.69E-06	pCR/MPR_blood	NMPR_blood
CTSH	9.39E-10	-0.161778558	0.714	0.777	5.96E-06	pCR/MPR_blood	NMPR_blood
CCDC18-AS1	9.72E-10	-0.328513637	0.16	0.216	6.17E-06	pCR/MPR_blood	NMPR_blood
TK2	9.81E-10	-0.363059344	0.069	0.108	6.23E-06	pCR/MPR_blood	NMPR_blood
FOS	1.03E-09	0.111853117	0.984	0.974	6.52E-06	pCR/MPR_blood	NMPR_blood
KDM5B	1.07E-09	-0.236250975	0.395	0.475	6.79E-06	pCR/MPR_blood	NMPR_blood
NQO2	1.12E-09	-0.341659	0.28	0.347	7.13E-06	pCR/MPR_blood	NMPR_blood
HSP90B1	1.15E-09	-0.191379879	0.653	0.717	7.27E-06	pCR/MPR_blood	NMPR_blood
ZDHHC1	1.16E-09	-0.562947662	0.08	0.121	7.36E-06	pCR/MPR_blood	NMPR_blood
CCNY	1.52E-09	-0.205830635	0.395	0.473	9.64E-06	pCR/MPR_blood	NMPR_blood
WAPL	1.69E-09	-0.144592371	0.51	0.594	1.07E-05	pCR/MPR_blood	NMPR_blood
ITGA4	1.74E-09	-0.162893799	0.644	0.707	1.11E-05	pCR/MPR_blood	NMPR_blood
ANPEP	1.81E-09	-0.148441345	0.413	0.505	1.15E-05	pCR/MPR_blood	NMPR_blood
SGMS2	1.82E-09	-0.422798872	0.132	0.18	1.15E-05	pCR/MPR_blood	NMPR_blood
PGK1	1.84E-09	-0.136656922	0.834	0.879	1.17E-05	pCR/MPR_blood	NMPR_blood
COMMD8	1.89E-09	-0.276506501	0.308	0.374	1.20E-05	pCR/MPR_blood	NMPR_blood
CEBPB	1.91E-09	0.179554683	0.902	0.901	1.21E-05	pCR/MPR_blood	NMPR_blood
SPATA20	1.93E-09	-0.515261748	0.08	0.121	1.22E-05	pCR/MPR_blood	NMPR_blood
HSD17B10	1.93E-09	-0.278821458	0.263	0.332	1.23E-05	pCR/MPR_blood	NMPR_blood
CXCL8	2.14E-09	0.048546265	0.368	0.462	1.36E-05	pCR/MPR_blood	NMPR_blood
RPS25	2.19E-09	-0.111350185	0.911	0.944	1.39E-05	pCR/MPR_blood	NMPR_blood
OTUD1	2.22E-09	0.497522919	0.416	0.371	1.41E-05	pCR/MPR_blood	NMPR_blood
AC022137.3	2.23E-09	-0.448625277	0.074	0.114	1.42E-05	pCR/MPR_blood	NMPR_blood
SEPTIN1	2.23E-09	-0.352000277	0.085	0.127	1.42E-05	pCR/MPR_blood	NMPR_blood
GNAS	2.25E-09	-0.141502679	0.741	0.817	1.43E-05	pCR/MPR_blood	NMPR_blood
TENT5A	2.33E-09	0.483892357	0.358	0.312	1.48E-05	pCR/MPR_blood	NMPR_blood
UQCRC2	2.34E-09	-0.198454782	0.45	0.529	1.48E-05	pCR/MPR_blood	NMPR_blood
HMG20B	2.37E-09	-0.217492368	0.237	0.305	1.50E-05	pCR/MPR_blood	NMPR_blood
MRPS34	2.56E-09	-0.235704859	0.348	0.426	1.63E-05	pCR/MPR_blood	NMPR_blood
DNAJC10	2.61E-09	-0.19138317	0.288	0.36	1.66E-05	pCR/MPR_blood	NMPR_blood
SDF2L1	2.62E-09	-0.249776232	0.181	0.24	1.66E-05	pCR/MPR_blood	NMPR_blood
PPIB	2.65E-09	-0.11823988	0.715	0.782	1.68E-05	pCR/MPR_blood	NMPR_blood
ABCE1	2.74E-09	-0.224094616	0.149	0.203	1.74E-05	pCR/MPR_blood	NMPR_blood
LAMTOR1	2.82E-09	-0.136951775	0.802	0.844	1.79E-05	pCR/MPR_blood	NMPR_blood
UFL1	2.95E-09	-0.216137495	0.324	0.393	1.87E-05	pCR/MPR_blood	NMPR_blood
SRSF2	3.08E-09	-0.127711234	0.709	0.783	1.96E-05	pCR/MPR_blood	NMPR_blood
EXOSC6	3.09E-09	0.727272212	0.162	0.117	1.96E-05	pCR/MPR_blood	NMPR_blood
ITGB7	3.11E-09	-0.506768566	0.074	0.112	1.98E-05	pCR/MPR_blood	NMPR_blood
DNAJC8	3.15E-09	-0.176926175	0.491	0.572	2.00E-05	pCR/MPR_blood	NMPR_blood
COX7C	3.15E-09	-0.111535754	0.9	0.934	2.00E-05	pCR/MPR_blood	NMPR_blood
SLC9A3R1	3.18E-09	-0.201772288	0.351	0.428	2.02E-05	pCR/MPR_blood	NMPR_blood
KLC1	3.34E-09	-0.379052946	0.122	0.171	2.12E-05	pCR/MPR_blood	NMPR_blood
LRP1	3.42E-09	-0.144090805	0.72	0.781	2.17E-05	pCR/MPR_blood	NMPR_blood
AC245060.7	3.51E-09	-0.375362108	0.132	0.18	2.23E-05	pCR/MPR_blood	NMPR_blood
FUBP1	3.62E-09	-0.239191486	0.343	0.418	2.30E-05	pCR/MPR_blood	NMPR_blood
TIAM1	3.73E-09	-0.290036777	0.194	0.254	2.37E-05	pCR/MPR_blood	NMPR_blood
UQCRH	3.76E-09	-0.151044102	0.689	0.757	2.39E-05	pCR/MPR_blood	NMPR_blood
CAPG	3.86E-09	-0.172673232	0.646	0.715	2.45E-05	pCR/MPR_blood	NMPR_blood
CTSB	3.89E-09	0.171721281	0.884	0.892	2.47E-05	pCR/MPR_blood	NMPR_blood
LHFPL3	4.02E-09	-0.262118498	0.156	0.21	2.55E-05	pCR/MPR_blood	NMPR_blood
CHCHD7	4.17E-09	-0.22954579	0.206	0.269	2.64E-05	pCR/MPR_blood	NMPR_blood
SENP7	4.47E-09	-0.217866189	0.214	0.278	2.84E-05	pCR/MPR_blood	NMPR_blood
HMGN3	4.59E-09	-0.204618374	0.464	0.541	2.91E-05	pCR/MPR_blood	NMPR_blood
PTGER2	4.61E-09	-0.341681105	0.17	0.225	2.92E-05	pCR/MPR_blood	NMPR_blood
CSTB	4.70E-09	-0.135046879	0.775	0.829	2.98E-05	pCR/MPR_blood	NMPR_blood
GLOD4	4.86E-09	-0.276264762	0.163	0.216	3.08E-05	pCR/MPR_blood	NMPR_blood
CALM1	4.89E-09	-0.113191936	0.855	0.897	3.11E-05	pCR/MPR_blood	NMPR_blood
MRPS12	5.26E-09	-0.293643935	0.207	0.266	3.34E-05	pCR/MPR_blood	NMPR_blood
ARL4A	5.27E-09	-0.256520318	0.186	0.244	3.35E-05	pCR/MPR_blood	NMPR_blood
AC022217.4	5.40E-09	-0.156942759	0.434	0.518	3.43E-05	pCR/MPR_blood	NMPR_blood
KYNU	5.40E-09	0.388083089	0.454	0.418	3.43E-05	pCR/MPR_blood	NMPR_blood
PDAP1	5.44E-09	-0.16520668	0.338	0.417	3.45E-05	pCR/MPR_blood	NMPR_blood
TPPP3	5.45E-09	-0.464716272	0.119	0.164	3.46E-05	pCR/MPR_blood	NMPR_blood
NLN	5.49E-09	-0.413592161	0.126	0.174	3.49E-05	pCR/MPR_blood	NMPR_blood
CCDC85B	5.65E-09	-0.350644569	0.228	0.288	3.59E-05	pCR/MPR_blood	NMPR_blood
PRMT5	5.70E-09	-0.312849194	0.119	0.168	3.62E-05	pCR/MPR_blood	NMPR_blood
AC011468.3	5.90E-09	-0.269607279	0.284	0.353	3.74E-05	pCR/MPR_blood	NMPR_blood
DHRS7	6.30E-09	-0.176368156	0.48	0.563	4.00E-05	pCR/MPR_blood	NMPR_blood
NKIRAS1	6.49E-09	-0.292266214	0.124	0.174	4.12E-05	pCR/MPR_blood	NMPR_blood
SIGMAR1	6.75E-09	-0.326351395	0.152	0.205	4.29E-05	pCR/MPR_blood	NMPR_blood
RNASE6	7.00E-09	0.316777855	0.559	0.527	4.44E-05	pCR/MPR_blood	NMPR_blood
CHST13	7.03E-09	-0.457909381	0.087	0.128	4.46E-05	pCR/MPR_blood	NMPR_blood
CD1D	7.06E-09	0.35850001	0.445	0.402	4.48E-05	pCR/MPR_blood	NMPR_blood
WDR74	7.85E-09	-0.289126684	0.207	0.266	4.98E-05	pCR/MPR_blood	NMPR_blood
FAM89B	8.14E-09	-0.235112072	0.38	0.449	5.16E-05	pCR/MPR_blood	NMPR_blood
SUCLG2	8.15E-09	-0.231937791	0.202	0.262	5.17E-05	pCR/MPR_blood	NMPR_blood
DGAT1	8.25E-09	-0.351342379	0.187	0.243	5.24E-05	pCR/MPR_blood	NMPR_blood
RPS4X	8.47E-09	-0.109441664	0.892	0.928	5.38E-05	pCR/MPR_blood	NMPR_blood
HOOK3	8.87E-09	-0.103369081	0.321	0.399	5.63E-05	pCR/MPR_blood	NMPR_blood
SULF2	8.92E-09	0.258506138	0.601	0.564	5.66E-05	pCR/MPR_blood	NMPR_blood
GIMAP7	9.09E-09	0.166855728	0.85	0.842	5.77E-05	pCR/MPR_blood	NMPR_blood
CYP27A1	9.31E-09	-0.250260882	0.247	0.312	5.91E-05	pCR/MPR_blood	NMPR_blood
STMP1	9.35E-09	-0.168667551	0.499	0.578	5.93E-05	pCR/MPR_blood	NMPR_blood
CACYBP	9.55E-09	-0.228074254	0.308	0.376	6.06E-05	pCR/MPR_blood	NMPR_blood
CTNNA1	9.79E-09	-0.206107849	0.476	0.548	6.21E-05	pCR/MPR_blood	NMPR_blood
SLK	1.00E-08	-0.161861575	0.379	0.457	6.38E-05	pCR/MPR_blood	NMPR_blood
SF3A3	1.03E-08	-0.250535786	0.25	0.315	6.51E-05	pCR/MPR_blood	NMPR_blood
GAPDH	1.05E-08	-0.110243742	0.986	0.991	6.68E-05	pCR/MPR_blood	NMPR_blood
UBALD2	1.06E-08	0.291302946	0.437	0.381	6.72E-05	pCR/MPR_blood	NMPR_blood
NCOA7	1.07E-08	0.724684902	0.223	0.179	6.79E-05	pCR/MPR_blood	NMPR_blood
TRIM14	1.10E-08	0.569431831	0.26	0.214	6.99E-05	pCR/MPR_blood	NMPR_blood
YIF1B	1.16E-08	-0.211113645	0.251	0.318	7.37E-05	pCR/MPR_blood	NMPR_blood
ZNF91	1.17E-08	-0.328118822	0.113	0.158	7.45E-05	pCR/MPR_blood	NMPR_blood
EFCAB10	1.18E-08	-0.201044026	0.206	0.269	7.49E-05	pCR/MPR_blood	NMPR_blood
EPC1	1.23E-08	-0.215390622	0.379	0.453	7.80E-05	pCR/MPR_blood	NMPR_blood
SLC25A11	1.33E-08	-0.218985748	0.293	0.359	8.45E-05	pCR/MPR_blood	NMPR_blood
AC242426.2	1.34E-08	-0.194456558	0.373	0.455	8.51E-05	pCR/MPR_blood	NMPR_blood
SRRM1	1.35E-08	-0.13088442	0.617	0.705	8.57E-05	pCR/MPR_blood	NMPR_blood
CPB2-AS1	1.36E-08	-0.229247797	0.195	0.255	8.61E-05	pCR/MPR_blood	NMPR_blood
ZC3H7B	1.37E-08	-0.26291361	0.104	0.147	8.69E-05	pCR/MPR_blood	NMPR_blood
THEMIS2	1.39E-08	0.202992809	0.723	0.717	8.79E-05	pCR/MPR_blood	NMPR_blood
IFFO1	1.41E-08	-0.250274665	0.299	0.366	8.94E-05	pCR/MPR_blood	NMPR_blood
PRKCB	1.55E-08	0.252415753	0.702	0.691	9.87E-05	pCR/MPR_blood	NMPR_blood
TMEM134	1.56E-08	-0.339518865	0.148	0.197	9.92E-05	pCR/MPR_blood	NMPR_blood
CDC42SE1	1.62E-08	-0.128661521	0.462	0.551	0.00010271	pCR/MPR_blood	NMPR_blood
MT-CO2	1.68E-08	-0.095299754	0.991	0.997	0.000106942	pCR/MPR_blood	NMPR_blood
IFT27	1.69E-08	-0.417866274	0.077	0.115	0.000107485	pCR/MPR_blood	NMPR_blood
HIVEP3	1.75E-08	-0.44456964	0.1	0.142	0.000111237	pCR/MPR_blood	NMPR_blood
PRMT2	1.75E-08	-0.171696024	0.492	0.564	0.00011135	pCR/MPR_blood	NMPR_blood
HIBADH	1.84E-08	-0.374095736	0.081	0.12	0.000116562	pCR/MPR_blood	NMPR_blood
RNPC3	1.98E-08	-0.304152441	0.268	0.332	0.000125951	pCR/MPR_blood	NMPR_blood
HSPA9	1.99E-08	-0.189127963	0.402	0.482	0.000126594	pCR/MPR_blood	NMPR_blood
PSMB10	2.03E-08	-0.415848616	0.086	0.126	0.000129102	pCR/MPR_blood	NMPR_blood
HECTD1	2.13E-08	-0.141873197	0.363	0.436	0.000135083	pCR/MPR_blood	NMPR_blood
SLC25A24	2.19E-08	-0.186613361	0.314	0.383	0.000139079	pCR/MPR_blood	NMPR_blood
CEBPZOS	2.24E-08	-0.241986735	0.179	0.235	0.000142432	pCR/MPR_blood	NMPR_blood
COG2	2.26E-08	-0.303777967	0.181	0.236	0.000143257	pCR/MPR_blood	NMPR_blood
AC004687.1	2.27E-08	-0.220839858	0.396	0.469	0.000143961	pCR/MPR_blood	NMPR_blood
ANP32A	2.43E-08	-0.14098683	0.682	0.745	0.000154253	pCR/MPR_blood	NMPR_blood
PSMD4	2.44E-08	-0.121467592	0.511	0.588	0.000154655	pCR/MPR_blood	NMPR_blood
WLS	2.57E-08	-0.22641423	0.136	0.186	0.000162875	pCR/MPR_blood	NMPR_blood
NAP1L1	2.79E-08	-0.151411702	0.639	0.714	0.000177394	pCR/MPR_blood	NMPR_blood
ACAP2	2.84E-08	-0.11251265	0.632	0.718	0.000180474	pCR/MPR_blood	NMPR_blood
AL390957.1	2.93E-08	-0.239655548	0.147	0.199	0.000185703	pCR/MPR_blood	NMPR_blood
LST1	2.93E-08	-0.08803125	0.964	0.983	0.000185768	pCR/MPR_blood	NMPR_blood
AIM2	2.97E-08	0.694842673	0.143	0.102	0.000188429	pCR/MPR_blood	NMPR_blood
CSK	3.04E-08	-0.132947723	0.667	0.732	0.00019313	pCR/MPR_blood	NMPR_blood
LINC00910	3.18E-08	-0.284621848	0.259	0.319	0.000201753	pCR/MPR_blood	NMPR_blood
TKT	3.19E-08	-0.088835897	0.958	0.972	0.000202355	pCR/MPR_blood	NMPR_blood
MRPS35	3.21E-08	-0.243126792	0.195	0.252	0.00020379	pCR/MPR_blood	NMPR_blood
RBBP7	3.21E-08	-0.299663005	0.192	0.247	0.000203924	pCR/MPR_blood	NMPR_blood
GRB14	3.29E-08	-0.305225895	0.106	0.149	0.000208697	pCR/MPR_blood	NMPR_blood
SSBP1	3.32E-08	-0.173266599	0.477	0.551	0.000210617	pCR/MPR_blood	NMPR_blood
SNHG16	3.34E-08	-0.236390046	0.179	0.234	0.000212081	pCR/MPR_blood	NMPR_blood
MRI1	3.39E-08	-0.404389724	0.123	0.168	0.000214903	pCR/MPR_blood	NMPR_blood
LSG1	3.51E-08	-0.144237673	0.177	0.232	0.00022291	pCR/MPR_blood	NMPR_blood
MICOS13	3.53E-08	-0.19886053	0.318	0.388	0.000224035	pCR/MPR_blood	NMPR_blood
LCP2	3.66E-08	0.257687782	0.64	0.637	0.00023221	pCR/MPR_blood	NMPR_blood
FAM50A	3.82E-08	-0.203121101	0.309	0.377	0.000242609	pCR/MPR_blood	NMPR_blood
RSRC2	4.01E-08	-0.155784295	0.43	0.504	0.000254406	pCR/MPR_blood	NMPR_blood
EPHB6	4.19E-08	-0.446868733	0.076	0.112	0.000266084	pCR/MPR_blood	NMPR_blood
VPS41	4.31E-08	-0.18717943	0.234	0.294	0.000273537	pCR/MPR_blood	NMPR_blood
ZNF83	4.31E-08	-0.37679404	0.121	0.165	0.000273608	pCR/MPR_blood	NMPR_blood
NUP93	4.31E-08	-0.186542366	0.188	0.244	0.000273746	pCR/MPR_blood	NMPR_blood
RAB2A	4.35E-08	-0.148000489	0.518	0.596	0.000276152	pCR/MPR_blood	NMPR_blood
CHMP4B	4.39E-08	-0.172992157	0.56	0.635	0.000278675	pCR/MPR_blood	NMPR_blood
PRDX1	4.44E-08	-0.143900575	0.653	0.732	0.000282109	pCR/MPR_blood	NMPR_blood
ENG	4.53E-08	-0.342590963	0.13	0.175	0.000287362	pCR/MPR_blood	NMPR_blood
MTLN	4.59E-08	-0.310999523	0.198	0.252	0.000291362	pCR/MPR_blood	NMPR_blood
HNRNPA3	4.72E-08	-0.163049562	0.506	0.586	0.000299733	pCR/MPR_blood	NMPR_blood
DHX34	4.74E-08	-0.316936859	0.135	0.182	0.000300618	pCR/MPR_blood	NMPR_blood
TUFM	4.91E-08	-0.137673073	0.44	0.514	0.000311932	pCR/MPR_blood	NMPR_blood
SNX5	4.94E-08	-0.221352043	0.349	0.422	0.000313329	pCR/MPR_blood	NMPR_blood
RASAL3	5.01E-08	-0.255813091	0.165	0.216	0.00031792	pCR/MPR_blood	NMPR_blood
IRF2BP2	5.05E-08	-0.23938282	0.422	0.493	0.000320837	pCR/MPR_blood	NMPR_blood
RPF2	5.16E-08	-0.265228983	0.11	0.154	0.000327437	pCR/MPR_blood	NMPR_blood
TUBB4B	5.24E-08	-0.23651133	0.373	0.443	0.000332494	pCR/MPR_blood	NMPR_blood
BCLAF1	5.25E-08	-0.172704483	0.4	0.474	0.000333418	pCR/MPR_blood	NMPR_blood
MIR22HG	5.30E-08	-0.29121718	0.181	0.235	0.000336462	pCR/MPR_blood	NMPR_blood
C9orf78	5.44E-08	-0.165205061	0.444	0.525	0.000345138	pCR/MPR_blood	NMPR_blood
AGA	5.49E-08	-0.306096499	0.118	0.161	0.00034849	pCR/MPR_blood	NMPR_blood
WSB1	5.62E-08	0.195721959	0.767	0.77	0.000356484	pCR/MPR_blood	NMPR_blood
CSRP1	6.16E-08	-0.335912238	0.162	0.21	0.000391094	pCR/MPR_blood	NMPR_blood
CCT3	6.21E-08	-0.178048897	0.308	0.377	0.000394099	pCR/MPR_blood	NMPR_blood
FCGR1B	6.24E-08	0.457776835	0.36	0.318	0.000396076	pCR/MPR_blood	NMPR_blood
SLC66A3	6.51E-08	-0.16627155	0.311	0.38	0.000413368	pCR/MPR_blood	NMPR_blood
UTRN	6.51E-08	0.278137741	0.582	0.547	0.00041346	pCR/MPR_blood	NMPR_blood
GLRX	6.66E-08	0.167892212	0.855	0.847	0.000422889	pCR/MPR_blood	NMPR_blood
CHMP5	6.74E-08	0.378241539	0.39	0.349	0.000428107	pCR/MPR_blood	NMPR_blood
DAD1	6.78E-08	-0.162675128	0.492	0.569	0.000430528	pCR/MPR_blood	NMPR_blood
TLR1	7.15E-08	0.344814617	0.42	0.376	0.000454037	pCR/MPR_blood	NMPR_blood
PSMD7	7.30E-08	-0.152359129	0.434	0.503	0.000463303	pCR/MPR_blood	NMPR_blood
MTHFD1	7.35E-08	-0.404615915	0.078	0.114	0.000466878	pCR/MPR_blood	NMPR_blood
IGLC2	7.65E-08	-0.23421998	0.331	0.376	0.000485837	pCR/MPR_blood	NMPR_blood
BSG	7.68E-08	0.22968972	0.664	0.657	0.000487563	pCR/MPR_blood	NMPR_blood
EIF3B	7.81E-08	-0.174030502	0.245	0.308	0.000495521	pCR/MPR_blood	NMPR_blood
CD86	8.15E-08	0.227453347	0.657	0.635	0.000517164	pCR/MPR_blood	NMPR_blood
CCNL1	8.29E-08	0.197046248	0.875	0.879	0.00052632	pCR/MPR_blood	NMPR_blood
PSMF1	8.30E-08	-0.188822135	0.407	0.486	0.00052712	pCR/MPR_blood	NMPR_blood
UROS	8.39E-08	-0.349169333	0.135	0.181	0.00053257	pCR/MPR_blood	NMPR_blood
CAND2	8.52E-08	-0.438204592	0.07	0.104	0.000540815	pCR/MPR_blood	NMPR_blood
SUN1	8.62E-08	-0.373786591	0.147	0.195	0.000547024	pCR/MPR_blood	NMPR_blood
NSMCE1	8.81E-08	-0.228376661	0.176	0.228	0.000559461	pCR/MPR_blood	NMPR_blood
MAPKAPK5-AS1	8.92E-08	-0.208003086	0.175	0.226	0.000566419	pCR/MPR_blood	NMPR_blood
PFKL	9.48E-08	-0.18213281	0.35	0.418	0.000601749	pCR/MPR_blood	NMPR_blood
THOC2	9.57E-08	-0.188313674	0.398	0.47	0.000607811	pCR/MPR_blood	NMPR_blood
SSBP2	1.08E-07	-0.293867348	0.15	0.199	0.000686942	pCR/MPR_blood	NMPR_blood
ZFHX3	1.11E-07	-0.209102498	0.225	0.283	0.00070273	pCR/MPR_blood	NMPR_blood
CMPK1	1.11E-07	-0.20559754	0.284	0.346	0.000704863	pCR/MPR_blood	NMPR_blood
SPAG9	1.13E-07	-0.223517095	0.262	0.323	0.000718002	pCR/MPR_blood	NMPR_blood
S1PR3	1.15E-07	0.637636778	0.18	0.139	0.000727142	pCR/MPR_blood	NMPR_blood
SNW1	1.18E-07	-0.181104933	0.413	0.48	0.000748902	pCR/MPR_blood	NMPR_blood
PRPF39	1.18E-07	-0.301703713	0.119	0.161	0.000751372	pCR/MPR_blood	NMPR_blood
MPHOSPH8	1.19E-07	-0.120856407	0.489	0.561	0.000757469	pCR/MPR_blood	NMPR_blood
DHX29	1.19E-07	-0.232170767	0.253	0.311	0.000758499	pCR/MPR_blood	NMPR_blood
NUDCD2	1.25E-07	-0.345699516	0.154	0.201	0.000792922	pCR/MPR_blood	NMPR_blood
RPS15	1.28E-07	-0.079303676	0.978	0.99	0.000811656	pCR/MPR_blood	NMPR_blood
PDCD5	1.29E-07	-0.149444139	0.31	0.375	0.00081614	pCR/MPR_blood	NMPR_blood
GRINA	1.33E-07	0.214729863	0.743	0.741	0.000847372	pCR/MPR_blood	NMPR_blood
SP100	1.34E-07	0.226377754	0.693	0.677	0.00084975	pCR/MPR_blood	NMPR_blood
GOLM1	1.42E-07	0.436685177	0.266	0.222	0.00089854	pCR/MPR_blood	NMPR_blood
TAPBPL	1.43E-07	-0.239239941	0.227	0.283	0.000909062	pCR/MPR_blood	NMPR_blood
DUSP23	1.52E-07	-0.315784792	0.29	0.348	0.00096476	pCR/MPR_blood	NMPR_blood
PPM1G	1.54E-07	-0.184182518	0.345	0.414	0.000980643	pCR/MPR_blood	NMPR_blood
PER1	1.65E-07	-0.397627351	0.13	0.174	0.001047525	pCR/MPR_blood	NMPR_blood
SUCLG1	1.68E-07	-0.181908695	0.47	0.542	0.001068799	pCR/MPR_blood	NMPR_blood
NUP188	1.69E-07	-0.350562844	0.084	0.119	0.001071965	pCR/MPR_blood	NMPR_blood
ZNFX1	1.76E-07	0.404859192	0.274	0.229	0.001114311	pCR/MPR_blood	NMPR_blood
DYNLRB1	1.78E-07	-0.262067183	0.305	0.364	0.001129416	pCR/MPR_blood	NMPR_blood
TCERG1	1.80E-07	-0.241031366	0.285	0.347	0.001139734	pCR/MPR_blood	NMPR_blood
TOMM40	1.80E-07	-0.404580952	0.104	0.143	0.001142117	pCR/MPR_blood	NMPR_blood
NHP2	1.88E-07	-0.202556781	0.279	0.341	0.001193876	pCR/MPR_blood	NMPR_blood
DHTKD1	1.90E-07	-0.278211221	0.071	0.105	0.001208516	pCR/MPR_blood	NMPR_blood
DDX46	1.93E-07	-0.160303513	0.406	0.48	0.001222776	pCR/MPR_blood	NMPR_blood
VRK2	1.99E-07	0.503491461	0.322	0.285	0.001260665	pCR/MPR_blood	NMPR_blood
THAP9	2.00E-07	-0.29828867	0.077	0.112	0.001270398	pCR/MPR_blood	NMPR_blood
H3-3B	2.02E-07	0.103560906	0.974	0.981	0.00128085	pCR/MPR_blood	NMPR_blood
METAP2	2.05E-07	-0.242444648	0.275	0.333	0.001299787	pCR/MPR_blood	NMPR_blood
NFKB1	2.10E-07	0.386766979	0.347	0.305	0.001331418	pCR/MPR_blood	NMPR_blood
AL355075.4	2.10E-07	0.627701571	0.113	0.077	0.001332345	pCR/MPR_blood	NMPR_blood
XPA	2.13E-07	-0.237288455	0.146	0.192	0.001350658	pCR/MPR_blood	NMPR_blood
ZNF641	2.18E-07	-0.311524906	0.125	0.169	0.001381781	pCR/MPR_blood	NMPR_blood
CFL1	2.22E-07	-0.073117856	0.981	0.991	0.001408168	pCR/MPR_blood	NMPR_blood
HVCN1	2.24E-07	-0.140514725	0.452	0.524	0.001419035	pCR/MPR_blood	NMPR_blood
SCPEP1	2.26E-07	-0.102083754	0.726	0.79	0.001434326	pCR/MPR_blood	NMPR_blood
ATP5IF1	2.33E-07	-0.168179862	0.539	0.612	0.001476053	pCR/MPR_blood	NMPR_blood
EIF5A	2.36E-07	-0.173400865	0.488	0.568	0.001496834	pCR/MPR_blood	NMPR_blood
CSGALNACT2	2.43E-07	-0.153053187	0.523	0.593	0.001540819	pCR/MPR_blood	NMPR_blood
POP5	2.43E-07	-0.290209743	0.146	0.193	0.001542214	pCR/MPR_blood	NMPR_blood
LINC00886	2.45E-07	-0.350720416	0.101	0.14	0.001555582	pCR/MPR_blood	NMPR_blood
PSMB6	2.46E-07	-0.128827145	0.519	0.597	0.001562817	pCR/MPR_blood	NMPR_blood
GAS2L1	2.47E-07	-0.41284459	0.079	0.114	0.001567099	pCR/MPR_blood	NMPR_blood
LETMD1	2.53E-07	-0.335092009	0.116	0.157	0.001604183	pCR/MPR_blood	NMPR_blood
APP	2.63E-07	-0.144550092	0.306	0.374	0.001669676	pCR/MPR_blood	NMPR_blood
CAPZB	2.65E-07	-0.115469972	0.848	0.895	0.001684688	pCR/MPR_blood	NMPR_blood
PSMB8	2.66E-07	0.219411887	0.75	0.746	0.001687851	pCR/MPR_blood	NMPR_blood
RTF1	2.69E-07	-0.160871007	0.343	0.408	0.001708616	pCR/MPR_blood	NMPR_blood
HIBCH	2.72E-07	-0.467760319	0.068	0.1	0.00172694	pCR/MPR_blood	NMPR_blood
JAK3	2.88E-07	0.50048014	0.213	0.172	0.001828956	pCR/MPR_blood	NMPR_blood
VCAN	2.90E-07	0.127775564	0.919	0.91	0.00183941	pCR/MPR_blood	NMPR_blood
HDAC4	2.91E-07	-0.325954262	0.123	0.165	0.001845878	pCR/MPR_blood	NMPR_blood
CCDC43	2.95E-07	-0.224112862	0.153	0.198	0.001870766	pCR/MPR_blood	NMPR_blood
IMP4	3.02E-07	-0.293784953	0.208	0.26	0.001915161	pCR/MPR_blood	NMPR_blood
ILK	3.02E-07	-0.108201294	0.438	0.518	0.001918401	pCR/MPR_blood	NMPR_blood
PDIA6	3.09E-07	-0.138287203	0.502	0.573	0.001960846	pCR/MPR_blood	NMPR_blood
ASAH1	3.09E-07	0.139513531	0.899	0.916	0.001961054	pCR/MPR_blood	NMPR_blood
HPF1	3.24E-07	-0.289319385	0.163	0.21	0.002054966	pCR/MPR_blood	NMPR_blood
TPRA1	3.28E-07	-0.24973567	0.11	0.15	0.002084702	pCR/MPR_blood	NMPR_blood
CMIP	3.37E-07	0.27158335	0.442	0.402	0.002136109	pCR/MPR_blood	NMPR_blood
M6PR	3.37E-07	-0.138023601	0.488	0.557	0.002142178	pCR/MPR_blood	NMPR_blood
BMS1	3.39E-07	-0.439667802	0.098	0.136	0.00215315	pCR/MPR_blood	NMPR_blood
MCM3	3.45E-07	-0.490496052	0.086	0.121	0.002187915	pCR/MPR_blood	NMPR_blood
MSL1	3.45E-07	-0.107325702	0.329	0.395	0.002192626	pCR/MPR_blood	NMPR_blood
TBC1D2	3.47E-07	-0.225125987	0.326	0.384	0.002202124	pCR/MPR_blood	NMPR_blood
SNX4	3.54E-07	-0.228479022	0.233	0.288	0.002248565	pCR/MPR_blood	NMPR_blood
TRIM5	3.55E-07	0.68810298	0.107	0.075	0.002256496	pCR/MPR_blood	NMPR_blood
GGCT	3.56E-07	-0.426146683	0.072	0.104	0.002259497	pCR/MPR_blood	NMPR_blood
RNH1	3.59E-07	-0.11710407	0.705	0.773	0.002276313	pCR/MPR_blood	NMPR_blood
CCDC170	3.61E-07	-0.588589389	0.071	0.102	0.002292192	pCR/MPR_blood	NMPR_blood
NELFCD	3.78E-07	-0.223890058	0.186	0.236	0.002398972	pCR/MPR_blood	NMPR_blood
PML	3.78E-07	0.461480122	0.235	0.192	0.002400934	pCR/MPR_blood	NMPR_blood
SKAP2	3.86E-07	-0.142188359	0.641	0.708	0.002451891	pCR/MPR_blood	NMPR_blood
UBTF	3.97E-07	-0.184875383	0.248	0.307	0.002522545	pCR/MPR_blood	NMPR_blood
ARHGAP15	4.03E-07	-0.057072647	0.313	0.385	0.002556335	pCR/MPR_blood	NMPR_blood
HDHD5	4.03E-07	-0.183937699	0.155	0.204	0.002559587	pCR/MPR_blood	NMPR_blood
TCEAL4	4.04E-07	-0.374980126	0.122	0.163	0.002564808	pCR/MPR_blood	NMPR_blood
RELB	4.05E-07	-0.22113064	0.177	0.23	0.002568527	pCR/MPR_blood	NMPR_blood
CLEC12A	4.24E-07	-0.128465983	0.875	0.918	0.002694325	pCR/MPR_blood	NMPR_blood
MRPS21	4.29E-07	-0.124705574	0.429	0.502	0.002726425	pCR/MPR_blood	NMPR_blood
BRD2	4.36E-07	-0.09682861	0.661	0.742	0.002766006	pCR/MPR_blood	NMPR_blood
PYCARD	4.39E-07	-0.101623364	0.854	0.892	0.002786977	pCR/MPR_blood	NMPR_blood
SYTL1	4.53E-07	-0.342272026	0.177	0.225	0.002877431	pCR/MPR_blood	NMPR_blood
RASA3	4.62E-07	-0.157472214	0.155	0.204	0.002932418	pCR/MPR_blood	NMPR_blood
STRAP	4.65E-07	-0.151995878	0.268	0.33	0.002950032	pCR/MPR_blood	NMPR_blood
TESC	4.67E-07	-0.220656859	0.313	0.373	0.002964073	pCR/MPR_blood	NMPR_blood
PRPF6	4.75E-07	-0.153667402	0.293	0.355	0.003018029	pCR/MPR_blood	NMPR_blood
TMEM167B	4.81E-07	-0.126539586	0.301	0.366	0.003052035	pCR/MPR_blood	NMPR_blood
ING3	4.90E-07	-0.192785308	0.23	0.285	0.003112902	pCR/MPR_blood	NMPR_blood
LINC01637	4.99E-07	-0.375178929	0.076	0.109	0.003170229	pCR/MPR_blood	NMPR_blood
SPSB2	5.05E-07	-0.478925128	0.073	0.106	0.003207072	pCR/MPR_blood	NMPR_blood
ZNF302	5.12E-07	-0.397759651	0.096	0.132	0.003249252	pCR/MPR_blood	NMPR_blood
C1QBP	5.18E-07	-0.272272136	0.246	0.299	0.003291002	pCR/MPR_blood	NMPR_blood
DNAJC7	5.19E-07	-0.15384437	0.374	0.443	0.003293698	pCR/MPR_blood	NMPR_blood
SECTM1	5.23E-07	0.313326678	0.51	0.487	0.00332126	pCR/MPR_blood	NMPR_blood
TBCB	5.31E-07	-0.166026895	0.383	0.45	0.003371179	pCR/MPR_blood	NMPR_blood
BID	5.38E-07	-0.150915016	0.582	0.642	0.003413854	pCR/MPR_blood	NMPR_blood
SNRPD2	5.39E-07	-0.104262426	0.58	0.657	0.003421825	pCR/MPR_blood	NMPR_blood
NMT1	5.48E-07	-0.185313779	0.363	0.432	0.003479726	pCR/MPR_blood	NMPR_blood
TNNI2	5.62E-07	-0.497337843	0.069	0.1	0.003570347	pCR/MPR_blood	NMPR_blood
CCDC9	5.69E-07	-0.434670574	0.093	0.13	0.003613652	pCR/MPR_blood	NMPR_blood
RBPJ	5.70E-07	-0.145282333	0.434	0.506	0.003618859	pCR/MPR_blood	NMPR_blood
CWC15	5.83E-07	-0.212826901	0.408	0.472	0.003703801	pCR/MPR_blood	NMPR_blood
CCS	5.87E-07	-0.2215721	0.155	0.202	0.003727782	pCR/MPR_blood	NMPR_blood
GLB1	5.93E-07	-0.114033087	0.402	0.471	0.003764071	pCR/MPR_blood	NMPR_blood
DGKZ	5.97E-07	-0.106674629	0.343	0.416	0.003790755	pCR/MPR_blood	NMPR_blood
CYBRD1	5.98E-07	-0.08797407	0.164	0.213	0.003798727	pCR/MPR_blood	NMPR_blood
RIOK3	6.03E-07	-0.158008582	0.506	0.571	0.003828313	pCR/MPR_blood	NMPR_blood
SHMT2	6.22E-07	-0.226020942	0.122	0.163	0.003948963	pCR/MPR_blood	NMPR_blood
AGFG1	6.27E-07	0.340493113	0.35	0.307	0.003982836	pCR/MPR_blood	NMPR_blood
MAP7D3	6.29E-07	-0.456303801	0.073	0.104	0.003992322	pCR/MPR_blood	NMPR_blood
CTBP2	6.44E-07	-0.145968807	0.454	0.52	0.00408659	pCR/MPR_blood	NMPR_blood
CYREN	6.47E-07	-0.298184373	0.16	0.205	0.00410646	pCR/MPR_blood	NMPR_blood
ERI3	6.59E-07	-0.420159257	0.105	0.142	0.004180252	pCR/MPR_blood	NMPR_blood
HDAC2	6.66E-07	-0.19297295	0.27	0.333	0.004225869	pCR/MPR_blood	NMPR_blood
RHOA	6.78E-07	-0.077880031	0.948	0.969	0.004306925	pCR/MPR_blood	NMPR_blood
TRG-AS1	6.85E-07	-0.451824337	0.112	0.149	0.004347354	pCR/MPR_blood	NMPR_blood
SYF2	6.92E-07	-0.160835378	0.592	0.657	0.004391646	pCR/MPR_blood	NMPR_blood
PPDPF	7.25E-07	-0.139483322	0.565	0.636	0.00460191	pCR/MPR_blood	NMPR_blood
PRPF19	7.54E-07	-0.276541598	0.173	0.22	0.004787348	pCR/MPR_blood	NMPR_blood
RBMX	7.54E-07	-0.143008811	0.528	0.596	0.004789075	pCR/MPR_blood	NMPR_blood
ATP2B1	7.55E-07	-0.168116929	0.453	0.525	0.004790276	pCR/MPR_blood	NMPR_blood
DENR	7.59E-07	-0.220952096	0.267	0.324	0.00481987	pCR/MPR_blood	NMPR_blood
MRPL24	7.61E-07	-0.269212487	0.109	0.148	0.004832133	pCR/MPR_blood	NMPR_blood
RNPEPL1	7.82E-07	0.234654822	0.417	0.366	0.004964951	pCR/MPR_blood	NMPR_blood
TSR3	7.85E-07	-0.218923372	0.233	0.288	0.004984231	pCR/MPR_blood	NMPR_blood
TAOK3	8.01E-07	-0.139679832	0.558	0.631	0.005084277	pCR/MPR_blood	NMPR_blood
TGFB1	8.07E-07	-0.101215352	0.771	0.818	0.005120655	pCR/MPR_blood	NMPR_blood
KAT5	8.41E-07	-0.27573475	0.151	0.195	0.005339475	pCR/MPR_blood	NMPR_blood
FAM110A	8.47E-07	-0.137809602	0.276	0.337	0.005376923	pCR/MPR_blood	NMPR_blood
NR4A2	8.54E-07	-0.129614793	0.198	0.251	0.005421731	pCR/MPR_blood	NMPR_blood
CDC37	8.65E-07	-0.133851535	0.557	0.629	0.005492276	pCR/MPR_blood	NMPR_blood
SERTAD1	8.75E-07	-0.15327169	0.17	0.219	0.005555898	pCR/MPR_blood	NMPR_blood
MIB2	8.78E-07	-0.292379073	0.095	0.131	0.005571902	pCR/MPR_blood	NMPR_blood
PYGL	8.82E-07	-0.151134317	0.482	0.553	0.005598808	pCR/MPR_blood	NMPR_blood
EIF5B	8.84E-07	-0.160874904	0.325	0.388	0.005613753	pCR/MPR_blood	NMPR_blood
FOSB	8.85E-07	-0.125833879	0.242	0.303	0.005618774	pCR/MPR_blood	NMPR_blood
COX10	8.89E-07	-0.321351628	0.09	0.125	0.005646124	pCR/MPR_blood	NMPR_blood
ZMAT5	9.15E-07	-0.262317225	0.141	0.184	0.005807747	pCR/MPR_blood	NMPR_blood
AC010149.1	9.19E-07	-0.151133184	0.186	0.239	0.00583194	pCR/MPR_blood	NMPR_blood
GABARAPL2	9.25E-07	-0.138942822	0.504	0.574	0.00587133	pCR/MPR_blood	NMPR_blood
TLR7	9.69E-07	0.539346143	0.194	0.157	0.006154369	pCR/MPR_blood	NMPR_blood
CCDC59	9.70E-07	-0.169252294	0.332	0.392	0.006155003	pCR/MPR_blood	NMPR_blood
LSM7	9.77E-07	-0.170832975	0.345	0.407	0.00620013	pCR/MPR_blood	NMPR_blood
ANXA7	9.89E-07	-0.159644946	0.367	0.435	0.006277243	pCR/MPR_blood	NMPR_blood
YWHAZ	9.89E-07	-0.086930638	0.852	0.893	0.006279036	pCR/MPR_blood	NMPR_blood
IQGAP2	9.97E-07	-0.135765951	0.553	0.627	0.006328132	pCR/MPR_blood	NMPR_blood
KLHL5	1.00E-06	-0.187283879	0.221	0.275	0.006366587	pCR/MPR_blood	NMPR_blood
ZBTB24	1.01E-06	-0.308815247	0.113	0.152	0.006429592	pCR/MPR_blood	NMPR_blood
NDUFA1	1.07E-06	-0.133492519	0.718	0.78	0.006788463	pCR/MPR_blood	NMPR_blood
RPSA	1.08E-06	-0.15477208	0.652	0.721	0.006839089	pCR/MPR_blood	NMPR_blood
EIF2S2	1.11E-06	-0.142939668	0.564	0.632	0.007044873	pCR/MPR_blood	NMPR_blood
IMPA2	1.12E-06	-0.164962981	0.3	0.36	0.007122521	pCR/MPR_blood	NMPR_blood
FCER1G	1.13E-06	0.086481665	0.984	0.986	0.007167243	pCR/MPR_blood	NMPR_blood
NCDN	1.13E-06	-0.386779025	0.08	0.112	0.007170592	pCR/MPR_blood	NMPR_blood
VPS28	1.13E-06	-0.159163091	0.491	0.565	0.007179671	pCR/MPR_blood	NMPR_blood
MAPKAPK3	1.14E-06	-0.187613465	0.461	0.534	0.007207396	pCR/MPR_blood	NMPR_blood
RANBP1	1.15E-06	-0.207988681	0.25	0.305	0.007290409	pCR/MPR_blood	NMPR_blood
IARS2	1.15E-06	-0.179844858	0.222	0.275	0.007317531	pCR/MPR_blood	NMPR_blood
GLRX5	1.19E-06	-0.203089108	0.217	0.268	0.007538903	pCR/MPR_blood	NMPR_blood
REV1	1.23E-06	-0.251899331	0.129	0.17	0.007812005	pCR/MPR_blood	NMPR_blood
DYNLL2	1.32E-06	-0.236141845	0.148	0.191	0.008371004	pCR/MPR_blood	NMPR_blood
AQP9	1.36E-06	0.451594146	0.377	0.341	0.008616014	pCR/MPR_blood	NMPR_blood
HLA-C	1.36E-06	0.083896179	0.989	0.992	0.008633146	pCR/MPR_blood	NMPR_blood
NDUFB7	1.36E-06	-0.105533107	0.458	0.533	0.008635771	pCR/MPR_blood	NMPR_blood
PHC2	1.38E-06	0.331801492	0.324	0.277	0.008766431	pCR/MPR_blood	NMPR_blood
THUMPD1	1.40E-06	-0.194248911	0.255	0.309	0.008910532	pCR/MPR_blood	NMPR_blood
ZC3HAV1	1.41E-06	0.447506999	0.308	0.27	0.008927202	pCR/MPR_blood	NMPR_blood
ZNF428	1.42E-06	-0.274534274	0.095	0.13	0.009039486	pCR/MPR_blood	NMPR_blood
MAN2A2	1.43E-06	0.518924732	0.227	0.188	0.009047371	pCR/MPR_blood	NMPR_blood
DDX1	1.44E-06	-0.232999401	0.237	0.289	0.009119238	pCR/MPR_blood	NMPR_blood
S100A8	1.47E-06	0.174351069	0.995	0.993	0.009308957	pCR/MPR_blood	NMPR_blood
PRPF3	1.47E-06	-0.214786552	0.259	0.318	0.00932396	pCR/MPR_blood	NMPR_blood
FKBP8	1.49E-06	-0.120813095	0.519	0.588	0.009453879	pCR/MPR_blood	NMPR_blood
SAE1	1.53E-06	-0.277989928	0.161	0.207	0.009722492	pCR/MPR_blood	NMPR_blood
OXA1L	1.53E-06	-0.134672596	0.455	0.532	0.009737974	pCR/MPR_blood	NMPR_blood
AC020656.1	1.55E-06	0.18707982	0.752	0.767	0.009864295	pCR/MPR_blood	NMPR_blood
ABHD12	1.56E-06	-0.189009575	0.149	0.193	0.00987657	pCR/MPR_blood	NMPR_blood
RAN	1.57E-06	-0.118744678	0.518	0.59	0.009940817	pCR/MPR_blood	NMPR_blood
FNBP1	1.59E-06	-0.125016574	0.572	0.644	0.010084687	pCR/MPR_blood	NMPR_blood
TM9SF3	1.59E-06	-0.109983873	0.436	0.507	0.010108521	pCR/MPR_blood	NMPR_blood
PCYT1A	1.60E-06	-0.2193995	0.209	0.261	0.010138903	pCR/MPR_blood	NMPR_blood
RPS6KA4	1.60E-06	-0.219001734	0.281	0.339	0.010139683	pCR/MPR_blood	NMPR_blood
S1PR4	1.61E-06	-0.126061561	0.318	0.383	0.010188645	pCR/MPR_blood	NMPR_blood
NINJ1	1.62E-06	0.273143597	0.637	0.628	0.01029282	pCR/MPR_blood	NMPR_blood
PNN	1.65E-06	-0.170605639	0.428	0.494	0.01044668	pCR/MPR_blood	NMPR_blood
RABGAP1L	1.65E-06	0.354247103	0.446	0.418	0.010503535	pCR/MPR_blood	NMPR_blood
ACSS1	1.67E-06	-0.32314189	0.114	0.152	0.010599426	pCR/MPR_blood	NMPR_blood
MRPL3	1.68E-06	-0.24638339	0.195	0.245	0.010659016	pCR/MPR_blood	NMPR_blood
NDUFA4	1.68E-06	-0.113066006	0.766	0.82	0.010678351	pCR/MPR_blood	NMPR_blood
YWHAE	1.69E-06	-0.126675104	0.558	0.625	0.010706699	pCR/MPR_blood	NMPR_blood
SARS1	1.70E-06	-0.168007322	0.403	0.472	0.010777361	pCR/MPR_blood	NMPR_blood
MT-ND6	1.72E-06	-0.227128924	0.225	0.278	0.010914781	pCR/MPR_blood	NMPR_blood
RUVBL1	1.74E-06	-0.358808442	0.081	0.113	0.011037206	pCR/MPR_blood	NMPR_blood
UQCRHL	1.74E-06	-0.210333185	0.385	0.444	0.011067464	pCR/MPR_blood	NMPR_blood
HLA-E	1.76E-06	0.104277424	0.973	0.977	0.011152903	pCR/MPR_blood	NMPR_blood
METTL26	1.77E-06	-0.120130135	0.267	0.328	0.011227225	pCR/MPR_blood	NMPR_blood
TARS1	1.77E-06	-0.201781539	0.211	0.262	0.011249297	pCR/MPR_blood	NMPR_blood
OAF	1.78E-06	-0.162412754	0.228	0.282	0.011273794	pCR/MPR_blood	NMPR_blood
SERBP1	1.78E-06	-0.121753746	0.574	0.644	0.011307759	pCR/MPR_blood	NMPR_blood
KDM1B	1.81E-06	-0.171268107	0.335	0.398	0.011460774	pCR/MPR_blood	NMPR_blood
C12orf57	1.81E-06	-0.277907893	0.224	0.273	0.011463112	pCR/MPR_blood	NMPR_blood
SAMD4A	1.81E-06	0.62859051	0.14	0.106	0.011473972	pCR/MPR_blood	NMPR_blood
STUB1	1.83E-06	-0.186447878	0.292	0.351	0.011598894	pCR/MPR_blood	NMPR_blood
ARID4A	1.83E-06	-0.232511823	0.248	0.304	0.011611541	pCR/MPR_blood	NMPR_blood
ADGRE5	1.86E-06	-0.096967209	0.676	0.737	0.01177739	pCR/MPR_blood	NMPR_blood
IRF2BPL	1.87E-06	-0.261222951	0.118	0.156	0.011839139	pCR/MPR_blood	NMPR_blood
P4HA1	1.93E-06	-0.209692786	0.193	0.242	0.012245956	pCR/MPR_blood	NMPR_blood
CANX	1.97E-06	-0.097958734	0.698	0.757	0.012536374	pCR/MPR_blood	NMPR_blood
EBPL	1.99E-06	-0.129549919	0.109	0.147	0.012660686	pCR/MPR_blood	NMPR_blood
CD44	2.00E-06	-0.107956361	0.815	0.867	0.01267928	pCR/MPR_blood	NMPR_blood
SUMF1	2.00E-06	-0.187772383	0.215	0.268	0.012706033	pCR/MPR_blood	NMPR_blood
MEGF9	2.11E-06	0.184827291	0.717	0.704	0.013392691	pCR/MPR_blood	NMPR_blood
CD55	2.11E-06	0.22773871	0.688	0.679	0.013402463	pCR/MPR_blood	NMPR_blood
TIMM17A	2.13E-06	-0.156900182	0.276	0.336	0.013550254	pCR/MPR_blood	NMPR_blood
PSIP1	2.15E-06	-0.128351111	0.236	0.29	0.013633517	pCR/MPR_blood	NMPR_blood
HMGA1	2.16E-06	-0.18871502	0.181	0.229	0.013740139	pCR/MPR_blood	NMPR_blood
NDUFA10	2.17E-06	-0.214810111	0.316	0.373	0.013795102	pCR/MPR_blood	NMPR_blood
SDHAF4	2.26E-06	-0.566898708	0.075	0.106	0.014331477	pCR/MPR_blood	NMPR_blood
ZNF431	2.26E-06	-0.265363345	0.077	0.109	0.014364803	pCR/MPR_blood	NMPR_blood
MT-ND5	2.26E-06	0.084725249	0.98	0.992	0.01436549	pCR/MPR_blood	NMPR_blood
SORL1	2.30E-06	-0.149200123	0.475	0.54	0.014611781	pCR/MPR_blood	NMPR_blood
PIGG	2.33E-06	-0.324239956	0.112	0.148	0.014790618	pCR/MPR_blood	NMPR_blood
MLF2	2.37E-06	-0.163716181	0.362	0.427	0.015044528	pCR/MPR_blood	NMPR_blood
DDX54	2.39E-06	-0.209339709	0.148	0.191	0.015167542	pCR/MPR_blood	NMPR_blood
CAMK2G	2.40E-06	-0.225721814	0.168	0.214	0.015242688	pCR/MPR_blood	NMPR_blood
PPP1CC	2.41E-06	-0.132546669	0.389	0.459	0.015276715	pCR/MPR_blood	NMPR_blood
CEACAM3	2.43E-06	-0.120534445	0.079	0.111	0.01542866	pCR/MPR_blood	NMPR_blood
FAM157C	2.45E-06	0.750035918	0.111	0.08	0.015522219	pCR/MPR_blood	NMPR_blood
ARPC2	2.47E-06	-0.081232033	0.966	0.978	0.015659991	pCR/MPR_blood	NMPR_blood
TRAF3IP3	2.50E-06	-0.108430561	0.642	0.717	0.015844401	pCR/MPR_blood	NMPR_blood
RRP36	2.58E-06	-0.126476118	0.202	0.251	0.016401005	pCR/MPR_blood	NMPR_blood
TOR1B	2.60E-06	0.614206246	0.161	0.127	0.016493387	pCR/MPR_blood	NMPR_blood
PRPF31	2.62E-06	-0.181423229	0.156	0.201	0.016609441	pCR/MPR_blood	NMPR_blood
SRPK2	2.63E-06	-0.140809279	0.32	0.38	0.016688673	pCR/MPR_blood	NMPR_blood
ICAM1	2.63E-06	-0.24577872	0.231	0.28	0.016723408	pCR/MPR_blood	NMPR_blood
ECI2	2.64E-06	-0.293069515	0.132	0.172	0.016780729	pCR/MPR_blood	NMPR_blood
SNHG1	2.73E-06	-0.343927786	0.122	0.16	0.017341417	pCR/MPR_blood	NMPR_blood
HLA-B	2.75E-06	-0.14176492	0.994	0.995	0.017433154	pCR/MPR_blood	NMPR_blood
DAPP1	2.80E-06	0.313650516	0.502	0.482	0.01777436	pCR/MPR_blood	NMPR_blood
PPP1CA	2.80E-06	-0.108106929	0.721	0.789	0.017805679	pCR/MPR_blood	NMPR_blood
NDUFA6	2.83E-06	-0.139005276	0.432	0.496	0.017972267	pCR/MPR_blood	NMPR_blood
GCA	2.86E-06	0.187074008	0.78	0.779	0.018128084	pCR/MPR_blood	NMPR_blood
PARP12	2.86E-06	0.424073942	0.275	0.237	0.018153206	pCR/MPR_blood	NMPR_blood
TMOD3	2.87E-06	-0.142165606	0.512	0.574	0.018211449	pCR/MPR_blood	NMPR_blood
AC005909.2	2.97E-06	-0.277637344	0.097	0.132	0.018867941	pCR/MPR_blood	NMPR_blood
FCHSD2	3.09E-06	-0.122463933	0.29	0.35	0.019625747	pCR/MPR_blood	NMPR_blood
CRYL1	3.10E-06	-0.260248411	0.133	0.172	0.019648456	pCR/MPR_blood	NMPR_blood
ANO10	3.10E-06	-0.168014085	0.098	0.133	0.019662265	pCR/MPR_blood	NMPR_blood
LDLRAD4	3.14E-06	-0.186684172	0.138	0.179	0.01990835	pCR/MPR_blood	NMPR_blood
MFNG	3.14E-06	-0.171790226	0.285	0.344	0.019920182	pCR/MPR_blood	NMPR_blood
MRPL23	3.15E-06	-0.198367586	0.291	0.346	0.019966242	pCR/MPR_blood	NMPR_blood
MBP	3.22E-06	-0.141387275	0.506	0.575	0.02046988	pCR/MPR_blood	NMPR_blood
CCDC159	3.23E-06	-0.190264156	0.219	0.27	0.020520082	pCR/MPR_blood	NMPR_blood
MHENCR	3.25E-06	-0.42064993	0.1	0.134	0.020618749	pCR/MPR_blood	NMPR_blood
CEP63	3.25E-06	-0.200433622	0.235	0.287	0.020631027	pCR/MPR_blood	NMPR_blood
S100A9	3.26E-06	0.175082398	0.998	0.996	0.020667919	pCR/MPR_blood	NMPR_blood
RETREG2	3.27E-06	-0.153564021	0.253	0.308	0.020734852	pCR/MPR_blood	NMPR_blood
GRHPR	3.38E-06	-0.183056022	0.252	0.307	0.021447979	pCR/MPR_blood	NMPR_blood
PHF14	3.39E-06	-0.194107638	0.247	0.298	0.021506162	pCR/MPR_blood	NMPR_blood
GALK1	3.40E-06	-0.228243688	0.231	0.28	0.021592215	pCR/MPR_blood	NMPR_blood
TFRC	3.42E-06	-0.340279864	0.082	0.113	0.021694785	pCR/MPR_blood	NMPR_blood
CYC1	3.42E-06	-0.174267972	0.458	0.521	0.021704573	pCR/MPR_blood	NMPR_blood
TUBB	3.43E-06	-0.142550867	0.431	0.495	0.021801074	pCR/MPR_blood	NMPR_blood
NEGR1	3.48E-06	-0.315357126	0.07	0.1	0.022061572	pCR/MPR_blood	NMPR_blood
FRAT2	3.57E-06	0.264555141	0.478	0.446	0.0226617	pCR/MPR_blood	NMPR_blood
SLBP	3.58E-06	-0.144964336	0.25	0.306	0.02274075	pCR/MPR_blood	NMPR_blood
LFNG	3.61E-06	0.352088242	0.363	0.324	0.02288929	pCR/MPR_blood	NMPR_blood
SDCCAG8	3.62E-06	-0.077238304	0.312	0.371	0.022966625	pCR/MPR_blood	NMPR_blood
CENPT	3.62E-06	-0.265899682	0.115	0.153	0.022989043	pCR/MPR_blood	NMPR_blood
AOAH	3.63E-06	0.18981433	0.757	0.755	0.023074964	pCR/MPR_blood	NMPR_blood
PSMC1	3.67E-06	-0.236712961	0.133	0.174	0.023311121	pCR/MPR_blood	NMPR_blood
RHBDF2	3.68E-06	-0.093515664	0.413	0.48	0.023363027	pCR/MPR_blood	NMPR_blood
CREBZF	3.70E-06	-0.2409229	0.167	0.211	0.023506911	pCR/MPR_blood	NMPR_blood
FBXO6	3.71E-06	0.52162189	0.256	0.221	0.023573465	pCR/MPR_blood	NMPR_blood
UBE2G2	3.72E-06	-0.119216426	0.356	0.421	0.023614291	pCR/MPR_blood	NMPR_blood
RABL3	3.75E-06	-0.327316139	0.103	0.137	0.023788093	pCR/MPR_blood	NMPR_blood
NMI	3.80E-06	0.221641474	0.566	0.535	0.024107118	pCR/MPR_blood	NMPR_blood
NCBP2AS2	3.82E-06	-0.233271425	0.233	0.282	0.02426271	pCR/MPR_blood	NMPR_blood
SLC25A39	3.88E-06	-0.239431052	0.168	0.212	0.024636123	pCR/MPR_blood	NMPR_blood
MRPL45	3.89E-06	-0.276974561	0.103	0.137	0.024670347	pCR/MPR_blood	NMPR_blood
MRPS33	3.94E-06	-0.254425977	0.153	0.194	0.024987287	pCR/MPR_blood	NMPR_blood
SMARCB1	3.98E-06	-0.236634086	0.205	0.252	0.025283158	pCR/MPR_blood	NMPR_blood
AC007952.4	4.00E-06	-0.495214509	0.074	0.103	0.025393093	pCR/MPR_blood	NMPR_blood
PEMT	4.06E-06	-0.378425673	0.072	0.101	0.025746843	pCR/MPR_blood	NMPR_blood
RILPL2	4.07E-06	-0.129872898	0.587	0.655	0.025812944	pCR/MPR_blood	NMPR_blood
SRSF9	4.07E-06	-0.130982283	0.613	0.678	0.025834377	pCR/MPR_blood	NMPR_blood
SMIM19	4.19E-06	-0.375919119	0.136	0.173	0.026614658	pCR/MPR_blood	NMPR_blood
PDIA3	4.37E-06	-0.126844694	0.678	0.736	0.027722756	pCR/MPR_blood	NMPR_blood
TAGLN2	4.39E-06	-0.104689621	0.801	0.861	0.027883992	pCR/MPR_blood	NMPR_blood
EMD	4.46E-06	-0.155778733	0.217	0.27	0.028297554	pCR/MPR_blood	NMPR_blood
SRSF8	4.50E-06	-0.224957734	0.119	0.156	0.028537506	pCR/MPR_blood	NMPR_blood
MYDGF	4.55E-06	-0.124251933	0.407	0.474	0.028861894	pCR/MPR_blood	NMPR_blood
PCBD1	4.62E-06	-0.229945065	0.111	0.147	0.029296612	pCR/MPR_blood	NMPR_blood
BIN2	4.62E-06	-0.087655155	0.736	0.802	0.029309121	pCR/MPR_blood	NMPR_blood
BLOC1S2	4.72E-06	-0.150858953	0.374	0.437	0.029984527	pCR/MPR_blood	NMPR_blood
PEBP1	4.74E-06	-0.251397759	0.22	0.266	0.030109525	pCR/MPR_blood	NMPR_blood
DANT2	4.76E-06	-0.274019452	0.111	0.148	0.030222904	pCR/MPR_blood	NMPR_blood
ASRGL1	4.76E-06	-0.248707974	0.177	0.22	0.030239256	pCR/MPR_blood	NMPR_blood
CBWD2	4.80E-06	-0.205640522	0.244	0.293	0.030458409	pCR/MPR_blood	NMPR_blood
EIF2A	4.91E-06	-0.138598404	0.338	0.4	0.031164377	pCR/MPR_blood	NMPR_blood
TP53INP1	4.92E-06	-0.22468349	0.085	0.117	0.031209941	pCR/MPR_blood	NMPR_blood
STIP1	4.97E-06	-0.172378817	0.219	0.267	0.031538886	pCR/MPR_blood	NMPR_blood
ARPC5L	4.97E-06	-0.214413867	0.198	0.243	0.031573166	pCR/MPR_blood	NMPR_blood
NACA	5.00E-06	-0.058575021	0.942	0.962	0.031768039	pCR/MPR_blood	NMPR_blood
TSPAN4	5.01E-06	-0.171186343	0.173	0.217	0.03177678	pCR/MPR_blood	NMPR_blood
B4GALT3	5.01E-06	-0.224353005	0.119	0.157	0.031811278	pCR/MPR_blood	NMPR_blood
LRRC23	5.03E-06	-0.357782841	0.072	0.101	0.031939757	pCR/MPR_blood	NMPR_blood
FAM174B	5.09E-06	-0.312637719	0.094	0.127	0.032281801	pCR/MPR_blood	NMPR_blood
TMX4	5.11E-06	-0.151220864	0.293	0.347	0.032427225	pCR/MPR_blood	NMPR_blood
MYD88	5.48E-06	0.192004681	0.645	0.632	0.034775889	pCR/MPR_blood	NMPR_blood
PIN4	5.56E-06	-0.170827395	0.235	0.287	0.035313446	pCR/MPR_blood	NMPR_blood
PECAM1	5.75E-06	0.173464691	0.806	0.802	0.036474284	pCR/MPR_blood	NMPR_blood
NARS1	5.76E-06	-0.141419274	0.55	0.615	0.036550867	pCR/MPR_blood	NMPR_blood
NONO	5.77E-06	-0.125841258	0.419	0.487	0.03660591	pCR/MPR_blood	NMPR_blood
EIF4G1	5.82E-06	-0.111639215	0.334	0.395	0.036970874	pCR/MPR_blood	NMPR_blood
TNFAIP3	5.87E-06	-0.339041644	0.236	0.284	0.037282793	pCR/MPR_blood	NMPR_blood
EIF1B	5.92E-06	-0.101511533	0.656	0.718	0.037590023	pCR/MPR_blood	NMPR_blood
RPL21	5.99E-06	-0.240231747	0.208	0.255	0.037994756	pCR/MPR_blood	NMPR_blood
DNAJB6	6.00E-06	-0.182402884	0.34	0.399	0.038102687	pCR/MPR_blood	NMPR_blood
CCDC124	6.05E-06	-0.152863127	0.22	0.27	0.038392618	pCR/MPR_blood	NMPR_blood
CNN2	6.12E-06	-0.087974464	0.481	0.55	0.03887223	pCR/MPR_blood	NMPR_blood
MYH9	6.42E-06	-0.130015208	0.633	0.707	0.040756484	pCR/MPR_blood	NMPR_blood
EEF1D	6.43E-06	-0.106568074	0.83	0.88	0.040799468	pCR/MPR_blood	NMPR_blood
RUFY1	6.53E-06	-0.135383775	0.288	0.343	0.041461392	pCR/MPR_blood	NMPR_blood
NUDT1	6.58E-06	-0.208065657	0.128	0.167	0.041749905	pCR/MPR_blood	NMPR_blood
FER	6.71E-06	-0.245316462	0.105	0.14	0.042626807	pCR/MPR_blood	NMPR_blood
PITRM1	6.74E-06	-0.209602592	0.101	0.135	0.04281492	pCR/MPR_blood	NMPR_blood
CDKN2D	6.76E-06	-0.105445439	0.371	0.434	0.042914596	pCR/MPR_blood	NMPR_blood
NFKBIB	7.01E-06	-0.318970344	0.135	0.173	0.044475424	pCR/MPR_blood	NMPR_blood
CDC42SE2	7.15E-06	-0.097242683	0.307	0.371	0.045368561	pCR/MPR_blood	NMPR_blood
SMIM10L1	7.16E-06	-0.280738628	0.225	0.274	0.045482522	pCR/MPR_blood	NMPR_blood
EIF3E	7.40E-06	-0.104181244	0.648	0.716	0.046997447	pCR/MPR_blood	NMPR_blood
BEST1	7.49E-06	-0.083219439	0.493	0.566	0.047557661	pCR/MPR_blood	NMPR_blood
VDAC1	7.50E-06	-0.132677634	0.362	0.424	0.047629952	pCR/MPR_blood	NMPR_blood
CMTM6	7.51E-06	-0.121868063	0.591	0.659	0.047661838	pCR/MPR_blood	NMPR_blood
ATXN7L3B	7.57E-06	-0.184056276	0.185	0.232	0.048085071	pCR/MPR_blood	NMPR_blood
PDS5A	7.61E-06	-0.112026122	0.309	0.372	0.048338926	pCR/MPR_blood	NMPR_blood
VASP	7.75E-06	-0.108733136	0.689	0.753	0.049194141	pCR/MPR_blood	NMPR_blood
MBD4	7.78E-06	-0.069692285	0.407	0.475	0.049406191	pCR/MPR_blood	NMPR_blood
LPP	7.82E-06	-0.158988457	0.208	0.257	0.049654793	pCR/MPR_blood	NMPR_blood
ZBTB40	7.85E-06	-0.365027854	0.127	0.162	0.049849121	pCR/MPR_blood	NMPR_blood
SLC25A37	7.90E-06	-0.033342516	0.413	0.486	0.050167083	pCR/MPR_blood	NMPR_blood
BACH1	7.97E-06	0.208165516	0.683	0.689	0.050599759	pCR/MPR_blood	NMPR_blood
RECQL	7.99E-06	-0.159193487	0.277	0.332	0.050698523	pCR/MPR_blood	NMPR_blood
LINC01004	8.02E-06	-0.239859049	0.091	0.123	0.050914283	pCR/MPR_blood	NMPR_blood
RPS26	8.05E-06	-0.372672324	0.091	0.122	0.051071107	pCR/MPR_blood	NMPR_blood
EIF1	8.09E-06	-0.048053799	0.988	0.995	0.05133802	pCR/MPR_blood	NMPR_blood
SLFN5	8.11E-06	0.46689784	0.271	0.234	0.051494486	pCR/MPR_blood	NMPR_blood
LINC00667	8.13E-06	-0.211577695	0.153	0.195	0.051580899	pCR/MPR_blood	NMPR_blood
UBE2D2	8.21E-06	-0.104505796	0.474	0.546	0.052096896	pCR/MPR_blood	NMPR_blood
PIBF1	8.24E-06	-0.277467162	0.129	0.167	0.052338917	pCR/MPR_blood	NMPR_blood
NUTM2A-AS1	8.28E-06	-0.191063182	0.141	0.18	0.052546462	pCR/MPR_blood	NMPR_blood
ATP5PF	8.31E-06	-0.135331906	0.614	0.685	0.05273001	pCR/MPR_blood	NMPR_blood
UBL4A	8.33E-06	-0.394708757	0.084	0.114	0.05285778	pCR/MPR_blood	NMPR_blood
PPP3CA	8.48E-06	-0.139295795	0.304	0.36	0.053829144	pCR/MPR_blood	NMPR_blood
ERGIC3	8.75E-06	-0.117266925	0.463	0.535	0.055569788	pCR/MPR_blood	NMPR_blood
SUN2	8.79E-06	-0.133620796	0.434	0.501	0.055772181	pCR/MPR_blood	NMPR_blood
GLMP	8.90E-06	0.466042119	0.209	0.174	0.056478822	pCR/MPR_blood	NMPR_blood
MLEC	8.92E-06	-0.100971	0.238	0.292	0.056603424	pCR/MPR_blood	NMPR_blood
AHNAK	9.02E-06	-0.081842007	0.905	0.948	0.057233735	pCR/MPR_blood	NMPR_blood
MMGT1	9.05E-06	-0.242516464	0.127	0.165	0.057459413	pCR/MPR_blood	NMPR_blood
SEMA4D	9.11E-06	0.336543367	0.39	0.359	0.057822798	pCR/MPR_blood	NMPR_blood
GCNT1	9.36E-06	0.522336427	0.13	0.098	0.059393303	pCR/MPR_blood	NMPR_blood
STK17B	9.38E-06	-0.111658431	0.757	0.811	0.059565847	pCR/MPR_blood	NMPR_blood
PARK7	9.53E-06	-0.090458733	0.603	0.673	0.060480102	pCR/MPR_blood	NMPR_blood
CCT7	9.61E-06	-0.117386485	0.284	0.342	0.060977401	pCR/MPR_blood	NMPR_blood
WDR43	9.68E-06	-0.149666369	0.187	0.233	0.061419225	pCR/MPR_blood	NMPR_blood
CCT2	9.79E-06	-0.176695735	0.268	0.321	0.062143903	pCR/MPR_blood	NMPR_blood
CARD16	9.88E-06	0.136029547	0.878	0.887	0.062714534	pCR/MPR_blood	NMPR_blood
RAD23A	9.91E-06	-0.137829421	0.408	0.465	0.062880199	pCR/MPR_blood	NMPR_blood
PDCD11	1.00E-05	-0.235229582	0.08	0.109	0.063562427	pCR/MPR_blood	NMPR_blood
UBA2	1.00E-05	-0.138859479	0.214	0.263	0.06356902	pCR/MPR_blood	NMPR_blood
ORC3	1.01E-05	-0.221843006	0.109	0.144	0.063803816	pCR/MPR_blood	NMPR_blood
RNF187	1.01E-05	0.36478333	0.245	0.205	0.063872684	pCR/MPR_blood	NMPR_blood
HCST	1.01E-05	-0.100548845	0.78	0.835	0.06415469	pCR/MPR_blood	NMPR_blood
HCFC1R1	1.02E-05	-0.182176	0.187	0.231	0.064634084	pCR/MPR_blood	NMPR_blood
TIMM13	1.04E-05	-0.133933974	0.327	0.382	0.066171308	pCR/MPR_blood	NMPR_blood
CAMLG	1.05E-05	-0.1422158	0.397	0.457	0.066498238	pCR/MPR_blood	NMPR_blood
NUP107	1.05E-05	-0.307028224	0.092	0.123	0.066833796	pCR/MPR_blood	NMPR_blood
MOAP1	1.06E-05	-0.280077579	0.107	0.14	0.067407483	pCR/MPR_blood	NMPR_blood
ZNF487	1.07E-05	-0.332227078	0.073	0.102	0.067707434	pCR/MPR_blood	NMPR_blood
KIF22	1.08E-05	-0.18267012	0.194	0.239	0.068286921	pCR/MPR_blood	NMPR_blood
SIRPA	1.08E-05	0.296544621	0.501	0.487	0.068674271	pCR/MPR_blood	NMPR_blood
AC007032.1	1.10E-05	-0.057367473	0.076	0.107	0.069643633	pCR/MPR_blood	NMPR_blood
TDRD3	1.11E-05	-0.265407868	0.104	0.138	0.070363626	pCR/MPR_blood	NMPR_blood
WDR46	1.11E-05	-0.309571811	0.111	0.145	0.070740751	pCR/MPR_blood	NMPR_blood
EPB41	1.12E-05	-0.078352628	0.245	0.295	0.070812255	pCR/MPR_blood	NMPR_blood
LINC00877	1.13E-05	-0.169724688	0.172	0.217	0.071870384	pCR/MPR_blood	NMPR_blood
ZDHHC6	1.13E-05	-0.204030468	0.181	0.225	0.071934001	pCR/MPR_blood	NMPR_blood
ZNF467	1.17E-05	-0.100622793	0.351	0.412	0.074083114	pCR/MPR_blood	NMPR_blood
MRPL37	1.17E-05	-0.276606322	0.161	0.202	0.074379856	pCR/MPR_blood	NMPR_blood
LRRC28	1.18E-05	-0.233533334	0.124	0.161	0.075048224	pCR/MPR_blood	NMPR_blood
SNRPD1	1.20E-05	-0.140902954	0.322	0.378	0.076163553	pCR/MPR_blood	NMPR_blood
AC015912.3	1.20E-05	-0.239944422	0.125	0.161	0.07631344	pCR/MPR_blood	NMPR_blood
INTS10	1.20E-05	-0.196748286	0.209	0.253	0.076425931	pCR/MPR_blood	NMPR_blood
RBM8A	1.24E-05	-0.131539923	0.565	0.628	0.078886591	pCR/MPR_blood	NMPR_blood
RNPS1	1.24E-05	-0.147728817	0.345	0.404	0.078939018	pCR/MPR_blood	NMPR_blood
TFEC	1.25E-05	0.292029035	0.456	0.433	0.07918433	pCR/MPR_blood	NMPR_blood
PRELID1	1.26E-05	0.187712332	0.811	0.82	0.079773484	pCR/MPR_blood	NMPR_blood
ZNF160	1.26E-05	-0.180052366	0.126	0.163	0.080024028	pCR/MPR_blood	NMPR_blood
PATL1	1.28E-05	0.428036614	0.254	0.22	0.081060969	pCR/MPR_blood	NMPR_blood
CPVL	1.29E-05	0.122692181	0.913	0.913	0.08197371	pCR/MPR_blood	NMPR_blood
RHOF	1.31E-05	-0.342030596	0.073	0.1	0.082851705	pCR/MPR_blood	NMPR_blood
YTHDC1	1.31E-05	-0.093019767	0.403	0.466	0.083329622	pCR/MPR_blood	NMPR_blood
AC006059.1	1.34E-05	-0.283543417	0.107	0.14	0.085012755	pCR/MPR_blood	NMPR_blood
PXN	1.34E-05	-0.146696221	0.375	0.433	0.085326697	pCR/MPR_blood	NMPR_blood
AUP1	1.35E-05	-0.116623427	0.492	0.56	0.085937293	pCR/MPR_blood	NMPR_blood
SGK1	1.36E-05	-0.129364369	0.343	0.404	0.086505185	pCR/MPR_blood	NMPR_blood
GNB1	1.37E-05	0.204680791	0.616	0.605	0.087064371	pCR/MPR_blood	NMPR_blood
PPP2R1A	1.38E-05	-0.120068058	0.381	0.445	0.087497358	pCR/MPR_blood	NMPR_blood
NR1D2	1.41E-05	-0.116082944	0.104	0.138	0.089194708	pCR/MPR_blood	NMPR_blood
ROMO1	1.41E-05	-0.094518288	0.515	0.588	0.089237184	pCR/MPR_blood	NMPR_blood
C8orf33	1.42E-05	-0.281088466	0.115	0.151	0.090250431	pCR/MPR_blood	NMPR_blood
OSBPL8	1.43E-05	-0.122880292	0.614	0.671	0.090517637	pCR/MPR_blood	NMPR_blood
VPS11	1.46E-05	-0.147563268	0.142	0.18	0.092558254	pCR/MPR_blood	NMPR_blood
PLEKHJ1	1.47E-05	-0.184198011	0.232	0.28	0.093557953	pCR/MPR_blood	NMPR_blood
BUD23	1.49E-05	-0.160436731	0.153	0.195	0.094505235	pCR/MPR_blood	NMPR_blood
BRD8	1.49E-05	-0.161534368	0.195	0.239	0.094723898	pCR/MPR_blood	NMPR_blood
ARGLU1	1.50E-05	-0.103085792	0.656	0.724	0.095106922	pCR/MPR_blood	NMPR_blood
RARA	1.51E-05	-0.12437986	0.397	0.46	0.095620143	pCR/MPR_blood	NMPR_blood
PPP3CC	1.55E-05	-0.337390108	0.088	0.118	0.098317505	pCR/MPR_blood	NMPR_blood
ATP5MC3	1.55E-05	-0.08881445	0.661	0.718	0.098453058	pCR/MPR_blood	NMPR_blood
PLXNC1	1.55E-05	0.263094483	0.49	0.469	0.098609029	pCR/MPR_blood	NMPR_blood
ANP32E	1.56E-05	-0.136718595	0.24	0.288	0.098795716	pCR/MPR_blood	NMPR_blood
GK	1.59E-05	0.50226436	0.216	0.183	0.101128909	pCR/MPR_blood	NMPR_blood
HPCAL1	1.61E-05	-0.151154551	0.311	0.366	0.102118241	pCR/MPR_blood	NMPR_blood
SUGP1	1.61E-05	-0.230949392	0.137	0.174	0.102364769	pCR/MPR_blood	NMPR_blood
BZW2	1.66E-05	-0.28028394	0.122	0.157	0.105214215	pCR/MPR_blood	NMPR_blood
PSMC3	1.68E-05	-0.154694437	0.266	0.317	0.106505405	pCR/MPR_blood	NMPR_blood
NT5C2	1.69E-05	0.317928372	0.408	0.379	0.10711725	pCR/MPR_blood	NMPR_blood
CCDC107	1.71E-05	-0.22638005	0.178	0.219	0.108393173	pCR/MPR_blood	NMPR_blood
CALU	1.72E-05	-0.232990133	0.147	0.187	0.109108946	pCR/MPR_blood	NMPR_blood
STIM2	1.75E-05	-0.274474362	0.15	0.188	0.111326285	pCR/MPR_blood	NMPR_blood
OTUD5	1.75E-05	-0.124589152	0.259	0.312	0.111328737	pCR/MPR_blood	NMPR_blood
FIS1	1.76E-05	-0.152725494	0.385	0.442	0.111781949	pCR/MPR_blood	NMPR_blood
ECHS1	1.76E-05	-0.125766034	0.278	0.33	0.111995914	pCR/MPR_blood	NMPR_blood
MRPL18	1.82E-05	-0.161892733	0.284	0.339	0.115279387	pCR/MPR_blood	NMPR_blood
SRRT	1.82E-05	-0.134939684	0.182	0.227	0.115623678	pCR/MPR_blood	NMPR_blood
KLHL36	1.82E-05	-0.204667238	0.163	0.205	0.115747533	pCR/MPR_blood	NMPR_blood
THOC1	1.85E-05	-0.362034104	0.112	0.146	0.117536046	pCR/MPR_blood	NMPR_blood
IAH1	1.85E-05	-0.180545426	0.231	0.278	0.117585333	pCR/MPR_blood	NMPR_blood
CLPP	1.86E-05	-0.198365148	0.151	0.189	0.118055137	pCR/MPR_blood	NMPR_blood
DPP7	1.87E-05	-0.145859539	0.447	0.511	0.118877631	pCR/MPR_blood	NMPR_blood
MS4A14	1.88E-05	0.463766797	0.133	0.103	0.119308686	pCR/MPR_blood	NMPR_blood
SMPDL3A	1.88E-05	-0.203179542	0.105	0.138	0.119531812	pCR/MPR_blood	NMPR_blood
GPS1	1.90E-05	-0.187237404	0.228	0.275	0.120332201	pCR/MPR_blood	NMPR_blood
PNO1	1.92E-05	-0.315075314	0.09	0.121	0.121860694	pCR/MPR_blood	NMPR_blood
TPST2	1.92E-05	-0.127614524	0.289	0.342	0.122125905	pCR/MPR_blood	NMPR_blood
POU2F2	1.93E-05	-0.102828736	0.682	0.735	0.122334586	pCR/MPR_blood	NMPR_blood
RPL10A	1.94E-05	-0.087447821	0.831	0.892	0.123238269	pCR/MPR_blood	NMPR_blood
CIRBP	1.96E-05	-0.120339735	0.552	0.619	0.124301575	pCR/MPR_blood	NMPR_blood
TMC8	1.98E-05	-0.185787898	0.208	0.255	0.125957284	pCR/MPR_blood	NMPR_blood
ACTN4	1.99E-05	-0.131228846	0.392	0.456	0.126355741	pCR/MPR_blood	NMPR_blood
ETHE1	1.99E-05	-0.172017199	0.229	0.277	0.12661898	pCR/MPR_blood	NMPR_blood
PADI2	2.01E-05	-0.33640066	0.088	0.118	0.127561838	pCR/MPR_blood	NMPR_blood
CLTC	2.01E-05	-0.161964963	0.416	0.474	0.127640337	pCR/MPR_blood	NMPR_blood
ALDH3A2	2.05E-05	-0.144266585	0.19	0.236	0.130152743	pCR/MPR_blood	NMPR_blood
FAM207A	2.05E-05	-0.194804556	0.091	0.121	0.130355872	pCR/MPR_blood	NMPR_blood
ZFPM1	2.08E-05	0.457747833	0.107	0.079	0.131724887	pCR/MPR_blood	NMPR_blood
ENTPD1	2.08E-05	-0.308872949	0.105	0.137	0.132092781	pCR/MPR_blood	NMPR_blood
NBN	2.09E-05	-0.118547032	0.489	0.545	0.132756295	pCR/MPR_blood	NMPR_blood
CDK11B	2.12E-05	-0.195881156	0.222	0.267	0.134535843	pCR/MPR_blood	NMPR_blood
EIF3I	2.12E-05	-0.116610627	0.478	0.542	0.134679872	pCR/MPR_blood	NMPR_blood
HSPB1	2.13E-05	-0.262331419	0.153	0.191	0.13547999	pCR/MPR_blood	NMPR_blood
KIAA0586	2.16E-05	-0.111970193	0.089	0.12	0.13694971	pCR/MPR_blood	NMPR_blood
MDM4	2.19E-05	-0.170070934	0.282	0.334	0.139025128	pCR/MPR_blood	NMPR_blood
BAX	2.20E-05	-0.1361404	0.458	0.521	0.139738449	pCR/MPR_blood	NMPR_blood
MTPN	2.22E-05	0.251003516	0.65	0.658	0.140752364	pCR/MPR_blood	NMPR_blood
PNISR	2.22E-05	-0.110893556	0.615	0.689	0.140767733	pCR/MPR_blood	NMPR_blood
TNF	2.22E-05	-0.274480437	0.127	0.163	0.140942465	pCR/MPR_blood	NMPR_blood
SIGLEC9	2.24E-05	0.201763318	0.603	0.59	0.142183313	pCR/MPR_blood	NMPR_blood
AP1AR	2.30E-05	-0.195616373	0.148	0.186	0.145978564	pCR/MPR_blood	NMPR_blood
ZNF217	2.31E-05	0.264319998	0.473	0.453	0.146578008	pCR/MPR_blood	NMPR_blood
GLIPR1	2.34E-05	-0.080944711	0.868	0.92	0.148660712	pCR/MPR_blood	NMPR_blood
TMEM107	2.35E-05	-0.14842326	0.117	0.151	0.148872951	pCR/MPR_blood	NMPR_blood
SUMF2	2.38E-05	-0.226954656	0.169	0.207	0.151213428	pCR/MPR_blood	NMPR_blood
MTCH1	2.40E-05	-0.131821258	0.391	0.449	0.152574923	pCR/MPR_blood	NMPR_blood
SSBP4	2.42E-05	-0.126300356	0.248	0.3	0.153324938	pCR/MPR_blood	NMPR_blood
CNIH1	2.42E-05	-0.121256161	0.312	0.367	0.153592451	pCR/MPR_blood	NMPR_blood
CD58	2.42E-05	-0.148615547	0.437	0.498	0.15379989	pCR/MPR_blood	NMPR_blood
TRIM28	2.42E-05	0.361009769	0.255	0.218	0.153809207	pCR/MPR_blood	NMPR_blood
AC080132.1	2.43E-05	-0.143138193	0.187	0.233	0.154390667	pCR/MPR_blood	NMPR_blood
CBWD1	2.43E-05	0.417738212	0.308	0.279	0.154549452	pCR/MPR_blood	NMPR_blood
KCNMB3	2.44E-05	-0.123881737	0.135	0.174	0.154852901	pCR/MPR_blood	NMPR_blood
KDM1A	2.44E-05	-0.251642113	0.165	0.205	0.154892196	pCR/MPR_blood	NMPR_blood
PITPNC1	2.45E-05	-0.131572048	0.15	0.189	0.155808346	pCR/MPR_blood	NMPR_blood
SCIMP	2.46E-05	0.185872067	0.697	0.687	0.156334054	pCR/MPR_blood	NMPR_blood
PRKRIP1	2.50E-05	-0.130968417	0.183	0.226	0.158435446	pCR/MPR_blood	NMPR_blood
FAAP20	2.51E-05	-0.213611966	0.282	0.332	0.159407195	pCR/MPR_blood	NMPR_blood
CD4	2.52E-05	-0.09325395	0.481	0.543	0.159889894	pCR/MPR_blood	NMPR_blood
CXCL16	2.55E-05	0.285683244	0.379	0.346	0.161620715	pCR/MPR_blood	NMPR_blood
DNAJC2	2.58E-05	-0.170513209	0.194	0.238	0.163654743	pCR/MPR_blood	NMPR_blood
ARL5A	2.58E-05	-0.246370787	0.161	0.2	0.163696162	pCR/MPR_blood	NMPR_blood
PPIH	2.63E-05	-0.262607907	0.087	0.116	0.167255858	pCR/MPR_blood	NMPR_blood
RAB34	2.68E-05	-0.229858583	0.162	0.201	0.170272645	pCR/MPR_blood	NMPR_blood
DHX9	2.71E-05	-0.09927169	0.34	0.4	0.171908464	pCR/MPR_blood	NMPR_blood
MBIP	2.77E-05	-0.214796286	0.077	0.104	0.176073993	pCR/MPR_blood	NMPR_blood
RBM17	2.78E-05	-0.084744983	0.427	0.491	0.176719839	pCR/MPR_blood	NMPR_blood
TIMM9	2.79E-05	-0.214377524	0.146	0.183	0.177372285	pCR/MPR_blood	NMPR_blood
FBXW11	2.80E-05	-0.148959009	0.222	0.269	0.177528607	pCR/MPR_blood	NMPR_blood
PPP1R2	2.82E-05	-0.144382375	0.304	0.358	0.179219866	pCR/MPR_blood	NMPR_blood
HPS5	2.84E-05	-0.202454907	0.124	0.159	0.180296306	pCR/MPR_blood	NMPR_blood
TRIM24	2.86E-05	-0.072191224	0.174	0.217	0.18155846	pCR/MPR_blood	NMPR_blood
HIPK3	2.86E-05	-0.086696194	0.453	0.526	0.181861632	pCR/MPR_blood	NMPR_blood
ZEB2-AS1	2.91E-05	-0.363050703	0.105	0.137	0.184560884	pCR/MPR_blood	NMPR_blood
GPN3	2.93E-05	-0.2161706	0.177	0.219	0.186026019	pCR/MPR_blood	NMPR_blood
CD302	2.93E-05	-0.087607326	0.66	0.728	0.18604091	pCR/MPR_blood	NMPR_blood
SYNE1	2.95E-05	-0.176839189	0.169	0.209	0.187173326	pCR/MPR_blood	NMPR_blood
NLRC4	2.96E-05	0.346723116	0.242	0.207	0.187797371	pCR/MPR_blood	NMPR_blood
MAPKAPK5	2.97E-05	-0.21969539	0.12	0.154	0.188268742	pCR/MPR_blood	NMPR_blood
TMED10	2.98E-05	-0.101190354	0.417	0.482	0.189129663	pCR/MPR_blood	NMPR_blood
PCGF3	3.01E-05	0.447339139	0.177	0.144	0.190881135	pCR/MPR_blood	NMPR_blood
CENPX	3.06E-05	-0.34560105	0.17	0.208	0.194103371	pCR/MPR_blood	NMPR_blood
EML4	3.07E-05	-0.176689625	0.243	0.29	0.194752663	pCR/MPR_blood	NMPR_blood
CHKA	3.08E-05	-0.23546818	0.113	0.147	0.19521825	pCR/MPR_blood	NMPR_blood
SIGIRR	3.08E-05	-0.093403713	0.277	0.334	0.195310741	pCR/MPR_blood	NMPR_blood
PHF20	3.09E-05	-0.119993712	0.328	0.387	0.196110607	pCR/MPR_blood	NMPR_blood
NMRAL1	3.12E-05	-0.250423133	0.142	0.178	0.198020423	pCR/MPR_blood	NMPR_blood
SETDB2	3.15E-05	-0.273064668	0.134	0.17	0.19968423	pCR/MPR_blood	NMPR_blood
TRIM69	3.15E-05	0.482015418	0.219	0.188	0.199934369	pCR/MPR_blood	NMPR_blood
AIMP1	3.16E-05	-0.117381912	0.371	0.427	0.200290045	pCR/MPR_blood	NMPR_blood
MYO1G	3.16E-05	-0.142436253	0.474	0.535	0.200412622	pCR/MPR_blood	NMPR_blood
SOS1	3.18E-05	0.438621992	0.293	0.262	0.202150603	pCR/MPR_blood	NMPR_blood
KHDC4	3.19E-05	-0.325920712	0.127	0.161	0.20271322	pCR/MPR_blood	NMPR_blood
HMOX2	3.23E-05	-0.240130163	0.127	0.161	0.204966981	pCR/MPR_blood	NMPR_blood
VPS8	3.24E-05	-0.159970539	0.161	0.201	0.205692326	pCR/MPR_blood	NMPR_blood
ZFYVE21	3.27E-05	-0.3123261	0.093	0.123	0.207282244	pCR/MPR_blood	NMPR_blood
SERPINB1	3.28E-05	0.135129737	0.816	0.829	0.208431723	pCR/MPR_blood	NMPR_blood
PIK3R5	3.30E-05	-0.138636269	0.292	0.349	0.20926975	pCR/MPR_blood	NMPR_blood
SON	3.31E-05	-0.085963405	0.859	0.902	0.209988181	pCR/MPR_blood	NMPR_blood
NAMPT	3.36E-05	0.248294685	0.686	0.695	0.213184405	pCR/MPR_blood	NMPR_blood
ETV6	3.37E-05	0.321083731	0.362	0.327	0.2137288	pCR/MPR_blood	NMPR_blood
ITGB1	3.43E-05	-0.13062669	0.487	0.544	0.218052465	pCR/MPR_blood	NMPR_blood
SELENOS	3.48E-05	-0.127560535	0.283	0.334	0.221033603	pCR/MPR_blood	NMPR_blood
ITPA	3.49E-05	-0.201097694	0.212	0.257	0.221762739	pCR/MPR_blood	NMPR_blood
CEBPD	3.50E-05	0.173082787	0.89	0.917	0.22228272	pCR/MPR_blood	NMPR_blood
CKAP2	3.56E-05	-0.170183628	0.149	0.187	0.225890189	pCR/MPR_blood	NMPR_blood
NIT2	3.56E-05	-0.201587141	0.094	0.125	0.225897689	pCR/MPR_blood	NMPR_blood
HMGN1	3.57E-05	-0.101847324	0.281	0.333	0.226875308	pCR/MPR_blood	NMPR_blood
CWF19L2	3.58E-05	-0.054328736	0.19	0.231	0.227070594	pCR/MPR_blood	NMPR_blood
CAP1	3.62E-05	-0.059770216	0.913	0.95	0.229666057	pCR/MPR_blood	NMPR_blood
MILR1	3.64E-05	-0.131579956	0.178	0.22	0.231317129	pCR/MPR_blood	NMPR_blood
TREM1	3.68E-05	-0.065980716	0.422	0.488	0.233468333	pCR/MPR_blood	NMPR_blood
TRMT13	3.71E-05	-0.236437835	0.094	0.124	0.23541409	pCR/MPR_blood	NMPR_blood
AC096667.1	3.73E-05	-0.134122428	0.376	0.436	0.23684736	pCR/MPR_blood	NMPR_blood
LGALS8	3.74E-05	0.269796463	0.399	0.371	0.237470923	pCR/MPR_blood	NMPR_blood
AC022966.1	3.75E-05	-0.270618757	0.087	0.115	0.23812861	pCR/MPR_blood	NMPR_blood
LACTB2	3.78E-05	-0.380413563	0.139	0.175	0.240090841	pCR/MPR_blood	NMPR_blood
ATP5ME	3.78E-05	-0.100299324	0.681	0.742	0.240168653	pCR/MPR_blood	NMPR_blood
VIM-AS1	3.81E-05	-0.199145312	0.143	0.181	0.2420896	pCR/MPR_blood	NMPR_blood
MRFAP1L1	3.82E-05	-0.159172033	0.162	0.202	0.242248664	pCR/MPR_blood	NMPR_blood
VSIR	3.85E-05	0.096433018	0.951	0.956	0.244617928	pCR/MPR_blood	NMPR_blood
PRDX4	3.85E-05	-0.180855665	0.153	0.191	0.244642271	pCR/MPR_blood	NMPR_blood
NAGA	3.90E-05	-0.097707405	0.434	0.494	0.247365337	pCR/MPR_blood	NMPR_blood
TNFRSF1B	3.94E-05	0.151730133	0.858	0.868	0.250157444	pCR/MPR_blood	NMPR_blood
KDM6B	3.97E-05	-0.150157341	0.236	0.282	0.252299189	pCR/MPR_blood	NMPR_blood
NUCB2	3.99E-05	-0.197301311	0.155	0.193	0.253039289	pCR/MPR_blood	NMPR_blood
UBE2V2	4.01E-05	-0.205215341	0.28	0.326	0.254811576	pCR/MPR_blood	NMPR_blood
RABL6	4.02E-05	-0.188472139	0.193	0.236	0.255295304	pCR/MPR_blood	NMPR_blood
PTAFR	4.02E-05	-0.116052883	0.639	0.699	0.255433083	pCR/MPR_blood	NMPR_blood
NAT9	4.08E-05	-0.242042696	0.093	0.122	0.259043988	pCR/MPR_blood	NMPR_blood
MUC20-OT1	4.13E-05	-0.248874056	0.135	0.171	0.262163496	pCR/MPR_blood	NMPR_blood
NOP14	4.14E-05	-0.148252118	0.106	0.137	0.262869699	pCR/MPR_blood	NMPR_blood
MAGI3	4.18E-05	-0.256498377	0.078	0.105	0.265422748	pCR/MPR_blood	NMPR_blood
JAGN1	4.22E-05	-0.194577793	0.208	0.251	0.267575688	pCR/MPR_blood	NMPR_blood
ARFGAP3	4.25E-05	-0.158477895	0.238	0.288	0.269580875	pCR/MPR_blood	NMPR_blood
LEO1	4.32E-05	-0.376024906	0.103	0.133	0.274018503	pCR/MPR_blood	NMPR_blood
FCGRT	4.33E-05	0.134413693	0.839	0.846	0.274748386	pCR/MPR_blood	NMPR_blood
ZCCHC17	4.36E-05	-0.265806859	0.181	0.22	0.277020968	pCR/MPR_blood	NMPR_blood
HNRNPAB	4.40E-05	-0.110364564	0.306	0.36	0.279315317	pCR/MPR_blood	NMPR_blood
GPATCH11	4.45E-05	-0.234621392	0.093	0.122	0.282749909	pCR/MPR_blood	NMPR_blood
NXT1	4.46E-05	-0.20794551	0.151	0.187	0.283183087	pCR/MPR_blood	NMPR_blood
LIMK2	4.55E-05	-0.063197585	0.189	0.235	0.289124057	pCR/MPR_blood	NMPR_blood
PSMD2	4.56E-05	-0.099897262	0.324	0.382	0.28928501	pCR/MPR_blood	NMPR_blood
PTGES3	4.58E-05	-0.119692801	0.599	0.656	0.290909257	pCR/MPR_blood	NMPR_blood
MED13L	4.63E-05	-0.074812682	0.515	0.585	0.293802163	pCR/MPR_blood	NMPR_blood
OLA1	4.66E-05	-0.128587462	0.254	0.303	0.295644545	pCR/MPR_blood	NMPR_blood
MAT2A	4.67E-05	-0.113418015	0.258	0.308	0.296161651	pCR/MPR_blood	NMPR_blood
MRPL10	4.73E-05	-0.106761102	0.146	0.185	0.300387675	pCR/MPR_blood	NMPR_blood
UBE2M	4.87E-05	0.387495818	0.192	0.157	0.309116618	pCR/MPR_blood	NMPR_blood
RELT	4.88E-05	-0.149569687	0.26	0.312	0.309487263	pCR/MPR_blood	NMPR_blood
KRT10	4.88E-05	-0.125831307	0.396	0.457	0.309673854	pCR/MPR_blood	NMPR_blood
CCDC137	4.90E-05	-0.229593504	0.133	0.167	0.310856329	pCR/MPR_blood	NMPR_blood
PUM3	4.93E-05	-0.242451496	0.136	0.171	0.312670682	pCR/MPR_blood	NMPR_blood
C1D	4.95E-05	-0.130815978	0.266	0.316	0.314230906	pCR/MPR_blood	NMPR_blood
ATF4	4.95E-05	-0.123499291	0.475	0.533	0.314323328	pCR/MPR_blood	NMPR_blood
TRPV2	4.95E-05	-0.200237661	0.151	0.187	0.31445815	pCR/MPR_blood	NMPR_blood
CD300A	4.97E-05	0.295149185	0.46	0.443	0.315382103	pCR/MPR_blood	NMPR_blood
GMPS	5.01E-05	-0.162721907	0.138	0.175	0.317956475	pCR/MPR_blood	NMPR_blood
SPI1	5.03E-05	-0.072172947	0.95	0.972	0.319393522	pCR/MPR_blood	NMPR_blood
DYNC1LI1	5.05E-05	-0.122415231	0.307	0.36	0.320289222	pCR/MPR_blood	NMPR_blood
MGAM	5.18E-05	-0.129848793	0.079	0.107	0.32905183	pCR/MPR_blood	NMPR_blood
VDAC3	5.20E-05	-0.141072344	0.305	0.358	0.32979362	pCR/MPR_blood	NMPR_blood
IL1RN	5.21E-05	0.361037222	0.311	0.281	0.330905876	pCR/MPR_blood	NMPR_blood
FCGR2A	5.23E-05	0.436353619	0.251	0.225	0.332118268	pCR/MPR_blood	NMPR_blood
MRPS30	5.24E-05	-0.24293834	0.124	0.157	0.332640977	pCR/MPR_blood	NMPR_blood
STX11	5.24E-05	0.210332421	0.609	0.595	0.332719824	pCR/MPR_blood	NMPR_blood
TRIM52	5.24E-05	-0.204198408	0.12	0.153	0.332842061	pCR/MPR_blood	NMPR_blood
EIF2S1	5.26E-05	-0.043017545	0.239	0.29	0.333854381	pCR/MPR_blood	NMPR_blood
ARHGDIB	5.27E-05	-0.05144468	0.976	0.984	0.33427947	pCR/MPR_blood	NMPR_blood
WASHC1	5.37E-05	-0.231059863	0.146	0.182	0.34083955	pCR/MPR_blood	NMPR_blood
HGSNAT	5.37E-05	-0.128064031	0.203	0.248	0.341070751	pCR/MPR_blood	NMPR_blood
CCDC57	5.38E-05	-0.26751821	0.113	0.145	0.341679964	pCR/MPR_blood	NMPR_blood
PLCL2	5.42E-05	-0.182348476	0.243	0.289	0.343965581	pCR/MPR_blood	NMPR_blood
STOML2	5.42E-05	-0.119488069	0.156	0.195	0.344267233	pCR/MPR_blood	NMPR_blood
DDX39A	5.46E-05	-0.173828252	0.241	0.287	0.346685482	pCR/MPR_blood	NMPR_blood
TMEM258	5.52E-05	-0.09321895	0.655	0.722	0.350439136	pCR/MPR_blood	NMPR_blood
SF3A2	5.54E-05	-0.159275479	0.231	0.275	0.351826403	pCR/MPR_blood	NMPR_blood
ESRRA	5.56E-05	-0.068830482	0.341	0.403	0.352764557	pCR/MPR_blood	NMPR_blood
PDIA4	5.60E-05	-0.09990564	0.205	0.249	0.355333292	pCR/MPR_blood	NMPR_blood
GLO1	5.61E-05	-0.213063546	0.176	0.214	0.356065486	pCR/MPR_blood	NMPR_blood
ZSCAN29	5.64E-05	-0.178826848	0.109	0.14	0.358281407	pCR/MPR_blood	NMPR_blood
WDPCP	5.66E-05	-0.122319854	0.316	0.372	0.358987781	pCR/MPR_blood	NMPR_blood
C4orf3	5.68E-05	0.183593739	0.701	0.703	0.360261963	pCR/MPR_blood	NMPR_blood
KLF9	5.70E-05	-0.223954428	0.088	0.116	0.361693606	pCR/MPR_blood	NMPR_blood
BTBD2	5.72E-05	-0.370603443	0.086	0.113	0.362986081	pCR/MPR_blood	NMPR_blood
EPB41L4A-AS1	5.91E-05	-0.210781397	0.122	0.156	0.374887304	pCR/MPR_blood	NMPR_blood
NLRC5	5.95E-05	0.463470737	0.214	0.184	0.37749846	pCR/MPR_blood	NMPR_blood
SBDS	5.95E-05	-0.134430804	0.298	0.352	0.377781306	pCR/MPR_blood	NMPR_blood
TSEN34	6.01E-05	-0.095352799	0.302	0.358	0.381383896	pCR/MPR_blood	NMPR_blood
CCDC130	6.03E-05	-0.16842165	0.167	0.207	0.383070829	pCR/MPR_blood	NMPR_blood
HNRNPL	6.05E-05	-0.224190751	0.147	0.183	0.384115132	pCR/MPR_blood	NMPR_blood
POLD3	6.25E-05	-0.294859787	0.172	0.209	0.396871674	pCR/MPR_blood	NMPR_blood
EXT1	6.26E-05	0.440256251	0.145	0.116	0.397423024	pCR/MPR_blood	NMPR_blood
RNF214	6.30E-05	-0.158798882	0.096	0.126	0.399962725	pCR/MPR_blood	NMPR_blood
ICE1	6.36E-05	-0.144516641	0.22	0.265	0.403818221	pCR/MPR_blood	NMPR_blood
CS	6.36E-05	-0.09647918	0.262	0.311	0.404023776	pCR/MPR_blood	NMPR_blood
ISG20	6.39E-05	0.788698374	0.209	0.184	0.405602308	pCR/MPR_blood	NMPR_blood
MYL12B	6.41E-05	-0.086216528	0.875	0.917	0.40688538	pCR/MPR_blood	NMPR_blood
PRPF18	6.44E-05	-0.335310875	0.083	0.11	0.408700669	pCR/MPR_blood	NMPR_blood
HMGN2	6.45E-05	-0.105523795	0.47	0.528	0.409501985	pCR/MPR_blood	NMPR_blood
ID1	6.47E-05	-0.191005121	0.078	0.105	0.410420733	pCR/MPR_blood	NMPR_blood
PPP1R21	6.47E-05	-0.141464152	0.234	0.277	0.410860996	pCR/MPR_blood	NMPR_blood
NUDT16	6.51E-05	-0.110982846	0.466	0.532	0.413527165	pCR/MPR_blood	NMPR_blood
WDR11	6.52E-05	-0.128133694	0.198	0.24	0.413799221	pCR/MPR_blood	NMPR_blood
MAN2C1	6.54E-05	-0.243647793	0.158	0.194	0.415404017	pCR/MPR_blood	NMPR_blood
NRGN	6.61E-05	-0.067026167	0.496	0.562	0.419677814	pCR/MPR_blood	NMPR_blood
RLF	6.61E-05	-0.176293164	0.179	0.219	0.419705064	pCR/MPR_blood	NMPR_blood
CAPN1	6.62E-05	-0.154836165	0.314	0.366	0.419980494	pCR/MPR_blood	NMPR_blood
CSKMT	6.71E-05	-0.20737007	0.093	0.121	0.42565752	pCR/MPR_blood	NMPR_blood
TPP2	6.72E-05	-0.101962674	0.269	0.32	0.426414296	pCR/MPR_blood	NMPR_blood
SVIL	6.73E-05	-0.153316769	0.231	0.277	0.427242547	pCR/MPR_blood	NMPR_blood
WAC-AS1	6.74E-05	-0.114773805	0.216	0.261	0.42774643	pCR/MPR_blood	NMPR_blood
TRMT6	6.77E-05	-0.22847288	0.13	0.164	0.429961291	pCR/MPR_blood	NMPR_blood
ATP5F1E	6.84E-05	-0.04937665	0.98	0.989	0.434310564	pCR/MPR_blood	NMPR_blood
CUEDC1	6.85E-05	-0.295704336	0.074	0.1	0.435073388	pCR/MPR_blood	NMPR_blood
HDAC1	6.87E-05	-0.095305254	0.289	0.34	0.436325007	pCR/MPR_blood	NMPR_blood
PSMC5	6.88E-05	-0.146420029	0.336	0.385	0.4368296	pCR/MPR_blood	NMPR_blood
ADRM1	6.89E-05	-0.061198448	0.328	0.386	0.437493335	pCR/MPR_blood	NMPR_blood
DRG1	6.89E-05	-0.089347008	0.197	0.242	0.437686534	pCR/MPR_blood	NMPR_blood
YWHAG	6.98E-05	-0.126745037	0.311	0.361	0.442788811	pCR/MPR_blood	NMPR_blood
ECHDC1	6.98E-05	-0.128454156	0.412	0.47	0.443238238	pCR/MPR_blood	NMPR_blood
SMIM20	7.00E-05	-0.201694559	0.122	0.156	0.444460178	pCR/MPR_blood	NMPR_blood
DIS3L	7.01E-05	-0.266499698	0.086	0.114	0.444926399	pCR/MPR_blood	NMPR_blood
LRRFIP1	7.04E-05	-0.06542676	0.872	0.906	0.446760352	pCR/MPR_blood	NMPR_blood
EIF3G	7.13E-05	-0.101476102	0.566	0.628	0.45281572	pCR/MPR_blood	NMPR_blood
TSC22D4	7.22E-05	-0.093196772	0.386	0.448	0.45819936	pCR/MPR_blood	NMPR_blood
GPR108	7.24E-05	-0.323710943	0.1	0.129	0.45980143	pCR/MPR_blood	NMPR_blood
FMO5	7.25E-05	-0.102038884	0.187	0.231	0.460363385	pCR/MPR_blood	NMPR_blood
AGPAT4	7.32E-05	-0.357277828	0.101	0.13	0.464546417	pCR/MPR_blood	NMPR_blood
MFSD5	7.34E-05	-0.257732796	0.126	0.16	0.465627887	pCR/MPR_blood	NMPR_blood
FCGR3B	7.34E-05	0.393520838	0.251	0.315	0.465887649	pCR/MPR_blood	NMPR_blood
RALA	7.35E-05	-0.119903397	0.201	0.245	0.466378645	pCR/MPR_blood	NMPR_blood
DYNLL1	7.35E-05	0.185251463	0.711	0.698	0.466524821	pCR/MPR_blood	NMPR_blood
HNMT	7.40E-05	0.293379707	0.465	0.448	0.469915665	pCR/MPR_blood	NMPR_blood
CYTH2	7.43E-05	-0.287567234	0.108	0.138	0.471522875	pCR/MPR_blood	NMPR_blood
NDUFB5	7.54E-05	-0.150025157	0.422	0.475	0.478468451	pCR/MPR_blood	NMPR_blood
HK3	7.64E-05	-0.068647779	0.63	0.691	0.485192319	pCR/MPR_blood	NMPR_blood
AC026979.2	7.65E-05	-0.200415773	0.108	0.138	0.485318786	pCR/MPR_blood	NMPR_blood
SYK	7.65E-05	0.176928479	0.718	0.724	0.485870714	pCR/MPR_blood	NMPR_blood
GNAI2	7.82E-05	-0.061223594	0.96	0.976	0.49662676	pCR/MPR_blood	NMPR_blood
CNOT2-DT	7.83E-05	-0.423812163	0.08	0.106	0.496928491	pCR/MPR_blood	NMPR_blood
CEBPA	7.84E-05	0.194131852	0.484	0.459	0.497552853	pCR/MPR_blood	NMPR_blood
MID1IP1	7.86E-05	-0.129163534	0.335	0.385	0.498640593	pCR/MPR_blood	NMPR_blood
EZH1	7.86E-05	-0.17731096	0.218	0.261	0.499083544	pCR/MPR_blood	NMPR_blood
EIF3J	7.90E-05	-0.214856687	0.32	0.363	0.501801883	pCR/MPR_blood	NMPR_blood
AP2M1	8.00E-05	-0.100148858	0.559	0.631	0.508007679	pCR/MPR_blood	NMPR_blood
MRPS5	8.01E-05	-0.11483547	0.367	0.422	0.508776248	pCR/MPR_blood	NMPR_blood
PSME1	8.06E-05	-0.041153718	0.944	0.956	0.511448426	pCR/MPR_blood	NMPR_blood
ACPP	8.09E-05	-0.156506319	0.138	0.173	0.513870329	pCR/MPR_blood	NMPR_blood
SIGLEC7	8.10E-05	0.296897154	0.318	0.288	0.514483481	pCR/MPR_blood	NMPR_blood
MAP4K2	8.18E-05	-0.26439135	0.089	0.117	0.519449922	pCR/MPR_blood	NMPR_blood
XPO5	8.21E-05	-0.232682895	0.083	0.11	0.520865259	pCR/MPR_blood	NMPR_blood
RFXANK	8.26E-05	-0.173265268	0.174	0.213	0.524595646	pCR/MPR_blood	NMPR_blood
COMMD9	8.28E-05	-0.133553044	0.396	0.451	0.525662894	pCR/MPR_blood	NMPR_blood
FUNDC2	8.43E-05	-0.131653324	0.223	0.267	0.53521271	pCR/MPR_blood	NMPR_blood
CCNG1	8.56E-05	-0.19749255	0.159	0.195	0.543485765	pCR/MPR_blood	NMPR_blood
WDR1	8.56E-05	-0.095715302	0.541	0.599	0.543568204	pCR/MPR_blood	NMPR_blood
STAT6	8.66E-05	0.190181625	0.639	0.632	0.549800813	pCR/MPR_blood	NMPR_blood
DDX27	8.69E-05	-0.147598483	0.242	0.285	0.551933707	pCR/MPR_blood	NMPR_blood
IMPDH1	8.70E-05	-0.086749148	0.482	0.553	0.552555558	pCR/MPR_blood	NMPR_blood
FBXL14	8.72E-05	-0.196134768	0.118	0.15	0.55347035	pCR/MPR_blood	NMPR_blood
HLA-F	8.78E-05	-0.083148053	0.682	0.751	0.557464138	pCR/MPR_blood	NMPR_blood
IL15	8.98E-05	0.349504584	0.203	0.172	0.570103442	pCR/MPR_blood	NMPR_blood
ARHGAP4	9.02E-05	-0.241020616	0.141	0.175	0.57249908	pCR/MPR_blood	NMPR_blood
BMX	9.03E-05	-0.083322565	0.16	0.2	0.57328585	pCR/MPR_blood	NMPR_blood
EPRS1	9.04E-05	-0.09169349	0.261	0.311	0.57402367	pCR/MPR_blood	NMPR_blood
CATSPER1	9.10E-05	-0.258642846	0.125	0.157	0.577564107	pCR/MPR_blood	NMPR_blood
KCTD12	9.16E-05	0.160947667	0.696	0.695	0.581419074	pCR/MPR_blood	NMPR_blood
RTRAF	9.26E-05	-0.11214152	0.455	0.521	0.587541176	pCR/MPR_blood	NMPR_blood
MORF4L2	9.28E-05	-0.073804221	0.31	0.365	0.58927607	pCR/MPR_blood	NMPR_blood
ESYT1	9.29E-05	-0.259128941	0.118	0.149	0.590008656	pCR/MPR_blood	NMPR_blood
UTP14A	9.38E-05	-0.190029898	0.092	0.12	0.595538635	pCR/MPR_blood	NMPR_blood
CBX1	9.49E-05	-0.151232892	0.256	0.302	0.602417902	pCR/MPR_blood	NMPR_blood
CCL3L3	9.51E-05	-0.275997977	0.169	0.205	0.603759223	pCR/MPR_blood	NMPR_blood
USP7	9.53E-05	-0.128412418	0.247	0.296	0.605228	pCR/MPR_blood	NMPR_blood
RNF139	9.54E-05	-0.171219182	0.22	0.263	0.605424124	pCR/MPR_blood	NMPR_blood
HDGFL2	9.63E-05	-0.214477546	0.109	0.14	0.611221056	pCR/MPR_blood	NMPR_blood
STK32C	9.73E-05	-0.221432523	0.151	0.186	0.617802216	pCR/MPR_blood	NMPR_blood
THUMPD3-AS1	9.78E-05	-0.197489427	0.159	0.197	0.6209354	pCR/MPR_blood	NMPR_blood
POLR2E	9.79E-05	-0.138422748	0.477	0.531	0.621237316	pCR/MPR_blood	NMPR_blood
HSP90AA1	9.81E-05	-0.080293678	0.771	0.828	0.622565784	pCR/MPR_blood	NMPR_blood
ABHD11	9.82E-05	-0.327257628	0.093	0.12	0.623063029	pCR/MPR_blood	NMPR_blood
NDUFS3	9.82E-05	-0.10154309	0.259	0.304	0.623391146	pCR/MPR_blood	NMPR_blood
GSPT1	9.84E-05	-0.132651589	0.376	0.432	0.62474513	pCR/MPR_blood	NMPR_blood
CEP350	9.94E-05	-0.059730203	0.494	0.55	0.630997077	pCR/MPR_blood	NMPR_blood
MANF	9.97E-05	-0.346596645	0.1	0.129	0.63275759	pCR/MPR_blood	NMPR_blood
TRIM7	0.000100171	-0.341099035	0.089	0.116	0.635884079	pCR/MPR_blood	NMPR_blood
SLC8A1	0.000100837	-0.098286619	0.335	0.393	0.640115955	pCR/MPR_blood	NMPR_blood
GAB3	0.000102458	-0.145122875	0.165	0.203	0.650406335	pCR/MPR_blood	NMPR_blood
GNPTG	0.000102726	-0.100430808	0.382	0.438	0.652104198	pCR/MPR_blood	NMPR_blood
CZIB	0.000103072	-0.205800766	0.191	0.231	0.654301009	pCR/MPR_blood	NMPR_blood
DAP3	0.000103766	-0.073909923	0.292	0.345	0.65870645	pCR/MPR_blood	NMPR_blood
H3-3A	0.000103775	-0.098636243	0.373	0.429	0.658760769	pCR/MPR_blood	NMPR_blood
SPCS2	0.000103934	-0.080223503	0.278	0.331	0.659774514	pCR/MPR_blood	NMPR_blood
HBS1L	0.000104195	-0.206812282	0.157	0.193	0.661427898	pCR/MPR_blood	NMPR_blood
SPCS3	0.000106296	-0.056234791	0.498	0.559	0.674766257	pCR/MPR_blood	NMPR_blood
PPA2	0.000106367	-0.07112226	0.275	0.323	0.675215277	pCR/MPR_blood	NMPR_blood
ADGRE1	0.00010692	-0.232786845	0.15	0.186	0.678726371	pCR/MPR_blood	NMPR_blood
HSPA8	0.00010693	-0.063389543	0.749	0.801	0.678794569	pCR/MPR_blood	NMPR_blood
PDCD2	0.000108675	-0.115250417	0.282	0.332	0.689867405	pCR/MPR_blood	NMPR_blood
DESI1	0.000109814	-0.119342284	0.197	0.238	0.697097594	pCR/MPR_blood	NMPR_blood
CXorf56	0.000109913	-0.254206206	0.091	0.118	0.697726653	pCR/MPR_blood	NMPR_blood
SEC11A	0.000110356	-0.086039348	0.596	0.66	0.700537244	pCR/MPR_blood	NMPR_blood
KMT2E	0.000111023	-0.093821695	0.619	0.677	0.704771169	pCR/MPR_blood	NMPR_blood
METTL9	0.000111355	0.193624928	0.667	0.668	0.706881516	pCR/MPR_blood	NMPR_blood
ALKBH7	0.000111378	-0.183534979	0.299	0.344	0.707030426	pCR/MPR_blood	NMPR_blood
HSF1	0.000112854	-0.127136188	0.237	0.281	0.716399151	pCR/MPR_blood	NMPR_blood
AIP	0.000113083	-0.131654361	0.304	0.354	0.717849249	pCR/MPR_blood	NMPR_blood
TCN2	0.000114537	0.49969765	0.153	0.125	0.727080185	pCR/MPR_blood	NMPR_blood
TMA7	0.000114734	-0.058784774	0.863	0.907	0.728328585	pCR/MPR_blood	NMPR_blood
TMEM50B	0.000115362	-0.121841072	0.18	0.22	0.732319326	pCR/MPR_blood	NMPR_blood
TAX1BP3	0.00011538	-0.200315074	0.115	0.146	0.732432746	pCR/MPR_blood	NMPR_blood
MKNK2	0.000116189	-0.083153863	0.339	0.399	0.737569038	pCR/MPR_blood	NMPR_blood
EIF3H	0.000116627	-0.079712569	0.734	0.791	0.740347723	pCR/MPR_blood	NMPR_blood
ZNRD1	0.000116984	-0.14316973	0.171	0.21	0.742617297	pCR/MPR_blood	NMPR_blood
MRGBP	0.000117537	-0.27857377	0.095	0.123	0.746122145	pCR/MPR_blood	NMPR_blood
PPP5C	0.000117914	-0.210794421	0.111	0.141	0.748516167	pCR/MPR_blood	NMPR_blood
DHX16	0.000118131	-0.174416896	0.159	0.195	0.749896832	pCR/MPR_blood	NMPR_blood
MON1B	0.000118397	-0.125165061	0.114	0.145	0.75158289	pCR/MPR_blood	NMPR_blood
SNTB1	0.000118715	-0.106880154	0.155	0.193	0.753599911	pCR/MPR_blood	NMPR_blood
FPGS	0.000119248	-0.250867657	0.104	0.133	0.756983415	pCR/MPR_blood	NMPR_blood
H3-5	0.000119435	-0.18633395	0.091	0.119	0.758174843	pCR/MPR_blood	NMPR_blood
CHP1	0.00011971	-0.074276428	0.343	0.403	0.759920001	pCR/MPR_blood	NMPR_blood
UCHL5	0.000119866	-0.224045996	0.16	0.195	0.760907678	pCR/MPR_blood	NMPR_blood
RBM19	0.000120803	-0.133762585	0.101	0.13	0.766858867	pCR/MPR_blood	NMPR_blood
TXNL4A	0.000121052	-0.135540381	0.419	0.474	0.76844011	pCR/MPR_blood	NMPR_blood
ZNF276	0.000121922	-0.127404723	0.172	0.21	0.773962471	pCR/MPR_blood	NMPR_blood
FAM162A	0.000122046	-0.092386725	0.138	0.172	0.774749896	pCR/MPR_blood	NMPR_blood
TRABD2A	0.000122099	-0.111988946	0.206	0.25	0.775084401	pCR/MPR_blood	NMPR_blood
ATP5PD	0.000122392	-0.072247802	0.726	0.784	0.776943876	pCR/MPR_blood	NMPR_blood
FLAD1	0.000124371	-0.220199555	0.109	0.138	0.789505195	pCR/MPR_blood	NMPR_blood
NCBP2	0.000125429	-0.115022869	0.246	0.291	0.796221586	pCR/MPR_blood	NMPR_blood
PELI1	0.000125448	-0.056772737	0.351	0.407	0.796342553	pCR/MPR_blood	NMPR_blood
MZT2B	0.000126143	-0.130785072	0.384	0.437	0.800758544	pCR/MPR_blood	NMPR_blood
HNRNPA0	0.000126892	-0.101850656	0.557	0.618	0.805507603	pCR/MPR_blood	NMPR_blood
SNX6	0.000126951	-0.08475238	0.602	0.662	0.805886253	pCR/MPR_blood	NMPR_blood
TSG101	0.000129213	-0.067076244	0.306	0.362	0.820246553	pCR/MPR_blood	NMPR_blood
CASP1	0.000129381	0.127594826	0.771	0.771	0.821310756	pCR/MPR_blood	NMPR_blood
LRPPRC	0.000129797	-0.145325233	0.19	0.231	0.823950609	pCR/MPR_blood	NMPR_blood
EXT2	0.000130061	-0.149698158	0.114	0.145	0.825624809	pCR/MPR_blood	NMPR_blood
TNFRSF1A	0.000131296	0.208571625	0.555	0.544	0.83346511	pCR/MPR_blood	NMPR_blood
AC008105.3	0.000132624	-0.208967797	0.184	0.224	0.841897478	pCR/MPR_blood	NMPR_blood
MPST	0.000133263	-0.26874771	0.148	0.18	0.845956371	pCR/MPR_blood	NMPR_blood
BLVRB	0.000134164	-0.099268866	0.679	0.734	0.851670314	pCR/MPR_blood	NMPR_blood
C1orf122	0.00013517	-0.169247932	0.158	0.193	0.858061887	pCR/MPR_blood	NMPR_blood
NDUFB10	0.000136343	-0.13429341	0.551	0.608	0.865502628	pCR/MPR_blood	NMPR_blood
ASAP1	0.00013664	-0.061229361	0.494	0.559	0.86738923	pCR/MPR_blood	NMPR_blood
SAMHD1	0.000136715	0.11409849	0.906	0.925	0.867867846	pCR/MPR_blood	NMPR_blood
HSPA5	0.000136759	-0.131319448	0.617	0.661	0.868147781	pCR/MPR_blood	NMPR_blood
ATIC	0.000137171	-0.312508641	0.078	0.103	0.870762021	pCR/MPR_blood	NMPR_blood
STX8	0.000137464	-0.105396727	0.224	0.266	0.872623134	pCR/MPR_blood	NMPR_blood
SSNA1	0.000137746	-0.082740691	0.347	0.402	0.874409578	pCR/MPR_blood	NMPR_blood
ATG10	0.000137949	-0.205357283	0.083	0.11	0.875699278	pCR/MPR_blood	NMPR_blood
GOLGA4	0.0001393	-0.15490709	0.488	0.549	0.884277929	pCR/MPR_blood	NMPR_blood
TET2	0.000140838	0.239681737	0.524	0.51	0.894042464	pCR/MPR_blood	NMPR_blood
FAS	0.000142189	0.43035449	0.189	0.16	0.902618783	pCR/MPR_blood	NMPR_blood
VAMP8	0.000146613	-0.060624363	0.749	0.8	0.930696969	pCR/MPR_blood	NMPR_blood
S100Z	0.000147288	-0.159281333	0.2	0.238	0.934982675	pCR/MPR_blood	NMPR_blood
GOLGA2	0.000147347	-0.122735764	0.231	0.277	0.935360279	pCR/MPR_blood	NMPR_blood
CRCP	0.000147381	-0.184856693	0.079	0.105	0.935575282	pCR/MPR_blood	NMPR_blood
NT5C	0.00014788	-0.121288994	0.184	0.224	0.938741276	pCR/MPR_blood	NMPR_blood
BRMS1	0.000150697	-0.170803714	0.185	0.224	0.956622705	pCR/MPR_blood	NMPR_blood
NDUFA5	0.000151996	-0.126979889	0.279	0.329	0.964867862	pCR/MPR_blood	NMPR_blood
G6PC3	0.000155618	-0.135391471	0.123	0.154	0.987863491	pCR/MPR_blood	NMPR_blood
ZFPL1	0.000157774	-0.20111262	0.118	0.149	1	pCR/MPR_blood	NMPR_blood
SPG21	0.000157874	-0.052585598	0.522	0.59	1	pCR/MPR_blood	NMPR_blood
YIF1A	0.000158487	-0.171581044	0.178	0.215	1	pCR/MPR_blood	NMPR_blood
GPAA1	0.000159336	-0.111746079	0.217	0.261	1	pCR/MPR_blood	NMPR_blood
MYO15B	0.000160503	-0.16436166	0.135	0.168	1	pCR/MPR_blood	NMPR_blood
LAMTOR5	0.000161393	-0.080358255	0.536	0.6	1	pCR/MPR_blood	NMPR_blood
PLD2	0.000161737	0.497676331	0.103	0.079	1	pCR/MPR_blood	NMPR_blood
KLHL6	0.000161887	0.55883639	0.127	0.101	1	pCR/MPR_blood	NMPR_blood
SYPL1	0.000163434	-0.220436132	0.213	0.253	1	pCR/MPR_blood	NMPR_blood
ACAP1	0.000167856	-0.199786737	0.2	0.239	1	pCR/MPR_blood	NMPR_blood
AREL1	0.000167951	-0.100172126	0.124	0.156	1	pCR/MPR_blood	NMPR_blood
LSM5	0.000168252	-0.16015347	0.176	0.213	1	pCR/MPR_blood	NMPR_blood
POLE3	0.00016842	-0.108017837	0.212	0.256	1	pCR/MPR_blood	NMPR_blood
DNAJB2	0.00016979	-0.157422467	0.094	0.122	1	pCR/MPR_blood	NMPR_blood
BZW1	0.000169984	-0.152531612	0.374	0.429	1	pCR/MPR_blood	NMPR_blood
RBM28	0.000171128	-0.296828373	0.1	0.127	1	pCR/MPR_blood	NMPR_blood
TRIM8	0.000171555	-0.079334235	0.454	0.521	1	pCR/MPR_blood	NMPR_blood
FAM204A	0.00017172	-0.158270562	0.376	0.424	1	pCR/MPR_blood	NMPR_blood
CASP7	0.000172367	0.484840597	0.118	0.092	1	pCR/MPR_blood	NMPR_blood
RPAIN	0.000172482	-0.162386544	0.183	0.222	1	pCR/MPR_blood	NMPR_blood
TMEM203	0.000172849	-0.213201549	0.155	0.189	1	pCR/MPR_blood	NMPR_blood
BCAP31	0.000175376	-0.05542557	0.495	0.56	1	pCR/MPR_blood	NMPR_blood
ANAPC11	0.000176193	-0.106111	0.527	0.586	1	pCR/MPR_blood	NMPR_blood
ARL2BP	0.000176835	-0.110451079	0.227	0.27	1	pCR/MPR_blood	NMPR_blood
EIF3L	0.00018036	-0.118480655	0.083	0.109	1	pCR/MPR_blood	NMPR_blood
PTOV1	0.000180591	-0.155809186	0.192	0.231	1	pCR/MPR_blood	NMPR_blood
IFT57	0.000180779	-0.141023312	0.095	0.123	1	pCR/MPR_blood	NMPR_blood
TBCD	0.000182658	-0.21822404	0.095	0.122	1	pCR/MPR_blood	NMPR_blood
ZFAND1	0.000182698	-0.115043649	0.116	0.148	1	pCR/MPR_blood	NMPR_blood
GLTP	0.000182829	-0.131909944	0.353	0.405	1	pCR/MPR_blood	NMPR_blood
PPIL4	0.000184641	-0.117652371	0.191	0.231	1	pCR/MPR_blood	NMPR_blood
GPR35	0.000185224	-0.352049711	0.08	0.104	1	pCR/MPR_blood	NMPR_blood
SFSWAP	0.000190046	-0.121423904	0.211	0.252	1	pCR/MPR_blood	NMPR_blood
COMMD2	0.000190956	-0.219807544	0.189	0.226	1	pCR/MPR_blood	NMPR_blood
HIF1AN	0.000191289	-0.204589238	0.096	0.124	1	pCR/MPR_blood	NMPR_blood
MRPL1	0.000195786	-0.298095644	0.079	0.104	1	pCR/MPR_blood	NMPR_blood
PEX16	0.000195882	-0.157972084	0.136	0.168	1	pCR/MPR_blood	NMPR_blood
FH	0.000197267	-0.166914401	0.138	0.17	1	pCR/MPR_blood	NMPR_blood
FBH1	0.000197893	-0.130593566	0.135	0.168	1	pCR/MPR_blood	NMPR_blood
SRSF3	0.000198228	-0.093038947	0.629	0.693	1	pCR/MPR_blood	NMPR_blood
ALG5	0.000198513	-0.187503049	0.137	0.168	1	pCR/MPR_blood	NMPR_blood
SRP14	0.000198819	-0.062175547	0.879	0.917	1	pCR/MPR_blood	NMPR_blood
PPIL3	0.000199952	-0.133661522	0.114	0.144	1	pCR/MPR_blood	NMPR_blood
RNASE2	0.000200005	-0.184194781	0.253	0.293	1	pCR/MPR_blood	NMPR_blood
UIMC1	0.000200994	-0.027538351	0.224	0.267	1	pCR/MPR_blood	NMPR_blood
UTP23	0.000203198	-0.142950494	0.165	0.201	1	pCR/MPR_blood	NMPR_blood
PCF11	0.000207658	-0.076208374	0.422	0.482	1	pCR/MPR_blood	NMPR_blood
DMXL2	0.00020918	0.235226359	0.582	0.576	1	pCR/MPR_blood	NMPR_blood
UXT	0.000209359	-0.105158109	0.407	0.466	1	pCR/MPR_blood	NMPR_blood
NOP56	0.000210873	-0.193441077	0.227	0.266	1	pCR/MPR_blood	NMPR_blood
FERMT3	0.000211429	-0.084325009	0.613	0.676	1	pCR/MPR_blood	NMPR_blood
UBE2I	0.000211863	-0.138821457	0.535	0.596	1	pCR/MPR_blood	NMPR_blood
MED27	0.00021245	-0.102037232	0.076	0.1	1	pCR/MPR_blood	NMPR_blood
DMAC1	0.000216283	-0.075040098	0.146	0.179	1	pCR/MPR_blood	NMPR_blood
ZC3H15	0.000217089	-0.056658662	0.44	0.498	1	pCR/MPR_blood	NMPR_blood
CASK	0.000220247	-0.215170276	0.091	0.118	1	pCR/MPR_blood	NMPR_blood
CCM2	0.000220758	-0.062842298	0.309	0.36	1	pCR/MPR_blood	NMPR_blood
PATL2	0.000220849	-0.079357362	0.147	0.182	1	pCR/MPR_blood	NMPR_blood
PMS1	0.000222702	-0.159966655	0.081	0.106	1	pCR/MPR_blood	NMPR_blood
ODR4	0.000223294	-0.120638726	0.162	0.199	1	pCR/MPR_blood	NMPR_blood
ZFAND2A	0.000223821	-0.244550492	0.133	0.164	1	pCR/MPR_blood	NMPR_blood
G3BP2	0.00022475	-0.028405378	0.338	0.396	1	pCR/MPR_blood	NMPR_blood
EIF3F	0.000225562	-0.103019419	0.598	0.661	1	pCR/MPR_blood	NMPR_blood
UBE2E2	0.000225738	-0.154019124	0.25	0.294	1	pCR/MPR_blood	NMPR_blood
NAPEPLD	0.000226537	-0.234453714	0.14	0.171	1	pCR/MPR_blood	NMPR_blood
UHRF2	0.000228023	-0.135417129	0.161	0.196	1	pCR/MPR_blood	NMPR_blood
GBP3	0.000229135	0.561078594	0.2	0.175	1	pCR/MPR_blood	NMPR_blood
SNX18	0.000231013	0.282183527	0.309	0.277	1	pCR/MPR_blood	NMPR_blood
EFR3A	0.000232065	-0.121917923	0.268	0.312	1	pCR/MPR_blood	NMPR_blood
STOM	0.000233729	0.493453463	0.217	0.191	1	pCR/MPR_blood	NMPR_blood
FAM126A	0.000234715	-0.157818853	0.133	0.165	1	pCR/MPR_blood	NMPR_blood
ATP2B1-AS1	0.000235126	-0.136215539	0.364	0.412	1	pCR/MPR_blood	NMPR_blood
NFKBIZ	0.000236876	-0.083268752	0.645	0.701	1	pCR/MPR_blood	NMPR_blood
EXOSC9	0.000239318	-0.15010156	0.119	0.149	1	pCR/MPR_blood	NMPR_blood
RBMX2	0.000240163	-0.216588448	0.159	0.194	1	pCR/MPR_blood	NMPR_blood
GNLY	0.000243653	0.060782573	0.241	0.289	1	pCR/MPR_blood	NMPR_blood
IMPDH2	0.00024426	-0.167550708	0.123	0.153	1	pCR/MPR_blood	NMPR_blood
CIAO2A	0.00025406	-0.054815759	0.588	0.646	1	pCR/MPR_blood	NMPR_blood
MCRIP2	0.000254735	-0.297313933	0.107	0.134	1	pCR/MPR_blood	NMPR_blood
GPALPP1	0.000256365	-0.252199933	0.114	0.143	1	pCR/MPR_blood	NMPR_blood
FBXO22	0.00026121	-0.354106053	0.079	0.103	1	pCR/MPR_blood	NMPR_blood
NADSYN1	0.000263968	-0.117089662	0.205	0.245	1	pCR/MPR_blood	NMPR_blood
JAZF1	0.000264184	-0.04885445	0.216	0.26	1	pCR/MPR_blood	NMPR_blood
H2BC21	0.000264939	-0.213590686	0.194	0.231	1	pCR/MPR_blood	NMPR_blood
OPA1	0.000265968	-0.103595999	0.203	0.243	1	pCR/MPR_blood	NMPR_blood
TNIP1	0.000266343	-0.070084396	0.386	0.442	1	pCR/MPR_blood	NMPR_blood
COG5	0.00026806	-0.060416446	0.148	0.183	1	pCR/MPR_blood	NMPR_blood
PGM2	0.000268331	-0.150949254	0.188	0.227	1	pCR/MPR_blood	NMPR_blood
GRPEL1	0.000269529	-0.132737143	0.269	0.315	1	pCR/MPR_blood	NMPR_blood
CTBP1	0.000270003	0.226757548	0.345	0.313	1	pCR/MPR_blood	NMPR_blood
PRKDC	0.000270235	-0.130573546	0.209	0.249	1	pCR/MPR_blood	NMPR_blood
XRCC1	0.000270815	-0.208084026	0.109	0.137	1	pCR/MPR_blood	NMPR_blood
ERCC3	0.000273901	-0.209395889	0.111	0.139	1	pCR/MPR_blood	NMPR_blood
DYSF	0.000275497	0.385154803	0.318	0.296	1	pCR/MPR_blood	NMPR_blood
KXD1	0.000275833	-0.061151569	0.314	0.366	1	pCR/MPR_blood	NMPR_blood
TTC14	0.000277799	-0.111088775	0.316	0.368	1	pCR/MPR_blood	NMPR_blood
ARMC8	0.000279989	-0.094532875	0.235	0.279	1	pCR/MPR_blood	NMPR_blood
EIF2B4	0.000282394	-0.124441748	0.149	0.184	1	pCR/MPR_blood	NMPR_blood
EIF4H	0.000283645	-0.084717648	0.49	0.547	1	pCR/MPR_blood	NMPR_blood
IGSF6	0.000283833	0.127981956	0.9	0.905	1	pCR/MPR_blood	NMPR_blood
BRIX1	0.00029349	-0.181916259	0.105	0.133	1	pCR/MPR_blood	NMPR_blood
ALDH2	0.000294413	-0.080320853	0.634	0.686	1	pCR/MPR_blood	NMPR_blood
NMD3	0.000294631	-0.097612291	0.108	0.137	1	pCR/MPR_blood	NMPR_blood
MRPL43	0.000295067	-0.105911295	0.232	0.275	1	pCR/MPR_blood	NMPR_blood
AKT1	0.000295266	-0.246491313	0.172	0.206	1	pCR/MPR_blood	NMPR_blood
PAF1	0.000297097	-0.193684574	0.147	0.179	1	pCR/MPR_blood	NMPR_blood
NAA20	0.000298355	-0.093891355	0.281	0.327	1	pCR/MPR_blood	NMPR_blood
CCT6A	0.000299732	-0.078123615	0.41	0.467	1	pCR/MPR_blood	NMPR_blood
PSMD14	0.000301874	-0.157607519	0.153	0.185	1	pCR/MPR_blood	NMPR_blood
AP2S1	0.000306599	-0.070440463	0.712	0.776	1	pCR/MPR_blood	NMPR_blood
LRIF1	0.000307592	-0.254932006	0.13	0.161	1	pCR/MPR_blood	NMPR_blood
EEA1	0.000309083	-0.070351726	0.285	0.332	1	pCR/MPR_blood	NMPR_blood
ELAC2	0.000311575	-0.207227192	0.095	0.121	1	pCR/MPR_blood	NMPR_blood
VCL	0.000312175	-0.118244387	0.305	0.352	1	pCR/MPR_blood	NMPR_blood
RPIA	0.000317562	-0.270467038	0.133	0.164	1	pCR/MPR_blood	NMPR_blood
MDH2	0.000318954	-0.072103363	0.49	0.555	1	pCR/MPR_blood	NMPR_blood
SURF6	0.000319772	-0.092382143	0.112	0.141	1	pCR/MPR_blood	NMPR_blood
KIF2A	0.000320812	-0.145889706	0.237	0.278	1	pCR/MPR_blood	NMPR_blood
STING1	0.000323359	-0.084821384	0.325	0.375	1	pCR/MPR_blood	NMPR_blood
NRG1	0.000323618	-0.006617354	0.296	0.345	1	pCR/MPR_blood	NMPR_blood
DPYD	0.000323838	0.179358251	0.725	0.735	1	pCR/MPR_blood	NMPR_blood
PPHLN1	0.000327615	-0.091694633	0.306	0.354	1	pCR/MPR_blood	NMPR_blood
LY96	0.000328961	0.247565206	0.487	0.463	1	pCR/MPR_blood	NMPR_blood
HLA-DMB	0.000331551	-0.078840511	0.678	0.727	1	pCR/MPR_blood	NMPR_blood
CBWD5	0.000336274	-0.127384914	0.173	0.21	1	pCR/MPR_blood	NMPR_blood
IL18	0.000339919	-0.185401859	0.148	0.181	1	pCR/MPR_blood	NMPR_blood
RAP1GDS1	0.000341495	-0.070224018	0.182	0.219	1	pCR/MPR_blood	NMPR_blood
ACSS2	0.000343394	-0.156047587	0.183	0.22	1	pCR/MPR_blood	NMPR_blood
SNHG7	0.000343986	-0.132406625	0.2	0.24	1	pCR/MPR_blood	NMPR_blood
AC005747.1	0.000345067	-0.09926158	0.435	0.491	1	pCR/MPR_blood	NMPR_blood
NT5DC1	0.000345467	-0.060973287	0.117	0.147	1	pCR/MPR_blood	NMPR_blood
PYROXD1	0.000348051	-0.144573504	0.131	0.163	1	pCR/MPR_blood	NMPR_blood
PIGC	0.00034926	-0.106647237	0.166	0.202	1	pCR/MPR_blood	NMPR_blood
METTL21A	0.000350005	-0.160977165	0.146	0.178	1	pCR/MPR_blood	NMPR_blood
ANAPC13	0.000350711	-0.08626805	0.262	0.306	1	pCR/MPR_blood	NMPR_blood
GAR1	0.000352649	-0.196538469	0.083	0.107	1	pCR/MPR_blood	NMPR_blood
STAMBP	0.000354664	-0.202910254	0.154	0.186	1	pCR/MPR_blood	NMPR_blood
SEC14L1	0.000354934	-0.093972234	0.413	0.466	1	pCR/MPR_blood	NMPR_blood
CXXC5	0.000358307	-0.253238969	0.096	0.122	1	pCR/MPR_blood	NMPR_blood
UPF2	0.000359521	-0.11304433	0.321	0.366	1	pCR/MPR_blood	NMPR_blood
TTC19	0.000359794	-0.329873859	0.1	0.126	1	pCR/MPR_blood	NMPR_blood
HNRNPK	0.000362048	-0.071486967	0.828	0.872	1	pCR/MPR_blood	NMPR_blood
RAB32	0.000362867	-0.055125331	0.642	0.708	1	pCR/MPR_blood	NMPR_blood
ANXA5	0.000363954	-0.063148737	0.849	0.888	1	pCR/MPR_blood	NMPR_blood
AL161785.1	0.000369626	-0.136805473	0.125	0.157	1	pCR/MPR_blood	NMPR_blood
DIMT1	0.000369698	-0.178371746	0.094	0.121	1	pCR/MPR_blood	NMPR_blood
GIMAP6	0.00037118	0.305077566	0.281	0.252	1	pCR/MPR_blood	NMPR_blood
ACBD3	0.000372168	-0.033533962	0.253	0.299	1	pCR/MPR_blood	NMPR_blood
ZC3H4	0.000374718	-0.268925842	0.099	0.126	1	pCR/MPR_blood	NMPR_blood
LYRM7	0.000376687	-0.079324442	0.079	0.103	1	pCR/MPR_blood	NMPR_blood
NAXE	0.00037771	-0.129889235	0.164	0.199	1	pCR/MPR_blood	NMPR_blood
AL034397.3	0.000377794	0.287565099	0.327	0.296	1	pCR/MPR_blood	NMPR_blood
KRR1	0.000378142	-0.198782218	0.176	0.211	1	pCR/MPR_blood	NMPR_blood
DCTN2	0.000380854	-0.141635061	0.319	0.364	1	pCR/MPR_blood	NMPR_blood
ATP5F1C	0.000382266	-0.094873926	0.605	0.667	1	pCR/MPR_blood	NMPR_blood
CIC	0.000382276	-0.146187419	0.13	0.161	1	pCR/MPR_blood	NMPR_blood
RAB31	0.000383156	0.169735531	0.723	0.737	1	pCR/MPR_blood	NMPR_blood
METTL16	0.000383406	-0.281194125	0.091	0.115	1	pCR/MPR_blood	NMPR_blood
UQCC3	0.000383678	-0.231821162	0.124	0.153	1	pCR/MPR_blood	NMPR_blood
SNHG8	0.000383875	0.336568256	0.406	0.383	1	pCR/MPR_blood	NMPR_blood
MECP2	0.0003861	-0.125737363	0.151	0.184	1	pCR/MPR_blood	NMPR_blood
PLD3	0.000388893	-0.097848267	0.488	0.55	1	pCR/MPR_blood	NMPR_blood
SCAMP3	0.000393338	-0.155680501	0.21	0.25	1	pCR/MPR_blood	NMPR_blood
CNOT6L	0.000398814	-0.175815075	0.196	0.234	1	pCR/MPR_blood	NMPR_blood
SSB	0.000403448	0.217587996	0.535	0.521	1	pCR/MPR_blood	NMPR_blood
DSC2	0.000405874	-0.075895178	0.131	0.163	1	pCR/MPR_blood	NMPR_blood
CLTA	0.000406341	-0.064390002	0.597	0.665	1	pCR/MPR_blood	NMPR_blood
ELP2	0.000412976	-0.080152608	0.132	0.164	1	pCR/MPR_blood	NMPR_blood
IGF2R	0.000414049	0.282724011	0.431	0.411	1	pCR/MPR_blood	NMPR_blood
GLA	0.000416839	-0.113714782	0.189	0.225	1	pCR/MPR_blood	NMPR_blood
PNPT1	0.000418154	0.552186008	0.16	0.134	1	pCR/MPR_blood	NMPR_blood
MARCHF2	0.000419883	-0.187524072	0.256	0.299	1	pCR/MPR_blood	NMPR_blood
STRN3	0.000423665	-0.092746777	0.118	0.148	1	pCR/MPR_blood	NMPR_blood
SHFL	0.000426456	0.416284327	0.248	0.224	1	pCR/MPR_blood	NMPR_blood
FBXL17	0.000427604	-0.225890625	0.106	0.133	1	pCR/MPR_blood	NMPR_blood
SUMO3	0.000428538	-0.064274516	0.393	0.453	1	pCR/MPR_blood	NMPR_blood
PTPN22	0.000433308	0.459842532	0.169	0.143	1	pCR/MPR_blood	NMPR_blood
AP5Z1	0.000433716	-0.155618923	0.182	0.217	1	pCR/MPR_blood	NMPR_blood
TRMT1	0.000434741	-0.098352813	0.311	0.363	1	pCR/MPR_blood	NMPR_blood
ARSB	0.000436297	0.506620788	0.123	0.099	1	pCR/MPR_blood	NMPR_blood
LSM6	0.000436519	-0.041659764	0.36	0.41	1	pCR/MPR_blood	NMPR_blood
SNAP23	0.000442091	-0.051825239	0.571	0.634	1	pCR/MPR_blood	NMPR_blood
GSDMD	0.000452866	0.27277865	0.371	0.349	1	pCR/MPR_blood	NMPR_blood
ATP5MC2	0.000453601	-0.062710474	0.884	0.918	1	pCR/MPR_blood	NMPR_blood
COPRS	0.00045425	-0.173456159	0.09	0.114	1	pCR/MPR_blood	NMPR_blood
CD300E	0.00045599	0.133216521	0.748	0.734	1	pCR/MPR_blood	NMPR_blood
DNASE2	0.00045805	-0.180482933	0.246	0.285	1	pCR/MPR_blood	NMPR_blood
SNX3	0.000458946	-0.069633329	0.715	0.772	1	pCR/MPR_blood	NMPR_blood
BRAP	0.00046031	-0.219701482	0.152	0.184	1	pCR/MPR_blood	NMPR_blood
RACK1	0.000460743	-0.046796759	0.941	0.963	1	pCR/MPR_blood	NMPR_blood
PSMD13	0.000461918	-0.086215834	0.362	0.415	1	pCR/MPR_blood	NMPR_blood
YWHAQ	0.000462763	-0.0982244	0.41	0.465	1	pCR/MPR_blood	NMPR_blood
NFKB2	0.000463532	-0.18207499	0.159	0.192	1	pCR/MPR_blood	NMPR_blood
GTF3A	0.000466711	-0.064432596	0.457	0.513	1	pCR/MPR_blood	NMPR_blood
UFC1	0.000467632	-0.161924182	0.383	0.429	1	pCR/MPR_blood	NMPR_blood
LRRC58	0.000468292	-0.146790974	0.149	0.182	1	pCR/MPR_blood	NMPR_blood
ACSL5	0.000468743	-0.124485331	0.199	0.237	1	pCR/MPR_blood	NMPR_blood
KDELR1	0.000470829	-0.09312411	0.453	0.512	1	pCR/MPR_blood	NMPR_blood
ZNF117	0.000471171	-0.13948717	0.086	0.111	1	pCR/MPR_blood	NMPR_blood
SNRPC	0.000475212	-0.067704406	0.411	0.465	1	pCR/MPR_blood	NMPR_blood
MYOF	0.000476175	-0.055524885	0.212	0.251	1	pCR/MPR_blood	NMPR_blood
OSTC	0.000476313	-0.092414102	0.379	0.434	1	pCR/MPR_blood	NMPR_blood
IER5L	0.000476997	-0.143226355	0.102	0.128	1	pCR/MPR_blood	NMPR_blood
GPKOW	0.000478684	-0.187621853	0.126	0.155	1	pCR/MPR_blood	NMPR_blood
DNAJB12	0.000480171	-0.116760941	0.242	0.284	1	pCR/MPR_blood	NMPR_blood
COX6B1	0.00048743	-0.064678456	0.854	0.9	1	pCR/MPR_blood	NMPR_blood
CENPB	0.00048848	-0.135360736	0.113	0.141	1	pCR/MPR_blood	NMPR_blood
DDX52	0.000489406	-0.12698295	0.183	0.219	1	pCR/MPR_blood	NMPR_blood
CD48	0.000489442	0.122185286	0.823	0.833	1	pCR/MPR_blood	NMPR_blood
DGKD	0.000492236	-0.125506318	0.22	0.259	1	pCR/MPR_blood	NMPR_blood
SAP30BP	0.000495901	-0.218895442	0.324	0.368	1	pCR/MPR_blood	NMPR_blood
TMEM243	0.000497703	-0.076415942	0.201	0.238	1	pCR/MPR_blood	NMPR_blood
MACF1	0.000501877	-0.038282664	0.377	0.431	1	pCR/MPR_blood	NMPR_blood
SF3B2	0.000506588	-0.046195884	0.613	0.67	1	pCR/MPR_blood	NMPR_blood
PGAM1	0.000508987	-0.031553893	0.416	0.478	1	pCR/MPR_blood	NMPR_blood
CLK2	0.000509244	-0.178100315	0.167	0.201	1	pCR/MPR_blood	NMPR_blood
FAM76A	0.000511495	-0.210935737	0.132	0.162	1	pCR/MPR_blood	NMPR_blood
TPR	0.000512549	-0.084881403	0.518	0.571	1	pCR/MPR_blood	NMPR_blood
SPART	0.000523333	-0.091396438	0.242	0.285	1	pCR/MPR_blood	NMPR_blood
FGD4	0.000525113	0.311773086	0.314	0.286	1	pCR/MPR_blood	NMPR_blood
NACC2	0.00052542	-0.087230822	0.202	0.239	1	pCR/MPR_blood	NMPR_blood
SNRNP35	0.000529332	-0.123484835	0.108	0.135	1	pCR/MPR_blood	NMPR_blood
CD37	0.000529622	-0.066750867	0.871	0.901	1	pCR/MPR_blood	NMPR_blood
TENT4B	0.000532245	0.387119858	0.129	0.104	1	pCR/MPR_blood	NMPR_blood
SEC13	0.000533271	-0.115962439	0.306	0.351	1	pCR/MPR_blood	NMPR_blood
BAG5	0.00053342	-0.119782791	0.178	0.213	1	pCR/MPR_blood	NMPR_blood
ETV3	0.000534799	-0.1586663	0.135	0.164	1	pCR/MPR_blood	NMPR_blood
SMPD1	0.000537432	-0.272211938	0.077	0.1	1	pCR/MPR_blood	NMPR_blood
NIPSNAP2	0.000538943	-0.081819311	0.363	0.417	1	pCR/MPR_blood	NMPR_blood
ATP6V1F	0.000539951	-0.072474615	0.675	0.729	1	pCR/MPR_blood	NMPR_blood
PIGF	0.000541719	-0.105029313	0.171	0.204	1	pCR/MPR_blood	NMPR_blood
DNMT1	0.000543848	-0.10322858	0.277	0.32	1	pCR/MPR_blood	NMPR_blood
STXBP5	0.000546032	-0.112620575	0.145	0.176	1	pCR/MPR_blood	NMPR_blood
PAIP2	0.000546041	-0.078369232	0.716	0.755	1	pCR/MPR_blood	NMPR_blood
TSPAN3	0.000551366	-0.11809874	0.142	0.173	1	pCR/MPR_blood	NMPR_blood
IER3	0.000553634	0.294608149	0.365	0.343	1	pCR/MPR_blood	NMPR_blood
RPA2	0.000555628	-0.097358643	0.201	0.239	1	pCR/MPR_blood	NMPR_blood
DNM2	0.000559113	-0.031116385	0.343	0.399	1	pCR/MPR_blood	NMPR_blood
SF3B5	0.000559293	-0.116831557	0.665	0.714	1	pCR/MPR_blood	NMPR_blood
ITM2B	0.000562438	0.080146718	0.975	0.978	1	pCR/MPR_blood	NMPR_blood
RELA	0.000562524	-0.087132891	0.225	0.265	1	pCR/MPR_blood	NMPR_blood
ELOB	0.0005627	-0.070524172	0.873	0.908	1	pCR/MPR_blood	NMPR_blood
TMCO3	0.000568287	-0.157531524	0.15	0.183	1	pCR/MPR_blood	NMPR_blood
GFM1	0.00056937	-0.159278503	0.151	0.182	1	pCR/MPR_blood	NMPR_blood
MARCHF6	0.000572128	-0.069440692	0.256	0.302	1	pCR/MPR_blood	NMPR_blood
TECPR1	0.000578283	-0.070853739	0.18	0.217	1	pCR/MPR_blood	NMPR_blood
SNX20	0.000584581	0.366007243	0.284	0.259	1	pCR/MPR_blood	NMPR_blood
BRD4	0.000587167	0.260626951	0.438	0.418	1	pCR/MPR_blood	NMPR_blood
TMSB4X	0.000587592	-0.021337277	1	1	1	pCR/MPR_blood	NMPR_blood
CHD2	0.000588893	-0.134932175	0.211	0.249	1	pCR/MPR_blood	NMPR_blood
TMA16	0.000593745	-0.067295169	0.145	0.176	1	pCR/MPR_blood	NMPR_blood
PA2G4	0.000594887	-0.095000081	0.323	0.372	1	pCR/MPR_blood	NMPR_blood
PILRA	0.000594993	-0.069490507	0.838	0.868	1	pCR/MPR_blood	NMPR_blood
L3MBTL3	0.000595535	-0.252539696	0.098	0.123	1	pCR/MPR_blood	NMPR_blood
GSTK1	0.000597669	-0.083545821	0.79	0.845	1	pCR/MPR_blood	NMPR_blood
FCN1	0.000597773	0.065926445	0.99	0.993	1	pCR/MPR_blood	NMPR_blood
SLC15A3	0.000607024	-0.12094241	0.259	0.297	1	pCR/MPR_blood	NMPR_blood
RNF11	0.000609854	-0.095492252	0.208	0.245	1	pCR/MPR_blood	NMPR_blood
SYNCRIP	0.000611128	-0.05276614	0.288	0.332	1	pCR/MPR_blood	NMPR_blood
COQ4	0.000612499	-0.213506297	0.111	0.138	1	pCR/MPR_blood	NMPR_blood
MAN2B2	0.000612888	-0.109655011	0.184	0.219	1	pCR/MPR_blood	NMPR_blood
SIPA1L1	0.000616935	0.305180502	0.332	0.31	1	pCR/MPR_blood	NMPR_blood
ERMAP	0.000624714	-0.200048615	0.083	0.106	1	pCR/MPR_blood	NMPR_blood
DARS1	0.000625039	-0.045825948	0.21	0.25	1	pCR/MPR_blood	NMPR_blood
GNPDA1	0.000626591	-0.201630077	0.154	0.185	1	pCR/MPR_blood	NMPR_blood
MXI1	0.000628568	-0.153341603	0.183	0.217	1	pCR/MPR_blood	NMPR_blood
TMED9	0.000628724	-0.079419269	0.457	0.51	1	pCR/MPR_blood	NMPR_blood
GLRX3	0.00063318	-0.100525163	0.196	0.233	1	pCR/MPR_blood	NMPR_blood
SPG7	0.000639894	-0.188170678	0.165	0.197	1	pCR/MPR_blood	NMPR_blood
C5orf24	0.000642402	-0.23408298	0.124	0.151	1	pCR/MPR_blood	NMPR_blood
POP7	0.00065453	-0.191059999	0.123	0.151	1	pCR/MPR_blood	NMPR_blood
SRP19	0.000655685	-0.103850826	0.253	0.296	1	pCR/MPR_blood	NMPR_blood
USE1	0.00065699	-0.128908476	0.106	0.133	1	pCR/MPR_blood	NMPR_blood
PPM1M	0.000658273	-0.071981604	0.288	0.33	1	pCR/MPR_blood	NMPR_blood
ZC3H13	0.000658774	-0.099596775	0.359	0.412	1	pCR/MPR_blood	NMPR_blood
JMJD8	0.000659175	-0.093995133	0.107	0.135	1	pCR/MPR_blood	NMPR_blood
NLRP3	0.000659816	0.31797273	0.251	0.226	1	pCR/MPR_blood	NMPR_blood
HEBP1	0.00066932	-0.122143801	0.249	0.289	1	pCR/MPR_blood	NMPR_blood
NUBP2	0.000669608	-0.110418505	0.148	0.179	1	pCR/MPR_blood	NMPR_blood
NUP88	0.000670348	-0.220914234	0.098	0.123	1	pCR/MPR_blood	NMPR_blood
HCG11	0.000672046	-0.318055548	0.089	0.112	1	pCR/MPR_blood	NMPR_blood
C12orf10	0.000673688	-0.187046019	0.177	0.211	1	pCR/MPR_blood	NMPR_blood
CDV3	0.000674007	0.125937477	0.676	0.681	1	pCR/MPR_blood	NMPR_blood
GDI2	0.00067423	-0.068823376	0.8	0.843	1	pCR/MPR_blood	NMPR_blood
GHITM	0.000687458	-0.040841679	0.612	0.672	1	pCR/MPR_blood	NMPR_blood
ARRDC3	0.000694657	-0.106598468	0.197	0.233	1	pCR/MPR_blood	NMPR_blood
GTF3C2	0.00069524	-0.116879698	0.125	0.154	1	pCR/MPR_blood	NMPR_blood
LRRC25	0.000695346	0.160617064	0.697	0.711	1	pCR/MPR_blood	NMPR_blood
SEPTIN7	0.000697965	-0.054880594	0.645	0.698	1	pCR/MPR_blood	NMPR_blood
ITGB1BP1	0.000698497	-0.092376385	0.235	0.276	1	pCR/MPR_blood	NMPR_blood
COPS9	0.000705205	-0.088862077	0.547	0.596	1	pCR/MPR_blood	NMPR_blood
ANTXR2	0.00070521	-0.150292525	0.242	0.282	1	pCR/MPR_blood	NMPR_blood
JOSD1	0.00070884	-0.106767035	0.133	0.163	1	pCR/MPR_blood	NMPR_blood
HNRNPH3	0.000710473	-0.059881073	0.482	0.545	1	pCR/MPR_blood	NMPR_blood
THG1L	0.000711457	0.031093337	0.094	0.119	1	pCR/MPR_blood	NMPR_blood
PBXIP1	0.000723677	-0.244642521	0.119	0.147	1	pCR/MPR_blood	NMPR_blood
EIF2S3B	0.000725351	-0.121497801	0.1	0.125	1	pCR/MPR_blood	NMPR_blood
RFC2	0.000735309	-0.148165865	0.112	0.14	1	pCR/MPR_blood	NMPR_blood
SLC20A1	0.000739619	0.362342678	0.279	0.256	1	pCR/MPR_blood	NMPR_blood
SHOC2	0.000748514	-0.061102895	0.45	0.502	1	pCR/MPR_blood	NMPR_blood
NACA2	0.000749392	-0.206859489	0.181	0.214	1	pCR/MPR_blood	NMPR_blood
RAB37	0.000750981	-0.130137507	0.12	0.148	1	pCR/MPR_blood	NMPR_blood
FBXO34	0.000753511	-0.138652831	0.177	0.209	1	pCR/MPR_blood	NMPR_blood
RANBP9	0.000756235	0.410299171	0.172	0.145	1	pCR/MPR_blood	NMPR_blood
CYP1B1	0.000759755	0.291858238	0.45	0.432	1	pCR/MPR_blood	NMPR_blood
SDR39U1	0.000760375	-0.046114898	0.182	0.218	1	pCR/MPR_blood	NMPR_blood
CYSLTR1	0.000760472	0.451128457	0.248	0.224	1	pCR/MPR_blood	NMPR_blood
CDK8	0.000762002	-0.083973964	0.079	0.102	1	pCR/MPR_blood	NMPR_blood
RAP2B	0.000769337	-0.086458796	0.345	0.396	1	pCR/MPR_blood	NMPR_blood
HIPK1	0.000774995	-0.13795715	0.287	0.328	1	pCR/MPR_blood	NMPR_blood
CNOT1	0.000775561	-0.093379736	0.308	0.355	1	pCR/MPR_blood	NMPR_blood
TRIR	0.000786623	-0.075216804	0.63	0.695	1	pCR/MPR_blood	NMPR_blood
API5	0.00079079	-0.053198121	0.22	0.26	1	pCR/MPR_blood	NMPR_blood
NSA2	0.00079082	-0.086896515	0.454	0.5	1	pCR/MPR_blood	NMPR_blood
MIGA1	0.000803917	-0.201738076	0.1	0.126	1	pCR/MPR_blood	NMPR_blood
CERS2	0.000804696	-0.078141894	0.269	0.312	1	pCR/MPR_blood	NMPR_blood
BNIP2	0.000808638	-0.067676065	0.373	0.424	1	pCR/MPR_blood	NMPR_blood
RTL8C	0.000813544	-0.048659734	0.236	0.277	1	pCR/MPR_blood	NMPR_blood
HPS1	0.000815585	-0.072521228	0.386	0.439	1	pCR/MPR_blood	NMPR_blood
AFG3L2	0.000821639	-0.046694949	0.156	0.189	1	pCR/MPR_blood	NMPR_blood
PNPLA2	0.000822744	-0.10341394	0.432	0.48	1	pCR/MPR_blood	NMPR_blood
GPRIN3	0.000824734	-0.160647072	0.09	0.114	1	pCR/MPR_blood	NMPR_blood
CSPP1	0.000829131	-0.21682356	0.085	0.109	1	pCR/MPR_blood	NMPR_blood
ZFC3H1	0.000833602	-0.13846652	0.47	0.516	1	pCR/MPR_blood	NMPR_blood
TCP11L2	0.000840513	-0.106845031	0.098	0.123	1	pCR/MPR_blood	NMPR_blood
RPRD1A	0.000842703	-0.154811944	0.162	0.192	1	pCR/MPR_blood	NMPR_blood
HSPH1	0.000845586	-0.206312505	0.182	0.216	1	pCR/MPR_blood	NMPR_blood
ASMTL	0.000848182	-0.120659963	0.08	0.103	1	pCR/MPR_blood	NMPR_blood
TBL1X	0.000854501	-0.055636747	0.276	0.321	1	pCR/MPR_blood	NMPR_blood
DIAPH1	0.000854524	-0.108692445	0.464	0.518	1	pCR/MPR_blood	NMPR_blood
GM2A	0.000855831	0.300157512	0.311	0.289	1	pCR/MPR_blood	NMPR_blood
OXLD1	0.000859865	-0.098987701	0.165	0.197	1	pCR/MPR_blood	NMPR_blood
SERTAD2	0.000860909	-0.070668271	0.216	0.253	1	pCR/MPR_blood	NMPR_blood
HS1BP3	0.000864938	-0.104919144	0.134	0.164	1	pCR/MPR_blood	NMPR_blood
HDAC7	0.000867336	-0.134526377	0.158	0.19	1	pCR/MPR_blood	NMPR_blood
MBD1	0.000867909	-0.057374522	0.182	0.218	1	pCR/MPR_blood	NMPR_blood
SENP6	0.000868757	-0.040854249	0.45	0.509	1	pCR/MPR_blood	NMPR_blood
KIF13A	0.000872848	-0.115505176	0.256	0.296	1	pCR/MPR_blood	NMPR_blood
MRPL34	0.00087492	0.017281843	0.306	0.353	1	pCR/MPR_blood	NMPR_blood
CDK5RAP2	0.000879385	-0.235053762	0.087	0.11	1	pCR/MPR_blood	NMPR_blood
NELFE	0.000894863	-0.081847319	0.244	0.285	1	pCR/MPR_blood	NMPR_blood
ZNF593	0.00089525	-0.194193126	0.146	0.177	1	pCR/MPR_blood	NMPR_blood
FDPS	0.000897545	-0.13696599	0.232	0.27	1	pCR/MPR_blood	NMPR_blood
DNAJB11	0.000900507	-0.185862332	0.102	0.128	1	pCR/MPR_blood	NMPR_blood
BAZ2B	0.000900988	-0.029637436	0.518	0.579	1	pCR/MPR_blood	NMPR_blood
COPS8	0.00090119	-0.076870657	0.156	0.187	1	pCR/MPR_blood	NMPR_blood
AC064805.1	0.000906019	0.550156889	0.123	0.102	1	pCR/MPR_blood	NMPR_blood
UBE3C	0.000908871	-0.061488764	0.277	0.319	1	pCR/MPR_blood	NMPR_blood
SNRNP200	0.000909612	-0.0721514	0.285	0.33	1	pCR/MPR_blood	NMPR_blood
LTA4H	0.000910451	0.154186131	0.774	0.781	1	pCR/MPR_blood	NMPR_blood
NPC1	0.000915031	-0.14312603	0.092	0.117	1	pCR/MPR_blood	NMPR_blood
LONRF1	0.000921438	-0.235437655	0.08	0.102	1	pCR/MPR_blood	NMPR_blood
UBE2G1	0.000923032	-0.16351499	0.156	0.186	1	pCR/MPR_blood	NMPR_blood
IFT52	0.000923827	-0.204506876	0.088	0.112	1	pCR/MPR_blood	NMPR_blood
THOC5	0.000924378	-0.146361109	0.102	0.128	1	pCR/MPR_blood	NMPR_blood
PMM1	0.000924642	-0.207179958	0.088	0.112	1	pCR/MPR_blood	NMPR_blood
EIF2AK4	0.000927933	-0.121469221	0.213	0.249	1	pCR/MPR_blood	NMPR_blood
STARD3NL	0.00092978	-0.140724084	0.234	0.272	1	pCR/MPR_blood	NMPR_blood
UQCRC1	0.000931339	-0.058787784	0.511	0.572	1	pCR/MPR_blood	NMPR_blood
C11orf58	0.000935885	-0.044132087	0.664	0.721	1	pCR/MPR_blood	NMPR_blood
WDR36	0.000937911	-0.142533903	0.085	0.109	1	pCR/MPR_blood	NMPR_blood
ZDHHC4	0.000939517	-0.222584328	0.096	0.121	1	pCR/MPR_blood	NMPR_blood
CASC3	0.000940331	-0.126443169	0.182	0.216	1	pCR/MPR_blood	NMPR_blood
TRNAU1AP	0.000941157	-0.238834887	0.098	0.122	1	pCR/MPR_blood	NMPR_blood
CYBA	0.000941562	0.051536656	0.98	0.988	1	pCR/MPR_blood	NMPR_blood
FBXL15	0.000942525	-0.116216265	0.203	0.239	1	pCR/MPR_blood	NMPR_blood
CPEB2	0.000947193	0.306435664	0.155	0.13	1	pCR/MPR_blood	NMPR_blood
CIB1	0.000950847	-0.043124603	0.466	0.527	1	pCR/MPR_blood	NMPR_blood
MLH3	0.000952813	-0.124704019	0.1	0.125	1	pCR/MPR_blood	NMPR_blood
USP25	0.000958584	0.247975159	0.318	0.293	1	pCR/MPR_blood	NMPR_blood
DDX24	0.00096061	-0.067088264	0.34	0.385	1	pCR/MPR_blood	NMPR_blood
ALG2	0.000961368	-0.128325896	0.131	0.16	1	pCR/MPR_blood	NMPR_blood
DDB1	0.000964186	-0.125486516	0.197	0.231	1	pCR/MPR_blood	NMPR_blood
LEPROTL1	0.000969562	0.247988837	0.371	0.351	1	pCR/MPR_blood	NMPR_blood
AC108134.3	0.00096971	-0.156473551	0.102	0.127	1	pCR/MPR_blood	NMPR_blood
ATP2A3	0.00097057	-0.072712588	0.088	0.112	1	pCR/MPR_blood	NMPR_blood
CDS2	0.00097127	-0.19469665	0.154	0.184	1	pCR/MPR_blood	NMPR_blood
AC100810.1	0.000971774	-0.223636402	0.121	0.148	1	pCR/MPR_blood	NMPR_blood
ACP1	0.000979432	-0.066173784	0.308	0.354	1	pCR/MPR_blood	NMPR_blood
GNL3	0.000980573	-0.20076869	0.185	0.217	1	pCR/MPR_blood	NMPR_blood
TALDO1	0.000981186	-0.058176056	0.898	0.935	1	pCR/MPR_blood	NMPR_blood
TGS1	0.000981235	-0.154924809	0.14	0.169	1	pCR/MPR_blood	NMPR_blood
TRNT1	0.000982654	-0.104231358	0.123	0.151	1	pCR/MPR_blood	NMPR_blood
CCT4	0.000996194	-0.057230357	0.386	0.436	1	pCR/MPR_blood	NMPR_blood
SLC12A7	0.001000198	0.009624646	0.138	0.168	1	pCR/MPR_blood	NMPR_blood
SLC16A3	0.001000709	-0.059363761	0.504	0.564	1	pCR/MPR_blood	NMPR_blood
PRKX	0.001002375	-0.072960905	0.198	0.236	1	pCR/MPR_blood	NMPR_blood
NOSIP	0.001002653	-0.136364817	0.266	0.307	1	pCR/MPR_blood	NMPR_blood
RNF14	0.001009073	-0.137076945	0.086	0.108	1	pCR/MPR_blood	NMPR_blood
RNF220	0.001011889	-0.115339411	0.181	0.214	1	pCR/MPR_blood	NMPR_blood
SMNDC1	0.001012249	-0.057432604	0.282	0.325	1	pCR/MPR_blood	NMPR_blood
PMVK	0.001022137	-0.105981075	0.15	0.18	1	pCR/MPR_blood	NMPR_blood
DDX41	0.001037365	-0.053849011	0.159	0.191	1	pCR/MPR_blood	NMPR_blood
ITSN2	0.001037412	-0.021537715	0.549	0.612	1	pCR/MPR_blood	NMPR_blood
CCDC115	0.001039408	-0.155276409	0.218	0.254	1	pCR/MPR_blood	NMPR_blood
EPS15L1	0.001046427	-0.199779412	0.132	0.16	1	pCR/MPR_blood	NMPR_blood
UBC	0.001047893	-0.061343269	0.967	0.981	1	pCR/MPR_blood	NMPR_blood
TCP1	0.001049542	-0.050502973	0.342	0.394	1	pCR/MPR_blood	NMPR_blood
LMAN1	0.001049974	-0.132617349	0.128	0.156	1	pCR/MPR_blood	NMPR_blood
SHLD2	0.001055781	-0.223449425	0.114	0.139	1	pCR/MPR_blood	NMPR_blood
ELOVL1	0.00105819	-0.153354684	0.382	0.429	1	pCR/MPR_blood	NMPR_blood
JOSD2	0.001065377	-0.073567685	0.201	0.238	1	pCR/MPR_blood	NMPR_blood
SLC22A4	0.00106932	-0.170030379	0.115	0.14	1	pCR/MPR_blood	NMPR_blood
SUPT7L	0.001070978	-0.091690956	0.126	0.154	1	pCR/MPR_blood	NMPR_blood
LAS1L	0.001073316	-0.220562096	0.101	0.126	1	pCR/MPR_blood	NMPR_blood
PAK2	0.001078398	-0.034340657	0.665	0.717	1	pCR/MPR_blood	NMPR_blood
PPM1L	0.001082038	-0.213073437	0.11	0.135	1	pCR/MPR_blood	NMPR_blood
HTATSF1	0.001093284	-0.040207061	0.19	0.225	1	pCR/MPR_blood	NMPR_blood
BMPR2	0.001095871	0.504020886	0.149	0.126	1	pCR/MPR_blood	NMPR_blood
CLNS1A	0.001097944	-0.111674954	0.35	0.399	1	pCR/MPR_blood	NMPR_blood
CWF19L1	0.001103236	-0.193488978	0.128	0.155	1	pCR/MPR_blood	NMPR_blood
OGFR	0.001107922	-0.058711345	0.39	0.448	1	pCR/MPR_blood	NMPR_blood
TMED2	0.001108232	-0.115346816	0.422	0.47	1	pCR/MPR_blood	NMPR_blood
NHLRC3	0.001109537	0.455167922	0.173	0.148	1	pCR/MPR_blood	NMPR_blood
WDR70	0.001112298	-0.148241028	0.193	0.229	1	pCR/MPR_blood	NMPR_blood
TLK1	0.001113456	-0.010058479	0.229	0.271	1	pCR/MPR_blood	NMPR_blood
TRIM38	0.001121243	0.249121443	0.445	0.432	1	pCR/MPR_blood	NMPR_blood
BTN3A3	0.001121919	0.278358651	0.182	0.158	1	pCR/MPR_blood	NMPR_blood
SDF4	0.001122375	-0.044115256	0.356	0.408	1	pCR/MPR_blood	NMPR_blood
TMBIM1	0.001122383	-0.072841391	0.387	0.44	1	pCR/MPR_blood	NMPR_blood
SNRPA1	0.00112563	-0.216792257	0.195	0.228	1	pCR/MPR_blood	NMPR_blood
GADD45B	0.001129307	0.303560253	0.473	0.466	1	pCR/MPR_blood	NMPR_blood
C12orf76	0.001129511	-0.269455427	0.079	0.101	1	pCR/MPR_blood	NMPR_blood
ORAI1	0.001129643	-0.055054964	0.289	0.334	1	pCR/MPR_blood	NMPR_blood
RAB22A	0.001142321	-0.080119455	0.196	0.233	1	pCR/MPR_blood	NMPR_blood
GNB2	0.001147761	-0.067362303	0.801	0.851	1	pCR/MPR_blood	NMPR_blood
NF1	0.001159901	-0.105719438	0.27	0.312	1	pCR/MPR_blood	NMPR_blood
WIPF1	0.001161101	0.147186933	0.716	0.726	1	pCR/MPR_blood	NMPR_blood
RHBDD1	0.001165748	-0.197914602	0.098	0.121	1	pCR/MPR_blood	NMPR_blood
POLR1D	0.00116953	-0.045664519	0.612	0.677	1	pCR/MPR_blood	NMPR_blood
AC010894.3	0.001181128	-0.050928751	0.942	0.97	1	pCR/MPR_blood	NMPR_blood
TRRAP	0.00118974	-0.133189442	0.135	0.163	1	pCR/MPR_blood	NMPR_blood
COX7B	0.001191181	-0.076021486	0.628	0.686	1	pCR/MPR_blood	NMPR_blood
RYK	0.001195456	0.266382347	0.124	0.1	1	pCR/MPR_blood	NMPR_blood
USP48	0.001204107	-0.080409596	0.303	0.349	1	pCR/MPR_blood	NMPR_blood
IWS1	0.001213912	-0.101514004	0.255	0.293	1	pCR/MPR_blood	NMPR_blood
LYRM2	0.001220362	-0.081167134	0.222	0.259	1	pCR/MPR_blood	NMPR_blood
MARCHF1	0.001220389	0.120726894	0.728	0.735	1	pCR/MPR_blood	NMPR_blood
SBF1	0.001243309	-0.250184924	0.112	0.137	1	pCR/MPR_blood	NMPR_blood
ATP6V1A	0.001243483	-0.070653534	0.375	0.431	1	pCR/MPR_blood	NMPR_blood
CUEDC2	0.001243924	-0.106888739	0.203	0.237	1	pCR/MPR_blood	NMPR_blood
ZNF281	0.00124888	-0.116478165	0.177	0.21	1	pCR/MPR_blood	NMPR_blood
MRPL11	0.001249885	-0.097028268	0.193	0.226	1	pCR/MPR_blood	NMPR_blood
COX4I1	0.001263432	-0.047337678	0.94	0.959	1	pCR/MPR_blood	NMPR_blood
PHAX	0.001266606	-0.049276285	0.164	0.195	1	pCR/MPR_blood	NMPR_blood
SMC5	0.001275109	-0.13448066	0.296	0.34	1	pCR/MPR_blood	NMPR_blood
NIFK	0.001275831	-0.028332851	0.253	0.296	1	pCR/MPR_blood	NMPR_blood
MRPS18C	0.001286123	0.196559647	0.334	0.311	1	pCR/MPR_blood	NMPR_blood
[truncated: 10,695 more rows]
