# Supplementary material for: A monocyte-centered framework for predicting immunochemotherapy efficacy in lung squamous cell carcinoma patients
Source: EMBO Mol Med. 2026 Mar 30;18(5):1812–35. doi: 10.1038/s44321-026-00410-y (PMC13179367; doi:10.1038/s44321-026-00410-y)
Supplement: Supplementary file 14 — Source data Fig. 3 [file 44321_2026_410_MOESM14_ESM.zip › Figure 3/3A/README.txt]

The native pripheral blood DEGs' full result of Figure 3A were saved in 'Figure3A_blood_native_deg.csv'.
The native primary tumor DEGs' full result of Figure 3A were saved in 'Figure3A_tumor_native_deg.csv'.
gene: The symbol of DEGs
p_val: p-value of DEGs.
avg_log2FC: Logarithmic transformation of average DEG foldchanges with base 2
pct.1: The proportion of cells expressing DEG in group1 cells.
pct.2: The proportion of cells expressing DEG in group2 cells.
p_val_adj: Adjusted p-value of DEGs.
group1/group2: The DEGs were generated by comparing group1 cells versus group2.
