# Supplementary material for: A monocyte-centered framework for predicting immunochemotherapy efficacy in lung squamous cell carcinoma patients
Source: EMBO Mol Med. 2026 Mar 30;18(5):1812–35. doi: 10.1038/s44321-026-00410-y (PMC13179367; doi:10.1038/s44321-026-00410-y)
Supplement: Supplementary file 14 — Source data Fig. 3 [file 44321_2026_410_MOESM14_ESM.zip › Figure 3/3A/Figure3A_tumor_native_deg.csv]

gene	p_val	avg_log2FC	pct.1	pct.2	p_val_adj	group1	group2
IFITM2	6.84E-104	2.256057507	0.841	0.54	3.96E-100	pCR/MPR_tumor	NMPR_tumor
APOBEC3A	9.15E-88	4.345390027	0.504	0.095	5.29E-84	pCR/MPR_tumor	NMPR_tumor
IFITM3	9.86E-75	1.758467799	0.917	0.752	5.70E-71	pCR/MPR_tumor	NMPR_tumor
LY6E	1.77E-69	1.666257663	0.773	0.522	1.02E-65	pCR/MPR_tumor	NMPR_tumor
IGHG4	5.55E-67	-1.055921648	0.416	0.823	3.21E-63	pCR/MPR_tumor	NMPR_tumor
IGHA1	2.33E-65	-2.441136968	0.258	0.594	1.34E-61	pCR/MPR_tumor	NMPR_tumor
IGHG1	1.10E-63	-0.880864124	0.381	0.827	6.37E-60	pCR/MPR_tumor	NMPR_tumor
CD300E	4.09E-63	1.67830909	0.655	0.33	2.36E-59	pCR/MPR_tumor	NMPR_tumor
SRGN	4.08E-61	0.939015829	0.965	0.849	2.36E-57	pCR/MPR_tumor	NMPR_tumor
IGLC2	7.74E-58	-0.708443104	0.4	0.806	4.48E-54	pCR/MPR_tumor	NMPR_tumor
SERPINB4	3.02E-56	-5.03899409	0.019	0.196	1.75E-52	pCR/MPR_tumor	NMPR_tumor
MX1	1.73E-53	2.113138941	0.563	0.272	1.00E-49	pCR/MPR_tumor	NMPR_tumor
IFI6	6.13E-52	1.418162708	0.673	0.407	3.54E-48	pCR/MPR_tumor	NMPR_tumor
TNFSF10	2.36E-50	1.601773221	0.655	0.371	1.36E-46	pCR/MPR_tumor	NMPR_tumor
IFI27	5.38E-50	3.607005073	0.503	0.235	3.11E-46	pCR/MPR_tumor	NMPR_tumor
MX2	9.13E-50	1.863718491	0.5	0.211	5.28E-46	pCR/MPR_tumor	NMPR_tumor
AC004556.3	3.66E-48	-7.588885909	0.001	0.118	2.12E-44	pCR/MPR_tumor	NMPR_tumor
FPR1	3.81E-48	0.937294787	0.823	0.606	2.20E-44	pCR/MPR_tumor	NMPR_tumor
IFIT3	2.07E-47	2.525157272	0.447	0.165	1.20E-43	pCR/MPR_tumor	NMPR_tumor
XAF1	3.97E-47	1.416861249	0.673	0.439	2.29E-43	pCR/MPR_tumor	NMPR_tumor
HLA-DRB1	8.00E-45	-0.562962194	0.933	0.937	4.62E-41	pCR/MPR_tumor	NMPR_tumor
IGHA2	8.04E-45	-2.979713244	0.086	0.299	4.65E-41	pCR/MPR_tumor	NMPR_tumor
APOC1	1.29E-44	-2.865286616	0.144	0.375	7.48E-41	pCR/MPR_tumor	NMPR_tumor
IGLC7	2.69E-44	-6.791274164	0.002	0.115	1.56E-40	pCR/MPR_tumor	NMPR_tumor
VCAN	2.59E-43	0.998427828	0.767	0.536	1.50E-39	pCR/MPR_tumor	NMPR_tumor
APOE	6.79E-43	-2.763286462	0.24	0.487	3.93E-39	pCR/MPR_tumor	NMPR_tumor
ISG15	1.57E-41	1.814549894	0.685	0.466	9.06E-38	pCR/MPR_tumor	NMPR_tumor
IFI44L	2.05E-41	2.149629312	0.392	0.136	1.19E-37	pCR/MPR_tumor	NMPR_tumor
C1QA	1.69E-40	-1.70333389	0.256	0.487	9.79E-37	pCR/MPR_tumor	NMPR_tumor
HLA-B	2.75E-40	0.4490874	0.985	0.889	1.59E-36	pCR/MPR_tumor	NMPR_tumor
S100A9	3.75E-39	1.188933182	0.935	0.799	2.17E-35	pCR/MPR_tumor	NMPR_tumor
LILRB2	1.56E-38	1.122910174	0.681	0.468	8.99E-35	pCR/MPR_tumor	NMPR_tumor
IFIT1	3.16E-38	2.800061977	0.32	0.086	1.83E-34	pCR/MPR_tumor	NMPR_tumor
FCN1	4.78E-38	0.961849101	0.796	0.587	2.76E-34	pCR/MPR_tumor	NMPR_tumor
TIMP1	6.74E-38	1.088279399	0.834	0.631	3.89E-34	pCR/MPR_tumor	NMPR_tumor
IRF7	9.47E-38	1.723205084	0.494	0.248	5.47E-34	pCR/MPR_tumor	NMPR_tumor
IGHG2	4.19E-36	-1.263148255	0.158	0.398	2.42E-32	pCR/MPR_tumor	NMPR_tumor
HLA-C	4.56E-35	0.472600013	0.943	0.828	2.64E-31	pCR/MPR_tumor	NMPR_tumor
S100A8	1.50E-34	1.045191883	0.888	0.724	8.66E-31	pCR/MPR_tumor	NMPR_tumor
C1QB	2.52E-34	-1.671269158	0.272	0.482	1.46E-30	pCR/MPR_tumor	NMPR_tumor
CTSS	2.73E-34	0.675510604	0.947	0.836	1.58E-30	pCR/MPR_tumor	NMPR_tumor
JCHAIN	5.70E-34	-2.451386425	0.048	0.203	3.30E-30	pCR/MPR_tumor	NMPR_tumor
B2M	1.31E-33	0.31104391	0.999	0.996	7.60E-30	pCR/MPR_tumor	NMPR_tumor
HLA-DRB5	1.02E-32	-2.436882257	0.4	0.551	5.90E-29	pCR/MPR_tumor	NMPR_tumor
TYROBP	1.81E-32	0.399751886	0.981	0.901	1.04E-28	pCR/MPR_tumor	NMPR_tumor
S100A7	6.72E-32	-3.059597253	0.027	0.153	3.88E-28	pCR/MPR_tumor	NMPR_tumor
MT-CO3	1.40E-31	-0.394291834	0.99	0.989	8.07E-28	pCR/MPR_tumor	NMPR_tumor
IFIT2	1.61E-31	2.203920464	0.381	0.162	9.33E-28	pCR/MPR_tumor	NMPR_tumor
IGHG3	3.16E-31	-0.706043118	0.352	0.651	1.83E-27	pCR/MPR_tumor	NMPR_tumor
TNFRSF1B	3.24E-31	0.979708398	0.668	0.458	1.87E-27	pCR/MPR_tumor	NMPR_tumor
OAS1	3.26E-31	1.455412473	0.449	0.235	1.88E-27	pCR/MPR_tumor	NMPR_tumor
C1QC	1.36E-30	-1.409548751	0.264	0.47	7.84E-27	pCR/MPR_tumor	NMPR_tumor
RSAD2	4.49E-30	2.771755557	0.262	0.066	2.60E-26	pCR/MPR_tumor	NMPR_tumor
EPSTI1	5.46E-30	1.209769277	0.53	0.32	3.16E-26	pCR/MPR_tumor	NMPR_tumor
RPS19	7.64E-29	-0.469184006	0.948	0.922	4.42E-25	pCR/MPR_tumor	NMPR_tumor
TRIM22	1.18E-27	1.244899046	0.493	0.296	6.83E-24	pCR/MPR_tumor	NMPR_tumor
HSPB1	1.47E-27	-0.911445223	0.641	0.762	8.48E-24	pCR/MPR_tumor	NMPR_tumor
RPLP0	1.89E-27	-0.664910325	0.806	0.831	1.09E-23	pCR/MPR_tumor	NMPR_tumor
S100A12	2.71E-27	1.78155987	0.433	0.229	1.57E-23	pCR/MPR_tumor	NMPR_tumor
PI3	3.69E-27	-3.326800696	0.102	0.262	2.13E-23	pCR/MPR_tumor	NMPR_tumor
FGR	4.94E-27	0.929551321	0.607	0.419	2.86E-23	pCR/MPR_tumor	NMPR_tumor
HLA-A	1.05E-26	0.394688172	0.951	0.845	6.05E-23	pCR/MPR_tumor	NMPR_tumor
LCP2	1.11E-26	0.711433743	0.713	0.528	6.43E-23	pCR/MPR_tumor	NMPR_tumor
IFI44	1.42E-26	1.460093729	0.418	0.223	8.18E-23	pCR/MPR_tumor	NMPR_tumor
LSP1	1.62E-26	0.58498985	0.727	0.523	9.35E-23	pCR/MPR_tumor	NMPR_tumor
SELL	2.25E-26	1.995609902	0.338	0.145	1.30E-22	pCR/MPR_tumor	NMPR_tumor
H3-3B	8.19E-26	0.495566405	0.962	0.843	4.74E-22	pCR/MPR_tumor	NMPR_tumor
OAS2	1.27E-25	1.809475825	0.342	0.157	7.36E-22	pCR/MPR_tumor	NMPR_tumor
KRT16	3.21E-25	-1.981657856	0.088	0.238	1.86E-21	pCR/MPR_tumor	NMPR_tumor
GSTM5	5.55E-25	8.538352975	0.129	0	3.21E-21	pCR/MPR_tumor	NMPR_tumor
SAA1	6.61E-25	-3.455065479	0.031	0.14	3.82E-21	pCR/MPR_tumor	NMPR_tumor
SAMD9	1.50E-24	1.752652276	0.35	0.169	8.70E-21	pCR/MPR_tumor	NMPR_tumor
H1-2	2.98E-24	1.289674786	0.403	0.213	1.72E-20	pCR/MPR_tumor	NMPR_tumor
APLP2	3.44E-24	0.588189971	0.813	0.643	1.99E-20	pCR/MPR_tumor	NMPR_tumor
RPLP1	4.81E-24	-0.396040471	0.979	0.959	2.78E-20	pCR/MPR_tumor	NMPR_tumor
CSF3R	6.27E-24	0.957658177	0.526	0.339	3.63E-20	pCR/MPR_tumor	NMPR_tumor
CALML3	7.91E-24	-1.937713557	0.059	0.192	4.57E-20	pCR/MPR_tumor	NMPR_tumor
NAMPT	1.21E-23	0.723040997	0.804	0.629	6.97E-20	pCR/MPR_tumor	NMPR_tumor
S100A2	1.31E-23	-1.740032093	0.215	0.4	7.57E-20	pCR/MPR_tumor	NMPR_tumor
FTH1	1.41E-23	0.359332042	0.999	0.991	8.13E-20	pCR/MPR_tumor	NMPR_tumor
OAS3	2.29E-23	1.83511283	0.29	0.12	1.33E-19	pCR/MPR_tumor	NMPR_tumor
GMFG	2.38E-23	0.66220915	0.698	0.535	1.38E-19	pCR/MPR_tumor	NMPR_tumor
DDX60L	2.98E-23	1.408564079	0.418	0.235	1.72E-19	pCR/MPR_tumor	NMPR_tumor
ISG20	3.67E-23	1.954533464	0.299	0.123	2.12E-19	pCR/MPR_tumor	NMPR_tumor
IGLC3	3.96E-23	-1.267656117	0.238	0.439	2.29E-19	pCR/MPR_tumor	NMPR_tumor
VMP1	4.90E-23	0.810685949	0.664	0.487	2.84E-19	pCR/MPR_tumor	NMPR_tumor
BCL2A1	1.94E-22	0.704078387	0.772	0.601	1.12E-18	pCR/MPR_tumor	NMPR_tumor
CCR1	2.82E-22	1.44477464	0.419	0.251	1.63E-18	pCR/MPR_tumor	NMPR_tumor
CEBPB	4.29E-22	0.531670494	0.864	0.707	2.48E-18	pCR/MPR_tumor	NMPR_tumor
OASL	4.45E-22	1.478754224	0.274	0.107	2.57E-18	pCR/MPR_tumor	NMPR_tumor
CD74	4.79E-22	-0.382679071	0.993	0.991	2.77E-18	pCR/MPR_tumor	NMPR_tumor
SLPI	4.95E-22	-3.065520213	0.18	0.332	2.86E-18	pCR/MPR_tumor	NMPR_tumor
HLA-DQB1	5.44E-22	-0.697293155	0.626	0.741	3.15E-18	pCR/MPR_tumor	NMPR_tumor
TNFSF13B	1.27E-21	0.683027301	0.577	0.399	7.34E-18	pCR/MPR_tumor	NMPR_tumor
CLEC7A	4.59E-21	0.687763512	0.686	0.531	2.65E-17	pCR/MPR_tumor	NMPR_tumor
CLIC1	5.79E-21	0.393413418	0.878	0.736	3.35E-17	pCR/MPR_tumor	NMPR_tumor
CD53	2.65E-20	0.461324422	0.826	0.667	1.53E-16	pCR/MPR_tumor	NMPR_tumor
NINJ1	2.93E-20	0.801602981	0.611	0.437	1.69E-16	pCR/MPR_tumor	NMPR_tumor
SLC2A3	3.10E-20	0.953544759	0.685	0.526	1.79E-16	pCR/MPR_tumor	NMPR_tumor
HCK	3.13E-20	0.500967808	0.774	0.601	1.81E-16	pCR/MPR_tumor	NMPR_tumor
HLA-DPB1	6.59E-20	-0.600266912	0.805	0.839	3.81E-16	pCR/MPR_tumor	NMPR_tumor
HLA-DQA1	8.56E-20	-0.416102447	0.456	0.672	4.95E-16	pCR/MPR_tumor	NMPR_tumor
PARP14	9.35E-20	0.740288757	0.553	0.387	5.41E-16	pCR/MPR_tumor	NMPR_tumor
RGS1	1.18E-19	-0.700911208	0.47	0.637	6.80E-16	pCR/MPR_tumor	NMPR_tumor
PLSCR1	1.26E-19	0.466755607	0.749	0.588	7.26E-16	pCR/MPR_tumor	NMPR_tumor
SLC11A1	1.60E-19	0.705820081	0.67	0.49	9.27E-16	pCR/MPR_tumor	NMPR_tumor
SAT1	2.18E-19	0.452105421	0.975	0.909	1.26E-15	pCR/MPR_tumor	NMPR_tumor
DNAJB1	2.40E-19	-0.992997084	0.535	0.624	1.39E-15	pCR/MPR_tumor	NMPR_tumor
SLA	2.67E-19	0.830634524	0.524	0.366	1.54E-15	pCR/MPR_tumor	NMPR_tumor
CLEC12A	3.28E-19	0.963115572	0.417	0.254	1.90E-15	pCR/MPR_tumor	NMPR_tumor
CARD16	3.65E-19	0.67801325	0.598	0.435	2.11E-15	pCR/MPR_tumor	NMPR_tumor
LILRA2	3.88E-19	1.115919513	0.359	0.19	2.24E-15	pCR/MPR_tumor	NMPR_tumor
SERPINB1	3.97E-19	0.625518111	0.727	0.585	2.30E-15	pCR/MPR_tumor	NMPR_tumor
HLA-DRA	5.10E-19	-0.313858167	0.974	0.97	2.95E-15	pCR/MPR_tumor	NMPR_tumor
TREM1	7.28E-19	0.776443936	0.57	0.41	4.21E-15	pCR/MPR_tumor	NMPR_tumor
SP110	8.91E-19	0.911200104	0.495	0.347	5.15E-15	pCR/MPR_tumor	NMPR_tumor
LILRA5	2.10E-18	1.54849246	0.29	0.137	1.22E-14	pCR/MPR_tumor	NMPR_tumor
LILRB3	2.17E-18	0.672316219	0.536	0.376	1.25E-14	pCR/MPR_tumor	NMPR_tumor
CTSB	2.26E-18	-0.551893508	0.901	0.909	1.31E-14	pCR/MPR_tumor	NMPR_tumor
IVNS1ABP	2.91E-18	0.870098135	0.533	0.38	1.68E-14	pCR/MPR_tumor	NMPR_tumor
DMKN	4.47E-18	-2.950060494	0.031	0.118	2.59E-14	pCR/MPR_tumor	NMPR_tumor
TMSB4X	4.74E-18	-0.276089765	0.996	0.999	2.74E-14	pCR/MPR_tumor	NMPR_tumor
PARP9	5.00E-18	1.068156717	0.437	0.288	2.89E-14	pCR/MPR_tumor	NMPR_tumor
MYL12A	6.04E-18	0.429315646	0.836	0.692	3.49E-14	pCR/MPR_tumor	NMPR_tumor
IL1RN	6.18E-18	1.012926416	0.562	0.382	3.57E-14	pCR/MPR_tumor	NMPR_tumor
FFAR2	7.37E-18	2.131253596	0.201	0.066	4.26E-14	pCR/MPR_tumor	NMPR_tumor
SH3BGRL3	7.67E-18	0.326748184	0.967	0.889	4.43E-14	pCR/MPR_tumor	NMPR_tumor
TYMP	8.38E-18	0.873516976	0.503	0.351	4.84E-14	pCR/MPR_tumor	NMPR_tumor
CFD	9.75E-18	0.723055133	0.449	0.291	5.64E-14	pCR/MPR_tumor	NMPR_tumor
RPL5	1.46E-17	-0.415050037	0.91	0.875	8.43E-14	pCR/MPR_tumor	NMPR_tumor
SERPINA1	1.47E-17	0.359624458	0.915	0.771	8.50E-14	pCR/MPR_tumor	NMPR_tumor
WSB1	1.53E-17	0.657902423	0.639	0.502	8.83E-14	pCR/MPR_tumor	NMPR_tumor
HLA-E	1.67E-17	0.287213342	0.907	0.774	9.64E-14	pCR/MPR_tumor	NMPR_tumor
FGL2	2.17E-17	0.469148386	0.832	0.671	1.25E-13	pCR/MPR_tumor	NMPR_tumor
LCP1	2.94E-17	0.360203343	0.885	0.716	1.70E-13	pCR/MPR_tumor	NMPR_tumor
S100A4	3.32E-17	0.375261722	0.952	0.831	1.92E-13	pCR/MPR_tumor	NMPR_tumor
HSPA1A	3.63E-17	-1.072131746	0.661	0.705	2.10E-13	pCR/MPR_tumor	NMPR_tumor
NCF2	3.73E-17	0.450679352	0.752	0.621	2.16E-13	pCR/MPR_tumor	NMPR_tumor
MNDA	4.25E-17	0.595529809	0.851	0.684	2.46E-13	pCR/MPR_tumor	NMPR_tumor
SIGLEC1	4.71E-17	1.215842164	0.267	0.127	2.72E-13	pCR/MPR_tumor	NMPR_tumor
RPS2	5.59E-17	-0.411471397	0.952	0.906	3.23E-13	pCR/MPR_tumor	NMPR_tumor
CD81	1.38E-16	-0.956893421	0.561	0.663	7.99E-13	pCR/MPR_tumor	NMPR_tumor
SHISA5	1.39E-16	0.934953323	0.449	0.304	8.05E-13	pCR/MPR_tumor	NMPR_tumor
IFI35	2.97E-16	1.168462853	0.371	0.231	1.72E-12	pCR/MPR_tumor	NMPR_tumor
STXBP2	3.53E-16	0.712167351	0.551	0.406	2.04E-12	pCR/MPR_tumor	NMPR_tumor
NTS	4.54E-16	-1.386351657	0.091	0.21	2.63E-12	pCR/MPR_tumor	NMPR_tumor
HPSE	4.71E-16	1.339490968	0.312	0.174	2.73E-12	pCR/MPR_tumor	NMPR_tumor
RPL13	5.78E-16	-0.362664287	0.953	0.929	3.34E-12	pCR/MPR_tumor	NMPR_tumor
CD55	6.63E-16	0.701239991	0.494	0.333	3.83E-12	pCR/MPR_tumor	NMPR_tumor
CD37	6.89E-16	0.538128119	0.598	0.469	3.99E-12	pCR/MPR_tumor	NMPR_tumor
ANPEP	8.75E-16	0.836521066	0.512	0.379	5.06E-12	pCR/MPR_tumor	NMPR_tumor
HSH2D	9.52E-16	1.805658921	0.178	0.059	5.50E-12	pCR/MPR_tumor	NMPR_tumor
TMEM123	9.92E-16	0.530299806	0.565	0.429	5.74E-12	pCR/MPR_tumor	NMPR_tumor
CMPK2	9.95E-16	1.948021018	0.191	0.07	5.75E-12	pCR/MPR_tumor	NMPR_tumor
PTPRC	1.20E-15	0.380259719	0.887	0.736	6.96E-12	pCR/MPR_tumor	NMPR_tumor
CD48	1.64E-15	0.60554956	0.591	0.456	9.51E-12	pCR/MPR_tumor	NMPR_tumor
SP100	1.76E-15	0.563506428	0.602	0.478	1.02E-11	pCR/MPR_tumor	NMPR_tumor
SPP1	1.98E-15	-0.790402013	0.533	0.67	1.15E-11	pCR/MPR_tumor	NMPR_tumor
UBE2L6	2.07E-15	0.445180575	0.591	0.461	1.19E-11	pCR/MPR_tumor	NMPR_tumor
RAC2	2.16E-15	0.532679584	0.632	0.495	1.25E-11	pCR/MPR_tumor	NMPR_tumor
FPR2	2.39E-15	1.241250114	0.276	0.139	1.38E-11	pCR/MPR_tumor	NMPR_tumor
EMP3	2.45E-15	0.391329023	0.878	0.732	1.42E-11	pCR/MPR_tumor	NMPR_tumor
GBP1	2.69E-15	0.71901743	0.479	0.329	1.56E-11	pCR/MPR_tumor	NMPR_tumor
CSTA	3.02E-15	0.382735326	0.713	0.581	1.75E-11	pCR/MPR_tumor	NMPR_tumor
SERPINB3	3.08E-15	-1.805819025	0.117	0.238	1.78E-11	pCR/MPR_tumor	NMPR_tumor
PILRA	4.10E-15	0.534917115	0.64	0.495	2.37E-11	pCR/MPR_tumor	NMPR_tumor
RNF213	4.25E-15	0.548318588	0.584	0.449	2.46E-11	pCR/MPR_tumor	NMPR_tumor
IFI16	4.41E-15	0.491369798	0.715	0.564	2.55E-11	pCR/MPR_tumor	NMPR_tumor
TPSB2	5.06E-15	-3.057306285	0.056	0.148	2.93E-11	pCR/MPR_tumor	NMPR_tumor
EIF2AK2	6.23E-15	0.656082788	0.396	0.262	3.60E-11	pCR/MPR_tumor	NMPR_tumor
LRRFIP1	6.24E-15	0.333574057	0.767	0.618	3.61E-11	pCR/MPR_tumor	NMPR_tumor
WARS1	6.55E-15	0.753219123	0.56	0.425	3.79E-11	pCR/MPR_tumor	NMPR_tumor
STK17B	6.88E-15	0.498756158	0.612	0.47	3.98E-11	pCR/MPR_tumor	NMPR_tumor
YWHAZ	7.10E-15	0.310554726	0.828	0.696	4.11E-11	pCR/MPR_tumor	NMPR_tumor
MCL1	9.86E-15	0.409905861	0.772	0.627	5.70E-11	pCR/MPR_tumor	NMPR_tumor
SMAP2	1.03E-14	0.7570287	0.524	0.392	5.95E-11	pCR/MPR_tumor	NMPR_tumor
ARRB2	1.67E-14	0.490500182	0.641	0.503	9.65E-11	pCR/MPR_tumor	NMPR_tumor
LILRA1	1.73E-14	1.225732485	0.282	0.149	9.98E-11	pCR/MPR_tumor	NMPR_tumor
NEK10	2.15E-14	-1.668144177	0.057	0.149	1.24E-10	pCR/MPR_tumor	NMPR_tumor
KRT6B	2.24E-14	-1.87358027	0.071	0.172	1.30E-10	pCR/MPR_tumor	NMPR_tumor
DUSP6	2.57E-14	0.619551268	0.63	0.501	1.49E-10	pCR/MPR_tumor	NMPR_tumor
IFIH1	3.52E-14	1.300584234	0.333	0.199	2.04E-10	pCR/MPR_tumor	NMPR_tumor
NT5C3A	3.60E-14	1.432731911	0.263	0.139	2.08E-10	pCR/MPR_tumor	NMPR_tumor
FYB1	3.62E-14	0.34328059	0.786	0.641	2.09E-10	pCR/MPR_tumor	NMPR_tumor
ELF1	4.29E-14	0.579312235	0.55	0.42	2.48E-10	pCR/MPR_tumor	NMPR_tumor
CCNL1	4.62E-14	0.420305164	0.725	0.589	2.67E-10	pCR/MPR_tumor	NMPR_tumor
USP15	5.53E-14	0.490276387	0.572	0.45	3.19E-10	pCR/MPR_tumor	NMPR_tumor
VSIR	5.56E-14	0.475089406	0.724	0.612	3.21E-10	pCR/MPR_tumor	NMPR_tumor
IL1B	6.70E-14	0.651151777	0.744	0.622	3.87E-10	pCR/MPR_tumor	NMPR_tumor
HERC5	7.57E-14	1.672810504	0.19	0.078	4.38E-10	pCR/MPR_tumor	NMPR_tumor
ADGRE5	1.05E-13	0.707477042	0.535	0.42	6.06E-10	pCR/MPR_tumor	NMPR_tumor
CORO1A	1.32E-13	0.463061781	0.627	0.489	7.62E-10	pCR/MPR_tumor	NMPR_tumor
CAPN2	1.51E-13	0.572332188	0.447	0.316	8.72E-10	pCR/MPR_tumor	NMPR_tumor
C4orf3	1.75E-13	0.451514168	0.648	0.518	1.01E-09	pCR/MPR_tumor	NMPR_tumor
CHST15	1.87E-13	1.499765059	0.223	0.107	1.08E-09	pCR/MPR_tumor	NMPR_tumor
FCER1G	1.88E-13	0.27753733	0.948	0.835	1.09E-09	pCR/MPR_tumor	NMPR_tumor
PLAC8	2.40E-13	1.044304149	0.374	0.239	1.38E-09	pCR/MPR_tumor	NMPR_tumor
EVI2B	2.54E-13	0.621608778	0.554	0.441	1.47E-09	pCR/MPR_tumor	NMPR_tumor
FBP1	2.69E-13	-1.359903533	0.334	0.457	1.55E-09	pCR/MPR_tumor	NMPR_tumor
STAT2	2.73E-13	0.816950053	0.319	0.19	1.58E-09	pCR/MPR_tumor	NMPR_tumor
RPS18	2.86E-13	-0.572827813	0.842	0.845	1.65E-09	pCR/MPR_tumor	NMPR_tumor
C9orf72	3.36E-13	0.557162702	0.524	0.384	1.94E-09	pCR/MPR_tumor	NMPR_tumor
HSP90B1	3.71E-13	-0.541166093	0.744	0.781	2.15E-09	pCR/MPR_tumor	NMPR_tumor
TOM1	4.55E-13	0.667940658	0.491	0.376	2.63E-09	pCR/MPR_tumor	NMPR_tumor
LYZ	4.57E-13	0.498646181	0.979	0.934	2.64E-09	pCR/MPR_tumor	NMPR_tumor
HLA-DPA1	5.63E-13	-0.451089203	0.851	0.851	3.25E-09	pCR/MPR_tumor	NMPR_tumor
LYN	6.15E-13	0.391381056	0.734	0.597	3.55E-09	pCR/MPR_tumor	NMPR_tumor
TREM2	6.32E-13	-1.271946981	0.131	0.247	3.65E-09	pCR/MPR_tumor	NMPR_tumor
ARF1	8.70E-13	0.361236312	0.718	0.604	5.03E-09	pCR/MPR_tumor	NMPR_tumor
SAMD9L	1.17E-12	1.105862792	0.388	0.273	6.75E-09	pCR/MPR_tumor	NMPR_tumor
SMCHD1	1.25E-12	0.766867027	0.415	0.296	7.24E-09	pCR/MPR_tumor	NMPR_tumor
GPNMB	1.33E-12	-0.975661779	0.347	0.495	7.69E-09	pCR/MPR_tumor	NMPR_tumor
UTRN	1.36E-12	0.492931871	0.484	0.355	7.89E-09	pCR/MPR_tumor	NMPR_tumor
AQP9	1.39E-12	1.25211529	0.301	0.181	8.04E-09	pCR/MPR_tumor	NMPR_tumor
C1orf162	1.46E-12	0.427848654	0.75	0.624	8.47E-09	pCR/MPR_tumor	NMPR_tumor
ID3	1.56E-12	-1.115550747	0.214	0.342	9.00E-09	pCR/MPR_tumor	NMPR_tumor
MPEG1	1.59E-12	0.524511352	0.621	0.491	9.21E-09	pCR/MPR_tumor	NMPR_tumor
SLC25A5	1.81E-12	-0.646809151	0.754	0.746	1.05E-08	pCR/MPR_tumor	NMPR_tumor
MYO1G	1.94E-12	0.766728284	0.341	0.213	1.12E-08	pCR/MPR_tumor	NMPR_tumor
BAG3	1.97E-12	-1.007408509	0.164	0.283	1.14E-08	pCR/MPR_tumor	NMPR_tumor
EEF1A1	2.42E-12	-0.401239028	0.871	0.849	1.40E-08	pCR/MPR_tumor	NMPR_tumor
THEMIS2	2.47E-12	0.625998144	0.519	0.404	1.43E-08	pCR/MPR_tumor	NMPR_tumor
CDC42	3.76E-12	0.285410289	0.782	0.661	2.18E-08	pCR/MPR_tumor	NMPR_tumor
SPRED1	3.79E-12	-1.064971483	0.222	0.353	2.19E-08	pCR/MPR_tumor	NMPR_tumor
RNF149	4.17E-12	0.31891559	0.729	0.606	2.41E-08	pCR/MPR_tumor	NMPR_tumor
PLAUR	4.19E-12	0.465213973	0.841	0.712	2.42E-08	pCR/MPR_tumor	NMPR_tumor
VSIG4	4.24E-12	-1.00024074	0.25	0.379	2.45E-08	pCR/MPR_tumor	NMPR_tumor
MT-ND1	5.28E-12	0.297880329	0.983	0.917	3.05E-08	pCR/MPR_tumor	NMPR_tumor
CHMP5	5.39E-12	0.690476866	0.401	0.289	3.12E-08	pCR/MPR_tumor	NMPR_tumor
GPCPD1	5.46E-12	0.594056853	0.551	0.424	3.15E-08	pCR/MPR_tumor	NMPR_tumor
CLEC4E	6.15E-12	0.912729987	0.369	0.244	3.56E-08	pCR/MPR_tumor	NMPR_tumor
DYNLT1	6.28E-12	0.484594527	0.542	0.44	3.63E-08	pCR/MPR_tumor	NMPR_tumor
DAPL1	6.59E-12	-1.644024247	0.047	0.124	3.81E-08	pCR/MPR_tumor	NMPR_tumor
RNF13	7.08E-12	0.515227105	0.537	0.42	4.09E-08	pCR/MPR_tumor	NMPR_tumor
ACSL1	7.13E-12	1.144106963	0.375	0.259	4.12E-08	pCR/MPR_tumor	NMPR_tumor
RPS9	7.39E-12	0.272040218	0.932	0.816	4.27E-08	pCR/MPR_tumor	NMPR_tumor
GSN	8.04E-12	-0.729163334	0.446	0.571	4.65E-08	pCR/MPR_tumor	NMPR_tumor
BACH1	8.08E-12	0.737066527	0.525	0.402	4.67E-08	pCR/MPR_tumor	NMPR_tumor
VEGFB	8.90E-12	-1.617442867	0.097	0.194	5.14E-08	pCR/MPR_tumor	NMPR_tumor
CFLAR	9.17E-12	0.511309605	0.571	0.476	5.30E-08	pCR/MPR_tumor	NMPR_tumor
PICALM	9.83E-12	0.398398279	0.632	0.513	5.68E-08	pCR/MPR_tumor	NMPR_tumor
HSP90AB1	1.01E-11	-0.422620831	0.852	0.797	5.82E-08	pCR/MPR_tumor	NMPR_tumor
C1orf54	1.04E-11	-1.230816813	0.105	0.207	5.98E-08	pCR/MPR_tumor	NMPR_tumor
MYADM	1.09E-11	0.509038785	0.462	0.346	6.31E-08	pCR/MPR_tumor	NMPR_tumor
RBM39	1.26E-11	0.370833691	0.723	0.594	7.27E-08	pCR/MPR_tumor	NMPR_tumor
CD36	1.37E-11	0.836957907	0.451	0.33	7.93E-08	pCR/MPR_tumor	NMPR_tumor
WAS	1.48E-11	0.415836737	0.538	0.423	8.56E-08	pCR/MPR_tumor	NMPR_tumor
ZEB2	1.49E-11	0.343813786	0.626	0.494	8.61E-08	pCR/MPR_tumor	NMPR_tumor
PTPRE	1.57E-11	0.48904841	0.653	0.522	9.08E-08	pCR/MPR_tumor	NMPR_tumor
PSMB9	1.60E-11	0.472603896	0.595	0.469	9.25E-08	pCR/MPR_tumor	NMPR_tumor
UBALD2	1.79E-11	0.409595881	0.474	0.355	1.03E-07	pCR/MPR_tumor	NMPR_tumor
ZYX	1.90E-11	0.30527861	0.745	0.616	1.10E-07	pCR/MPR_tumor	NMPR_tumor
CAPG	1.98E-11	-0.612302565	0.669	0.701	1.14E-07	pCR/MPR_tumor	NMPR_tumor
TXNRD1	1.99E-11	-0.503770579	0.825	0.812	1.15E-07	pCR/MPR_tumor	NMPR_tumor
RIPOR2	2.10E-11	0.988797679	0.265	0.149	1.21E-07	pCR/MPR_tumor	NMPR_tumor
PCED1B-AS1	2.15E-11	-0.994387694	0.168	0.287	1.24E-07	pCR/MPR_tumor	NMPR_tumor
HSPH1	2.43E-11	-0.560196919	0.384	0.509	1.41E-07	pCR/MPR_tumor	NMPR_tumor
HCST	3.19E-11	0.315631982	0.74	0.616	1.85E-07	pCR/MPR_tumor	NMPR_tumor
ATP2B1-AS1	3.23E-11	1.042472006	0.418	0.309	1.87E-07	pCR/MPR_tumor	NMPR_tumor
S100A11	3.85E-11	0.255713035	0.985	0.929	2.23E-07	pCR/MPR_tumor	NMPR_tumor
GPX2	4.51E-11	0.542146485	0.272	0.153	2.61E-07	pCR/MPR_tumor	NMPR_tumor
TLR2	4.72E-11	0.629601287	0.51	0.398	2.73E-07	pCR/MPR_tumor	NMPR_tumor
TXNIP	5.25E-11	0.420748468	0.778	0.668	3.04E-07	pCR/MPR_tumor	NMPR_tumor
NLRP3	5.91E-11	1.023099133	0.357	0.248	3.41E-07	pCR/MPR_tumor	NMPR_tumor
MT2A	6.63E-11	0.166291438	0.627	0.502	3.83E-07	pCR/MPR_tumor	NMPR_tumor
IER3	6.63E-11	0.34119759	0.774	0.646	3.83E-07	pCR/MPR_tumor	NMPR_tumor
ADA2	6.99E-11	0.505385744	0.48	0.371	4.04E-07	pCR/MPR_tumor	NMPR_tumor
NPC2	7.09E-11	-0.424905297	0.852	0.79	4.10E-07	pCR/MPR_tumor	NMPR_tumor
CNBP	7.55E-11	0.331143312	0.713	0.587	4.36E-07	pCR/MPR_tumor	NMPR_tumor
LILRA6	8.16E-11	1.161790529	0.268	0.157	4.72E-07	pCR/MPR_tumor	NMPR_tumor
MALAT1	8.36E-11	0.246136593	0.999	0.999	4.83E-07	pCR/MPR_tumor	NMPR_tumor
IGHGP	9.03E-11	0.371402772	0.094	0.196	5.22E-07	pCR/MPR_tumor	NMPR_tumor
GPSM3	9.66E-11	0.407896132	0.602	0.505	5.59E-07	pCR/MPR_tumor	NMPR_tumor
EMP1	1.10E-10	0.894343486	0.317	0.201	6.38E-07	pCR/MPR_tumor	NMPR_tumor
KRT5	1.21E-10	0.579438745	0.348	0.234	6.97E-07	pCR/MPR_tumor	NMPR_tumor
IFNGR2	1.23E-10	0.441290658	0.605	0.501	7.12E-07	pCR/MPR_tumor	NMPR_tumor
RPS3	1.53E-10	-0.403805419	0.909	0.885	8.87E-07	pCR/MPR_tumor	NMPR_tumor
CD14	1.58E-10	0.365307462	0.939	0.876	9.15E-07	pCR/MPR_tumor	NMPR_tumor
GCA	1.64E-10	0.585258708	0.54	0.45	9.48E-07	pCR/MPR_tumor	NMPR_tumor
SERPINB9	2.09E-10	0.630357034	0.531	0.421	1.21E-06	pCR/MPR_tumor	NMPR_tumor
LAMP1	2.20E-10	-1.253706395	0.474	0.565	1.27E-06	pCR/MPR_tumor	NMPR_tumor
UBE2D3	2.22E-10	0.249576437	0.747	0.649	1.28E-06	pCR/MPR_tumor	NMPR_tumor
ARHGAP26	2.42E-10	0.502018812	0.48	0.369	1.40E-06	pCR/MPR_tumor	NMPR_tumor
GLIPR2	2.55E-10	0.327812678	0.531	0.412	1.47E-06	pCR/MPR_tumor	NMPR_tumor
PCID2	2.57E-10	-1.850993702	0.103	0.198	1.49E-06	pCR/MPR_tumor	NMPR_tumor
RAB7A	2.67E-10	0.231147696	0.644	0.53	1.55E-06	pCR/MPR_tumor	NMPR_tumor
RASSF5	2.80E-10	0.676148277	0.388	0.279	1.62E-06	pCR/MPR_tumor	NMPR_tumor
ECE1	2.80E-10	0.893670395	0.199	0.099	1.62E-06	pCR/MPR_tumor	NMPR_tumor
JMJD1C	2.80E-10	0.366974939	0.518	0.404	1.62E-06	pCR/MPR_tumor	NMPR_tumor
CEBPD	2.90E-10	0.360882965	0.806	0.662	1.68E-06	pCR/MPR_tumor	NMPR_tumor
HLA-F	3.03E-10	0.468937174	0.491	0.376	1.75E-06	pCR/MPR_tumor	NMPR_tumor
AOAH	3.20E-10	0.598440693	0.53	0.419	1.85E-06	pCR/MPR_tumor	NMPR_tumor
HSP90AA1	3.25E-10	-0.392133466	0.931	0.848	1.88E-06	pCR/MPR_tumor	NMPR_tumor
LILRB1	3.34E-10	0.774835428	0.479	0.379	1.93E-06	pCR/MPR_tumor	NMPR_tumor
KLF2	3.36E-10	0.545450921	0.474	0.353	1.94E-06	pCR/MPR_tumor	NMPR_tumor
BLNK	3.60E-10	-1.380597882	0.06	0.136	2.08E-06	pCR/MPR_tumor	NMPR_tumor
CCL3	3.82E-10	-0.632074614	0.602	0.672	2.21E-06	pCR/MPR_tumor	NMPR_tumor
SECTM1	4.26E-10	0.544008261	0.41	0.304	2.46E-06	pCR/MPR_tumor	NMPR_tumor
PLBD1	4.34E-10	0.595860571	0.525	0.421	2.51E-06	pCR/MPR_tumor	NMPR_tumor
SLC31A2	4.56E-10	0.678661788	0.378	0.268	2.64E-06	pCR/MPR_tumor	NMPR_tumor
FAM49A	5.35E-10	0.672054827	0.384	0.276	3.09E-06	pCR/MPR_tumor	NMPR_tumor
DPYD	5.41E-10	0.392507016	0.545	0.437	3.13E-06	pCR/MPR_tumor	NMPR_tumor
AKR1B10	6.00E-10	-2.270428648	0.071	0.147	3.47E-06	pCR/MPR_tumor	NMPR_tumor
SLC25A37	6.00E-10	0.888100967	0.368	0.259	3.47E-06	pCR/MPR_tumor	NMPR_tumor
CCL8	6.48E-10	2.3018735	0.11	0.036	3.75E-06	pCR/MPR_tumor	NMPR_tumor
DOCK8	6.86E-10	0.711184756	0.467	0.365	3.97E-06	pCR/MPR_tumor	NMPR_tumor
TAP1	7.05E-10	0.565228653	0.392	0.288	4.07E-06	pCR/MPR_tumor	NMPR_tumor
SHKBP1	7.32E-10	0.382640548	0.452	0.336	4.23E-06	pCR/MPR_tumor	NMPR_tumor
NAGK	7.60E-10	0.583888977	0.492	0.396	4.40E-06	pCR/MPR_tumor	NMPR_tumor
HELZ2	8.01E-10	1.712663849	0.109	0.036	4.63E-06	pCR/MPR_tumor	NMPR_tumor
CHD1	8.17E-10	0.426788781	0.5	0.403	4.72E-06	pCR/MPR_tumor	NMPR_tumor
SLAMF8	8.43E-10	-0.881160479	0.212	0.33	4.87E-06	pCR/MPR_tumor	NMPR_tumor
PCBD1	8.65E-10	-0.981358642	0.219	0.337	5.00E-06	pCR/MPR_tumor	NMPR_tumor
AL159141.1	8.96E-10	0.82106665	0.382	0.279	5.18E-06	pCR/MPR_tumor	NMPR_tumor
NPM1	9.75E-10	-0.730335654	0.562	0.638	5.64E-06	pCR/MPR_tumor	NMPR_tumor
ACP5	9.95E-10	-0.936380415	0.325	0.445	5.75E-06	pCR/MPR_tumor	NMPR_tumor
CXCL3	9.98E-10	-0.824085881	0.206	0.314	5.77E-06	pCR/MPR_tumor	NMPR_tumor
GK	1.03E-09	0.797233211	0.38	0.279	5.97E-06	pCR/MPR_tumor	NMPR_tumor
HSPA8	1.26E-09	-0.518545223	0.791	0.77	7.28E-06	pCR/MPR_tumor	NMPR_tumor
H2BC5	1.63E-09	1.289373218	0.166	0.079	9.42E-06	pCR/MPR_tumor	NMPR_tumor
NEAT1	1.65E-09	0.325861472	0.755	0.624	9.51E-06	pCR/MPR_tumor	NMPR_tumor
RETN	1.69E-09	-1.087068699	0.255	0.362	9.75E-06	pCR/MPR_tumor	NMPR_tumor
GCH1	1.69E-09	1.122936224	0.208	0.112	9.76E-06	pCR/MPR_tumor	NMPR_tumor
STX11	1.73E-09	0.64391363	0.41	0.304	1.00E-05	pCR/MPR_tumor	NMPR_tumor
ITGAX	1.83E-09	0.70100041	0.405	0.308	1.06E-05	pCR/MPR_tumor	NMPR_tumor
COX5B	1.88E-09	0.226439678	0.754	0.629	1.09E-05	pCR/MPR_tumor	NMPR_tumor
NAPA	1.94E-09	0.432574156	0.521	0.427	1.12E-05	pCR/MPR_tumor	NMPR_tumor
SARAF	1.97E-09	0.250624884	0.627	0.515	1.14E-05	pCR/MPR_tumor	NMPR_tumor
MXD1	2.01E-09	0.55128787	0.53	0.429	1.16E-05	pCR/MPR_tumor	NMPR_tumor
S100A6	2.07E-09	0.180300053	0.965	0.905	1.20E-05	pCR/MPR_tumor	NMPR_tumor
LST1	2.15E-09	0.256754422	0.816	0.7	1.24E-05	pCR/MPR_tumor	NMPR_tumor
CTSC	2.21E-09	-0.636065762	0.701	0.732	1.28E-05	pCR/MPR_tumor	NMPR_tumor
CREM	2.29E-09	0.510131082	0.418	0.31	1.33E-05	pCR/MPR_tumor	NMPR_tumor
ATP1B3	2.41E-09	0.376771091	0.67	0.577	1.39E-05	pCR/MPR_tumor	NMPR_tumor
DDX58	2.53E-09	0.953552824	0.255	0.156	1.46E-05	pCR/MPR_tumor	NMPR_tumor
C5AR1	2.55E-09	0.492377247	0.614	0.506	1.47E-05	pCR/MPR_tumor	NMPR_tumor
SDCBP	2.57E-09	0.295104663	0.703	0.59	1.48E-05	pCR/MPR_tumor	NMPR_tumor
LGALS9	2.58E-09	0.307317543	0.627	0.515	1.49E-05	pCR/MPR_tumor	NMPR_tumor
DENND5A	2.90E-09	1.171583566	0.264	0.164	1.68E-05	pCR/MPR_tumor	NMPR_tumor
TANK	2.92E-09	0.58014023	0.416	0.314	1.69E-05	pCR/MPR_tumor	NMPR_tumor
ITGA5	3.06E-09	0.590014067	0.315	0.21	1.77E-05	pCR/MPR_tumor	NMPR_tumor
GAA	3.21E-09	0.722869831	0.41	0.309	1.85E-05	pCR/MPR_tumor	NMPR_tumor
RPL36AL	3.29E-09	0.252148121	0.733	0.609	1.90E-05	pCR/MPR_tumor	NMPR_tumor
PTMA	3.38E-09	-0.230703021	0.971	0.914	1.95E-05	pCR/MPR_tumor	NMPR_tumor
PPIA	3.76E-09	-0.482558448	0.806	0.795	2.17E-05	pCR/MPR_tumor	NMPR_tumor
MT-CYB	3.86E-09	-0.213373788	0.979	0.96	2.23E-05	pCR/MPR_tumor	NMPR_tumor
UCHL1	3.87E-09	1.176366256	0.155	0.071	2.24E-05	pCR/MPR_tumor	NMPR_tumor
RPL31	3.90E-09	-0.314917967	0.953	0.91	2.26E-05	pCR/MPR_tumor	NMPR_tumor
RTN4	3.93E-09	0.171945469	0.685	0.575	2.27E-05	pCR/MPR_tumor	NMPR_tumor
TNNT1	4.07E-09	1.389819661	0.127	0.05	2.35E-05	pCR/MPR_tumor	NMPR_tumor
RPS20	4.11E-09	-0.41572498	0.875	0.823	2.38E-05	pCR/MPR_tumor	NMPR_tumor
SUB1	4.20E-09	0.239344131	0.735	0.626	2.43E-05	pCR/MPR_tumor	NMPR_tumor
PIK3AP1	4.28E-09	0.665651797	0.476	0.382	2.47E-05	pCR/MPR_tumor	NMPR_tumor
VASP	4.65E-09	0.439874548	0.584	0.501	2.69E-05	pCR/MPR_tumor	NMPR_tumor
METTL9	4.83E-09	0.680019421	0.387	0.288	2.79E-05	pCR/MPR_tumor	NMPR_tumor
PECAM1	4.92E-09	0.44146447	0.467	0.362	2.84E-05	pCR/MPR_tumor	NMPR_tumor
CST3	5.29E-09	0.18759265	0.98	0.918	3.06E-05	pCR/MPR_tumor	NMPR_tumor
UPP1	5.64E-09	0.386924511	0.598	0.49	3.26E-05	pCR/MPR_tumor	NMPR_tumor
APOL6	5.98E-09	0.774197444	0.346	0.248	3.45E-05	pCR/MPR_tumor	NMPR_tumor
RABGAP1L	6.40E-09	0.831708718	0.26	0.165	3.70E-05	pCR/MPR_tumor	NMPR_tumor
RPS29	6.54E-09	-0.309856302	0.927	0.869	3.78E-05	pCR/MPR_tumor	NMPR_tumor
MRPL23	7.01E-09	0.716079235	0.195	0.106	4.05E-05	pCR/MPR_tumor	NMPR_tumor
NMI	7.70E-09	0.548993318	0.453	0.357	4.45E-05	pCR/MPR_tumor	NMPR_tumor
GIMAP4	7.75E-09	0.509880835	0.569	0.483	4.48E-05	pCR/MPR_tumor	NMPR_tumor
GRB2	7.83E-09	0.234914962	0.745	0.624	4.53E-05	pCR/MPR_tumor	NMPR_tumor
MBOAT7	8.88E-09	0.789967436	0.388	0.297	5.14E-05	pCR/MPR_tumor	NMPR_tumor
VIM	9.25E-09	0.379171365	0.918	0.861	5.34E-05	pCR/MPR_tumor	NMPR_tumor
NEXN	9.51E-09	1.723664396	0.12	0.048	5.50E-05	pCR/MPR_tumor	NMPR_tumor
A2M	1.04E-08	-1.581288769	0.082	0.157	6.03E-05	pCR/MPR_tumor	NMPR_tumor
MYL12B	1.04E-08	0.258278939	0.819	0.701	6.04E-05	pCR/MPR_tumor	NMPR_tumor
FMNL1	1.14E-08	0.49526249	0.464	0.361	6.57E-05	pCR/MPR_tumor	NMPR_tumor
RBMS1	1.19E-08	0.459159691	0.456	0.363	6.88E-05	pCR/MPR_tumor	NMPR_tumor
PMP22	1.23E-08	-0.88287822	0.239	0.347	7.08E-05	pCR/MPR_tumor	NMPR_tumor
LGALS2	1.23E-08	0.635468965	0.35	0.251	7.09E-05	pCR/MPR_tumor	NMPR_tumor
PRDM1	1.24E-08	-0.915913144	0.247	0.35	7.16E-05	pCR/MPR_tumor	NMPR_tumor
OSCAR	1.31E-08	0.559768886	0.421	0.324	7.56E-05	pCR/MPR_tumor	NMPR_tumor
MSN	1.32E-08	0.2542618	0.698	0.588	7.61E-05	pCR/MPR_tumor	NMPR_tumor
BAZ1A	1.33E-08	0.542070771	0.453	0.357	7.71E-05	pCR/MPR_tumor	NMPR_tumor
CPPED1	1.50E-08	0.561690345	0.483	0.388	8.70E-05	pCR/MPR_tumor	NMPR_tumor
STAT3	1.54E-08	0.502431207	0.446	0.353	8.90E-05	pCR/MPR_tumor	NMPR_tumor
CCL4	1.55E-08	-0.899471949	0.316	0.413	8.95E-05	pCR/MPR_tumor	NMPR_tumor
HSPD1	1.60E-08	-0.727491315	0.57	0.612	9.27E-05	pCR/MPR_tumor	NMPR_tumor
LINC00910	1.74E-08	1.151229093	0.276	0.182	0.000100408	pCR/MPR_tumor	NMPR_tumor
CYSTM1	1.82E-08	0.523064733	0.405	0.31	0.000105104	pCR/MPR_tumor	NMPR_tumor
CD164	1.88E-08	0.219487977	0.648	0.539	0.000108794	pCR/MPR_tumor	NMPR_tumor
GAB2	1.97E-08	0.983506078	0.249	0.157	0.000113866	pCR/MPR_tumor	NMPR_tumor
HLA-DOA	2.00E-08	-1.278744393	0.096	0.176	0.000115698	pCR/MPR_tumor	NMPR_tumor
RHOG	2.00E-08	0.15210216	0.692	0.583	0.000115851	pCR/MPR_tumor	NMPR_tumor
RPL15	2.03E-08	-0.246209487	0.93	0.873	0.000117262	pCR/MPR_tumor	NMPR_tumor
C19orf38	2.07E-08	0.685995165	0.295	0.205	0.000119412	pCR/MPR_tumor	NMPR_tumor
MEFV	2.07E-08	1.47822654	0.149	0.071	0.000119669	pCR/MPR_tumor	NMPR_tumor
PNRC1	2.23E-08	0.312850074	0.76	0.646	0.000128886	pCR/MPR_tumor	NMPR_tumor
BST2	2.50E-08	0.405693203	0.542	0.46	0.000144402	pCR/MPR_tumor	NMPR_tumor
RILPL2	2.64E-08	0.595350017	0.456	0.357	0.000152844	pCR/MPR_tumor	NMPR_tumor
MTPN	2.71E-08	0.357875985	0.462	0.363	0.000156545	pCR/MPR_tumor	NMPR_tumor
CD300C	2.80E-08	1.122046892	0.241	0.152	0.000161582	pCR/MPR_tumor	NMPR_tumor
PGD	2.85E-08	0.377785859	0.517	0.424	0.000164952	pCR/MPR_tumor	NMPR_tumor
SLFN5	2.86E-08	0.864597203	0.285	0.198	0.000165415	pCR/MPR_tumor	NMPR_tumor
IER5L	2.90E-08	-1.055122314	0.157	0.252	0.000167582	pCR/MPR_tumor	NMPR_tumor
CDKN1A	2.95E-08	0.214874588	0.652	0.544	0.000170626	pCR/MPR_tumor	NMPR_tumor
ADAR	3.10E-08	0.548006752	0.387	0.296	0.000178969	pCR/MPR_tumor	NMPR_tumor
IQGAP1	3.22E-08	0.148302954	0.733	0.609	0.000185939	pCR/MPR_tumor	NMPR_tumor
PTGS1	3.22E-08	-0.681687357	0.166	0.269	0.000186317	pCR/MPR_tumor	NMPR_tumor
FCGR2A	3.23E-08	0.922554994	0.322	0.236	0.000186562	pCR/MPR_tumor	NMPR_tumor
FBXL5	3.27E-08	0.525886514	0.472	0.383	0.000189236	pCR/MPR_tumor	NMPR_tumor
JUNB	4.06E-08	0.303793622	0.923	0.81	0.000234633	pCR/MPR_tumor	NMPR_tumor
SCO2	4.06E-08	0.592969634	0.423	0.334	0.000234719	pCR/MPR_tumor	NMPR_tumor
VNN2	4.19E-08	1.375009852	0.13	0.057	0.000242052	pCR/MPR_tumor	NMPR_tumor
PML	4.42E-08	1.204966612	0.217	0.135	0.000255454	pCR/MPR_tumor	NMPR_tumor
ODF3B	4.45E-08	0.936863167	0.307	0.219	0.00025753	pCR/MPR_tumor	NMPR_tumor
NFE2	4.54E-08	1.363058007	0.158	0.082	0.000262434	pCR/MPR_tumor	NMPR_tumor
EFHD2	4.76E-08	0.210786609	0.772	0.657	0.000275381	pCR/MPR_tumor	NMPR_tumor
PRKCD	4.78E-08	0.643870272	0.402	0.316	0.000276198	pCR/MPR_tumor	NMPR_tumor
RPS27A	4.99E-08	-0.373961078	0.9	0.839	0.000288466	pCR/MPR_tumor	NMPR_tumor
USP3	5.01E-08	0.479577513	0.364	0.267	0.000289821	pCR/MPR_tumor	NMPR_tumor
GNAI3	5.13E-08	0.62944188	0.412	0.333	0.0002968	pCR/MPR_tumor	NMPR_tumor
MT-ATP6	5.23E-08	-0.213592971	0.987	0.956	0.000302245	pCR/MPR_tumor	NMPR_tumor
MYD88	5.25E-08	0.481269079	0.442	0.357	0.000303246	pCR/MPR_tumor	NMPR_tumor
EMILIN2	5.59E-08	0.301836296	0.576	0.491	0.000323242	pCR/MPR_tumor	NMPR_tumor
ST8SIA4	5.70E-08	0.611120876	0.373	0.285	0.000329233	pCR/MPR_tumor	NMPR_tumor
GNB2	5.82E-08	0.187151961	0.694	0.588	0.000336537	pCR/MPR_tumor	NMPR_tumor
FXYD5	5.90E-08	0.160563351	0.738	0.643	0.000341233	pCR/MPR_tumor	NMPR_tumor
STK10	6.02E-08	0.658852889	0.306	0.211	0.000348056	pCR/MPR_tumor	NMPR_tumor
ALOX5AP	6.12E-08	-0.720210456	0.436	0.522	0.000354012	pCR/MPR_tumor	NMPR_tumor
RPS14	6.27E-08	-0.279263033	0.93	0.875	0.000362341	pCR/MPR_tumor	NMPR_tumor
GLUL	6.48E-08	0.328363672	0.8	0.694	0.000374805	pCR/MPR_tumor	NMPR_tumor
H2BC21	6.80E-08	0.85967516	0.242	0.156	0.00039299	pCR/MPR_tumor	NMPR_tumor
UBE2D1	6.94E-08	0.610082165	0.415	0.328	0.000400929	pCR/MPR_tumor	NMPR_tumor
TCN2	7.34E-08	0.913134473	0.182	0.103	0.000424491	pCR/MPR_tumor	NMPR_tumor
H1-4	7.40E-08	0.421049523	0.184	0.102	0.000427622	pCR/MPR_tumor	NMPR_tumor
AC106865.2	7.70E-08	1.454372661	0.127	0.057	0.000445288	pCR/MPR_tumor	NMPR_tumor
ADD3	7.88E-08	1.120092258	0.205	0.122	0.00045575	pCR/MPR_tumor	NMPR_tumor
PRELID1	8.13E-08	0.201333876	0.704	0.589	0.000470179	pCR/MPR_tumor	NMPR_tumor
TNFAIP2	8.29E-08	0.590682945	0.367	0.273	0.000479254	pCR/MPR_tumor	NMPR_tumor
KYNU	8.36E-08	0.296051114	0.493	0.396	0.000483199	pCR/MPR_tumor	NMPR_tumor
ASGR2	8.56E-08	1.265711012	0.212	0.129	0.000494942	pCR/MPR_tumor	NMPR_tumor
TKT	8.60E-08	0.164995999	0.745	0.639	0.000497287	pCR/MPR_tumor	NMPR_tumor
TET2	8.99E-08	0.531187302	0.428	0.334	0.000519606	pCR/MPR_tumor	NMPR_tumor
RPL36	9.36E-08	-0.390599693	0.891	0.853	0.000540898	pCR/MPR_tumor	NMPR_tumor
SPI1	9.92E-08	0.184289525	0.818	0.691	0.000573742	pCR/MPR_tumor	NMPR_tumor
RNASE1	1.00E-07	-1.035424486	0.221	0.322	0.000578421	pCR/MPR_tumor	NMPR_tumor
SLC43A2	1.00E-07	0.41114084	0.413	0.317	0.00057999	pCR/MPR_tumor	NMPR_tumor
ARPC5	1.08E-07	0.230553357	0.788	0.645	0.000623937	pCR/MPR_tumor	NMPR_tumor
ETS2	1.15E-07	0.509223254	0.518	0.431	0.000664269	pCR/MPR_tumor	NMPR_tumor
ERBIN	1.16E-07	0.758894389	0.352	0.264	0.000670577	pCR/MPR_tumor	NMPR_tumor
FERMT3	1.19E-07	0.465580086	0.497	0.408	0.000686039	pCR/MPR_tumor	NMPR_tumor
WIPF1	1.23E-07	0.523841185	0.507	0.435	0.000709906	pCR/MPR_tumor	NMPR_tumor
CRTC3	1.25E-07	-0.899045869	0.218	0.313	0.000722707	pCR/MPR_tumor	NMPR_tumor
CLDN4	1.35E-07	-1.461324705	0.1	0.177	0.000780586	pCR/MPR_tumor	NMPR_tumor
LYST	1.38E-07	0.492937848	0.362	0.268	0.000796313	pCR/MPR_tumor	NMPR_tumor
PHF11	1.38E-07	0.625271393	0.337	0.25	0.000799815	pCR/MPR_tumor	NMPR_tumor
BLVRA	1.42E-07	0.337374638	0.479	0.398	0.000818789	pCR/MPR_tumor	NMPR_tumor
AC010894.3	1.51E-07	0.286580195	0.609	0.526	0.000871171	pCR/MPR_tumor	NMPR_tumor
BRIX1	1.55E-07	-0.744420473	0.099	0.177	0.000894934	pCR/MPR_tumor	NMPR_tumor
PPP1R14B	1.69E-07	-0.911749352	0.232	0.338	0.000976301	pCR/MPR_tumor	NMPR_tumor
NUP214	1.69E-07	0.796644967	0.324	0.238	0.000978102	pCR/MPR_tumor	NMPR_tumor
MRPL4	1.71E-07	-0.744740775	0.201	0.304	0.000987223	pCR/MPR_tumor	NMPR_tumor
TUBA1B	1.87E-07	-0.551791367	0.763	0.753	0.001080016	pCR/MPR_tumor	NMPR_tumor
SETX	2.01E-07	0.558888412	0.403	0.322	0.00116297	pCR/MPR_tumor	NMPR_tumor
GOLIM4	2.02E-07	-0.525603935	0.175	0.272	0.001170104	pCR/MPR_tumor	NMPR_tumor
CYP1B1	2.04E-07	1.158983216	0.138	0.067	0.001179194	pCR/MPR_tumor	NMPR_tumor
EIF3G	2.06E-07	0.352582621	0.444	0.351	0.001190452	pCR/MPR_tumor	NMPR_tumor
CLEC10A	2.08E-07	-0.666475566	0.18	0.273	0.001204639	pCR/MPR_tumor	NMPR_tumor
NUMB	2.10E-07	0.528831634	0.304	0.218	0.001213171	pCR/MPR_tumor	NMPR_tumor
TALDO1	2.24E-07	0.216209998	0.714	0.634	0.001294117	pCR/MPR_tumor	NMPR_tumor
COPA	2.30E-07	0.750607297	0.354	0.272	0.001327329	pCR/MPR_tumor	NMPR_tumor
MARVELD1	2.31E-07	-1.280448545	0.084	0.155	0.001336436	pCR/MPR_tumor	NMPR_tumor
VAMP5	2.41E-07	0.555660355	0.419	0.334	0.001395718	pCR/MPR_tumor	NMPR_tumor
PTGR1	2.42E-07	-1.322934862	0.107	0.184	0.00140083	pCR/MPR_tumor	NMPR_tumor
GPX3	2.47E-07	-1.25914832	0.113	0.19	0.001427734	pCR/MPR_tumor	NMPR_tumor
SERPING1	2.57E-07	0.235827094	0.379	0.284	0.001483793	pCR/MPR_tumor	NMPR_tumor
PLEK	2.58E-07	0.207514925	0.694	0.576	0.00148906	pCR/MPR_tumor	NMPR_tumor
GALM	2.64E-07	-1.205534895	0.121	0.199	0.001525994	pCR/MPR_tumor	NMPR_tumor
GNA15	2.80E-07	0.565537392	0.379	0.296	0.001618219	pCR/MPR_tumor	NMPR_tumor
MRC1	2.81E-07	-0.473556479	0.338	0.452	0.001623267	pCR/MPR_tumor	NMPR_tumor
TOR1B	2.86E-07	1.058384489	0.158	0.087	0.001655465	pCR/MPR_tumor	NMPR_tumor
EMB	2.92E-07	0.88241384	0.277	0.197	0.001685187	pCR/MPR_tumor	NMPR_tumor
CKS1B	2.97E-07	-1.457079324	0.059	0.119	0.001716601	pCR/MPR_tumor	NMPR_tumor
CXCL2	3.01E-07	-0.565380182	0.323	0.427	0.001742695	pCR/MPR_tumor	NMPR_tumor
CASP4	3.26E-07	0.343623805	0.468	0.388	0.00188392	pCR/MPR_tumor	NMPR_tumor
GLIPR1	3.29E-07	0.27377617	0.641	0.557	0.001903451	pCR/MPR_tumor	NMPR_tumor
DDIT4	3.35E-07	0.637113819	0.458	0.375	0.001939341	pCR/MPR_tumor	NMPR_tumor
CD44	3.54E-07	0.255266335	0.793	0.712	0.002044782	pCR/MPR_tumor	NMPR_tumor
PTAFR	3.55E-07	0.28780483	0.578	0.48	0.002052162	pCR/MPR_tumor	NMPR_tumor
TNFRSF1A	3.60E-07	0.429813759	0.466	0.394	0.002080852	pCR/MPR_tumor	NMPR_tumor
CD86	4.30E-07	0.312250442	0.638	0.559	0.002486059	pCR/MPR_tumor	NMPR_tumor
METRNL	4.66E-07	0.474163442	0.469	0.392	0.002691145	pCR/MPR_tumor	NMPR_tumor
BSG	4.66E-07	0.053758674	0.588	0.507	0.002693774	pCR/MPR_tumor	NMPR_tumor
LGALS3BP	4.79E-07	0.424809843	0.385	0.305	0.002768176	pCR/MPR_tumor	NMPR_tumor
HES4	4.80E-07	1.073179218	0.221	0.143	0.002773292	pCR/MPR_tumor	NMPR_tumor
NT5C2	4.82E-07	0.767098415	0.29	0.207	0.002784344	pCR/MPR_tumor	NMPR_tumor
RPL27A	4.83E-07	-0.292649891	0.932	0.872	0.002791678	pCR/MPR_tumor	NMPR_tumor
CPM	5.01E-07	-1.089328842	0.178	0.271	0.002898102	pCR/MPR_tumor	NMPR_tumor
SLC7A7	5.22E-07	0.306536902	0.454	0.378	0.003019071	pCR/MPR_tumor	NMPR_tumor
MOB3A	5.25E-07	0.463451876	0.357	0.269	0.003032289	pCR/MPR_tumor	NMPR_tumor
TRIM38	5.43E-07	0.812539342	0.297	0.218	0.003140333	pCR/MPR_tumor	NMPR_tumor
TPM4	5.60E-07	0.283947966	0.737	0.659	0.003238411	pCR/MPR_tumor	NMPR_tumor
BCAS3	5.64E-07	0.232938019	0.198	0.119	0.003262679	pCR/MPR_tumor	NMPR_tumor
CD300A	5.99E-07	0.521949461	0.443	0.359	0.003462439	pCR/MPR_tumor	NMPR_tumor
HNRNPDL	6.15E-07	0.244712373	0.605	0.513	0.003557142	pCR/MPR_tumor	NMPR_tumor
CTSZ	6.36E-07	-0.512689247	0.71	0.72	0.003675524	pCR/MPR_tumor	NMPR_tumor
AC015912.3	6.37E-07	0.852424223	0.199	0.122	0.003683171	pCR/MPR_tumor	NMPR_tumor
MDK	6.56E-07	0.290165496	0.126	0.061	0.003794292	pCR/MPR_tumor	NMPR_tumor
DTX3L	7.09E-07	0.945159275	0.267	0.189	0.004097625	pCR/MPR_tumor	NMPR_tumor
HLA-DMB	7.09E-07	-0.473557788	0.578	0.641	0.004101547	pCR/MPR_tumor	NMPR_tumor
SERP1	7.09E-07	0.228197979	0.735	0.646	0.004101583	pCR/MPR_tumor	NMPR_tumor
DAZAP2	7.38E-07	0.14508075	0.755	0.651	0.004263523	pCR/MPR_tumor	NMPR_tumor
BIN2	7.42E-07	0.538712105	0.386	0.309	0.004288958	pCR/MPR_tumor	NMPR_tumor
P2RX1	7.83E-07	1.176461061	0.183	0.11	0.004523633	pCR/MPR_tumor	NMPR_tumor
CXCL14	7.92E-07	-0.451205659	0.127	0.21	0.004576098	pCR/MPR_tumor	NMPR_tumor
GRINA	8.15E-07	0.169467825	0.663	0.563	0.004710664	pCR/MPR_tumor	NMPR_tumor
LMO2	8.25E-07	0.523099245	0.412	0.333	0.004771975	pCR/MPR_tumor	NMPR_tumor
TMEM134	8.36E-07	-1.075826989	0.135	0.215	0.004835469	pCR/MPR_tumor	NMPR_tumor
IRAK3	8.77E-07	0.852486724	0.315	0.238	0.005069004	pCR/MPR_tumor	NMPR_tumor
HADH	8.85E-07	-1.499296983	0.071	0.133	0.005114172	pCR/MPR_tumor	NMPR_tumor
NDRG2	9.18E-07	-1.102054247	0.063	0.122	0.005309838	pCR/MPR_tumor	NMPR_tumor
IL18	9.44E-07	-0.929970373	0.214	0.306	0.005459673	pCR/MPR_tumor	NMPR_tumor
GNAI2	9.45E-07	0.164769076	0.859	0.738	0.00546303	pCR/MPR_tumor	NMPR_tumor
TMEM176B	9.67E-07	-0.598605868	0.63	0.675	0.005587377	pCR/MPR_tumor	NMPR_tumor
TMEM50A	9.76E-07	0.254120798	0.589	0.509	0.005644781	pCR/MPR_tumor	NMPR_tumor
ADGRE2	9.86E-07	0.482851604	0.424	0.341	0.005699745	pCR/MPR_tumor	NMPR_tumor
UBE2R2	1.00E-06	0.37882585	0.401	0.316	0.005783559	pCR/MPR_tumor	NMPR_tumor
ICAM3	1.05E-06	0.736794389	0.253	0.172	0.006072444	pCR/MPR_tumor	NMPR_tumor
MGAT1	1.06E-06	0.20857835	0.639	0.526	0.006138869	pCR/MPR_tumor	NMPR_tumor
AZI2	1.16E-06	0.583543466	0.352	0.276	0.006708414	pCR/MPR_tumor	NMPR_tumor
DSG2	1.17E-06	-1.219612948	0.055	0.11	0.006755299	pCR/MPR_tumor	NMPR_tumor
ADM	1.17E-06	0.616472999	0.402	0.309	0.006776161	pCR/MPR_tumor	NMPR_tumor
ATP6V0E1	1.20E-06	0.123798674	0.764	0.654	0.006924074	pCR/MPR_tumor	NMPR_tumor
TMEM167A	1.21E-06	0.530246347	0.447	0.383	0.006989136	pCR/MPR_tumor	NMPR_tumor
CDC37	1.23E-06	0.308958065	0.579	0.507	0.007134213	pCR/MPR_tumor	NMPR_tumor
XRN1	1.24E-06	0.942563184	0.266	0.19	0.00719569	pCR/MPR_tumor	NMPR_tumor
CLU	1.27E-06	0.764026468	0.147	0.078	0.007323857	pCR/MPR_tumor	NMPR_tumor
ZFP36L1	1.34E-06	0.27081386	0.746	0.645	0.007732233	pCR/MPR_tumor	NMPR_tumor
KRT13	1.35E-06	1.619378285	0.155	0.089	0.007784566	pCR/MPR_tumor	NMPR_tumor
FLNA	1.35E-06	0.250987044	0.576	0.48	0.007801608	pCR/MPR_tumor	NMPR_tumor
RPL32	1.40E-06	-0.288835239	0.908	0.871	0.008073596	pCR/MPR_tumor	NMPR_tumor
ASAH1	1.43E-06	0.188170113	0.713	0.616	0.008263568	pCR/MPR_tumor	NMPR_tumor
ADAM8	1.50E-06	0.415763684	0.364	0.28	0.008655523	pCR/MPR_tumor	NMPR_tumor
MMP12	1.58E-06	-1.153462827	0.098	0.162	0.009153186	pCR/MPR_tumor	NMPR_tumor
NOP10	1.59E-06	0.264552754	0.654	0.567	0.009176377	pCR/MPR_tumor	NMPR_tumor
NOTCH2	1.59E-06	1.170662511	0.173	0.103	0.00918343	pCR/MPR_tumor	NMPR_tumor
GPR82	1.69E-06	-1.457997043	0.052	0.104	0.00974254	pCR/MPR_tumor	NMPR_tumor
RARA	1.69E-06	0.815116749	0.341	0.264	0.009747246	pCR/MPR_tumor	NMPR_tumor
LUM	1.72E-06	0.422566304	0.167	0.095	0.009944969	pCR/MPR_tumor	NMPR_tumor
SIPA1L1	1.74E-06	0.545872468	0.343	0.259	0.010054274	pCR/MPR_tumor	NMPR_tumor
PPIF	1.76E-06	0.323880717	0.571	0.491	0.010192826	pCR/MPR_tumor	NMPR_tumor
LAP3	1.77E-06	0.249480722	0.619	0.53	0.010229968	pCR/MPR_tumor	NMPR_tumor
SEMA4D	1.78E-06	0.727097605	0.31	0.232	0.010313367	pCR/MPR_tumor	NMPR_tumor
SLCO2B1	1.79E-06	-0.94479376	0.209	0.3	0.010371538	pCR/MPR_tumor	NMPR_tumor
ACOT9	1.79E-06	0.600584786	0.265	0.189	0.010374119	pCR/MPR_tumor	NMPR_tumor
CERT1	1.85E-06	0.723878262	0.192	0.119	0.010668951	pCR/MPR_tumor	NMPR_tumor
SHFL	1.89E-06	1.524513497	0.181	0.115	0.010905953	pCR/MPR_tumor	NMPR_tumor
AVPI1	1.90E-06	-1.061270939	0.099	0.166	0.010985054	pCR/MPR_tumor	NMPR_tumor
NFAT5	1.94E-06	1.043504814	0.181	0.11	0.01123598	pCR/MPR_tumor	NMPR_tumor
SKAP2	2.04E-06	0.344661178	0.501	0.425	0.011811579	pCR/MPR_tumor	NMPR_tumor
PARP8	2.12E-06	1.026603144	0.18	0.11	0.012236436	pCR/MPR_tumor	NMPR_tumor
DNAJC9	2.21E-06	-1.1340951	0.076	0.137	0.012763018	pCR/MPR_tumor	NMPR_tumor
FYN	2.28E-06	0.843602334	0.178	0.107	0.013190315	pCR/MPR_tumor	NMPR_tumor
ERICH1	2.42E-06	0.551116996	0.345	0.269	0.014016117	pCR/MPR_tumor	NMPR_tumor
ITGB2	2.42E-06	0.17155582	0.892	0.77	0.014017365	pCR/MPR_tumor	NMPR_tumor
SLC40A1	2.46E-06	-1.612533835	0.059	0.114	0.014206724	pCR/MPR_tumor	NMPR_tumor
ATP13A3	2.46E-06	0.83089123	0.254	0.178	0.014213486	pCR/MPR_tumor	NMPR_tumor
FNDC3B	2.51E-06	0.388128098	0.492	0.413	0.014487804	pCR/MPR_tumor	NMPR_tumor
SPATS2L	2.51E-06	0.719350283	0.339	0.267	0.014489041	pCR/MPR_tumor	NMPR_tumor
CALCOCO2	2.52E-06	0.503342074	0.434	0.365	0.014580681	pCR/MPR_tumor	NMPR_tumor
BLVRB	2.71E-06	0.359860985	0.478	0.402	0.015658787	pCR/MPR_tumor	NMPR_tumor
NLRP1	2.72E-06	0.98315828	0.177	0.107	0.015710166	pCR/MPR_tumor	NMPR_tumor
ASAP1	2.75E-06	0.456097194	0.348	0.266	0.01590462	pCR/MPR_tumor	NMPR_tumor
RPL37A	2.81E-06	-0.296211898	0.921	0.848	0.01627216	pCR/MPR_tumor	NMPR_tumor
MT-CO1	2.94E-06	-0.123744203	0.998	0.997	0.016968115	pCR/MPR_tumor	NMPR_tumor
RPL23	2.94E-06	-0.301282702	0.876	0.828	0.017015064	pCR/MPR_tumor	NMPR_tumor
MAP3K1	3.45E-06	0.728951334	0.283	0.211	0.019953281	pCR/MPR_tumor	NMPR_tumor
CST6	3.48E-06	-1.069030055	0.052	0.102	0.020121329	pCR/MPR_tumor	NMPR_tumor
GPBAR1	3.51E-06	1.347605726	0.146	0.083	0.020268385	pCR/MPR_tumor	NMPR_tumor
CCL2	3.53E-06	1.307664959	0.347	0.264	0.020401018	pCR/MPR_tumor	NMPR_tumor
DPH6	3.56E-06	-1.100877948	0.054	0.107	0.020600901	pCR/MPR_tumor	NMPR_tumor
HIP1	3.62E-06	0.768324905	0.148	0.083	0.020919028	pCR/MPR_tumor	NMPR_tumor
HK3	3.65E-06	0.628529865	0.342	0.273	0.021118165	pCR/MPR_tumor	NMPR_tumor
SLC24A4	3.78E-06	1.352593726	0.102	0.048	0.021873032	pCR/MPR_tumor	NMPR_tumor
CYTH4	3.83E-06	0.440597655	0.339	0.264	0.022120698	pCR/MPR_tumor	NMPR_tumor
FAM135A	3.90E-06	-0.88342399	0.053	0.106	0.022540764	pCR/MPR_tumor	NMPR_tumor
HIF1A	4.20E-06	0.616225158	0.324	0.25	0.024284394	pCR/MPR_tumor	NMPR_tumor
AL034397.3	4.23E-06	1.214204214	0.144	0.082	0.024481433	pCR/MPR_tumor	NMPR_tumor
CKS2	4.31E-06	-0.821579613	0.216	0.297	0.02489371	pCR/MPR_tumor	NMPR_tumor
GNPDA1	4.42E-06	-0.512640939	0.166	0.25	0.025568268	pCR/MPR_tumor	NMPR_tumor
PRXL2A	4.44E-06	-0.972562361	0.095	0.161	0.025659922	pCR/MPR_tumor	NMPR_tumor
KRT6A	4.56E-06	-1.015068469	0.461	0.552	0.026385433	pCR/MPR_tumor	NMPR_tumor
PLP2	4.64E-06	0.20164735	0.593	0.523	0.026831221	pCR/MPR_tumor	NMPR_tumor
CA2	4.80E-06	-0.908422315	0.102	0.168	0.027759277	pCR/MPR_tumor	NMPR_tumor
GPBP1	5.17E-06	0.483802934	0.404	0.334	0.029869365	pCR/MPR_tumor	NMPR_tumor
TP53TG1	5.31E-06	-1.356501987	0.07	0.128	0.030691276	pCR/MPR_tumor	NMPR_tumor
MTLN	5.42E-06	-0.443840271	0.201	0.292	0.031328483	pCR/MPR_tumor	NMPR_tumor
S100B	5.45E-06	-1.581499886	0.065	0.118	0.031521232	pCR/MPR_tumor	NMPR_tumor
CCNI	5.47E-06	0.054047298	0.644	0.563	0.031605558	pCR/MPR_tumor	NMPR_tumor
CMIP	5.56E-06	0.418076187	0.391	0.316	0.032114226	pCR/MPR_tumor	NMPR_tumor
HTRA1	5.59E-06	-0.901231973	0.113	0.181	0.032289456	pCR/MPR_tumor	NMPR_tumor
FAM172A	5.70E-06	-0.735773258	0.455	0.544	0.032969942	pCR/MPR_tumor	NMPR_tumor
MIDN	5.73E-06	0.504137378	0.355	0.288	0.033119246	pCR/MPR_tumor	NMPR_tumor
LAPTM4A	5.73E-06	0.050523297	0.651	0.564	0.033143134	pCR/MPR_tumor	NMPR_tumor
ADK	5.81E-06	-0.59151897	0.17	0.255	0.033566832	pCR/MPR_tumor	NMPR_tumor
SNHG12	5.97E-06	-0.863288073	0.08	0.14	0.034536485	pCR/MPR_tumor	NMPR_tumor
AKAP13	6.20E-06	0.049954101	0.577	0.497	0.035822484	pCR/MPR_tumor	NMPR_tumor
HMOX1	6.28E-06	0.367374784	0.418	0.337	0.03630818	pCR/MPR_tumor	NMPR_tumor
PLAU	6.31E-06	-0.50023134	0.366	0.466	0.036493393	pCR/MPR_tumor	NMPR_tumor
TSPAN4	6.35E-06	-0.901332604	0.125	0.198	0.036738191	pCR/MPR_tumor	NMPR_tumor
GNB1	6.39E-06	0.177907983	0.56	0.485	0.036965223	pCR/MPR_tumor	NMPR_tumor
C3AR1	6.42E-06	0.428599973	0.443	0.371	0.037109184	pCR/MPR_tumor	NMPR_tumor
YWHAB	6.52E-06	0.110413875	0.752	0.637	0.037696406	pCR/MPR_tumor	NMPR_tumor
TMEM14A	6.69E-06	1.109500844	0.12	0.062	0.038675025	pCR/MPR_tumor	NMPR_tumor
ARID4B	6.77E-06	0.563653504	0.339	0.267	0.039128828	pCR/MPR_tumor	NMPR_tumor
APEX1	6.81E-06	-0.649171087	0.283	0.37	0.039345031	pCR/MPR_tumor	NMPR_tumor
H2AC6	7.24E-06	0.484545351	0.21	0.14	0.041862827	pCR/MPR_tumor	NMPR_tumor
PDE4B	7.27E-06	0.331699996	0.445	0.366	0.042049513	pCR/MPR_tumor	NMPR_tumor
IL10RA	7.37E-06	0.494396494	0.41	0.336	0.042582426	pCR/MPR_tumor	NMPR_tumor
SERINC1	7.56E-06	0.104953437	0.393	0.314	0.043725048	pCR/MPR_tumor	NMPR_tumor
FLOT1	7.87E-06	0.365041104	0.507	0.444	0.045521921	pCR/MPR_tumor	NMPR_tumor
MCRIP2	8.12E-06	-0.609841765	0.063	0.118	0.046966903	pCR/MPR_tumor	NMPR_tumor
NCOA4	8.29E-06	0.306375297	0.525	0.45	0.047950713	pCR/MPR_tumor	NMPR_tumor
YWHAH	8.55E-06	-0.418442989	0.527	0.59	0.049426376	pCR/MPR_tumor	NMPR_tumor
ALDH3A1	8.75E-06	-1.297144859	0.053	0.102	0.050572631	pCR/MPR_tumor	NMPR_tumor
GBP5	9.35E-06	0.597368937	0.311	0.235	0.05403571	pCR/MPR_tumor	NMPR_tumor
LUCAT1	9.36E-06	0.77079171	0.172	0.106	0.054109276	pCR/MPR_tumor	NMPR_tumor
SRGAP2	9.83E-06	0.829921519	0.187	0.122	0.056827178	pCR/MPR_tumor	NMPR_tumor
ALOX5	9.86E-06	0.209742188	0.587	0.507	0.057007122	pCR/MPR_tumor	NMPR_tumor
FAM50A	9.97E-06	0.509454272	0.333	0.264	0.057629674	pCR/MPR_tumor	NMPR_tumor
SRRM2	1.03E-05	0.207485334	0.542	0.477	0.059333369	pCR/MPR_tumor	NMPR_tumor
KCNE3	1.03E-05	0.411508901	0.245	0.173	0.059612008	pCR/MPR_tumor	NMPR_tumor
TGFB1	1.04E-05	0.158820167	0.589	0.513	0.060266342	pCR/MPR_tumor	NMPR_tumor
MYO1F	1.04E-05	0.303370871	0.511	0.446	0.060274511	pCR/MPR_tumor	NMPR_tumor
SULF2	1.05E-05	0.610637259	0.29	0.219	0.060522451	pCR/MPR_tumor	NMPR_tumor
ARHGAP30	1.08E-05	0.400760139	0.462	0.406	0.062332023	pCR/MPR_tumor	NMPR_tumor
KRT10	1.09E-05	-0.540874521	0.296	0.391	0.063126096	pCR/MPR_tumor	NMPR_tumor
SAMSN1	1.10E-05	0.350887211	0.52	0.45	0.063385582	pCR/MPR_tumor	NMPR_tumor
N4BP1	1.19E-05	0.563523066	0.303	0.236	0.068806886	pCR/MPR_tumor	NMPR_tumor
CTSL	1.23E-05	0.586296809	0.532	0.472	0.071057058	pCR/MPR_tumor	NMPR_tumor
ADAM28	1.25E-05	-0.977942511	0.09	0.152	0.072114798	pCR/MPR_tumor	NMPR_tumor
MARCHF1	1.26E-05	0.289161447	0.518	0.449	0.072688202	pCR/MPR_tumor	NMPR_tumor
RBP7	1.26E-05	0.852441933	0.15	0.09	0.072767946	pCR/MPR_tumor	NMPR_tumor
MEGF9	1.26E-05	0.644313785	0.276	0.207	0.072806558	pCR/MPR_tumor	NMPR_tumor
RPS3A	1.28E-05	-0.491774841	0.694	0.712	0.073951124	pCR/MPR_tumor	NMPR_tumor
PABPC1	1.28E-05	-0.1688678	0.958	0.896	0.073984774	pCR/MPR_tumor	NMPR_tumor
ARHGAP25	1.29E-05	0.825704237	0.232	0.168	0.074461778	pCR/MPR_tumor	NMPR_tumor
RAB8A	1.31E-05	0.330550112	0.402	0.333	0.075526612	pCR/MPR_tumor	NMPR_tumor
SMAD3	1.31E-05	0.727083274	0.137	0.078	0.075854243	pCR/MPR_tumor	NMPR_tumor
HNRNPK	1.35E-05	0.132671796	0.699	0.622	0.078241384	pCR/MPR_tumor	NMPR_tumor
UCP2	1.35E-05	0.196090244	0.616	0.543	0.078329283	pCR/MPR_tumor	NMPR_tumor
SH3BGRL	1.36E-05	0.07408118	0.656	0.569	0.078763769	pCR/MPR_tumor	NMPR_tumor
DICER1	1.38E-05	0.727200525	0.281	0.213	0.080022328	pCR/MPR_tumor	NMPR_tumor
CXCL8	1.41E-05	0.740921875	0.584	0.49	0.081445131	pCR/MPR_tumor	NMPR_tumor
WDR1	1.49E-05	0.068643035	0.519	0.445	0.086191214	pCR/MPR_tumor	NMPR_tumor
FAM136A	1.59E-05	-0.561692384	0.146	0.222	0.091724911	pCR/MPR_tumor	NMPR_tumor
MRPS33	1.60E-05	-0.631388389	0.15	0.226	0.092364833	pCR/MPR_tumor	NMPR_tumor
CDA	1.65E-05	0.77745682	0.185	0.12	0.095151516	pCR/MPR_tumor	NMPR_tumor
LRRFIP2	1.65E-05	0.678021114	0.247	0.18	0.095613668	pCR/MPR_tumor	NMPR_tumor
STK4	1.66E-05	0.690210697	0.35	0.289	0.095790723	pCR/MPR_tumor	NMPR_tumor
TENT5A	1.73E-05	0.564638863	0.263	0.194	0.09975831	pCR/MPR_tumor	NMPR_tumor
RPL8	1.74E-05	-0.247474177	0.934	0.859	0.100692413	pCR/MPR_tumor	NMPR_tumor
RUNX1	1.78E-05	0.262553231	0.453	0.374	0.102850065	pCR/MPR_tumor	NMPR_tumor
SLC30A5	1.78E-05	-1.430861023	0.074	0.128	0.102922199	pCR/MPR_tumor	NMPR_tumor
STAT1	1.78E-05	0.100727328	0.618	0.532	0.10292989	pCR/MPR_tumor	NMPR_tumor
RTN1	1.82E-05	-0.109823244	0.136	0.209	0.105103933	pCR/MPR_tumor	NMPR_tumor
SELPLG	1.90E-05	0.430652903	0.381	0.31	0.109623495	pCR/MPR_tumor	NMPR_tumor
RXRA	1.92E-05	0.688424118	0.261	0.196	0.11097104	pCR/MPR_tumor	NMPR_tumor
GSTA1	1.93E-05	0.912410843	0.105	0.054	0.111376465	pCR/MPR_tumor	NMPR_tumor
SLC16A6	1.95E-05	1.031331712	0.13	0.073	0.112457846	pCR/MPR_tumor	NMPR_tumor
LIMA1	1.98E-05	-0.73569293	0.107	0.169	0.114519231	pCR/MPR_tumor	NMPR_tumor
RPL37	2.01E-05	-0.227725163	0.956	0.902	0.116117007	pCR/MPR_tumor	NMPR_tumor
GBP4	2.07E-05	0.552323977	0.238	0.168	0.119378585	pCR/MPR_tumor	NMPR_tumor
TSC22D3	2.08E-05	0.497109185	0.494	0.437	0.120448245	pCR/MPR_tumor	NMPR_tumor
CCRL2	2.10E-05	0.551394818	0.248	0.182	0.121509408	pCR/MPR_tumor	NMPR_tumor
LIMK2	2.10E-05	1.041856404	0.173	0.112	0.121687733	pCR/MPR_tumor	NMPR_tumor
RPL28	2.15E-05	0.085922582	0.914	0.806	0.124450821	pCR/MPR_tumor	NMPR_tumor
NCF1	2.18E-05	1.075117457	0.218	0.155	0.125891387	pCR/MPR_tumor	NMPR_tumor
DMXL2	2.20E-05	0.359512845	0.357	0.288	0.12720928	pCR/MPR_tumor	NMPR_tumor
HCLS1	2.22E-05	0.135853624	0.669	0.587	0.128372954	pCR/MPR_tumor	NMPR_tumor
TMEM138	2.25E-05	-0.723690274	0.086	0.145	0.129820929	pCR/MPR_tumor	NMPR_tumor
JARID2	2.26E-05	0.713511472	0.255	0.188	0.130658771	pCR/MPR_tumor	NMPR_tumor
PKIB	2.27E-05	-0.78656049	0.063	0.112	0.131295211	pCR/MPR_tumor	NMPR_tumor
TAPBP	2.30E-05	0.147850672	0.489	0.415	0.133105236	pCR/MPR_tumor	NMPR_tumor
RNF130	2.33E-05	0.075562868	0.7	0.608	0.134813437	pCR/MPR_tumor	NMPR_tumor
LY96	2.33E-05	0.446962981	0.406	0.345	0.134893003	pCR/MPR_tumor	NMPR_tumor
CXCL9	2.37E-05	-1.556436148	0.057	0.103	0.137087262	pCR/MPR_tumor	NMPR_tumor
PRKCB	2.37E-05	0.586023797	0.34	0.271	0.137281344	pCR/MPR_tumor	NMPR_tumor
RPL7A	2.39E-05	-0.405249482	0.822	0.799	0.13793386	pCR/MPR_tumor	NMPR_tumor
ATF3	2.39E-05	-0.488571676	0.636	0.662	0.138376291	pCR/MPR_tumor	NMPR_tumor
GPR34	2.42E-05	-0.588164061	0.147	0.219	0.139631584	pCR/MPR_tumor	NMPR_tumor
RPL18	2.45E-05	-0.275243168	0.897	0.839	0.141641087	pCR/MPR_tumor	NMPR_tumor
SCD	2.46E-05	-0.688920437	0.107	0.17	0.142229137	pCR/MPR_tumor	NMPR_tumor
PRRC2C	2.51E-05	0.107908343	0.616	0.543	0.14513625	pCR/MPR_tumor	NMPR_tumor
ZMIZ1	2.53E-05	0.329424242	0.329	0.264	0.146276836	pCR/MPR_tumor	NMPR_tumor
IQSEC1	2.58E-05	0.481975225	0.238	0.17	0.148875592	pCR/MPR_tumor	NMPR_tumor
PTEN	2.61E-05	0.455688647	0.382	0.32	0.151045174	pCR/MPR_tumor	NMPR_tumor
MYH9	2.62E-05	0.104893674	0.507	0.427	0.151655429	pCR/MPR_tumor	NMPR_tumor
UROS	2.65E-05	-0.646160153	0.133	0.202	0.153189058	pCR/MPR_tumor	NMPR_tumor
PTPN6	2.66E-05	0.206853483	0.517	0.456	0.153664956	pCR/MPR_tumor	NMPR_tumor
YPEL5	2.79E-05	0.303140502	0.49	0.419	0.161253295	pCR/MPR_tumor	NMPR_tumor
RPL23A	2.81E-05	-0.35903207	0.804	0.768	0.162342955	pCR/MPR_tumor	NMPR_tumor
TUT7	2.81E-05	0.442678908	0.36	0.299	0.16250982	pCR/MPR_tumor	NMPR_tumor
TMEM71	2.89E-05	0.630901981	0.152	0.092	0.166963981	pCR/MPR_tumor	NMPR_tumor
FGD2	2.98E-05	0.800775578	0.273	0.21	0.171987791	pCR/MPR_tumor	NMPR_tumor
AC090559.1	2.99E-05	0.496243668	0.27	0.206	0.1727522	pCR/MPR_tumor	NMPR_tumor
SSB	3.05E-05	0.232671897	0.552	0.487	0.17628832	pCR/MPR_tumor	NMPR_tumor
NCOA7	3.12E-05	0.501150524	0.187	0.128	0.180181407	pCR/MPR_tumor	NMPR_tumor
CALM1	3.13E-05	0.227271435	0.821	0.736	0.180923062	pCR/MPR_tumor	NMPR_tumor
AP2M1	3.13E-05	0.167396229	0.546	0.478	0.180927997	pCR/MPR_tumor	NMPR_tumor
YBX3	3.13E-05	0.231969562	0.611	0.546	0.180947485	pCR/MPR_tumor	NMPR_tumor
ACSL4	3.18E-05	0.395093307	0.388	0.33	0.184019417	pCR/MPR_tumor	NMPR_tumor
CSRNP1	3.21E-05	0.361686601	0.45	0.384	0.185722032	pCR/MPR_tumor	NMPR_tumor
CDKN2D	3.22E-05	1.057254539	0.14	0.085	0.186065685	pCR/MPR_tumor	NMPR_tumor
RPL35	3.27E-05	-0.361990999	0.847	0.787	0.189084727	pCR/MPR_tumor	NMPR_tumor
CKAP4	3.38E-05	0.538815319	0.253	0.19	0.195622302	pCR/MPR_tumor	NMPR_tumor
RPLP2	3.45E-05	-0.191321733	0.956	0.908	0.199235183	pCR/MPR_tumor	NMPR_tumor
Z93241.1	3.46E-05	0.672516484	0.104	0.054	0.199966136	pCR/MPR_tumor	NMPR_tumor
DHRS4	3.47E-05	-0.994961761	0.102	0.161	0.200577014	pCR/MPR_tumor	NMPR_tumor
PXN	3.51E-05	0.435117688	0.203	0.136	0.202873735	pCR/MPR_tumor	NMPR_tumor
SH3BP5	3.55E-05	0.477516075	0.258	0.186	0.205233874	pCR/MPR_tumor	NMPR_tumor
TPT1	3.64E-05	0.110422315	0.965	0.876	0.210379448	pCR/MPR_tumor	NMPR_tumor
SHLD1	3.64E-05	-0.775847351	0.055	0.102	0.210512324	pCR/MPR_tumor	NMPR_tumor
CD69	3.70E-05	0.397679318	0.461	0.379	0.2136579	pCR/MPR_tumor	NMPR_tumor
ARF6	3.92E-05	0.389566884	0.412	0.351	0.226436917	pCR/MPR_tumor	NMPR_tumor
MALT1	3.95E-05	0.639477851	0.227	0.162	0.228273689	pCR/MPR_tumor	NMPR_tumor
FKBP15	3.99E-05	0.637610348	0.373	0.316	0.230714585	pCR/MPR_tumor	NMPR_tumor
CDV3	4.05E-05	0.186224925	0.588	0.511	0.234214433	pCR/MPR_tumor	NMPR_tumor
SCIMP	4.10E-05	0.514543015	0.402	0.346	0.237211064	pCR/MPR_tumor	NMPR_tumor
SERINC2	4.14E-05	-1.654979177	0.08	0.132	0.23926296	pCR/MPR_tumor	NMPR_tumor
LRRK2	4.17E-05	0.880979004	0.246	0.184	0.240852245	pCR/MPR_tumor	NMPR_tumor
BCL3	4.17E-05	0.563972249	0.346	0.287	0.24088696	pCR/MPR_tumor	NMPR_tumor
AKR1B1	4.20E-05	-1.063479179	0.183	0.258	0.242694273	pCR/MPR_tumor	NMPR_tumor
RTN3	4.27E-05	0.131173553	0.491	0.427	0.246717595	pCR/MPR_tumor	NMPR_tumor
MYO9B	4.33E-05	0.523188259	0.381	0.318	0.250555993	pCR/MPR_tumor	NMPR_tumor
CARD8	4.36E-05	0.697779486	0.302	0.239	0.251769142	pCR/MPR_tumor	NMPR_tumor
ANXA11	4.41E-05	0.139343202	0.469	0.398	0.255064413	pCR/MPR_tumor	NMPR_tumor
FTL	4.49E-05	-0.279272057	1	1	0.259371075	pCR/MPR_tumor	NMPR_tumor
TPM3	4.56E-05	0.149680571	0.874	0.756	0.263520559	pCR/MPR_tumor	NMPR_tumor
SF3B2	4.58E-05	0.232377619	0.514	0.448	0.264583819	pCR/MPR_tumor	NMPR_tumor
PPP1R18	4.59E-05	0.243395459	0.476	0.411	0.265270411	pCR/MPR_tumor	NMPR_tumor
SMC2	4.70E-05	-1.042224879	0.071	0.122	0.271588279	pCR/MPR_tumor	NMPR_tumor
GAS6	4.72E-05	-1.197099225	0.157	0.225	0.273022857	pCR/MPR_tumor	NMPR_tumor
CAP1	4.76E-05	0.135647633	0.811	0.683	0.275201456	pCR/MPR_tumor	NMPR_tumor
VAPA	4.76E-05	0.106172966	0.532	0.473	0.275313874	pCR/MPR_tumor	NMPR_tumor
MSRB1	4.81E-05	0.988713453	0.249	0.189	0.277960483	pCR/MPR_tumor	NMPR_tumor
HMGB2	5.04E-05	0.22168346	0.398	0.337	0.291254258	pCR/MPR_tumor	NMPR_tumor
AGTRAP	5.10E-05	0.367831504	0.437	0.386	0.295031673	pCR/MPR_tumor	NMPR_tumor
ACTR3	5.21E-05	0.040858695	0.723	0.613	0.301264	pCR/MPR_tumor	NMPR_tumor
PLIN3	5.50E-05	0.371635925	0.402	0.347	0.317743164	pCR/MPR_tumor	NMPR_tumor
CLEC11A	5.61E-05	-0.794022565	0.112	0.174	0.324356372	pCR/MPR_tumor	NMPR_tumor
TSPAN3	5.65E-05	-0.592788162	0.197	0.273	0.326786612	pCR/MPR_tumor	NMPR_tumor
NBN	5.66E-05	0.340757575	0.377	0.306	0.327115834	pCR/MPR_tumor	NMPR_tumor
KDM7A	5.68E-05	0.717806825	0.283	0.219	0.328488324	pCR/MPR_tumor	NMPR_tumor
GSTO1	5.71E-05	0.15121973	0.771	0.675	0.330054016	pCR/MPR_tumor	NMPR_tumor
WAC	5.87E-05	0.340181783	0.383	0.328	0.339308948	pCR/MPR_tumor	NMPR_tumor
RAB1A	5.88E-05	0.176763065	0.489	0.428	0.340173154	pCR/MPR_tumor	NMPR_tumor
TBXAS1	5.89E-05	0.246336847	0.552	0.497	0.340238849	pCR/MPR_tumor	NMPR_tumor
AC131944.1	5.89E-05	-0.595389848	0.074	0.125	0.340247821	pCR/MPR_tumor	NMPR_tumor
BAZ2A	5.89E-05	0.963350552	0.206	0.147	0.340669517	pCR/MPR_tumor	NMPR_tumor
DRAP1	6.05E-05	0.234349818	0.524	0.465	0.349848203	pCR/MPR_tumor	NMPR_tumor
PIM3	6.11E-05	0.243405997	0.424	0.361	0.352948736	pCR/MPR_tumor	NMPR_tumor
TKFC	6.30E-05	-0.215278814	0.063	0.111	0.363918615	pCR/MPR_tumor	NMPR_tumor
DDX3Y	6.37E-05	0.357550621	0.337	0.272	0.368000302	pCR/MPR_tumor	NMPR_tumor
TMEM59	6.38E-05	0.222044678	0.495	0.436	0.368644793	pCR/MPR_tumor	NMPR_tumor
MTR	6.51E-05	-0.939991247	0.093	0.149	0.376440427	pCR/MPR_tumor	NMPR_tumor
MAP2K3	6.80E-05	0.779324285	0.249	0.188	0.393026078	pCR/MPR_tumor	NMPR_tumor
AL355075.4	6.83E-05	0.974135037	0.111	0.062	0.39483464	pCR/MPR_tumor	NMPR_tumor
AL590385.2	6.95E-05	0.582405633	0.321	0.259	0.401557445	pCR/MPR_tumor	NMPR_tumor
ACAT1	7.03E-05	-0.750230503	0.129	0.192	0.406637839	pCR/MPR_tumor	NMPR_tumor
CASP1	7.20E-05	0.28272062	0.511	0.441	0.416506159	pCR/MPR_tumor	NMPR_tumor
AL078590.2	7.30E-05	-0.522321129	0.076	0.127	0.422182695	pCR/MPR_tumor	NMPR_tumor
NDUFB4	7.51E-05	0.041616009	0.562	0.483	0.434016585	pCR/MPR_tumor	NMPR_tumor
CD276	7.55E-05	-1.069967373	0.076	0.128	0.436487608	pCR/MPR_tumor	NMPR_tumor
RPL10	7.72E-05	-0.224510635	0.912	0.86	0.446490326	pCR/MPR_tumor	NMPR_tumor
OSBPL8	7.74E-05	0.342265734	0.386	0.322	0.447204269	pCR/MPR_tumor	NMPR_tumor
SAT2	7.88E-05	0.350447048	0.363	0.303	0.455560711	pCR/MPR_tumor	NMPR_tumor
ATAD2	8.20E-05	-1.134234107	0.061	0.107	0.474068908	pCR/MPR_tumor	NMPR_tumor
FGD4	8.39E-05	0.785220261	0.273	0.211	0.485197433	pCR/MPR_tumor	NMPR_tumor
TAX1BP1	8.47E-05	0.221424769	0.593	0.509	0.489456125	pCR/MPR_tumor	NMPR_tumor
FLT1	8.53E-05	0.895214657	0.15	0.098	0.492939755	pCR/MPR_tumor	NMPR_tumor
ECI2	8.57E-05	-0.99889368	0.09	0.145	0.495263687	pCR/MPR_tumor	NMPR_tumor
MCM7	8.71E-05	-1.356682997	0.065	0.111	0.503657157	pCR/MPR_tumor	NMPR_tumor
DUT	8.89E-05	-0.545723313	0.233	0.318	0.51391116	pCR/MPR_tumor	NMPR_tumor
B4GALT1	8.92E-05	0.24313071	0.299	0.234	0.515699047	pCR/MPR_tumor	NMPR_tumor
EEF1B2	8.99E-05	-0.546680193	0.606	0.639	0.519952691	pCR/MPR_tumor	NMPR_tumor
BTBD6	9.02E-05	-0.805623269	0.077	0.128	0.521313593	pCR/MPR_tumor	NMPR_tumor
TRIM25	9.02E-05	0.847816726	0.161	0.106	0.521339693	pCR/MPR_tumor	NMPR_tumor
CD99	9.09E-05	0.15269652	0.614	0.552	0.525560508	pCR/MPR_tumor	NMPR_tumor
PARVG	9.18E-05	0.271791399	0.426	0.365	0.530708252	pCR/MPR_tumor	NMPR_tumor
AC007032.1	9.42E-05	0.872023744	0.124	0.074	0.544514033	pCR/MPR_tumor	NMPR_tumor
EPB41L2	9.42E-05	-0.780776123	0.093	0.148	0.544662319	pCR/MPR_tumor	NMPR_tumor
SYK	9.59E-05	0.19828026	0.548	0.483	0.554209694	pCR/MPR_tumor	NMPR_tumor
ELF4	9.63E-05	1.382464878	0.13	0.081	0.556541873	pCR/MPR_tumor	NMPR_tumor
LTC4S	9.64E-05	-1.118686412	0.077	0.127	0.557084497	pCR/MPR_tumor	NMPR_tumor
CYTIP	9.64E-05	0.274818599	0.391	0.32	0.557356679	pCR/MPR_tumor	NMPR_tumor
CLDN1	9.66E-05	-0.180505099	0.097	0.155	0.558591219	pCR/MPR_tumor	NMPR_tumor
UPK1B	9.80E-05	0.21770379	0.15	0.094	0.566549087	pCR/MPR_tumor	NMPR_tumor
ATP2B1	0.00010262	0.575616381	0.371	0.314	0.5932458	pCR/MPR_tumor	NMPR_tumor
GAS2L3	0.000102641	-0.384252555	0.083	0.136	0.593364808	pCR/MPR_tumor	NMPR_tumor
MTMR6	0.000104316	0.62394817	0.185	0.128	0.603048847	pCR/MPR_tumor	NMPR_tumor
ENY2	0.00010452	0.256865427	0.472	0.406	0.604230432	pCR/MPR_tumor	NMPR_tumor
EGR2	0.000104833	-0.643926429	0.159	0.229	0.606041257	pCR/MPR_tumor	NMPR_tumor
HAVCR2	0.000105277	0.332704943	0.388	0.334	0.608608214	pCR/MPR_tumor	NMPR_tumor
CCDC112	0.000105466	-0.479611889	0.126	0.189	0.6096983	pCR/MPR_tumor	NMPR_tumor
ATP6V1B2	0.000105471	0.277536884	0.475	0.412	0.60973045	pCR/MPR_tumor	NMPR_tumor
CD93	0.000108831	0.357123764	0.417	0.35	0.629153497	pCR/MPR_tumor	NMPR_tumor
MRPL18	0.000111201	-0.458975185	0.305	0.395	0.642853799	pCR/MPR_tumor	NMPR_tumor
UBB	0.000113052	-0.245503119	0.889	0.804	0.653556349	pCR/MPR_tumor	NMPR_tumor
SMIM25	0.00011482	0.202473195	0.435	0.358	0.663775954	pCR/MPR_tumor	NMPR_tumor
EZH2	0.000117817	-0.822513891	0.085	0.137	0.681098197	pCR/MPR_tumor	NMPR_tumor
DCN	0.000118277	0.161548006	0.147	0.092	0.683756546	pCR/MPR_tumor	NMPR_tumor
COLEC12	0.000118279	-1.54390489	0.075	0.122	0.683770237	pCR/MPR_tumor	NMPR_tumor
UBE2D4	0.000118807	-1.164359484	0.058	0.102	0.686824732	pCR/MPR_tumor	NMPR_tumor
MT-ND4L	0.000121094	0.112847854	0.752	0.667	0.7000445	pCR/MPR_tumor	NMPR_tumor
PSME1	0.000121979	0.070171516	0.789	0.684	0.705157962	pCR/MPR_tumor	NMPR_tumor
MAFF	0.000123859	0.51054058	0.244	0.181	0.716030416	pCR/MPR_tumor	NMPR_tumor
SCLT1	0.000124583	0.421385104	0.283	0.225	0.72021173	pCR/MPR_tumor	NMPR_tumor
SNX2	0.0001249	0.201003371	0.564	0.498	0.722047048	pCR/MPR_tumor	NMPR_tumor
PAPOLA	0.000125341	0.32268002	0.501	0.441	0.724596667	pCR/MPR_tumor	NMPR_tumor
SELENOP	0.000125486	-1.095246519	0.074	0.122	0.72543724	pCR/MPR_tumor	NMPR_tumor
SRM	0.000128368	-0.507597888	0.227	0.306	0.742095635	pCR/MPR_tumor	NMPR_tumor
CUL4A	0.00012918	-1.278976293	0.163	0.229	0.746787398	pCR/MPR_tumor	NMPR_tumor
PHACTR1	0.000131112	0.604082497	0.33	0.269	0.757957007	pCR/MPR_tumor	NMPR_tumor
STAT6	0.000132358	0.510337953	0.348	0.291	0.765159195	pCR/MPR_tumor	NMPR_tumor
SLC39A4	0.000132667	-0.984339706	0.098	0.152	0.766948556	pCR/MPR_tumor	NMPR_tumor
EZR	0.000133257	0.324735451	0.499	0.435	0.770358994	pCR/MPR_tumor	NMPR_tumor
IFRD2	0.000134148	-0.997932707	0.066	0.112	0.775510791	pCR/MPR_tumor	NMPR_tumor
ARHGAP31	0.000134427	0.599986427	0.246	0.186	0.7771217	pCR/MPR_tumor	NMPR_tumor
PRAM1	0.000135295	0.775272007	0.251	0.194	0.782140064	pCR/MPR_tumor	NMPR_tumor
YEATS4	0.000135471	-0.97498081	0.07	0.118	0.78316028	pCR/MPR_tumor	NMPR_tumor
H2BC4	0.000136083	0.564022439	0.13	0.079	0.786697528	pCR/MPR_tumor	NMPR_tumor
PTPN2	0.000136567	0.295958521	0.438	0.38	0.7894935	pCR/MPR_tumor	NMPR_tumor
AC012447.1	0.000137201	0.749994546	0.153	0.099	0.793158945	pCR/MPR_tumor	NMPR_tumor
METRN	0.000139877	-0.707500045	0.072	0.12	0.808630635	pCR/MPR_tumor	NMPR_tumor
GLT1D1	0.000142192	1.290715924	0.136	0.087	0.822011622	pCR/MPR_tumor	NMPR_tumor
ACAP2	0.00014412	0.155641784	0.447	0.376	0.833158281	pCR/MPR_tumor	NMPR_tumor
UTP4	0.000145125	-0.401047288	0.062	0.107	0.838969846	pCR/MPR_tumor	NMPR_tumor
MBNL1	0.000145784	0.116399535	0.639	0.577	0.842776976	pCR/MPR_tumor	NMPR_tumor
YBEY	0.000147712	-0.986188676	0.065	0.11	0.853921765	pCR/MPR_tumor	NMPR_tumor
SFN	0.000151297	-0.741186987	0.22	0.291	0.87465025	pCR/MPR_tumor	NMPR_tumor
CMTM6	0.000151714	0.203940916	0.474	0.413	0.877056979	pCR/MPR_tumor	NMPR_tumor
MARCHF7	0.000152935	0.504276023	0.331	0.277	0.884115049	pCR/MPR_tumor	NMPR_tumor
LMNB1	0.000155843	0.489843454	0.264	0.205	0.900930624	pCR/MPR_tumor	NMPR_tumor
TMEM154	0.000156669	1.095274036	0.139	0.089	0.905702101	pCR/MPR_tumor	NMPR_tumor
COX4I1	0.000159751	-0.330340668	0.831	0.778	0.923517699	pCR/MPR_tumor	NMPR_tumor
NCF4	0.00016138	0.318591793	0.373	0.318	0.932939954	pCR/MPR_tumor	NMPR_tumor
MCCC1	0.000162839	-1.12231867	0.076	0.124	0.94137176	pCR/MPR_tumor	NMPR_tumor
DDX17	0.000162998	0.105941401	0.442	0.375	0.942290909	pCR/MPR_tumor	NMPR_tumor
SKIL	0.000168426	0.291688302	0.483	0.433	0.973669921	pCR/MPR_tumor	NMPR_tumor
MRPL24	0.000169521	-0.808719186	0.158	0.225	0.979999329	pCR/MPR_tumor	NMPR_tumor
LYPD3	0.000170243	-0.768491756	0.061	0.106	0.984172825	pCR/MPR_tumor	NMPR_tumor
RHOA	0.000173114	0.114634911	0.86	0.752	1	pCR/MPR_tumor	NMPR_tumor
EFCAB14	0.00017781	0.398161146	0.303	0.243	1	pCR/MPR_tumor	NMPR_tumor
TTC7A	0.000178826	0.405743868	0.259	0.196	1	pCR/MPR_tumor	NMPR_tumor
DYSF	0.000179939	0.898163619	0.114	0.067	1	pCR/MPR_tumor	NMPR_tumor
IRF1	0.000181025	0.278720511	0.461	0.396	1	pCR/MPR_tumor	NMPR_tumor
SELENOK	0.000181147	0.087221736	0.514	0.443	1	pCR/MPR_tumor	NMPR_tumor
XBP1	0.000185509	0.1222204	0.585	0.517	1	pCR/MPR_tumor	NMPR_tumor
RPL22L1	0.000185738	-0.687121322	0.295	0.374	1	pCR/MPR_tumor	NMPR_tumor
SPTLC2	0.000187852	0.442949823	0.27	0.21	1	pCR/MPR_tumor	NMPR_tumor
AKNA	0.000189373	0.805747698	0.199	0.144	1	pCR/MPR_tumor	NMPR_tumor
TFDP1	0.000189953	-1.030910823	0.208	0.276	1	pCR/MPR_tumor	NMPR_tumor
SH3GLB1	0.000190215	0.088492662	0.503	0.445	1	pCR/MPR_tumor	NMPR_tumor
NRDC	0.000192277	-0.021607981	0.415	0.358	1	pCR/MPR_tumor	NMPR_tumor
TMEM70	0.000192366	-0.66579484	0.19	0.259	1	pCR/MPR_tumor	NMPR_tumor
CXCL16	0.000193165	0.09789212	0.461	0.391	1	pCR/MPR_tumor	NMPR_tumor
GABARAPL1	0.000194899	0.467177821	0.387	0.332	1	pCR/MPR_tumor	NMPR_tumor
VASH1	0.000197754	-0.691546792	0.19	0.26	1	pCR/MPR_tumor	NMPR_tumor
PHIP	0.00019809	0.293087619	0.291	0.232	1	pCR/MPR_tumor	NMPR_tumor
PGS1	0.00020097	0.793049786	0.195	0.14	1	pCR/MPR_tumor	NMPR_tumor
TOP1	0.000202624	0.119338266	0.444	0.386	1	pCR/MPR_tumor	NMPR_tumor
PSMA4	0.000203249	0.14354431	0.584	0.509	1	pCR/MPR_tumor	NMPR_tumor
PFN1	0.000203538	-0.127870253	0.972	0.922	1	pCR/MPR_tumor	NMPR_tumor
CCDC88A	0.000204674	0.211632307	0.495	0.435	1	pCR/MPR_tumor	NMPR_tumor
NOD2	0.000204778	0.942469429	0.167	0.116	1	pCR/MPR_tumor	NMPR_tumor
IGHM	0.00021388	-1.282565561	0.138	0.199	1	pCR/MPR_tumor	NMPR_tumor
IMPDH2	0.000225393	-0.799160696	0.16	0.222	1	pCR/MPR_tumor	NMPR_tumor
PDCD11	0.000230217	-0.752638172	0.066	0.11	1	pCR/MPR_tumor	NMPR_tumor
BTN2A1	0.000231284	1.018045014	0.158	0.107	1	pCR/MPR_tumor	NMPR_tumor
RPL13A	0.000242455	-0.379151479	0.799	0.779	1	pCR/MPR_tumor	NMPR_tumor
LPCAT1	0.000242777	0.770287362	0.178	0.124	1	pCR/MPR_tumor	NMPR_tumor
ATP6V1G1	0.00024296	0.173166862	0.599	0.532	1	pCR/MPR_tumor	NMPR_tumor
GRN	0.000245989	0.147541153	0.897	0.803	1	pCR/MPR_tumor	NMPR_tumor
BTK	0.000246324	0.571127615	0.307	0.252	1	pCR/MPR_tumor	NMPR_tumor
DCTPP1	0.000250348	-0.521245399	0.145	0.209	1	pCR/MPR_tumor	NMPR_tumor
AC040970.1	0.000251381	0.699051798	0.139	0.09	1	pCR/MPR_tumor	NMPR_tumor
DEK	0.00025189	0.132187607	0.575	0.497	1	pCR/MPR_tumor	NMPR_tumor
CAST	0.000256347	0.05085726	0.649	0.573	1	pCR/MPR_tumor	NMPR_tumor
EEF1D	0.000262055	0.097128079	0.697	0.624	1	pCR/MPR_tumor	NMPR_tumor
OGFRL1	0.000263825	0.212320924	0.504	0.443	1	pCR/MPR_tumor	NMPR_tumor
KRT15	0.000266245	0.820486116	0.267	0.214	1	pCR/MPR_tumor	NMPR_tumor
POLR3D	0.000266391	-0.566629788	0.066	0.111	1	pCR/MPR_tumor	NMPR_tumor
RBFOX2	0.000269076	-0.513631741	0.19	0.263	1	pCR/MPR_tumor	NMPR_tumor
HNRNPAB	0.000269118	-0.536056651	0.334	0.413	1	pCR/MPR_tumor	NMPR_tumor
RPS23	0.000273876	-0.320207733	0.864	0.808	1	pCR/MPR_tumor	NMPR_tumor
MT-ND5	0.000278627	0.143778769	0.972	0.902	1	pCR/MPR_tumor	NMPR_tumor
WDR3	0.000287585	-0.884633044	0.063	0.106	1	pCR/MPR_tumor	NMPR_tumor
TCEAL4	0.000288041	-0.487657193	0.215	0.287	1	pCR/MPR_tumor	NMPR_tumor
REL	0.00029304	0.240317194	0.391	0.338	1	pCR/MPR_tumor	NMPR_tumor
PNPLA2	0.000293339	0.33904912	0.251	0.193	1	pCR/MPR_tumor	NMPR_tumor
NRARP	0.000294064	-1.469177737	0.072	0.116	1	pCR/MPR_tumor	NMPR_tumor
KMT2E	0.00029464	0.056075985	0.471	0.41	1	pCR/MPR_tumor	NMPR_tumor
NENF	0.000296452	-1.005383757	0.255	0.325	1	pCR/MPR_tumor	NMPR_tumor
AP1S2	0.000297293	0.273345327	0.535	0.476	1	pCR/MPR_tumor	NMPR_tumor
KDM6B	0.000299301	0.290267112	0.292	0.231	1	pCR/MPR_tumor	NMPR_tumor
MBD2	0.000304232	0.223226843	0.39	0.332	1	pCR/MPR_tumor	NMPR_tumor
PAICS	0.000307405	-0.493148153	0.131	0.189	1	pCR/MPR_tumor	NMPR_tumor
H2BC8	0.000307837	0.62374435	0.168	0.116	1	pCR/MPR_tumor	NMPR_tumor
AHNAK	0.000308893	0.099674636	0.59	0.531	1	pCR/MPR_tumor	NMPR_tumor
ST6GAL1	0.000310512	-0.385481382	0.13	0.189	1	pCR/MPR_tumor	NMPR_tumor
PELI1	0.000317947	0.422903064	0.273	0.215	1	pCR/MPR_tumor	NMPR_tumor
BCL6	0.000317974	0.219274406	0.351	0.293	1	pCR/MPR_tumor	NMPR_tumor
IRF2	0.000320341	0.401045187	0.293	0.238	1	pCR/MPR_tumor	NMPR_tumor
CAPNS1	0.00032351	0.123409306	0.62	0.56	1	pCR/MPR_tumor	NMPR_tumor
ARHGAP27	0.000325838	0.477935535	0.228	0.174	1	pCR/MPR_tumor	NMPR_tumor
VPS9D1	0.000329116	1.077497035	0.135	0.089	1	pCR/MPR_tumor	NMPR_tumor
GNA13	0.000332334	0.536103199	0.375	0.326	1	pCR/MPR_tumor	NMPR_tumor
KRT14	0.000333385	-1.229743141	0.134	0.185	1	pCR/MPR_tumor	NMPR_tumor
PDE4A	0.000334508	0.530970333	0.242	0.186	1	pCR/MPR_tumor	NMPR_tumor
SNX10	0.000336112	0.226396045	0.517	0.462	1	pCR/MPR_tumor	NMPR_tumor
RNH1	0.000338851	0.08470409	0.599	0.519	1	pCR/MPR_tumor	NMPR_tumor
ZNFX1	0.00034484	0.718390015	0.242	0.189	1	pCR/MPR_tumor	NMPR_tumor
ERGIC1	0.0003513	0.294570513	0.305	0.251	1	pCR/MPR_tumor	NMPR_tumor
ADIPOR1	0.000362814	0.136274718	0.357	0.297	1	pCR/MPR_tumor	NMPR_tumor
ILVBL	0.000368686	-0.977652479	0.074	0.119	1	pCR/MPR_tumor	NMPR_tumor
PABPC4	0.00037032	-0.793096264	0.255	0.328	1	pCR/MPR_tumor	NMPR_tumor
SLC25A11	0.000373567	-0.796687179	0.199	0.271	1	pCR/MPR_tumor	NMPR_tumor
PCBP1	0.00037937	0.081887295	0.864	0.75	1	pCR/MPR_tumor	NMPR_tumor
STARD4	0.000380013	1.161285716	0.102	0.059	1	pCR/MPR_tumor	NMPR_tumor
CCL5	0.000385414	-1.207502512	0.076	0.12	1	pCR/MPR_tumor	NMPR_tumor
QTRT1	0.000385416	-0.83526152	0.066	0.11	1	pCR/MPR_tumor	NMPR_tumor
APOBEC3G	0.000389977	0.713988027	0.206	0.157	1	pCR/MPR_tumor	NMPR_tumor
LTBR	0.000391789	0.344333359	0.36	0.313	1	pCR/MPR_tumor	NMPR_tumor
SEPTIN11	0.000395136	-0.674861536	0.118	0.174	1	pCR/MPR_tumor	NMPR_tumor
HMBS	0.000401893	-0.928390449	0.061	0.102	1	pCR/MPR_tumor	NMPR_tumor
AC099560.1	0.000404182	-0.437947351	0.76	0.729	1	pCR/MPR_tumor	NMPR_tumor
AKR1C2	0.000405613	-0.755310901	0.167	0.23	1	pCR/MPR_tumor	NMPR_tumor
JAK2	0.000406345	0.540727116	0.323	0.273	1	pCR/MPR_tumor	NMPR_tumor
ERGIC3	0.000406725	0.18027466	0.42	0.362	1	pCR/MPR_tumor	NMPR_tumor
NFKB1	0.000412359	0.280944895	0.369	0.313	1	pCR/MPR_tumor	NMPR_tumor
BUD23	0.000413563	-0.425876949	0.188	0.255	1	pCR/MPR_tumor	NMPR_tumor
PNP	0.000414307	0.510013467	0.35	0.296	1	pCR/MPR_tumor	NMPR_tumor
NPM3	0.000416016	-0.862909384	0.108	0.159	1	pCR/MPR_tumor	NMPR_tumor
SMIM14	0.000420509	0.393938407	0.202	0.149	1	pCR/MPR_tumor	NMPR_tumor
FBXO11	0.000424006	0.66068248	0.238	0.184	1	pCR/MPR_tumor	NMPR_tumor
CXCR4	0.000424339	0.308452112	0.519	0.446	1	pCR/MPR_tumor	NMPR_tumor
MERTK	0.000428987	-0.517242921	0.161	0.223	1	pCR/MPR_tumor	NMPR_tumor
TSPAN14	0.000431788	0.429129812	0.333	0.285	1	pCR/MPR_tumor	NMPR_tumor
ATG3	0.000435526	-0.052271988	0.577	0.505	1	pCR/MPR_tumor	NMPR_tumor
NUCKS1	0.000438328	-0.557978302	0.452	0.515	1	pCR/MPR_tumor	NMPR_tumor
CEMIP2	0.000439154	0.764892271	0.158	0.108	1	pCR/MPR_tumor	NMPR_tumor
SH2D3C	0.000439637	0.960215225	0.117	0.073	1	pCR/MPR_tumor	NMPR_tumor
SRA1	0.000442451	0.390365024	0.418	0.366	1	pCR/MPR_tumor	NMPR_tumor
CALR	0.000444523	-0.323562825	0.719	0.713	1	pCR/MPR_tumor	NMPR_tumor
WDFY3	0.000444755	0.365191311	0.196	0.139	1	pCR/MPR_tumor	NMPR_tumor
SRPRB	0.000445399	-0.817784695	0.123	0.181	1	pCR/MPR_tumor	NMPR_tumor
BST1	0.000447925	0.427649368	0.318	0.269	1	pCR/MPR_tumor	NMPR_tumor
IL1RAP	0.000451413	0.830235101	0.204	0.155	1	pCR/MPR_tumor	NMPR_tumor
MT-ND3	0.000458308	-0.188358679	0.928	0.84	1	pCR/MPR_tumor	NMPR_tumor
IKZF1	0.000460767	0.558271251	0.285	0.238	1	pCR/MPR_tumor	NMPR_tumor
SIK3	0.000469612	0.570030913	0.192	0.14	1	pCR/MPR_tumor	NMPR_tumor
UBXN1	0.000471359	0.135764428	0.467	0.42	1	pCR/MPR_tumor	NMPR_tumor
KIAA1109	0.000477354	0.403923253	0.2	0.147	1	pCR/MPR_tumor	NMPR_tumor
ITSN2	0.00048032	0.2817167	0.362	0.306	1	pCR/MPR_tumor	NMPR_tumor
RASSF2	0.000484349	0.644110001	0.242	0.192	1	pCR/MPR_tumor	NMPR_tumor
SP3	0.000484699	0.352642814	0.271	0.217	1	pCR/MPR_tumor	NMPR_tumor
SSR2	0.00048728	0.068700964	0.562	0.506	1	pCR/MPR_tumor	NMPR_tumor
CDKN1C	0.000503712	0.725884456	0.127	0.081	1	pCR/MPR_tumor	NMPR_tumor
DNAJC7	0.00050527	0.276110755	0.383	0.326	1	pCR/MPR_tumor	NMPR_tumor
RAB5A	0.000509281	0.374239849	0.318	0.266	1	pCR/MPR_tumor	NMPR_tumor
UBAP1	0.000525308	0.499272934	0.21	0.161	1	pCR/MPR_tumor	NMPR_tumor
SLC39A7	0.000525798	-0.521664243	0.126	0.181	1	pCR/MPR_tumor	NMPR_tumor
ZNF91	0.000541108	-0.783322748	0.089	0.136	1	pCR/MPR_tumor	NMPR_tumor
FOSL2	0.000542694	0.312799842	0.412	0.353	1	pCR/MPR_tumor	NMPR_tumor
SLC7A5	0.000562296	0.373002729	0.209	0.156	1	pCR/MPR_tumor	NMPR_tumor
CCND3	0.000567284	0.322222907	0.393	0.342	1	pCR/MPR_tumor	NMPR_tumor
NIN	0.000571535	0.369284115	0.351	0.295	1	pCR/MPR_tumor	NMPR_tumor
RNASE2	0.000573796	0.832581402	0.241	0.192	1	pCR/MPR_tumor	NMPR_tumor
RXYLT1	0.000588839	-0.969867079	0.062	0.102	1	pCR/MPR_tumor	NMPR_tumor
PAF1	0.000602243	0.436012121	0.178	0.128	1	pCR/MPR_tumor	NMPR_tumor
KMT5A	0.000604788	-0.420727061	0.067	0.11	1	pCR/MPR_tumor	NMPR_tumor
PFDN5	0.000606923	0.09636443	0.818	0.716	1	pCR/MPR_tumor	NMPR_tumor
MLEC	0.000607261	-0.61345135	0.26	0.332	1	pCR/MPR_tumor	NMPR_tumor
POMP	0.000607889	0.04975218	0.681	0.598	1	pCR/MPR_tumor	NMPR_tumor
H1-10	0.00061481	0.244269944	0.512	0.464	1	pCR/MPR_tumor	NMPR_tumor
SP140	0.000616351	0.326067137	0.113	0.07	1	pCR/MPR_tumor	NMPR_tumor
MZT2A	0.000618623	-0.825859348	0.191	0.254	1	pCR/MPR_tumor	NMPR_tumor
SQOR	0.00062434	0.015973859	0.409	0.355	1	pCR/MPR_tumor	NMPR_tumor
RBM41	0.000626746	-0.4901881	0.068	0.111	1	pCR/MPR_tumor	NMPR_tumor
MARCKS	0.000628701	0.067233725	0.517	0.453	1	pCR/MPR_tumor	NMPR_tumor
PRKAR1A	0.000631171	0.291467029	0.403	0.35	1	pCR/MPR_tumor	NMPR_tumor
KIFC3	0.000639752	-0.704269621	0.11	0.162	1	pCR/MPR_tumor	NMPR_tumor
XPO6	0.000641908	0.415242002	0.178	0.128	1	pCR/MPR_tumor	NMPR_tumor
YPEL3	0.000644185	0.504634877	0.236	0.185	1	pCR/MPR_tumor	NMPR_tumor
TFEC	0.000650168	0.279746007	0.368	0.322	1	pCR/MPR_tumor	NMPR_tumor
G6PC3	0.000654488	-0.780270601	0.125	0.178	1	pCR/MPR_tumor	NMPR_tumor
TTL	0.000661014	-0.926388007	0.082	0.127	1	pCR/MPR_tumor	NMPR_tumor
NCL	0.000664656	-0.441770659	0.708	0.707	1	pCR/MPR_tumor	NMPR_tumor
SRSF5	0.00066591	0.073825677	0.633	0.58	1	pCR/MPR_tumor	NMPR_tumor
PIGP	0.00066617	-0.525817095	0.09	0.139	1	pCR/MPR_tumor	NMPR_tumor
NR3C1	0.000678131	0.320916037	0.302	0.254	1	pCR/MPR_tumor	NMPR_tumor
SLC27A4	0.000681835	-0.583238802	0.325	0.394	1	pCR/MPR_tumor	NMPR_tumor
SIGLEC10	0.000682572	0.392964328	0.279	0.221	1	pCR/MPR_tumor	NMPR_tumor
SMARCAD1	0.000686962	-0.706385475	0.09	0.139	1	pCR/MPR_tumor	NMPR_tumor
ZFAND3	0.000687161	0.27068665	0.281	0.225	1	pCR/MPR_tumor	NMPR_tumor
ECHS1	0.000690086	-0.397003248	0.298	0.378	1	pCR/MPR_tumor	NMPR_tumor
ATPAF2	0.000692393	-0.357650376	0.084	0.129	1	pCR/MPR_tumor	NMPR_tumor
C12orf57	0.000693676	0.441059339	0.247	0.197	1	pCR/MPR_tumor	NMPR_tumor
AIG1	0.000702636	-0.446109805	0.07	0.112	1	pCR/MPR_tumor	NMPR_tumor
TNIP1	0.000712583	0.479858371	0.332	0.28	1	pCR/MPR_tumor	NMPR_tumor
SSH2	0.000714869	0.505370042	0.282	0.231	1	pCR/MPR_tumor	NMPR_tumor
TMEM131	0.000729295	0.310795415	0.219	0.168	1	pCR/MPR_tumor	NMPR_tumor
PATL1	0.00073023	0.716454088	0.196	0.149	1	pCR/MPR_tumor	NMPR_tumor
SIGLEC9	0.000743392	0.265876254	0.425	0.387	1	pCR/MPR_tumor	NMPR_tumor
RNF181	0.000754768	0.013530954	0.504	0.444	1	pCR/MPR_tumor	NMPR_tumor
CCL4L2	0.000757239	-0.507185909	0.389	0.429	1	pCR/MPR_tumor	NMPR_tumor
RAB31	0.000761761	0.108920755	0.663	0.572	1	pCR/MPR_tumor	NMPR_tumor
EAF1	0.000763326	0.769404556	0.15	0.104	1	pCR/MPR_tumor	NMPR_tumor
FCGRT	0.000770668	0.071901392	0.658	0.567	1	pCR/MPR_tumor	NMPR_tumor
CSGALNACT2	0.000776229	0.38809091	0.36	0.308	1	pCR/MPR_tumor	NMPR_tumor
TUG1	0.000779274	0.621612579	0.186	0.137	1	pCR/MPR_tumor	NMPR_tumor
PEBP1	0.000784051	-0.686920631	0.296	0.361	1	pCR/MPR_tumor	NMPR_tumor
TIMP2	0.000794086	0.031972626	0.478	0.423	1	pCR/MPR_tumor	NMPR_tumor
RGS19	0.000794726	0.297914708	0.536	0.493	1	pCR/MPR_tumor	NMPR_tumor
BRI3	0.00079879	0.076408924	0.862	0.75	1	pCR/MPR_tumor	NMPR_tumor
GLRX	0.000803432	0.056080591	0.61	0.55	1	pCR/MPR_tumor	NMPR_tumor
RNASE6	0.000817852	0.208778412	0.48	0.429	1	pCR/MPR_tumor	NMPR_tumor
UGDH	0.000837844	-0.832607277	0.075	0.116	1	pCR/MPR_tumor	NMPR_tumor
MOB1A	0.000844468	0.142371541	0.565	0.506	1	pCR/MPR_tumor	NMPR_tumor
PTGES2	0.000847908	-0.504162459	0.191	0.26	1	pCR/MPR_tumor	NMPR_tumor
HRH2	0.00085463	0.417057808	0.398	0.349	1	pCR/MPR_tumor	NMPR_tumor
PFKFB3	0.000861381	0.294660729	0.32	0.264	1	pCR/MPR_tumor	NMPR_tumor
JAK1	0.00086835	0.205516564	0.47	0.423	1	pCR/MPR_tumor	NMPR_tumor
FN1	0.000871089	-0.974202492	0.253	0.297	1	pCR/MPR_tumor	NMPR_tumor
CCT2	0.000873134	-0.376635896	0.325	0.4	1	pCR/MPR_tumor	NMPR_tumor
SNRNP25	0.000880623	-0.532970717	0.12	0.173	1	pCR/MPR_tumor	NMPR_tumor
UBAC2	0.00088371	0.259614874	0.356	0.313	1	pCR/MPR_tumor	NMPR_tumor
BOLA3	0.000887838	-0.699943258	0.157	0.217	1	pCR/MPR_tumor	NMPR_tumor
MCM4	0.00089782	-0.766977487	0.079	0.12	1	pCR/MPR_tumor	NMPR_tumor
ADAMTSL4-AS1	0.00090024	0.434966469	0.12	0.075	1	pCR/MPR_tumor	NMPR_tumor
ZFR	0.000901453	0.419052148	0.391	0.339	1	pCR/MPR_tumor	NMPR_tumor
CHMP2A	0.00091029	0.041423046	0.423	0.375	1	pCR/MPR_tumor	NMPR_tumor
GSTK1	0.000915447	0.022096497	0.583	0.515	1	pCR/MPR_tumor	NMPR_tumor
ATF6	0.000918271	0.306006445	0.325	0.271	1	pCR/MPR_tumor	NMPR_tumor
GSK3B	0.000919957	0.663138138	0.183	0.136	1	pCR/MPR_tumor	NMPR_tumor
ZNF385A	0.000922132	0.149901408	0.347	0.293	1	pCR/MPR_tumor	NMPR_tumor
SYAP1	0.000922533	0.143325564	0.378	0.325	1	pCR/MPR_tumor	NMPR_tumor
AC005747.1	0.00093095	0.747988039	0.186	0.139	1	pCR/MPR_tumor	NMPR_tumor
MEF2D	0.000933108	0.39776018	0.297	0.247	1	pCR/MPR_tumor	NMPR_tumor
RASGRP4	0.000936391	0.965761429	0.116	0.074	1	pCR/MPR_tumor	NMPR_tumor
CPQ	0.0009381	0.278266718	0.249	0.196	1	pCR/MPR_tumor	NMPR_tumor
HDDC2	0.000946217	-0.650690116	0.107	0.157	1	pCR/MPR_tumor	NMPR_tumor
CR1	0.000951641	0.613756999	0.112	0.071	1	pCR/MPR_tumor	NMPR_tumor
FLOT2	0.000956978	0.52801456	0.265	0.217	1	pCR/MPR_tumor	NMPR_tumor
NOL8	0.000959048	-0.437672549	0.171	0.234	1	pCR/MPR_tumor	NMPR_tumor
TSEN15	0.000968546	-0.399107817	0.136	0.193	1	pCR/MPR_tumor	NMPR_tumor
IRAK1	0.000979536	0.341176992	0.222	0.174	1	pCR/MPR_tumor	NMPR_tumor
S1PR4	0.000992939	1.186859806	0.135	0.092	1	pCR/MPR_tumor	NMPR_tumor
THBS1	0.000999198	0.652768118	0.147	0.1	1	pCR/MPR_tumor	NMPR_tumor
CCDC124	0.00099941	-0.640043627	0.23	0.3	1	pCR/MPR_tumor	NMPR_tumor
RTCB	0.001008552	0.276442028	0.297	0.254	1	pCR/MPR_tumor	NMPR_tumor
YME1L1	0.001013182	0.23801672	0.403	0.355	1	pCR/MPR_tumor	NMPR_tumor
PRMT1	0.001021973	-0.551585543	0.223	0.291	1	pCR/MPR_tumor	NMPR_tumor
USP47	0.00103743	0.577682904	0.202	0.153	1	pCR/MPR_tumor	NMPR_tumor
SGK1	0.001040414	-0.138577648	0.625	0.658	1	pCR/MPR_tumor	NMPR_tumor
CPD	0.001041083	0.396044815	0.14	0.096	1	pCR/MPR_tumor	NMPR_tumor
EIF1B	0.001042404	0.218638721	0.426	0.379	1	pCR/MPR_tumor	NMPR_tumor
TMEM170B	0.001046154	0.977178589	0.169	0.124	1	pCR/MPR_tumor	NMPR_tumor
MRPL32	0.001051443	-0.63530576	0.195	0.26	1	pCR/MPR_tumor	NMPR_tumor
NDUFS8	0.001053979	-0.674759595	0.322	0.388	1	pCR/MPR_tumor	NMPR_tumor
ITPA	0.001056038	-0.642730923	0.223	0.285	1	pCR/MPR_tumor	NMPR_tumor
NNT	0.001080082	-0.920131536	0.099	0.147	1	pCR/MPR_tumor	NMPR_tumor
ZFP36	0.001087191	0.156435459	0.885	0.791	1	pCR/MPR_tumor	NMPR_tumor
LINC00877	0.001089118	0.885322898	0.101	0.062	1	pCR/MPR_tumor	NMPR_tumor
MTHFD1	0.001089737	-0.571512999	0.096	0.143	1	pCR/MPR_tumor	NMPR_tumor
RLF	0.001094555	0.254409634	0.21	0.162	1	pCR/MPR_tumor	NMPR_tumor
UBE2Q2	0.001101947	-0.637457062	0.139	0.194	1	pCR/MPR_tumor	NMPR_tumor
TOMM40	0.001118654	-0.582263288	0.164	0.222	1	pCR/MPR_tumor	NMPR_tumor
RPL14	0.001129947	-0.341608191	0.838	0.783	1	pCR/MPR_tumor	NMPR_tumor
C15orf39	0.001134653	0.630834502	0.181	0.135	1	pCR/MPR_tumor	NMPR_tumor
LSM4	0.001160446	-0.531378688	0.304	0.374	1	pCR/MPR_tumor	NMPR_tumor
DENND1A	0.001179461	0.73918661	0.169	0.124	1	pCR/MPR_tumor	NMPR_tumor
MPHOSPH10	0.001189825	-0.658158563	0.145	0.199	1	pCR/MPR_tumor	NMPR_tumor
ARHGAP22	0.001195454	-0.778621543	0.079	0.122	1	pCR/MPR_tumor	NMPR_tumor
NUAK2	0.001198655	0.742154	0.105	0.066	1	pCR/MPR_tumor	NMPR_tumor
PNPT1	0.001198929	0.458706983	0.22	0.172	1	pCR/MPR_tumor	NMPR_tumor
PPP4C	0.001217761	0.195930301	0.462	0.421	1	pCR/MPR_tumor	NMPR_tumor
GRK2	0.001218085	0.24501164	0.364	0.312	1	pCR/MPR_tumor	NMPR_tumor
EHD1	0.001223432	0.429264181	0.253	0.203	1	pCR/MPR_tumor	NMPR_tumor
CLTA	0.001233106	0.00534948	0.599	0.528	1	pCR/MPR_tumor	NMPR_tumor
BNIP3L	0.001235355	0.16191461	0.481	0.428	1	pCR/MPR_tumor	NMPR_tumor
PAIP2	0.001237113	-0.00320853	0.564	0.507	1	pCR/MPR_tumor	NMPR_tumor
G0S2	0.001239177	0.410628595	0.494	0.437	1	pCR/MPR_tumor	NMPR_tumor
SH3BP2	0.001239484	0.200715505	0.363	0.314	1	pCR/MPR_tumor	NMPR_tumor
TRIOBP	0.001245309	0.397123104	0.176	0.129	1	pCR/MPR_tumor	NMPR_tumor
LRRC25	0.001260051	0.228401442	0.402	0.357	1	pCR/MPR_tumor	NMPR_tumor
ESRRA	0.001264292	-0.3291013	0.15	0.21	1	pCR/MPR_tumor	NMPR_tumor
UCHL5	0.001268907	-0.3636148	0.147	0.205	1	pCR/MPR_tumor	NMPR_tumor
RAB11A	0.001275685	0.093313459	0.392	0.343	1	pCR/MPR_tumor	NMPR_tumor
TRIP12	0.001277765	0.181780811	0.385	0.345	1	pCR/MPR_tumor	NMPR_tumor
TIMM23	0.001289169	-0.350595947	0.152	0.211	1	pCR/MPR_tumor	NMPR_tumor
MOCS2	0.001293508	-0.652214174	0.085	0.128	1	pCR/MPR_tumor	NMPR_tumor
GBP3	0.001306261	0.758594214	0.141	0.099	1	pCR/MPR_tumor	NMPR_tumor
ETV5	0.001310307	-0.428131341	0.083	0.125	1	pCR/MPR_tumor	NMPR_tumor
GPATCH11	0.001313878	-0.491550077	0.08	0.122	1	pCR/MPR_tumor	NMPR_tumor
GSTM4	0.001320409	-0.955021528	0.065	0.102	1	pCR/MPR_tumor	NMPR_tumor
NFAM1	0.001326728	0.304941147	0.224	0.177	1	pCR/MPR_tumor	NMPR_tumor
COPRS	0.001349402	-0.898471796	0.113	0.162	1	pCR/MPR_tumor	NMPR_tumor
STK40	0.001352305	0.670522763	0.201	0.155	1	pCR/MPR_tumor	NMPR_tumor
C1GALT1	0.001354141	1.125966531	0.154	0.112	1	pCR/MPR_tumor	NMPR_tumor
AL691403.1	0.001368495	0.628187251	0.23	0.18	1	pCR/MPR_tumor	NMPR_tumor
AP5B1	0.001369705	0.60842861	0.176	0.132	1	pCR/MPR_tumor	NMPR_tumor
GIMAP2	0.001375252	0.570399588	0.221	0.174	1	pCR/MPR_tumor	NMPR_tumor
NDUFAF4	0.001386169	-0.193307679	0.089	0.135	1	pCR/MPR_tumor	NMPR_tumor
CUL1	0.001388879	0.429063236	0.32	0.271	1	pCR/MPR_tumor	NMPR_tumor
RAP2A	0.001390996	-0.463023283	0.167	0.226	1	pCR/MPR_tumor	NMPR_tumor
IMPACT	0.001399255	-0.843407123	0.082	0.124	1	pCR/MPR_tumor	NMPR_tumor
ABCC3	0.001403998	-1.217690557	0.073	0.112	1	pCR/MPR_tumor	NMPR_tumor
NKIRAS2	0.001404182	0.365388337	0.246	0.199	1	pCR/MPR_tumor	NMPR_tumor
GPN3	0.001405915	-0.584082187	0.134	0.189	1	pCR/MPR_tumor	NMPR_tumor
SAMHD1	0.001409581	0.03151777	0.757	0.664	1	pCR/MPR_tumor	NMPR_tumor
DOK2	0.001411045	0.346159099	0.419	0.375	1	pCR/MPR_tumor	NMPR_tumor
STX7	0.001452266	0.343277818	0.314	0.268	1	pCR/MPR_tumor	NMPR_tumor
XRCC6	0.00145484	0.279895521	0.466	0.423	1	pCR/MPR_tumor	NMPR_tumor
NUDT5	0.0014703	-0.548110903	0.194	0.256	1	pCR/MPR_tumor	NMPR_tumor
CD33	0.001473597	0.392157196	0.302	0.254	1	pCR/MPR_tumor	NMPR_tumor
TAOK1	0.00150069	0.404307205	0.236	0.188	1	pCR/MPR_tumor	NMPR_tumor
MAP4K4	0.00150193	0.187943068	0.23	0.182	1	pCR/MPR_tumor	NMPR_tumor
CCDC25	0.001509163	-0.331536746	0.111	0.16	1	pCR/MPR_tumor	NMPR_tumor
EXOC7	0.001511022	0.525184376	0.161	0.116	1	pCR/MPR_tumor	NMPR_tumor
DOCK2	0.001528183	0.237961312	0.402	0.357	1	pCR/MPR_tumor	NMPR_tumor
LITAF	0.001547664	0.210285443	0.747	0.686	1	pCR/MPR_tumor	NMPR_tumor
MCMBP	0.001571663	0.486565768	0.267	0.219	1	pCR/MPR_tumor	NMPR_tumor
CALHM6	0.001574763	-0.580065979	0.075	0.115	1	pCR/MPR_tumor	NMPR_tumor
DENND3	0.001576165	0.724487316	0.243	0.199	1	pCR/MPR_tumor	NMPR_tumor
FAR1	0.001576682	0.410373774	0.295	0.251	1	pCR/MPR_tumor	NMPR_tumor
TRABD2A	0.001591709	-0.590788543	0.081	0.123	1	pCR/MPR_tumor	NMPR_tumor
OFD1	0.001593605	-0.85347311	0.093	0.137	1	pCR/MPR_tumor	NMPR_tumor
NABP2	0.001599836	-0.776444086	0.086	0.129	1	pCR/MPR_tumor	NMPR_tumor
ZBTB38	0.001608537	-0.498650569	0.149	0.203	1	pCR/MPR_tumor	NMPR_tumor
SRP19	0.001618119	-0.254507913	0.142	0.199	1	pCR/MPR_tumor	NMPR_tumor
PYCARD	0.001625002	0.081711482	0.692	0.61	1	pCR/MPR_tumor	NMPR_tumor
PTK2B	0.001644517	0.493349217	0.24	0.194	1	pCR/MPR_tumor	NMPR_tumor
CRTC2	0.001647621	0.842448377	0.121	0.081	1	pCR/MPR_tumor	NMPR_tumor
SAP18	0.001670695	0.151657698	0.552	0.506	1	pCR/MPR_tumor	NMPR_tumor
ORMDL2	0.0016723	0.432561512	0.337	0.299	1	pCR/MPR_tumor	NMPR_tumor
ANXA2	0.001684516	-0.204188595	0.92	0.851	1	pCR/MPR_tumor	NMPR_tumor
CNPY3	0.001717093	0.159090615	0.492	0.449	1	pCR/MPR_tumor	NMPR_tumor
POR	0.00173332	0.149862657	0.283	0.231	1	pCR/MPR_tumor	NMPR_tumor
VAMP4	0.001736866	0.199072358	0.135	0.094	1	pCR/MPR_tumor	NMPR_tumor
S100A10	0.001767499	0.116368591	0.909	0.844	1	pCR/MPR_tumor	NMPR_tumor
R3HDM4	0.001769936	0.269451804	0.261	0.218	1	pCR/MPR_tumor	NMPR_tumor
ELK3	0.001772587	0.35267946	0.267	0.219	1	pCR/MPR_tumor	NMPR_tumor
CARD9	0.001779717	-0.611401726	0.13	0.18	1	pCR/MPR_tumor	NMPR_tumor
BHLHE40	0.001783828	0.117411386	0.632	0.572	1	pCR/MPR_tumor	NMPR_tumor
LAT2	0.001787327	0.143189591	0.471	0.423	1	pCR/MPR_tumor	NMPR_tumor
PHF20L1	0.001789504	0.308164903	0.359	0.312	1	pCR/MPR_tumor	NMPR_tumor
SELENOT	0.001812188	0.165813065	0.435	0.391	1	pCR/MPR_tumor	NMPR_tumor
IFNGR1	0.001815132	0.089200064	0.64	0.557	1	pCR/MPR_tumor	NMPR_tumor
UBE2Z	0.001818974	0.286236113	0.208	0.162	1	pCR/MPR_tumor	NMPR_tumor
UBE2S	0.001829194	0.299680256	0.26	0.217	1	pCR/MPR_tumor	NMPR_tumor
ORC3	0.001847609	-0.775284813	0.09	0.132	1	pCR/MPR_tumor	NMPR_tumor
SEC11C	0.001853104	-0.629787055	0.238	0.306	1	pCR/MPR_tumor	NMPR_tumor
PLB1	0.001862332	0.612492736	0.124	0.083	1	pCR/MPR_tumor	NMPR_tumor
ZFC3H1	0.00186925	0.192077968	0.276	0.229	1	pCR/MPR_tumor	NMPR_tumor
PAK2	0.001873038	0.042574376	0.562	0.506	1	pCR/MPR_tumor	NMPR_tumor
TRPC4AP	0.001880301	0.294680448	0.232	0.185	1	pCR/MPR_tumor	NMPR_tumor
MARCKSL1	0.001886218	0.411470662	0.321	0.275	1	pCR/MPR_tumor	NMPR_tumor
RCOR1	0.001894011	0.366057568	0.26	0.215	1	pCR/MPR_tumor	NMPR_tumor
TAGAP	0.001903443	0.157706648	0.46	0.406	1	pCR/MPR_tumor	NMPR_tumor
PFDN1	0.001918972	0.179816115	0.36	0.314	1	pCR/MPR_tumor	NMPR_tumor
OTUD1	0.001921944	0.293853279	0.459	0.407	1	pCR/MPR_tumor	NMPR_tumor
IL17RA	0.001936112	0.399048099	0.378	0.341	1	pCR/MPR_tumor	NMPR_tumor
GPR183	0.001955436	-0.208225983	0.505	0.571	1	pCR/MPR_tumor	NMPR_tumor
DDAH2	0.001958559	0.404298976	0.242	0.196	1	pCR/MPR_tumor	NMPR_tumor
NAA20	0.001982118	-0.752644924	0.272	0.332	1	pCR/MPR_tumor	NMPR_tumor
STAG2	0.002000144	0.27180614	0.317	0.263	1	pCR/MPR_tumor	NMPR_tumor
BID	0.002001006	0.257942183	0.419	0.374	1	pCR/MPR_tumor	NMPR_tumor
MAF	0.002009999	-0.819036458	0.125	0.173	1	pCR/MPR_tumor	NMPR_tumor
GSTM3	0.002012509	0.282590174	0.118	0.079	1	pCR/MPR_tumor	NMPR_tumor
REXO2	0.002031322	-0.621782018	0.109	0.155	1	pCR/MPR_tumor	NMPR_tumor
PLAAT3	0.002040584	0.097843029	0.112	0.073	1	pCR/MPR_tumor	NMPR_tumor
HIBADH	0.002042211	-0.633361835	0.077	0.118	1	pCR/MPR_tumor	NMPR_tumor
PPP1R12A	0.002052149	0.128934579	0.406	0.362	1	pCR/MPR_tumor	NMPR_tumor
SNX24	0.002060587	-0.075950195	0.063	0.1	1	pCR/MPR_tumor	NMPR_tumor
MIR3945HG	0.002068723	0.850087263	0.127	0.087	1	pCR/MPR_tumor	NMPR_tumor
ATL3	0.002099768	-0.362777407	0.097	0.143	1	pCR/MPR_tumor	NMPR_tumor
RCBTB2	0.00210084	0.590316425	0.272	0.232	1	pCR/MPR_tumor	NMPR_tumor
FPR3	0.002101965	-0.294100769	0.391	0.474	1	pCR/MPR_tumor	NMPR_tumor
EPCAM	0.002106732	0.166819374	0.169	0.123	1	pCR/MPR_tumor	NMPR_tumor
LAMP2	0.002111137	0.015927845	0.496	0.454	1	pCR/MPR_tumor	NMPR_tumor
CSF2RB	0.002122733	0.505786677	0.224	0.178	1	pCR/MPR_tumor	NMPR_tumor
EHBP1L1	0.00214469	0.256353142	0.472	0.427	1	pCR/MPR_tumor	NMPR_tumor
TRAF3IP3	0.00215217	0.571763561	0.237	0.197	1	pCR/MPR_tumor	NMPR_tumor
HACD4	0.002157952	0.491539426	0.302	0.264	1	pCR/MPR_tumor	NMPR_tumor
CD82	0.002174549	0.326823544	0.282	0.234	1	pCR/MPR_tumor	NMPR_tumor
ZNF217	0.002179082	0.472501193	0.251	0.21	1	pCR/MPR_tumor	NMPR_tumor
MIEN1	0.002189691	0.343482178	0.309	0.262	1	pCR/MPR_tumor	NMPR_tumor
LINC00174	0.002202541	0.278988181	0.168	0.124	1	pCR/MPR_tumor	NMPR_tumor
ATG4C	0.002218303	-0.275495065	0.081	0.123	1	pCR/MPR_tumor	NMPR_tumor
NUTM2B-AS1	0.002227247	-0.550708642	0.078	0.118	1	pCR/MPR_tumor	NMPR_tumor
ARID5A	0.002228401	0.552525462	0.308	0.267	1	pCR/MPR_tumor	NMPR_tumor
PLA2G15	0.002230992	-0.871582996	0.099	0.144	1	pCR/MPR_tumor	NMPR_tumor
AKIRIN2	0.00224042	0.176897691	0.424	0.379	1	pCR/MPR_tumor	NMPR_tumor
FUS	0.002242633	0.047446395	0.576	0.519	1	pCR/MPR_tumor	NMPR_tumor
NRP1	0.002251192	-0.324184808	0.226	0.287	1	pCR/MPR_tumor	NMPR_tumor
EPRS1	0.002277676	-0.486875502	0.259	0.326	1	pCR/MPR_tumor	NMPR_tumor
KLF4	0.002278911	0.202597565	0.615	0.573	1	pCR/MPR_tumor	NMPR_tumor
PCGF5	0.002294098	0.449187675	0.228	0.181	1	pCR/MPR_tumor	NMPR_tumor
CD58	0.002312031	0.154556471	0.415	0.37	1	pCR/MPR_tumor	NMPR_tumor
TMEM140	0.002313502	0.196009385	0.132	0.094	1	pCR/MPR_tumor	NMPR_tumor
CD163	0.002319931	0.254002744	0.374	0.332	1	pCR/MPR_tumor	NMPR_tumor
MRPL16	0.002341801	-0.470770172	0.197	0.263	1	pCR/MPR_tumor	NMPR_tumor
FRAT2	0.002349824	0.95119335	0.214	0.176	1	pCR/MPR_tumor	NMPR_tumor
SLC4A7	0.002354881	-0.378793166	0.145	0.198	1	pCR/MPR_tumor	NMPR_tumor
PLIN2	0.002357767	0.276837707	0.661	0.581	1	pCR/MPR_tumor	NMPR_tumor
GTPBP1	0.002367046	0.27598087	0.112	0.074	1	pCR/MPR_tumor	NMPR_tumor
BRD9	0.002381231	-0.658139211	0.088	0.129	1	pCR/MPR_tumor	NMPR_tumor
IARS1	0.002394368	-0.687007428	0.088	0.129	1	pCR/MPR_tumor	NMPR_tumor
DPEP2	0.002460332	0.855875668	0.104	0.067	1	pCR/MPR_tumor	NMPR_tumor
CMC1	0.00246903	-0.44659858	0.176	0.232	1	pCR/MPR_tumor	NMPR_tumor
FGD3	0.002482405	0.834787884	0.146	0.107	1	pCR/MPR_tumor	NMPR_tumor
RPS6	0.002505043	-0.22426443	0.907	0.831	1	pCR/MPR_tumor	NMPR_tumor
BCL2L1	0.002511314	0.448099281	0.177	0.136	1	pCR/MPR_tumor	NMPR_tumor
ABHD3	0.002550803	0.698602733	0.187	0.144	1	pCR/MPR_tumor	NMPR_tumor
PHF3	0.002563402	0.285313183	0.346	0.304	1	pCR/MPR_tumor	NMPR_tumor
TRIM8	0.00259405	0.312018319	0.291	0.247	1	pCR/MPR_tumor	NMPR_tumor
RNF24	0.002601165	0.746674929	0.124	0.086	1	pCR/MPR_tumor	NMPR_tumor
ARHGAP10	0.00261052	-0.563655775	0.135	0.186	1	pCR/MPR_tumor	NMPR_tumor
DUSP23	0.002613468	-0.421086107	0.296	0.366	1	pCR/MPR_tumor	NMPR_tumor
SPEN	0.002620399	0.068267236	0.32	0.271	1	pCR/MPR_tumor	NMPR_tumor
FSCN1	0.002625147	-0.716245228	0.137	0.186	1	pCR/MPR_tumor	NMPR_tumor
PLTP	0.002636033	-0.972613933	0.109	0.152	1	pCR/MPR_tumor	NMPR_tumor
MLKL	0.002650764	0.645689611	0.257	0.217	1	pCR/MPR_tumor	NMPR_tumor
ARRDC3	0.002676199	0.164062194	0.264	0.215	1	pCR/MPR_tumor	NMPR_tumor
THYN1	0.002693855	-0.44547624	0.132	0.184	1	pCR/MPR_tumor	NMPR_tumor
N4BP2L2	0.002695437	0.068826595	0.351	0.3	1	pCR/MPR_tumor	NMPR_tumor
DDX60	0.002696077	0.615682869	0.214	0.173	1	pCR/MPR_tumor	NMPR_tumor
POU2F2	0.002699764	0.426986742	0.276	0.235	1	pCR/MPR_tumor	NMPR_tumor
GGCT	0.002705897	-0.531241712	0.098	0.141	1	pCR/MPR_tumor	NMPR_tumor
ASPSCR1	0.002706772	-0.714387109	0.071	0.107	1	pCR/MPR_tumor	NMPR_tumor
G6PD	0.00270687	0.191884025	0.233	0.189	1	pCR/MPR_tumor	NMPR_tumor
ITGAM	0.002729158	0.122233318	0.391	0.351	1	pCR/MPR_tumor	NMPR_tumor
NCEH1	0.002738492	-0.834136537	0.135	0.184	1	pCR/MPR_tumor	NMPR_tumor
MSL1	0.002764041	0.765231389	0.172	0.132	1	pCR/MPR_tumor	NMPR_tumor
AGFG1	0.002769341	0.435940486	0.25	0.21	1	pCR/MPR_tumor	NMPR_tumor
HEBP2	0.002796781	0.08790383	0.444	0.406	1	pCR/MPR_tumor	NMPR_tumor
BLCAP	0.002823445	-0.609471852	0.123	0.172	1	pCR/MPR_tumor	NMPR_tumor
MPV17	0.00282986	-0.663897445	0.219	0.28	1	pCR/MPR_tumor	NMPR_tumor
AP1S1	0.002849638	-0.411214023	0.133	0.185	1	pCR/MPR_tumor	NMPR_tumor
ELL	0.002856508	0.631676463	0.155	0.114	1	pCR/MPR_tumor	NMPR_tumor
GPATCH4	0.002858367	-0.27244757	0.086	0.128	1	pCR/MPR_tumor	NMPR_tumor
PTGER4	0.002876954	-0.459827595	0.295	0.359	1	pCR/MPR_tumor	NMPR_tumor
ANP32A	0.00287968	0.16379042	0.496	0.453	1	pCR/MPR_tumor	NMPR_tumor
RIOK3	0.002880857	0.181799892	0.374	0.328	1	pCR/MPR_tumor	NMPR_tumor
SMG7	0.00289972	0.943330298	0.174	0.132	1	pCR/MPR_tumor	NMPR_tumor
ACSL3	0.002900732	0.005981928	0.314	0.263	1	pCR/MPR_tumor	NMPR_tumor
ETV6	0.002917635	0.458351646	0.384	0.35	1	pCR/MPR_tumor	NMPR_tumor
MED8	0.002921559	0.610080869	0.185	0.145	1	pCR/MPR_tumor	NMPR_tumor
TRPM2	0.002922583	-0.338645674	0.117	0.165	1	pCR/MPR_tumor	NMPR_tumor
NOC3L	0.00293242	-0.680114658	0.093	0.133	1	pCR/MPR_tumor	NMPR_tumor
TNFRSF10B	0.002934722	0.506076804	0.211	0.168	1	pCR/MPR_tumor	NMPR_tumor
NIPBL	0.002941114	-0.044928626	0.388	0.339	1	pCR/MPR_tumor	NMPR_tumor
CCDC137	0.00294598	-0.394170087	0.095	0.137	1	pCR/MPR_tumor	NMPR_tumor
MAP3K2	0.00294916	0.23970505	0.381	0.336	1	pCR/MPR_tumor	NMPR_tumor
NADK	0.002966688	0.414599694	0.176	0.136	1	pCR/MPR_tumor	NMPR_tumor
CLPB	0.002981426	-0.26956419	0.096	0.14	1	pCR/MPR_tumor	NMPR_tumor
USP25	0.002987331	0.192699552	0.231	0.185	1	pCR/MPR_tumor	NMPR_tumor
PALLD	0.00299895	-0.547542038	0.118	0.165	1	pCR/MPR_tumor	NMPR_tumor
GDI2	0.003004988	0.01998847	0.648	0.575	1	pCR/MPR_tumor	NMPR_tumor
QKI	0.003019504	0.113047355	0.462	0.41	1	pCR/MPR_tumor	NMPR_tumor
SIAH1	0.003020229	-0.509531599	0.086	0.127	1	pCR/MPR_tumor	NMPR_tumor
GYPC	0.003026642	-0.83603325	0.104	0.147	1	pCR/MPR_tumor	NMPR_tumor
TLE3	0.003028607	0.343385087	0.193	0.149	1	pCR/MPR_tumor	NMPR_tumor
CCDC69	0.003035475	0.421678048	0.247	0.199	1	pCR/MPR_tumor	NMPR_tumor
ZDHHC24	0.003047259	-0.57608829	0.106	0.151	1	pCR/MPR_tumor	NMPR_tumor
CSE1L	0.003049672	-0.664503975	0.104	0.148	1	pCR/MPR_tumor	NMPR_tumor
RAB8B	0.003089069	0.359093432	0.337	0.3	1	pCR/MPR_tumor	NMPR_tumor
TFAM	0.00309457	-0.610186211	0.144	0.194	1	pCR/MPR_tumor	NMPR_tumor
DAD1	0.003100161	0.015715265	0.518	0.482	1	pCR/MPR_tumor	NMPR_tumor
SMC3	0.003117608	-0.536906314	0.228	0.292	1	pCR/MPR_tumor	NMPR_tumor
SCAF11	0.003130955	0.196383715	0.517	0.487	1	pCR/MPR_tumor	NMPR_tumor
MTMR3	0.003132114	1.209166085	0.104	0.07	1	pCR/MPR_tumor	NMPR_tumor
COMT	0.00313848	-0.127187521	0.537	0.485	1	pCR/MPR_tumor	NMPR_tumor
DCAF10	0.00314709	0.300305144	0.116	0.078	1	pCR/MPR_tumor	NMPR_tumor
PRPS2	0.003162576	-0.595977802	0.078	0.116	1	pCR/MPR_tumor	NMPR_tumor
DIAPH1	0.003177861	0.272345892	0.354	0.313	1	pCR/MPR_tumor	NMPR_tumor
CDK2AP2	0.003192924	-0.357122007	0.25	0.316	1	pCR/MPR_tumor	NMPR_tumor
ZDHHC20	0.003215993	0.411318647	0.276	0.229	1	pCR/MPR_tumor	NMPR_tumor
P4HB	0.003217698	-0.496002271	0.59	0.62	1	pCR/MPR_tumor	NMPR_tumor
FAM118A	0.003242842	-0.373631382	0.116	0.162	1	pCR/MPR_tumor	NMPR_tumor
PHC2	0.003249473	0.23093027	0.308	0.266	1	pCR/MPR_tumor	NMPR_tumor
CNN2	0.003254713	0.076182992	0.415	0.371	1	pCR/MPR_tumor	NMPR_tumor
TRA2B	0.003277185	0.033053228	0.535	0.483	1	pCR/MPR_tumor	NMPR_tumor
RHBDF2	0.003301505	0.356763791	0.256	0.213	1	pCR/MPR_tumor	NMPR_tumor
FNIP2	0.00332533	0.474007255	0.171	0.129	1	pCR/MPR_tumor	NMPR_tumor
MFSD14B	0.003332197	0.388484639	0.208	0.165	1	pCR/MPR_tumor	NMPR_tumor
CSNK1D	0.003350128	0.237944665	0.316	0.276	1	pCR/MPR_tumor	NMPR_tumor
OS9	0.003389489	0.029561281	0.488	0.444	1	pCR/MPR_tumor	NMPR_tumor
APBB1IP	0.003395744	0.092632518	0.513	0.453	1	pCR/MPR_tumor	NMPR_tumor
PSMD14	0.003395766	-0.459298816	0.263	0.328	1	pCR/MPR_tumor	NMPR_tumor
PREX1	0.003397549	0.25293295	0.378	0.334	1	pCR/MPR_tumor	NMPR_tumor
SFT2D1	0.003397987	0.065325524	0.434	0.39	1	pCR/MPR_tumor	NMPR_tumor
DIAPH2	0.003410038	0.459342116	0.25	0.209	1	pCR/MPR_tumor	NMPR_tumor
SH2B3	0.003421494	0.306591929	0.281	0.24	1	pCR/MPR_tumor	NMPR_tumor
TMED3	0.003436744	-0.543007789	0.215	0.276	1	pCR/MPR_tumor	NMPR_tumor
UNC93B1	0.00345261	0.093571149	0.401	0.358	1	pCR/MPR_tumor	NMPR_tumor
DOCK11	0.003494854	0.505243524	0.239	0.194	1	pCR/MPR_tumor	NMPR_tumor
PTRH1	0.00350163	-0.397210569	0.072	0.11	1	pCR/MPR_tumor	NMPR_tumor
UCK2	0.003504142	-0.627594726	0.085	0.124	1	pCR/MPR_tumor	NMPR_tumor
OXSR1	0.003509139	0.432164302	0.232	0.188	1	pCR/MPR_tumor	NMPR_tumor
STX5	0.003542406	0.626094663	0.189	0.149	1	pCR/MPR_tumor	NMPR_tumor
C19orf48	0.003556768	-0.647245337	0.072	0.11	1	pCR/MPR_tumor	NMPR_tumor
UTP11	0.003574699	-0.48639522	0.163	0.221	1	pCR/MPR_tumor	NMPR_tumor
NIP7	0.00359055	-0.947716492	0.086	0.125	1	pCR/MPR_tumor	NMPR_tumor
GMPPB	0.003590791	-0.050142213	0.068	0.104	1	pCR/MPR_tumor	NMPR_tumor
TWISTNB	0.003618296	-0.586507941	0.264	0.32	1	pCR/MPR_tumor	NMPR_tumor
NCOR2	0.003618459	0.300249237	0.366	0.328	1	pCR/MPR_tumor	NMPR_tumor
LINC01366	0.003638277	1.022668154	0.12	0.083	1	pCR/MPR_tumor	NMPR_tumor
PLEC	0.003699546	0.369579182	0.292	0.254	1	pCR/MPR_tumor	NMPR_tumor
DAPP1	0.003720766	0.551128753	0.248	0.207	1	pCR/MPR_tumor	NMPR_tumor
PSMB3	0.003727985	0.044821461	0.666	0.597	1	pCR/MPR_tumor	NMPR_tumor
G3BP1	0.003753303	-0.757698039	0.191	0.251	1	pCR/MPR_tumor	NMPR_tumor
SKP1	0.003764169	-0.063662175	0.639	0.567	1	pCR/MPR_tumor	NMPR_tumor
FARSA	0.003777895	-0.288387099	0.149	0.202	1	pCR/MPR_tumor	NMPR_tumor
FAM162A	0.003793274	-0.446101488	0.291	0.367	1	pCR/MPR_tumor	NMPR_tumor
CYLD	0.003795566	0.395891032	0.218	0.173	1	pCR/MPR_tumor	NMPR_tumor
CDK5RAP1	0.00381641	-0.01788714	0.068	0.104	1	pCR/MPR_tumor	NMPR_tumor
AFTPH	0.00382103	0.415330397	0.253	0.211	1	pCR/MPR_tumor	NMPR_tumor
LATS2	0.003828819	0.649522422	0.143	0.104	1	pCR/MPR_tumor	NMPR_tumor
NUPR1	0.003860729	-0.590106335	0.147	0.104	1	pCR/MPR_tumor	NMPR_tumor
COX10	0.003866469	-0.639723721	0.083	0.122	1	pCR/MPR_tumor	NMPR_tumor
RPF2	0.003877951	-0.327490174	0.146	0.197	1	pCR/MPR_tumor	NMPR_tumor
ZFAND2A	0.003936168	0.193187885	0.13	0.177	1	pCR/MPR_tumor	NMPR_tumor
HGS	0.003976407	0.531267763	0.185	0.144	1	pCR/MPR_tumor	NMPR_tumor
RPS21	0.003993896	-0.383284375	0.841	0.779	1	pCR/MPR_tumor	NMPR_tumor
SEMA4B	0.004016926	-0.536304397	0.099	0.14	1	pCR/MPR_tumor	NMPR_tumor
HK1	0.004058606	-0.045406821	0.395	0.35	1	pCR/MPR_tumor	NMPR_tumor
USP33	0.004074457	0.495998943	0.234	0.194	1	pCR/MPR_tumor	NMPR_tumor
EIF3B	0.004078415	-0.590189555	0.201	0.264	1	pCR/MPR_tumor	NMPR_tumor
AFF4	0.004092811	0.420946733	0.2	0.157	1	pCR/MPR_tumor	NMPR_tumor
TMBIM1	0.004095004	-0.045146735	0.41	0.371	1	pCR/MPR_tumor	NMPR_tumor
YBX1	0.004125655	-0.238481951	0.795	0.719	1	pCR/MPR_tumor	NMPR_tumor
VOPP1	0.004147921	-0.683457626	0.203	0.263	1	pCR/MPR_tumor	NMPR_tumor
PPP2R1A	0.004189358	0.078321446	0.366	0.32	1	pCR/MPR_tumor	NMPR_tumor
SLC25A39	0.004203306	-0.614469776	0.287	0.353	1	pCR/MPR_tumor	NMPR_tumor
DOCK7	0.004218174	-0.716095557	0.076	0.112	1	pCR/MPR_tumor	NMPR_tumor
DDX21	0.004242943	0.021930649	0.497	0.443	1	pCR/MPR_tumor	NMPR_tumor
ENDOG	0.00424452	-0.34672516	0.078	0.115	1	pCR/MPR_tumor	NMPR_tumor
SELENOF	0.004246117	0.058713013	0.441	0.4	1	pCR/MPR_tumor	NMPR_tumor
SLC9A3R1	0.004247075	0.122544858	0.24	0.196	1	pCR/MPR_tumor	NMPR_tumor
RCN2	0.00424721	-0.888289978	0.143	0.189	1	pCR/MPR_tumor	NMPR_tumor
PARN	0.004251081	-0.560485493	0.116	0.164	1	pCR/MPR_tumor	NMPR_tumor
ZCCHC10	0.004251093	0.620377235	0.158	0.119	1	pCR/MPR_tumor	NMPR_tumor
KRT17	0.004312026	-0.386724214	0.582	0.524	1	pCR/MPR_tumor	NMPR_tumor
PRNP	0.004314443	0.15914805	0.393	0.349	1	pCR/MPR_tumor	NMPR_tumor
FASTK	0.004323738	-0.207770826	0.099	0.143	1	pCR/MPR_tumor	NMPR_tumor
COPE	0.004330657	-0.089971585	0.587	0.528	1	pCR/MPR_tumor	NMPR_tumor
ADAM17	0.004335553	0.239848694	0.264	0.221	1	pCR/MPR_tumor	NMPR_tumor
TMEM176A	0.004414716	-0.518412859	0.476	0.53	1	pCR/MPR_tumor	NMPR_tumor
EIF5B	0.004420825	-0.413263668	0.351	0.423	1	pCR/MPR_tumor	NMPR_tumor
PSMB1	0.004429592	0.008660152	0.562	0.509	1	pCR/MPR_tumor	NMPR_tumor
SYTL3	0.004430155	0.794686014	0.124	0.089	1	pCR/MPR_tumor	NMPR_tumor
STX12	0.004430862	0.253852733	0.29	0.252	1	pCR/MPR_tumor	NMPR_tumor
WDR61	0.004445046	-0.492533256	0.19	0.244	1	pCR/MPR_tumor	NMPR_tumor
MTCH1	0.004465278	0.131706438	0.396	0.355	1	pCR/MPR_tumor	NMPR_tumor
THBD	0.004516354	0.306575115	0.426	0.375	1	pCR/MPR_tumor	NMPR_tumor
CALM3	0.00453863	0.104698756	0.457	0.413	1	pCR/MPR_tumor	NMPR_tumor
APAF1	0.004589019	0.638308206	0.2	0.16	1	pCR/MPR_tumor	NMPR_tumor
ARF4	0.004593704	0.15783838	0.506	0.469	1	pCR/MPR_tumor	NMPR_tumor
LIMK1	0.004602862	-0.693999894	0.139	0.188	1	pCR/MPR_tumor	NMPR_tumor
CSDE1	0.004616352	-0.049444837	0.574	0.526	1	pCR/MPR_tumor	NMPR_tumor
TMEM52B	0.004617779	0.907950975	0.158	0.122	1	pCR/MPR_tumor	NMPR_tumor
ORAI1	0.004620292	0.309974838	0.256	0.214	1	pCR/MPR_tumor	NMPR_tumor
HNRNPU	0.004628864	0.008751576	0.742	0.657	1	pCR/MPR_tumor	NMPR_tumor
ZNF721	0.004632264	-0.685184795	0.112	0.156	1	pCR/MPR_tumor	NMPR_tumor
ARAP2	0.004639286	0.725807365	0.154	0.115	1	pCR/MPR_tumor	NMPR_tumor
RELB	0.004641716	0.469890453	0.185	0.145	1	pCR/MPR_tumor	NMPR_tumor
BNIP2	0.004661719	0.738461136	0.219	0.182	1	pCR/MPR_tumor	NMPR_tumor
LRP10	0.004664177	0.293441423	0.27	0.231	1	pCR/MPR_tumor	NMPR_tumor
COTL1	0.004709636	0.053298495	0.877	0.75	1	pCR/MPR_tumor	NMPR_tumor
MMP14	0.00471657	-0.696095035	0.217	0.275	1	pCR/MPR_tumor	NMPR_tumor
HNRNPC	0.004718701	-0.066941933	0.634	0.579	1	pCR/MPR_tumor	NMPR_tumor
CPEB2	0.004769571	0.954451876	0.118	0.083	1	pCR/MPR_tumor	NMPR_tumor
TAX1BP3	0.004787804	0.042239462	0.074	0.11	1	pCR/MPR_tumor	NMPR_tumor
PUM3	0.004815224	-0.418859221	0.145	0.193	1	pCR/MPR_tumor	NMPR_tumor
FAM114A1	0.004843548	-1.040849385	0.091	0.129	1	pCR/MPR_tumor	NMPR_tumor
VIRMA	0.004843816	-0.615499907	0.113	0.157	1	pCR/MPR_tumor	NMPR_tumor
CYB5A	0.004858039	-0.622833811	0.125	0.173	1	pCR/MPR_tumor	NMPR_tumor
GBP2	0.004927307	0.126720771	0.371	0.326	1	pCR/MPR_tumor	NMPR_tumor
KDELR1	0.004936144	0.157289868	0.421	0.38	1	pCR/MPR_tumor	NMPR_tumor
NDE1	0.004937678	1.05622519	0.123	0.09	1	pCR/MPR_tumor	NMPR_tumor
BASP1	0.004942948	0.246646735	0.308	0.263	1	pCR/MPR_tumor	NMPR_tumor
CAPZA1	0.004967511	0.056958834	0.504	0.461	1	pCR/MPR_tumor	NMPR_tumor
TGM2	0.004969362	-0.271212815	0.132	0.181	1	pCR/MPR_tumor	NMPR_tumor
SF3B1	0.005024345	0.06923126	0.677	0.624	1	pCR/MPR_tumor	NMPR_tumor
MDH2	0.005040731	-0.480036977	0.443	0.491	1	pCR/MPR_tumor	NMPR_tumor
NFE2L2	0.005056938	0.025485713	0.585	0.534	1	pCR/MPR_tumor	NMPR_tumor
DMAC1	0.005131925	-0.493665737	0.143	0.193	1	pCR/MPR_tumor	NMPR_tumor
POLR2I	0.00515511	-0.410807219	0.197	0.254	1	pCR/MPR_tumor	NMPR_tumor
BCAT1	0.005189744	-0.737415885	0.17	0.221	1	pCR/MPR_tumor	NMPR_tumor
PARP10	0.005197522	0.575526824	0.155	0.118	1	pCR/MPR_tumor	NMPR_tumor
GNPTAB	0.005201593	-0.636893084	0.19	0.246	1	pCR/MPR_tumor	NMPR_tumor
ALDH9A1	0.005201616	-0.328566664	0.127	0.176	1	pCR/MPR_tumor	NMPR_tumor
TP63	0.00520995	0.402357147	0.117	0.081	1	pCR/MPR_tumor	NMPR_tumor
RPS24	0.005233321	-0.232826484	0.873	0.808	1	pCR/MPR_tumor	NMPR_tumor
ERP44	0.005235055	0.050112203	0.454	0.415	1	pCR/MPR_tumor	NMPR_tumor
DECR1	0.005255811	0.282026624	0.341	0.304	1	pCR/MPR_tumor	NMPR_tumor
EP300	0.005287144	0.455127531	0.264	0.223	1	pCR/MPR_tumor	NMPR_tumor
AGO2	0.005373438	0.120784646	0.145	0.106	1	pCR/MPR_tumor	NMPR_tumor
METAP2	0.00547634	-0.440702411	0.23	0.287	1	pCR/MPR_tumor	NMPR_tumor
COPS7A	0.005476524	-0.369230912	0.161	0.214	1	pCR/MPR_tumor	NMPR_tumor
PSMB5	0.005543126	-0.602769077	0.274	0.336	1	pCR/MPR_tumor	NMPR_tumor
GTPBP2	0.005558905	0.372127502	0.104	0.071	1	pCR/MPR_tumor	NMPR_tumor
TLN1	0.005625494	0.018510578	0.617	0.56	1	pCR/MPR_tumor	NMPR_tumor
DNM2	0.005648592	0.134204926	0.387	0.35	1	pCR/MPR_tumor	NMPR_tumor
RPS6KA1	0.005652097	0.34360266	0.251	0.211	1	pCR/MPR_tumor	NMPR_tumor
ARMC1	0.005665346	-0.610624639	0.094	0.133	1	pCR/MPR_tumor	NMPR_tumor
BUD31	0.005683365	0.064744056	0.412	0.371	1	pCR/MPR_tumor	NMPR_tumor
EPS15	0.005699407	0.443123845	0.24	0.198	1	pCR/MPR_tumor	NMPR_tumor
MINK1	0.005748046	-0.80786163	0.095	0.135	1	pCR/MPR_tumor	NMPR_tumor
C4orf33	0.005781059	1.131868685	0.122	0.09	1	pCR/MPR_tumor	NMPR_tumor
RAB20	0.005785308	0.455614883	0.296	0.263	1	pCR/MPR_tumor	NMPR_tumor
NOP16	0.005785841	-0.706681204	0.1	0.139	1	pCR/MPR_tumor	NMPR_tumor
ATP5F1A	0.005793334	-0.463501854	0.513	0.547	1	pCR/MPR_tumor	NMPR_tumor
OSTF1	0.005808283	0.022039377	0.46	0.424	1	pCR/MPR_tumor	NMPR_tumor
WASHC4	0.005819899	0.427421389	0.315	0.28	1	pCR/MPR_tumor	NMPR_tumor
PLEKHA7	0.005840534	-0.394053286	0.749	0.745	1	pCR/MPR_tumor	NMPR_tumor
BLZF1	0.005847504	0.510837237	0.155	0.119	1	pCR/MPR_tumor	NMPR_tumor
LIMS1	0.00591307	0.054041149	0.644	0.569	1	pCR/MPR_tumor	NMPR_tumor
AC004448.2	0.005928156	-0.614372504	0.249	0.301	1	pCR/MPR_tumor	NMPR_tumor
CARD19	0.005939435	0.38086834	0.321	0.283	1	pCR/MPR_tumor	NMPR_tumor
RB1	0.006006712	0.135531173	0.442	0.396	1	pCR/MPR_tumor	NMPR_tumor
SPPL2A	0.006012465	0.400252826	0.298	0.262	1	pCR/MPR_tumor	NMPR_tumor
TMEM160	0.006025973	-0.597281428	0.292	0.357	1	pCR/MPR_tumor	NMPR_tumor
PPP1R11	0.006027704	0.460782378	0.245	0.207	1	pCR/MPR_tumor	NMPR_tumor
AC096667.1	0.00605069	0.853790379	0.142	0.107	1	pCR/MPR_tumor	NMPR_tumor
GSDMD	0.006121692	0.52853033	0.263	0.23	1	pCR/MPR_tumor	NMPR_tumor
TEX14	0.006127199	0.377776558	0.387	0.351	1	pCR/MPR_tumor	NMPR_tumor
POP7	0.006134975	-0.637993228	0.12	0.161	1	pCR/MPR_tumor	NMPR_tumor
FLII	0.006248258	0.110294595	0.392	0.35	1	pCR/MPR_tumor	NMPR_tumor
EWSR1	0.006293862	0.167885718	0.462	0.433	1	pCR/MPR_tumor	NMPR_tumor
AKR1A1	0.006329348	-0.334876436	0.423	0.489	1	pCR/MPR_tumor	NMPR_tumor
ETF1	0.006351645	0.328017581	0.322	0.287	1	pCR/MPR_tumor	NMPR_tumor
CNOT8	0.006360528	0.486349131	0.198	0.159	1	pCR/MPR_tumor	NMPR_tumor
CDC42EP3	0.006401825	0.418139423	0.222	0.182	1	pCR/MPR_tumor	NMPR_tumor
VRK1	0.006425856	-0.430730284	0.074	0.108	1	pCR/MPR_tumor	NMPR_tumor
SLC3A2	0.006462674	-0.029545002	0.477	0.428	1	pCR/MPR_tumor	NMPR_tumor
SCAND1	0.00649517	0.109815923	0.484	0.453	1	pCR/MPR_tumor	NMPR_tumor
TIMM17B	0.006531233	0.344726296	0.284	0.244	1	pCR/MPR_tumor	NMPR_tumor
TRUB2	0.006543677	-1.039708176	0.071	0.104	1	pCR/MPR_tumor	NMPR_tumor
ERO1A	0.006553005	0.22169853	0.292	0.255	1	pCR/MPR_tumor	NMPR_tumor
AFG3L2	0.006569778	-0.518047482	0.148	0.197	1	pCR/MPR_tumor	NMPR_tumor
SF3B6	0.006585436	0.189167846	0.46	0.423	1	pCR/MPR_tumor	NMPR_tumor
ENPP2	0.0065935	-0.444986186	0.107	0.148	1	pCR/MPR_tumor	NMPR_tumor
MRPL11	0.006620893	-0.522211914	0.186	0.24	1	pCR/MPR_tumor	NMPR_tumor
MAPKAPK5-AS1	0.006668735	-0.303773272	0.075	0.11	1	pCR/MPR_tumor	NMPR_tumor
TNFRSF14	0.006671245	0.203875881	0.28	0.24	1	pCR/MPR_tumor	NMPR_tumor
ENSA	0.006671472	0.156503082	0.512	0.48	1	pCR/MPR_tumor	NMPR_tumor
CD84	0.006695277	-0.442614827	0.244	0.3	1	pCR/MPR_tumor	NMPR_tumor
GPRIN3	0.006731933	-0.402387767	0.258	0.314	1	pCR/MPR_tumor	NMPR_tumor
LCN2	0.006744843	-1.181901216	0.077	0.111	1	pCR/MPR_tumor	NMPR_tumor
UQCR10	0.006792652	0.016022734	0.676	0.598	1	pCR/MPR_tumor	NMPR_tumor
CNP	0.006807381	0.795151429	0.155	0.119	1	pCR/MPR_tumor	NMPR_tumor
TRIM24	0.006831354	-0.45348957	0.111	0.152	1	pCR/MPR_tumor	NMPR_tumor
NDUFS1	0.006833057	-0.489368828	0.145	0.193	1	pCR/MPR_tumor	NMPR_tumor
TNFRSF10D	0.006853218	0.669581352	0.122	0.087	1	pCR/MPR_tumor	NMPR_tumor
SF1	0.006914021	0.153132654	0.37	0.33	1	pCR/MPR_tumor	NMPR_tumor
PFDN4	0.006932268	-0.679374177	0.127	0.17	1	pCR/MPR_tumor	NMPR_tumor
MGST1	0.00693416	0.092022873	0.23	0.188	1	pCR/MPR_tumor	NMPR_tumor
RIPK2	0.00693502	0.152786612	0.452	0.408	1	pCR/MPR_tumor	NMPR_tumor
VPS26B	0.007004309	-0.182577881	0.096	0.136	1	pCR/MPR_tumor	NMPR_tumor
CIAPIN1	0.007012386	-0.344810553	0.104	0.145	1	pCR/MPR_tumor	NMPR_tumor
ECHDC1	0.007013373	0.170193066	0.294	0.259	1	pCR/MPR_tumor	NMPR_tumor
TES	0.007027387	0.268181346	0.332	0.297	1	pCR/MPR_tumor	NMPR_tumor
IL16	0.007028712	0.551597747	0.256	0.217	1	pCR/MPR_tumor	NMPR_tumor
KLHDC2	0.007088837	-0.659179278	0.072	0.106	1	pCR/MPR_tumor	NMPR_tumor
ACTN1	0.007113611	0.045583435	0.489	0.439	1	pCR/MPR_tumor	NMPR_tumor
ARL5A	0.007143339	-0.498169781	0.104	0.144	1	pCR/MPR_tumor	NMPR_tumor
ACADVL	0.007180026	0.215011915	0.367	0.332	1	pCR/MPR_tumor	NMPR_tumor
KPNA4	0.007259795	0.488314211	0.286	0.252	1	pCR/MPR_tumor	NMPR_tumor
RESF1	0.007293633	0.426333287	0.363	0.333	1	pCR/MPR_tumor	NMPR_tumor
UBXN11	0.007319208	0.73706287	0.182	0.145	1	pCR/MPR_tumor	NMPR_tumor
ZBTB43	0.007336442	0.638606559	0.14	0.106	1	pCR/MPR_tumor	NMPR_tumor
TBL1X	0.007356309	0.640619762	0.146	0.11	1	pCR/MPR_tumor	NMPR_tumor
PTPN9	0.007377941	-0.989997388	0.08	0.115	1	pCR/MPR_tumor	NMPR_tumor
NFU1	0.00738351	-0.470041251	0.099	0.139	1	pCR/MPR_tumor	NMPR_tumor
DCK	0.007432395	-0.510181254	0.101	0.14	1	pCR/MPR_tumor	NMPR_tumor
MACO1	0.00744769	-0.58353546	0.082	0.118	1	pCR/MPR_tumor	NMPR_tumor
COA6	0.007555381	0.112676474	0.265	0.226	1	pCR/MPR_tumor	NMPR_tumor
VAMP3	0.007561301	0.063497448	0.347	0.301	1	pCR/MPR_tumor	NMPR_tumor
PSMB8	0.00756627	0.018734136	0.565	0.524	1	pCR/MPR_tumor	NMPR_tumor
SNX1	0.007587118	0.175061495	0.355	0.313	1	pCR/MPR_tumor	NMPR_tumor
PARVB	0.007606114	-0.186166349	0.203	0.259	1	pCR/MPR_tumor	NMPR_tumor
KLF10	0.007611553	0.051089765	0.448	0.4	1	pCR/MPR_tumor	NMPR_tumor
APRT	0.007612381	-0.496305537	0.525	0.556	1	pCR/MPR_tumor	NMPR_tumor
ELOB	0.007621697	0.049086137	0.749	0.654	1	pCR/MPR_tumor	NMPR_tumor
ELAC2	0.007622472	-0.397438044	0.085	0.122	1	pCR/MPR_tumor	NMPR_tumor
PKM	0.007647869	-0.251225246	0.834	0.775	1	pCR/MPR_tumor	NMPR_tumor
ARHGAP9	0.007742862	0.303702285	0.276	0.238	1	pCR/MPR_tumor	NMPR_tumor
HOOK3	0.007746641	0.302500988	0.228	0.188	1	pCR/MPR_tumor	NMPR_tumor
LEO1	0.007753234	-0.082323368	0.096	0.136	1	pCR/MPR_tumor	NMPR_tumor
RMI1	0.007757277	-0.173742381	0.07	0.103	1	pCR/MPR_tumor	NMPR_tumor
AL118516.1	0.007759967	0.513464552	0.162	0.124	1	pCR/MPR_tumor	NMPR_tumor
PRKAG2	0.007761127	0.319530045	0.227	0.185	1	pCR/MPR_tumor	NMPR_tumor
SOCS3	0.007762009	0.100214691	0.65	0.593	1	pCR/MPR_tumor	NMPR_tumor
NIBAN2	0.007819543	0.330490947	0.287	0.252	1	pCR/MPR_tumor	NMPR_tumor
R3HCC1	0.007821961	-0.580090501	0.079	0.114	1	pCR/MPR_tumor	NMPR_tumor
SERTAD1	0.007839949	-0.03450685	0.28	0.239	1	pCR/MPR_tumor	NMPR_tumor
RCC1L	0.00786304	-0.433931281	0.068	0.1	1	pCR/MPR_tumor	NMPR_tumor
ITPRID2	0.007905964	0.43532618	0.259	0.222	1	pCR/MPR_tumor	NMPR_tumor
NT5DC2	0.007908345	-0.793227374	0.115	0.155	1	pCR/MPR_tumor	NMPR_tumor
ARL5B	0.00802847	0.457533729	0.214	0.174	1	pCR/MPR_tumor	NMPR_tumor
AC004687.1	0.008107878	0.248148692	0.263	0.227	1	pCR/MPR_tumor	NMPR_tumor
PPA1	0.008142639	-0.492790184	0.401	0.457	1	pCR/MPR_tumor	NMPR_tumor
ZNF706	0.008155963	-0.053712645	0.511	0.462	1	pCR/MPR_tumor	NMPR_tumor
AKIRIN1	0.008187914	0.341553593	0.279	0.242	1	pCR/MPR_tumor	NMPR_tumor
CISD2	0.008209491	-0.604504135	0.224	0.276	1	pCR/MPR_tumor	NMPR_tumor
TMEM120A	0.008267633	0.674426848	0.181	0.148	1	pCR/MPR_tumor	NMPR_tumor
SORBS3	0.008284826	-0.786277165	0.074	0.107	1	pCR/MPR_tumor	NMPR_tumor
KIF5B	0.008321204	0.10744134	0.519	0.474	1	pCR/MPR_tumor	NMPR_tumor
NUCB1	0.008368708	0.060910306	0.429	0.394	1	pCR/MPR_tumor	NMPR_tumor
WDR18	0.008384978	-0.512735674	0.126	0.17	1	pCR/MPR_tumor	NMPR_tumor
TSPO	0.008404927	0.064361539	0.843	0.756	1	pCR/MPR_tumor	NMPR_tumor
NAXE	0.008459086	-0.577188402	0.209	0.266	1	pCR/MPR_tumor	NMPR_tumor
AP1AR	0.008498474	-0.28713094	0.103	0.143	1	pCR/MPR_tumor	NMPR_tumor
GABARAPL2	0.008526806	0.092048612	0.401	0.362	1	pCR/MPR_tumor	NMPR_tumor
TSR1	0.008602108	-0.175789046	0.1	0.139	1	pCR/MPR_tumor	NMPR_tumor
AC100810.1	0.008631495	-0.503144938	0.125	0.166	1	pCR/MPR_tumor	NMPR_tumor
HK2	0.008678292	0.731382	0.176	0.143	1	pCR/MPR_tumor	NMPR_tumor
ADCY3	0.0087305	-0.339769237	0.078	0.112	1	pCR/MPR_tumor	NMPR_tumor
IGSF6	0.008799538	-0.07575962	0.764	0.684	1	pCR/MPR_tumor	NMPR_tumor
SNRK	0.008802969	0.619871626	0.128	0.094	1	pCR/MPR_tumor	NMPR_tumor
PRKRIP1	0.008807932	-0.207294101	0.132	0.178	1	pCR/MPR_tumor	NMPR_tumor
KRT19	0.008823343	0.007830155	0.443	0.4	1	pCR/MPR_tumor	NMPR_tumor
MCTP1	0.008832956	0.348294876	0.27	0.234	1	pCR/MPR_tumor	NMPR_tumor
TMBIM6	0.008834191	-0.028168312	0.805	0.709	1	pCR/MPR_tumor	NMPR_tumor
CAMK1	0.008883589	-0.390355906	0.284	0.346	1	pCR/MPR_tumor	NMPR_tumor
RNF38	0.008902275	0.399087579	0.136	0.102	1	pCR/MPR_tumor	NMPR_tumor
TOR1AIP1	0.008903879	0.343002939	0.228	0.19	1	pCR/MPR_tumor	NMPR_tumor
RPL18A	0.008925217	-0.537479642	0.595	0.613	1	pCR/MPR_tumor	NMPR_tumor
MEA1	0.008945649	0.412125636	0.258	0.223	1	pCR/MPR_tumor	NMPR_tumor
RSF1	0.008981123	0.589110454	0.247	0.213	1	pCR/MPR_tumor	NMPR_tumor
TRIM33	0.009079529	0.691869275	0.154	0.12	1	pCR/MPR_tumor	NMPR_tumor
ITGAE	0.00908573	-0.230922592	0.148	0.194	1	pCR/MPR_tumor	NMPR_tumor
TPM1	0.009092569	-0.285439283	0.13	0.173	1	pCR/MPR_tumor	NMPR_tumor
FUCA1	0.009092972	-1.119800632	0.1	0.137	1	pCR/MPR_tumor	NMPR_tumor
GIPC1	0.00913147	-0.728536372	0.118	0.157	1	pCR/MPR_tumor	NMPR_tumor
OXLD1	0.009148798	-0.7364977	0.086	0.122	1	pCR/MPR_tumor	NMPR_tumor
DDX24	0.009176955	0.09282638	0.352	0.317	1	pCR/MPR_tumor	NMPR_tumor
SRSF4	0.009217566	0.182938286	0.301	0.264	1	pCR/MPR_tumor	NMPR_tumor
KRT18	0.00927845	-0.299206112	0.114	0.155	1	pCR/MPR_tumor	NMPR_tumor
ITGAL	0.009310826	0.2756151	0.211	0.173	1	pCR/MPR_tumor	NMPR_tumor
KDM4C	0.009332963	0.474725804	0.136	0.102	1	pCR/MPR_tumor	NMPR_tumor
CFAP97	0.009336042	-0.597070453	0.082	0.115	1	pCR/MPR_tumor	NMPR_tumor
LRMDA	0.0093621	-0.382830779	0.206	0.263	1	pCR/MPR_tumor	NMPR_tumor
YKT6	0.009364199	0.507765409	0.2	0.165	1	pCR/MPR_tumor	NMPR_tumor
MZT2B	0.009469214	-0.689816787	0.389	0.444	1	pCR/MPR_tumor	NMPR_tumor
RERE	0.009510015	0.362096941	0.177	0.141	1	pCR/MPR_tumor	NMPR_tumor
VCL	0.009518591	0.50526217	0.14	0.104	1	pCR/MPR_tumor	NMPR_tumor
SMG9	0.009543445	-0.733793953	0.08	0.114	1	pCR/MPR_tumor	NMPR_tumor
NXF1	0.009597064	0.294858475	0.293	0.258	1	pCR/MPR_tumor	NMPR_tumor
PER1	0.009630398	0.290312312	0.189	0.152	1	pCR/MPR_tumor	NMPR_tumor
SUPT16H	0.009677189	-0.138376087	0.249	0.308	1	pCR/MPR_tumor	NMPR_tumor
ENTR1	0.009712021	-0.212460317	0.085	0.12	1	pCR/MPR_tumor	NMPR_tumor
PLAAT4	0.009712588	0.039765348	0.287	0.244	1	pCR/MPR_tumor	NMPR_tumor
CPNE2	0.009717738	-0.457585551	0.089	0.127	1	pCR/MPR_tumor	NMPR_tumor
TP53RK	0.009731329	-0.585407421	0.071	0.104	1	pCR/MPR_tumor	NMPR_tumor
OLA1	0.009737019	-0.5849016	0.238	0.295	1	pCR/MPR_tumor	NMPR_tumor
CTNNB1	0.009770368	0.275045412	0.332	0.3	1	pCR/MPR_tumor	NMPR_tumor
TLE4	0.009775435	0.229856638	0.223	0.184	1	pCR/MPR_tumor	NMPR_tumor
RC3H1	0.00982169	0.6263288	0.175	0.137	1	pCR/MPR_tumor	NMPR_tumor
C15orf48	0.009979583	0.449786314	0.47	0.427	1	pCR/MPR_tumor	NMPR_tumor
ABRACL	0.010114196	0.175800385	0.425	0.39	1	pCR/MPR_tumor	NMPR_tumor
ATF7IP	0.010127452	0.461239237	0.227	0.19	1	pCR/MPR_tumor	NMPR_tumor
TM4SF1	0.010131531	-1.227721194	0.215	0.256	1	pCR/MPR_tumor	NMPR_tumor
ARHGEF7	0.010153191	-0.764210273	0.1	0.137	1	pCR/MPR_tumor	NMPR_tumor
TRIM69	0.0102254	0.154923894	0.165	0.131	1	pCR/MPR_tumor	NMPR_tumor
GNL3	0.010251054	-0.556660757	0.199	0.248	1	pCR/MPR_tumor	NMPR_tumor
PTPN12	0.010274221	0.336612647	0.449	0.423	1	pCR/MPR_tumor	NMPR_tumor
HADHA	0.010288565	0.069412481	0.49	0.457	1	pCR/MPR_tumor	NMPR_tumor
PSMD3	0.010293827	-0.433324126	0.215	0.268	1	pCR/MPR_tumor	NMPR_tumor
MCF2L2	0.010334614	-1.362907616	0.085	0.119	1	pCR/MPR_tumor	NMPR_tumor
POLD2	0.010344008	-0.31252936	0.118	0.159	1	pCR/MPR_tumor	NMPR_tumor
RPP25L	0.010392135	0.67298147	0.111	0.079	1	pCR/MPR_tumor	NMPR_tumor
TMEM109	0.01042412	-0.372039009	0.239	0.296	1	pCR/MPR_tumor	NMPR_tumor
GNAQ	0.010537764	0.386989059	0.315	0.285	1	pCR/MPR_tumor	NMPR_tumor
SLC27A3	0.010559623	0.478895385	0.172	0.137	1	pCR/MPR_tumor	NMPR_tumor
ALDH1A1	0.010648683	-0.481483415	0.178	0.133	1	pCR/MPR_tumor	NMPR_tumor
AC116353.5	0.010665346	0.722573368	0.1	0.07	1	pCR/MPR_tumor	NMPR_tumor
TENT4B	0.010741351	0.707226753	0.121	0.089	1	pCR/MPR_tumor	NMPR_tumor
P2RY13	0.01078546	0.322126132	0.396	0.362	1	pCR/MPR_tumor	NMPR_tumor
ITPRIP	0.010885996	0.39184335	0.186	0.151	1	pCR/MPR_tumor	NMPR_tumor
NRGN	0.010935387	0.090599698	0.201	0.162	1	pCR/MPR_tumor	NMPR_tumor
FNDC3A	0.010945704	0.125894413	0.289	0.252	1	pCR/MPR_tumor	NMPR_tumor
CPEB4	0.010972771	0.299518295	0.244	0.206	1	pCR/MPR_tumor	NMPR_tumor
RAPGEF2	0.011015427	0.599008152	0.135	0.103	1	pCR/MPR_tumor	NMPR_tumor
NRP2	0.011059728	-1.073003753	0.078	0.11	1	pCR/MPR_tumor	NMPR_tumor
DARS1	0.011069757	-0.445973649	0.253	0.306	1	pCR/MPR_tumor	NMPR_tumor
ANXA1	0.011153383	0.083693193	0.858	0.781	1	pCR/MPR_tumor	NMPR_tumor
GCHFR	0.0111717	-0.98862959	0.108	0.147	1	pCR/MPR_tumor	NMPR_tumor
KCNJ15	0.01120752	0.462403355	0.135	0.102	1	pCR/MPR_tumor	NMPR_tumor
TMEM131L	0.011214345	0.63380063	0.121	0.091	1	pCR/MPR_tumor	NMPR_tumor
MAP3K3	0.011218292	0.607789778	0.204	0.169	1	pCR/MPR_tumor	NMPR_tumor
DYNLL2	0.011222486	-0.611248965	0.138	0.184	1	pCR/MPR_tumor	NMPR_tumor
WDR43	0.011264347	-0.215848144	0.174	0.225	1	pCR/MPR_tumor	NMPR_tumor
SLC25A3	0.011281981	-0.379933749	0.66	0.663	1	pCR/MPR_tumor	NMPR_tumor
ARHGEF3	0.011289999	0.36975364	0.146	0.112	1	pCR/MPR_tumor	NMPR_tumor
VKORC1L1	0.011333597	-0.56527622	0.078	0.111	1	pCR/MPR_tumor	NMPR_tumor
ING1	0.011385572	-1.014204695	0.106	0.143	1	pCR/MPR_tumor	NMPR_tumor
SEPTIN9	0.011388185	0.171467612	0.329	0.289	1	pCR/MPR_tumor	NMPR_tumor
R3HCC1L	0.011419205	-0.392014225	0.102	0.139	1	pCR/MPR_tumor	NMPR_tumor
XRCC5	0.011454413	-0.009388946	0.558	0.514	1	pCR/MPR_tumor	NMPR_tumor
LYRM1	0.011490319	0.472139668	0.146	0.112	1	pCR/MPR_tumor	NMPR_tumor
RP2	0.011518284	0.46932546	0.214	0.181	1	pCR/MPR_tumor	NMPR_tumor
C1orf131	0.011604687	-0.05764119	0.095	0.132	1	pCR/MPR_tumor	NMPR_tumor
POLR1D	0.011612564	0.095698135	0.43	0.394	1	pCR/MPR_tumor	NMPR_tumor
SRD5A3	0.011618318	-0.654475898	0.102	0.137	1	pCR/MPR_tumor	NMPR_tumor
TAGLN2	0.011678898	0.008896306	0.778	0.696	1	pCR/MPR_tumor	NMPR_tumor
RAB10	0.011790923	-0.085705858	0.532	0.487	1	pCR/MPR_tumor	NMPR_tumor
DENND4B	0.01179554	0.769400902	0.166	0.133	1	pCR/MPR_tumor	NMPR_tumor
SNRPD1	0.011818163	-0.224459194	0.327	0.388	1	pCR/MPR_tumor	NMPR_tumor
EIF4A2	0.011822675	0.007289454	0.618	0.564	1	pCR/MPR_tumor	NMPR_tumor
SBNO2	0.011850884	0.38576871	0.242	0.207	1	pCR/MPR_tumor	NMPR_tumor
SNX9	0.011909018	0.360123211	0.199	0.162	1	pCR/MPR_tumor	NMPR_tumor
CHP1	0.0119509	0.331797723	0.238	0.205	1	pCR/MPR_tumor	NMPR_tumor
MRPS11	0.012014729	-0.604838455	0.15	0.194	1	pCR/MPR_tumor	NMPR_tumor
BMS1	0.012016733	-0.200003994	0.104	0.143	1	pCR/MPR_tumor	NMPR_tumor
MPST	0.012043529	-0.426837442	0.121	0.162	1	pCR/MPR_tumor	NMPR_tumor
PIK3R5	0.012061305	0.157967335	0.229	0.19	1	pCR/MPR_tumor	NMPR_tumor
FASTKD2	0.012110779	-0.447578753	0.081	0.115	1	pCR/MPR_tumor	NMPR_tumor
NOL7	0.012140688	0.088293436	0.393	0.355	1	pCR/MPR_tumor	NMPR_tumor
DKC1	0.012194929	-0.445027696	0.134	0.176	1	pCR/MPR_tumor	NMPR_tumor
HMGN1	0.012214478	-0.420586008	0.363	0.423	1	pCR/MPR_tumor	NMPR_tumor
SLC36A4	0.012218815	0.66103207	0.16	0.127	1	pCR/MPR_tumor	NMPR_tumor
TM2D2	0.012240581	-0.749955153	0.152	0.196	1	pCR/MPR_tumor	NMPR_tumor
TNRC6B	0.01224899	0.330528213	0.193	0.156	1	pCR/MPR_tumor	NMPR_tumor
H2BC12	0.012298411	0.304112392	0.116	0.085	1	pCR/MPR_tumor	NMPR_tumor
LBR	0.012373206	0.536276057	0.254	0.219	1	pCR/MPR_tumor	NMPR_tumor
MR1	0.012379361	0.086428982	0.171	0.137	1	pCR/MPR_tumor	NMPR_tumor
RASGRP2	0.012407842	0.603393915	0.127	0.095	1	pCR/MPR_tumor	NMPR_tumor
ADGRE3	0.012435841	-0.801022903	0.123	0.161	1	pCR/MPR_tumor	NMPR_tumor
GORASP2	0.012557157	-0.478343	0.155	0.201	1	pCR/MPR_tumor	NMPR_tumor
AURKAIP1	0.012588112	0.214715625	0.4	0.367	1	pCR/MPR_tumor	NMPR_tumor
MED4	0.012607825	0.723086763	0.279	0.255	1	pCR/MPR_tumor	NMPR_tumor
PRKX	0.012646072	0.478441919	0.137	0.104	1	pCR/MPR_tumor	NMPR_tumor
PANK2	0.01266445	0.440189066	0.237	0.201	1	pCR/MPR_tumor	NMPR_tumor
NELFB	0.012668475	-0.612775112	0.097	0.133	1	pCR/MPR_tumor	NMPR_tumor
DOK3	0.012685101	0.192259049	0.299	0.269	1	pCR/MPR_tumor	NMPR_tumor
MACROH2A1	0.012712932	0.023701064	0.682	0.618	1	pCR/MPR_tumor	NMPR_tumor
DDOST	0.012722265	0.116110457	0.293	0.258	1	pCR/MPR_tumor	NMPR_tumor
NUP85	0.012730941	-0.703297548	0.082	0.116	1	pCR/MPR_tumor	NMPR_tumor
GCLM	0.012743202	0.212625361	0.125	0.091	1	pCR/MPR_tumor	NMPR_tumor
ADH5	0.012764934	-0.557930758	0.167	0.211	1	pCR/MPR_tumor	NMPR_tumor
IL13RA1	0.012780686	0.089719726	0.42	0.386	1	pCR/MPR_tumor	NMPR_tumor
NUDT9	0.012791727	-0.665032832	0.102	0.137	1	pCR/MPR_tumor	NMPR_tumor
RNF168	0.012861705	0.451954994	0.195	0.16	1	pCR/MPR_tumor	NMPR_tumor
SLC6A6	0.012870202	0.482082538	0.182	0.148	1	pCR/MPR_tumor	NMPR_tumor
TRIAP1	0.012932946	-0.402646515	0.115	0.156	1	pCR/MPR_tumor	NMPR_tumor
SGK3	0.012938449	0.551281302	0.273	0.244	1	pCR/MPR_tumor	NMPR_tumor
PIAS1	0.01293895	0.372253437	0.266	0.235	1	pCR/MPR_tumor	NMPR_tumor
NSMCE4A	0.013002155	-0.278170397	0.116	0.156	1	pCR/MPR_tumor	NMPR_tumor
DGKD	0.013034828	0.53567955	0.121	0.089	1	pCR/MPR_tumor	NMPR_tumor
TRPS1	0.013048531	0.175511459	0.228	0.189	1	pCR/MPR_tumor	NMPR_tumor
RNF144B	0.013049042	0.551300642	0.139	0.106	1	pCR/MPR_tumor	NMPR_tumor
DLD	0.013066117	-0.476848241	0.195	0.247	1	pCR/MPR_tumor	NMPR_tumor
NAA38	0.01307398	-0.438590072	0.334	0.396	1	pCR/MPR_tumor	NMPR_tumor
RPS8	0.013090116	-0.222614584	0.855	0.804	1	pCR/MPR_tumor	NMPR_tumor
PDHA1	0.01315881	-0.247618119	0.176	0.225	1	pCR/MPR_tumor	NMPR_tumor
LINC00667	0.01316222	-0.155603025	0.107	0.145	1	pCR/MPR_tumor	NMPR_tumor
PRDX4	0.01323975	-0.640220924	0.236	0.289	1	pCR/MPR_tumor	NMPR_tumor
XRN2	0.013249237	0.088778507	0.46	0.429	1	pCR/MPR_tumor	NMPR_tumor
CLEC2D	0.013250195	-0.398890094	0.121	0.161	1	pCR/MPR_tumor	NMPR_tumor
MAP2K2	0.013279047	0.206265818	0.311	0.277	1	pCR/MPR_tumor	NMPR_tumor
CAPN1	0.01329291	0.284172129	0.272	0.236	1	pCR/MPR_tumor	NMPR_tumor
DCTN5	0.013318367	0.340356137	0.124	0.094	1	pCR/MPR_tumor	NMPR_tumor
OGFR	0.013329915	0.495240166	0.244	0.217	1	pCR/MPR_tumor	NMPR_tumor
CYC1	0.013357294	-0.506102732	0.439	0.489	1	pCR/MPR_tumor	NMPR_tumor
LINC00486	0.013391666	-0.751718215	0.088	0.122	1	pCR/MPR_tumor	NMPR_tumor
ZNF267	0.01342881	0.136616359	0.38	0.337	1	pCR/MPR_tumor	NMPR_tumor
PARP1	0.013471541	-0.762517015	0.232	0.28	1	pCR/MPR_tumor	NMPR_tumor
PYGL	0.013486623	0.3291918	0.276	0.24	1	pCR/MPR_tumor	NMPR_tumor
RAP2C	0.013553841	0.737266991	0.11	0.081	1	pCR/MPR_tumor	NMPR_tumor
CD72	0.013555816	-0.558434482	0.075	0.106	1	pCR/MPR_tumor	NMPR_tumor
DLEU2	0.013608032	0.626338909	0.227	0.193	1	pCR/MPR_tumor	NMPR_tumor
GOLM1	0.013610532	0.378671693	0.168	0.135	1	pCR/MPR_tumor	NMPR_tumor
REEP5	0.013647147	-0.021482653	0.532	0.487	1	pCR/MPR_tumor	NMPR_tumor
TCEAL8	0.013687357	-0.45264135	0.14	0.184	1	pCR/MPR_tumor	NMPR_tumor
RPS6KA3	0.013777361	0.455173598	0.238	0.206	1	pCR/MPR_tumor	NMPR_tumor
TRMT6	0.013833276	0.711158063	0.178	0.145	1	pCR/MPR_tumor	NMPR_tumor
LSM5	0.013849098	-0.347944066	0.195	0.246	1	pCR/MPR_tumor	NMPR_tumor
TSPYL2	0.013905201	0.614796732	0.15	0.116	1	pCR/MPR_tumor	NMPR_tumor
MRPL45	0.013939086	-0.666816775	0.08	0.112	1	pCR/MPR_tumor	NMPR_tumor
TMF1	0.013996611	0.199088617	0.277	0.24	1	pCR/MPR_tumor	NMPR_tumor
PCCB	0.014000621	-0.747138955	0.109	0.145	1	pCR/MPR_tumor	NMPR_tumor
HM13	0.014129215	-0.004961724	0.56	0.513	1	pCR/MPR_tumor	NMPR_tumor
ATRX	0.01418533	0.136432699	0.346	0.309	1	pCR/MPR_tumor	NMPR_tumor
CDC40	0.014207156	0.156698547	0.218	0.185	1	pCR/MPR_tumor	NMPR_tumor
FAM207A	0.014215682	-0.965260966	0.096	0.129	1	pCR/MPR_tumor	NMPR_tumor
TMEM273	0.01425173	-0.601795528	0.125	0.165	1	pCR/MPR_tumor	NMPR_tumor
TBL2	0.014297083	0.092601226	0.079	0.112	1	pCR/MPR_tumor	NMPR_tumor
RNF114	0.014336432	0.220758211	0.261	0.226	1	pCR/MPR_tumor	NMPR_tumor
QPCT	0.014370439	0.304307457	0.245	0.211	1	pCR/MPR_tumor	NMPR_tumor
UQCRB	0.014524989	-0.08852682	0.648	0.573	1	pCR/MPR_tumor	NMPR_tumor
TGFBR1	0.014527503	-0.279335013	0.135	0.178	1	pCR/MPR_tumor	NMPR_tumor
AIFM1	0.014548965	-0.777524283	0.085	0.118	1	pCR/MPR_tumor	NMPR_tumor
KIAA0319L	0.014554178	0.56176141	0.145	0.114	1	pCR/MPR_tumor	NMPR_tumor
LGALS3	0.014607905	-0.005511717	0.769	0.705	1	pCR/MPR_tumor	NMPR_tumor
DPH3	0.014634759	0.337248796	0.241	0.21	1	pCR/MPR_tumor	NMPR_tumor
ABI3	0.014730072	-0.10437994	0.311	0.379	1	pCR/MPR_tumor	NMPR_tumor
SLC22A4	0.014753701	0.677268355	0.106	0.077	1	pCR/MPR_tumor	NMPR_tumor
C1QBP	0.014782016	-0.450896797	0.258	0.313	1	pCR/MPR_tumor	NMPR_tumor
CCDC167	0.01483217	-0.372220081	0.128	0.168	1	pCR/MPR_tumor	NMPR_tumor
CROCC	0.014836005	0.548352098	0.152	0.119	1	pCR/MPR_tumor	NMPR_tumor
BTG1	0.014848941	0.187237315	0.804	0.724	1	pCR/MPR_tumor	NMPR_tumor
SMU1	0.014860678	0.451035313	0.245	0.214	1	pCR/MPR_tumor	NMPR_tumor
FAM49B	0.014861899	-0.050120147	0.623	0.568	1	pCR/MPR_tumor	NMPR_tumor
ANKRD37	0.014892156	-0.557774546	0.106	0.141	1	pCR/MPR_tumor	NMPR_tumor
FADS1	0.01490056	-0.594560827	0.182	0.227	1	pCR/MPR_tumor	NMPR_tumor
RIN2	0.014903993	0.411790169	0.212	0.178	1	pCR/MPR_tumor	NMPR_tumor
PTBP3	0.014948141	0.247259752	0.357	0.326	1	pCR/MPR_tumor	NMPR_tumor
MAP3K8	0.014972034	0.260680507	0.415	0.382	1	pCR/MPR_tumor	NMPR_tumor
LARP7	0.014976579	0.113686856	0.283	0.244	1	pCR/MPR_tumor	NMPR_tumor
MRPS26	0.014990556	-0.347287456	0.137	0.18	1	pCR/MPR_tumor	NMPR_tumor
UGGT1	0.014992192	-0.395107604	0.105	0.141	1	pCR/MPR_tumor	NMPR_tumor
HNRNPA3	0.015014474	0.227710951	0.437	0.415	1	pCR/MPR_tumor	NMPR_tumor
CNTRL	0.015042262	0.260139195	0.286	0.258	1	pCR/MPR_tumor	NMPR_tumor
PPP2R2A	0.015148649	0.211683118	0.253	0.219	1	pCR/MPR_tumor	NMPR_tumor
ACOT13	0.015201939	-0.534199791	0.123	0.161	1	pCR/MPR_tumor	NMPR_tumor
CPT1A	0.015320377	0.355266035	0.163	0.128	1	pCR/MPR_tumor	NMPR_tumor
PXK	0.015326503	0.327077013	0.213	0.176	1	pCR/MPR_tumor	NMPR_tumor
NKG7	0.015361111	0.701570873	0.103	0.074	1	pCR/MPR_tumor	NMPR_tumor
ADD1	0.015383438	0.233801804	0.259	0.226	1	pCR/MPR_tumor	NMPR_tumor
UGCG	0.015386162	-0.773323691	0.114	0.149	1	pCR/MPR_tumor	NMPR_tumor
VARS1	0.015454392	-0.524179906	0.084	0.116	1	pCR/MPR_tumor	NMPR_tumor
MEF2C	0.015504465	0.156397744	0.453	0.41	1	pCR/MPR_tumor	NMPR_tumor
THAP7	0.015593857	-0.531904637	0.075	0.106	1	pCR/MPR_tumor	NMPR_tumor
HDHD5	0.015634117	-0.163745111	0.122	0.164	1	pCR/MPR_tumor	NMPR_tumor
ATG16L2	0.015701234	0.332396562	0.166	0.132	1	pCR/MPR_tumor	NMPR_tumor
NQO1	0.015726649	0.11185347	0.138	0.104	1	pCR/MPR_tumor	NMPR_tumor
SERPINF1	0.015756491	-0.863927174	0.108	0.141	1	pCR/MPR_tumor	NMPR_tumor
ITFG1	0.015809636	0.35572802	0.218	0.184	1	pCR/MPR_tumor	NMPR_tumor
SLC39A8	0.015814123	-0.389992685	0.152	0.194	1	pCR/MPR_tumor	NMPR_tumor
TLE5	0.015833539	0.072420223	0.35	0.312	1	pCR/MPR_tumor	NMPR_tumor
ABHD12	0.015835568	-0.633969259	0.209	0.254	1	pCR/MPR_tumor	NMPR_tumor
RPS5	0.015853538	-0.457445889	0.774	0.74	1	pCR/MPR_tumor	NMPR_tumor
IFNAR1	0.015927676	0.373258594	0.426	0.41	1	pCR/MPR_tumor	NMPR_tumor
DNPH1	0.01593588	-0.196500699	0.203	0.254	1	pCR/MPR_tumor	NMPR_tumor
DENND10	0.015944289	0.334058233	0.204	0.172	1	pCR/MPR_tumor	NMPR_tumor
SRSF9	0.016027023	-0.037976945	0.533	0.481	1	pCR/MPR_tumor	NMPR_tumor
KANSL2	0.016077756	-0.94500392	0.086	0.119	1	pCR/MPR_tumor	NMPR_tumor
FNBP1	0.016130011	0.115838945	0.42	0.394	1	pCR/MPR_tumor	NMPR_tumor
VAV3	0.016155643	0.746201735	0.173	0.143	1	pCR/MPR_tumor	NMPR_tumor
TAOK3	0.016199823	0.007163487	0.43	0.404	1	pCR/MPR_tumor	NMPR_tumor
HERC2	0.016269456	-0.889660509	0.072	0.102	1	pCR/MPR_tumor	NMPR_tumor
COMMD4	0.016276678	-0.525136839	0.181	0.226	1	pCR/MPR_tumor	NMPR_tumor
ACADM	0.01631825	-0.106615374	0.134	0.177	1	pCR/MPR_tumor	NMPR_tumor
VTI1B	0.016353541	-0.357748884	0.24	0.297	1	pCR/MPR_tumor	NMPR_tumor
AC026462.4	0.016433591	-0.463677863	0.18	0.229	1	pCR/MPR_tumor	NMPR_tumor
JPT1	0.016442763	-0.010764679	0.499	0.461	1	pCR/MPR_tumor	NMPR_tumor
HERPUD2	0.016479284	0.323277757	0.165	0.131	1	pCR/MPR_tumor	NMPR_tumor
MRPS23	0.016480787	-0.722598034	0.157	0.198	1	pCR/MPR_tumor	NMPR_tumor
PRKAA1	0.016490782	0.703325312	0.112	0.083	1	pCR/MPR_tumor	NMPR_tumor
PPP2R5C	0.016540703	0.139859905	0.296	0.263	1	pCR/MPR_tumor	NMPR_tumor
SNAI1	0.016606113	0.10554066	0.327	0.276	1	pCR/MPR_tumor	NMPR_tumor
IL6R	0.01663787	0.396282653	0.278	0.248	1	pCR/MPR_tumor	NMPR_tumor
DDX3X	0.016662725	0.023153621	0.481	0.448	1	pCR/MPR_tumor	NMPR_tumor
MTSS1	0.016688507	0.429546368	0.148	0.115	1	pCR/MPR_tumor	NMPR_tumor
BX284668.5	0.016715129	-0.224303513	0.102	0.136	1	pCR/MPR_tumor	NMPR_tumor
RPL24	0.016728002	-0.062545437	0.794	0.712	1	pCR/MPR_tumor	NMPR_tumor
PARP12	0.016792095	0.257687674	0.221	0.19	1	pCR/MPR_tumor	NMPR_tumor
CCZ1B	0.01684976	-0.184733326	0.082	0.114	1	pCR/MPR_tumor	NMPR_tumor
EIF4G2	0.016852205	-0.023580522	0.722	0.645	1	pCR/MPR_tumor	NMPR_tumor
PPIE	0.016866221	-0.192387861	0.172	0.217	1	pCR/MPR_tumor	NMPR_tumor
TUT4	0.017036875	-0.408844656	0.173	0.218	1	pCR/MPR_tumor	NMPR_tumor
FAU	0.017050008	0.002128657	0.902	0.785	1	pCR/MPR_tumor	NMPR_tumor
EIF1AY	0.017131647	0.469477111	0.156	0.124	1	pCR/MPR_tumor	NMPR_tumor
MOB3B	0.017165573	0.673193164	0.244	0.211	1	pCR/MPR_tumor	NMPR_tumor
ABHD11	0.017170628	-0.194645354	0.075	0.106	1	pCR/MPR_tumor	NMPR_tumor
ICAM2	0.017268661	0.371852526	0.18	0.147	1	pCR/MPR_tumor	NMPR_tumor
RMDN1	0.017305164	-0.52653877	0.13	0.17	1	pCR/MPR_tumor	NMPR_tumor
SEC14L1	0.017378148	0.079737637	0.309	0.272	1	pCR/MPR_tumor	NMPR_tumor
IFIT5	0.017435641	0.888557157	0.133	0.104	1	pCR/MPR_tumor	NMPR_tumor
RALB	0.017510572	0.21060028	0.346	0.317	1	pCR/MPR_tumor	NMPR_tumor
CD109	0.017602353	-0.592668759	0.123	0.162	1	pCR/MPR_tumor	NMPR_tumor
RAB32	0.017673775	0.031289656	0.425	0.392	1	pCR/MPR_tumor	NMPR_tumor
RBCK1	0.017803298	0.198853077	0.268	0.235	1	pCR/MPR_tumor	NMPR_tumor
CD63	0.017843243	-0.270665579	0.796	0.773	1	pCR/MPR_tumor	NMPR_tumor
ATP5MC3	0.017867347	-0.345460204	0.632	0.625	1	pCR/MPR_tumor	NMPR_tumor
DNAJC13	0.017878444	0.399900342	0.2	0.169	1	pCR/MPR_tumor	NMPR_tumor
SLC31A1	0.017965606	-0.387271557	0.232	0.281	1	pCR/MPR_tumor	NMPR_tumor
FES	0.017992738	0.374989543	0.247	0.218	1	pCR/MPR_tumor	NMPR_tumor
ZSWIM6	0.017997694	0.21954375	0.289	0.255	1	pCR/MPR_tumor	NMPR_tumor
CASC4	0.01804822	0.303434119	0.223	0.192	1	pCR/MPR_tumor	NMPR_tumor
HMGN4	0.018075415	0.35147288	0.221	0.188	1	pCR/MPR_tumor	NMPR_tumor
ABT1	0.018187627	0.888948659	0.125	0.096	1	pCR/MPR_tumor	NMPR_tumor
LDLRAD3	0.018227649	0.457002712	0.142	0.11	1	pCR/MPR_tumor	NMPR_tumor
CCNK	0.018266166	0.2458165	0.255	0.226	1	pCR/MPR_tumor	NMPR_tumor
PLEKHO1	0.018270375	0.053684028	0.544	0.499	1	pCR/MPR_tumor	NMPR_tumor
RSU1	0.018274113	-0.431887905	0.286	0.343	1	pCR/MPR_tumor	NMPR_tumor
GTF2I	0.018288597	-0.815163496	0.14	0.176	1	pCR/MPR_tumor	NMPR_tumor
RNF10	0.018380729	0.266543149	0.259	0.225	1	pCR/MPR_tumor	NMPR_tumor
PTPN22	0.018401348	-0.075363587	0.111	0.149	1	pCR/MPR_tumor	NMPR_tumor
TMCO3	0.018423708	-0.558306193	0.096	0.129	1	pCR/MPR_tumor	NMPR_tumor
FAM3C	0.01846245	-1.129442115	0.075	0.103	1	pCR/MPR_tumor	NMPR_tumor
PID1	0.018599583	0.315714196	0.289	0.252	1	pCR/MPR_tumor	NMPR_tumor
SPRR3	0.018658689	-0.756573212	0.116	0.087	1	pCR/MPR_tumor	NMPR_tumor
ATP6V1E1	0.018758278	0.171892527	0.365	0.336	1	pCR/MPR_tumor	NMPR_tumor
IL21R	0.018784376	-1.038682971	0.074	0.103	1	pCR/MPR_tumor	NMPR_tumor
SH2B2	0.018802561	1.203917273	0.12	0.092	1	pCR/MPR_tumor	NMPR_tumor
MRPL33	0.019040674	0.110565204	0.4	0.373	1	pCR/MPR_tumor	NMPR_tumor
G3BP2	0.019157571	0.188882928	0.299	0.268	1	pCR/MPR_tumor	NMPR_tumor
PNPLA8	0.019171482	0.022191858	0.316	0.284	1	pCR/MPR_tumor	NMPR_tumor
MTX2	0.019243537	-0.645709961	0.108	0.143	1	pCR/MPR_tumor	NMPR_tumor
NAP1L4	0.019244239	0.432817334	0.229	0.197	1	pCR/MPR_tumor	NMPR_tumor
STK24	0.019300519	-0.139179993	0.333	0.303	1	pCR/MPR_tumor	NMPR_tumor
NUP88	0.019322401	-0.404749697	0.074	0.103	1	pCR/MPR_tumor	NMPR_tumor
RICTOR	0.019366547	0.723075707	0.124	0.095	1	pCR/MPR_tumor	NMPR_tumor
TMA16	0.019393455	-0.25417404	0.108	0.144	1	pCR/MPR_tumor	NMPR_tumor
ITGB2-AS1	0.019410254	0.742673452	0.155	0.124	1	pCR/MPR_tumor	NMPR_tumor
CFAP20	0.019480337	-0.125878355	0.103	0.139	1	pCR/MPR_tumor	NMPR_tumor
KHDRBS1	0.019516793	0.165567584	0.446	0.427	1	pCR/MPR_tumor	NMPR_tumor
GTF2B	0.019615332	0.091561188	0.279	0.247	1	pCR/MPR_tumor	NMPR_tumor
GPBP1L1	0.019645622	0.450310911	0.203	0.17	1	pCR/MPR_tumor	NMPR_tumor
UQCRFS1	0.019810597	-0.092907533	0.437	0.394	1	pCR/MPR_tumor	NMPR_tumor
NUDCD2	0.019978924	-0.605806088	0.163	0.203	1	pCR/MPR_tumor	NMPR_tumor
IL4R	0.019978949	0.424442091	0.283	0.255	1	pCR/MPR_tumor	NMPR_tumor
MRPL39	0.01998626	-0.362107012	0.094	0.128	1	pCR/MPR_tumor	NMPR_tumor
RAB18	0.020090575	-0.457885704	0.223	0.273	1	pCR/MPR_tumor	NMPR_tumor
TRIM56	0.020125289	0.831977012	0.136	0.108	1	pCR/MPR_tumor	NMPR_tumor
HERPUD1	0.020185638	-0.353981977	0.501	0.548	1	pCR/MPR_tumor	NMPR_tumor
TNKS2	0.020295501	0.470208969	0.206	0.178	1	pCR/MPR_tumor	NMPR_tumor
FAM168B	0.020339481	-0.283983096	0.079	0.11	1	pCR/MPR_tumor	NMPR_tumor
RPS12	0.020376051	-0.22017521	0.843	0.785	1	pCR/MPR_tumor	NMPR_tumor
PPM1K	0.020477346	0.730877475	0.129	0.1	1	pCR/MPR_tumor	NMPR_tumor
MANBA	0.020601179	0.186977717	0.325	0.293	1	pCR/MPR_tumor	NMPR_tumor
NOM1	0.020655335	-0.653450846	0.074	0.103	1	pCR/MPR_tumor	NMPR_tumor
PRADC1	0.020710184	-0.513249177	0.08	0.11	1	pCR/MPR_tumor	NMPR_tumor
LYRM2	0.02082169	-0.178146235	0.182	0.229	1	pCR/MPR_tumor	NMPR_tumor
DMAC2L	0.020879553	-0.26183254	0.09	0.123	1	pCR/MPR_tumor	NMPR_tumor
CLK3	0.020882632	0.486557966	0.147	0.118	1	pCR/MPR_tumor	NMPR_tumor
OSM	0.021026985	0.057089302	0.387	0.339	1	pCR/MPR_tumor	NMPR_tumor
CLEC5A	0.021031218	-0.136009798	0.308	0.365	1	pCR/MPR_tumor	NMPR_tumor
NUDT1	0.02105713	-0.502805908	0.145	0.184	1	pCR/MPR_tumor	NMPR_tumor
MECOM	0.02108017	-0.423236385	0.442	0.49	1	pCR/MPR_tumor	NMPR_tumor
STAU2	0.021126238	0.017174935	0.088	0.12	1	pCR/MPR_tumor	NMPR_tumor
DHRS7	0.021136573	0.097358898	0.405	0.37	1	pCR/MPR_tumor	NMPR_tumor
TMEM101	0.021138538	-0.359201516	0.094	0.127	1	pCR/MPR_tumor	NMPR_tumor
TRAPPC6A	0.021304509	-0.373989624	0.102	0.137	1	pCR/MPR_tumor	NMPR_tumor
PES1	0.021348714	-0.329174703	0.148	0.19	1	pCR/MPR_tumor	NMPR_tumor
PPIL1	0.021474995	-0.427675131	0.072	0.1	1	pCR/MPR_tumor	NMPR_tumor
RMDN3	0.021482064	-0.869894547	0.08	0.11	1	pCR/MPR_tumor	NMPR_tumor
CHUK	0.021534994	1.136934157	0.112	0.085	1	pCR/MPR_tumor	NMPR_tumor
ADAM9	0.02156357	-0.530667482	0.254	0.305	1	pCR/MPR_tumor	NMPR_tumor
EIF2B3	0.021585443	-0.660660164	0.102	0.137	1	pCR/MPR_tumor	NMPR_tumor
AKT2	0.021631445	0.196988856	0.103	0.075	1	pCR/MPR_tumor	NMPR_tumor
KARS1	0.021653137	0.180130886	0.371	0.35	1	pCR/MPR_tumor	NMPR_tumor
SNHG16	0.021693049	-0.472834406	0.195	0.243	1	pCR/MPR_tumor	NMPR_tumor
PWP1	0.021714649	-0.471716806	0.127	0.165	1	pCR/MPR_tumor	NMPR_tumor
ST3GAL6	0.02175041	-0.383303372	0.178	0.225	1	pCR/MPR_tumor	NMPR_tumor
ARHGDIB	0.021775291	0.064158731	0.873	0.762	1	pCR/MPR_tumor	NMPR_tumor
GLRX2	0.021804983	-0.468370318	0.098	0.131	1	pCR/MPR_tumor	NMPR_tumor
SPRR1B	0.02193071	-0.973637289	0.217	0.268	1	pCR/MPR_tumor	NMPR_tumor
ITM2B	0.021986703	-0.014165032	0.917	0.831	1	pCR/MPR_tumor	NMPR_tumor
MRTO4	0.022030781	-0.526978117	0.121	0.157	1	pCR/MPR_tumor	NMPR_tumor
LYPLAL1	0.022086846	-0.367849573	0.138	0.178	1	pCR/MPR_tumor	NMPR_tumor
OSTC	0.022134441	-0.310193202	0.388	0.436	1	pCR/MPR_tumor	NMPR_tumor
H1-0	0.022177297	0.225110935	0.279	0.243	1	pCR/MPR_tumor	NMPR_tumor
RPL4	0.022181413	-0.294378451	0.756	0.728	1	pCR/MPR_tumor	NMPR_tumor
TMEM106A	0.022263638	0.753212674	0.13	0.1	1	pCR/MPR_tumor	NMPR_tumor
ZFYVE16	0.02231311	0.334025853	0.256	0.222	1	pCR/MPR_tumor	NMPR_tumor
SEC31A	0.022351953	-0.012925359	0.365	0.329	1	pCR/MPR_tumor	NMPR_tumor
AGAP3	0.022378197	-0.713500661	0.116	0.152	1	pCR/MPR_tumor	NMPR_tumor
MCOLN1	0.022512413	0.921871245	0.112	0.085	1	pCR/MPR_tumor	NMPR_tumor
YIPF4	0.02258559	0.309726272	0.192	0.162	1	pCR/MPR_tumor	NMPR_tumor
QARS1	0.022595882	-0.612073641	0.186	0.229	1	pCR/MPR_tumor	NMPR_tumor
PNKD	0.022621505	0.292536695	0.291	0.266	1	pCR/MPR_tumor	NMPR_tumor
FKBP5	0.022644574	-0.018805629	0.349	0.316	1	pCR/MPR_tumor	NMPR_tumor
FBXO6	0.022724061	0.438115105	0.204	0.173	1	pCR/MPR_tumor	NMPR_tumor
GHITM	0.022797028	-0.020862695	0.499	0.466	1	pCR/MPR_tumor	NMPR_tumor
IRF2BP2	0.022886906	0.140193638	0.466	0.443	1	pCR/MPR_tumor	NMPR_tumor
SRFBP1	0.022895736	-0.42349469	0.126	0.164	1	pCR/MPR_tumor	NMPR_tumor
PRRC2A	0.022976169	0.286850343	0.152	0.123	1	pCR/MPR_tumor	NMPR_tumor
CNOT1	0.023045637	0.324825179	0.199	0.168	1	pCR/MPR_tumor	NMPR_tumor
CISD3	0.02307252	-0.210628872	0.262	0.316	1	pCR/MPR_tumor	NMPR_tumor
MAPK1	0.023139584	0.30881304	0.333	0.306	1	pCR/MPR_tumor	NMPR_tumor
MCM3	0.023245232	-0.305824208	0.117	0.153	1	pCR/MPR_tumor	NMPR_tumor
LSM14A	0.023359968	0.066344619	0.351	0.326	1	pCR/MPR_tumor	NMPR_tumor
TUBGCP3	0.023525182	-0.263114487	0.112	0.148	1	pCR/MPR_tumor	NMPR_tumor
RHOB	0.023550875	0.160983963	0.494	0.452	1	pCR/MPR_tumor	NMPR_tumor
UQCRQ	0.023578581	-0.421355494	0.572	0.589	1	pCR/MPR_tumor	NMPR_tumor
PPP1R3B	0.023589673	0.033770817	0.128	0.098	1	pCR/MPR_tumor	NMPR_tumor
PRMT5	0.023606003	-0.347472597	0.094	0.128	1	pCR/MPR_tumor	NMPR_tumor
SSU72	0.023617229	0.151083665	0.428	0.406	1	pCR/MPR_tumor	NMPR_tumor
CUX1	0.023706482	0.073676955	0.322	0.291	1	pCR/MPR_tumor	NMPR_tumor
COMTD1	0.023782905	-0.434092166	0.089	0.122	1	pCR/MPR_tumor	NMPR_tumor
JDP2	0.023814106	0.322919345	0.191	0.157	1	pCR/MPR_tumor	NMPR_tumor
ZBTB8OS	0.023869673	0.098887053	0.204	0.174	1	pCR/MPR_tumor	NMPR_tumor
SAV1	0.023981638	0.048392221	0.12	0.159	1	pCR/MPR_tumor	NMPR_tumor
RBX1	0.023984886	0.029919013	0.522	0.48	1	pCR/MPR_tumor	NMPR_tumor
BCL2L13	0.02398968	0.340122197	0.148	0.12	1	pCR/MPR_tumor	NMPR_tumor
SPTLC1	0.023992928	0.148012088	0.209	0.177	1	pCR/MPR_tumor	NMPR_tumor
RELCH	0.024128422	0.197315268	0.121	0.091	1	pCR/MPR_tumor	NMPR_tumor
USP32	0.024256203	0.308456879	0.254	0.223	1	pCR/MPR_tumor	NMPR_tumor
SCOC	0.024261294	-0.527824952	0.104	0.139	1	pCR/MPR_tumor	NMPR_tumor
AP2S1	0.024384192	0.103892724	0.679	0.613	1	pCR/MPR_tumor	NMPR_tumor
PTRHD1	0.024407797	-0.232841185	0.161	0.205	1	pCR/MPR_tumor	NMPR_tumor
IVD	0.024436372	-0.692983139	0.09	0.122	1	pCR/MPR_tumor	NMPR_tumor
ARPC1B	0.024480752	-0.462267847	0.251	0.299	1	pCR/MPR_tumor	NMPR_tumor
NGLY1	0.024526333	1.01839438	0.184	0.157	1	pCR/MPR_tumor	NMPR_tumor
CYCS	0.02453679	-0.293783164	0.522	0.546	1	pCR/MPR_tumor	NMPR_tumor
CELF2	0.024567239	0.135962611	0.411	0.398	1	pCR/MPR_tumor	NMPR_tumor
ZNF622	0.024570059	-0.198027472	0.145	0.19	1	pCR/MPR_tumor	NMPR_tumor
PSMD13	0.024656369	0.110159955	0.329	0.303	1	pCR/MPR_tumor	NMPR_tumor
ING2	0.024683169	-0.258409738	0.091	0.124	1	pCR/MPR_tumor	NMPR_tumor
SRC	0.024690183	0.588758262	0.136	0.108	1	pCR/MPR_tumor	NMPR_tumor
GOT2	0.024720163	-0.391987241	0.128	0.166	1	pCR/MPR_tumor	NMPR_tumor
ARRB1	0.024749963	0.641396856	0.217	0.189	1	pCR/MPR_tumor	NMPR_tumor
LRRC8D	0.0247558	0.068271308	0.093	0.125	1	pCR/MPR_tumor	NMPR_tumor
SDC4	0.024876279	-0.54869046	0.1	0.133	1	pCR/MPR_tumor	NMPR_tumor
PCYOX1	0.024931942	-1.1966268	0.083	0.112	1	pCR/MPR_tumor	NMPR_tumor
ALG5	0.025058398	-0.364603173	0.158	0.202	1	pCR/MPR_tumor	NMPR_tumor
ACSF3	0.02531373	-0.110460696	0.071	0.1	1	pCR/MPR_tumor	NMPR_tumor
MYC	0.025324068	-0.31821335	0.158	0.199	1	pCR/MPR_tumor	NMPR_tumor
RFX2	0.025538406	0.714523178	0.143	0.114	1	pCR/MPR_tumor	NMPR_tumor
SDHAF3	0.025589762	-0.284693115	0.086	0.116	1	pCR/MPR_tumor	NMPR_tumor
MCM5	0.02561744	-0.639168005	0.132	0.169	1	pCR/MPR_tumor	NMPR_tumor
ICMT	0.025701694	-0.298100915	0.1	0.133	1	pCR/MPR_tumor	NMPR_tumor
KPNA2	0.025705038	-0.60049015	0.205	0.25	1	pCR/MPR_tumor	NMPR_tumor
UBE2G2	0.025886365	-0.267862889	0.245	0.301	1	pCR/MPR_tumor	NMPR_tumor
CERS2	0.025893661	0.110417269	0.217	0.185	1	pCR/MPR_tumor	NMPR_tumor
HMGCS1	0.025966819	-0.628949892	0.116	0.152	1	pCR/MPR_tumor	NMPR_tumor
VIM-AS1	0.025995074	0.435041119	0.113	0.086	1	pCR/MPR_tumor	NMPR_tumor
MORF4L1	0.026056959	-0.097961121	0.503	0.47	1	pCR/MPR_tumor	NMPR_tumor
IMPAD1	0.026117788	-0.841526782	0.155	0.196	1	pCR/MPR_tumor	NMPR_tumor
PRDX1	0.02614084	-0.423336313	0.777	0.75	1	pCR/MPR_tumor	NMPR_tumor
TAF3	0.026197613	0.091405687	0.099	0.133	1	pCR/MPR_tumor	NMPR_tumor
KLF7	0.026229778	0.444474254	0.138	0.11	1	pCR/MPR_tumor	NMPR_tumor
AMPD2	0.026258364	0.109621796	0.254	0.222	1	pCR/MPR_tumor	NMPR_tumor
XPOT	0.026357755	-0.421211705	0.103	0.137	1	pCR/MPR_tumor	NMPR_tumor
DDX49	0.026364323	-0.540482381	0.102	0.133	1	pCR/MPR_tumor	NMPR_tumor
NLN	0.026397892	-0.336665199	0.103	0.136	1	pCR/MPR_tumor	NMPR_tumor
RPS4Y1	0.026470759	0.048124046	0.417	0.386	1	pCR/MPR_tumor	NMPR_tumor
CXorf38	0.026502058	0.223004262	0.229	0.198	1	pCR/MPR_tumor	NMPR_tumor
PPP1CA	0.026697418	-0.018865359	0.576	0.53	1	pCR/MPR_tumor	NMPR_tumor
CIR1	0.026730065	0.176923397	0.25	0.226	1	pCR/MPR_tumor	NMPR_tumor
GPAA1	0.026755602	-0.190795837	0.184	0.231	1	pCR/MPR_tumor	NMPR_tumor
WRNIP1	0.026820932	-0.43157301	0.095	0.128	1	pCR/MPR_tumor	NMPR_tumor
VRK2	0.026854492	0.09410997	0.288	0.256	1	pCR/MPR_tumor	NMPR_tumor
LINC01010	0.02686504	-0.298863162	0.094	0.125	1	pCR/MPR_tumor	NMPR_tumor
SGPL1	0.026898185	-0.625369808	0.15	0.186	1	pCR/MPR_tumor	NMPR_tumor
PRRG4	0.027023505	0.669343318	0.118	0.091	1	pCR/MPR_tumor	NMPR_tumor
NF1	0.027205336	0.083502986	0.179	0.145	1	pCR/MPR_tumor	NMPR_tumor
GUK1	0.027235657	-0.124634783	0.558	0.53	1	pCR/MPR_tumor	NMPR_tumor
UBL5	0.027337857	-0.08689099	0.686	0.633	1	pCR/MPR_tumor	NMPR_tumor
MLST8	0.027465095	-0.63646515	0.094	0.125	1	pCR/MPR_tumor	NMPR_tumor
NDUFS3	0.027502394	-0.366451311	0.226	0.275	1	pCR/MPR_tumor	NMPR_tumor
MFSD10	0.027510051	0.436812448	0.228	0.202	1	pCR/MPR_tumor	NMPR_tumor
MRPS25	0.027803474	-0.211759717	0.141	0.181	1	pCR/MPR_tumor	NMPR_tumor
ZNF330	0.02780692	-0.371782885	0.132	0.172	1	pCR/MPR_tumor	NMPR_tumor
MKNK2	0.02794013	0.300566148	0.258	0.227	1	pCR/MPR_tumor	NMPR_tumor
ELP4	0.027954159	-0.710381683	0.081	0.11	1	pCR/MPR_tumor	NMPR_tumor
PGGT1B	0.028177064	-0.223930976	0.093	0.124	1	pCR/MPR_tumor	NMPR_tumor
BRK1	0.028191965	-0.057799009	0.614	0.55	1	pCR/MPR_tumor	NMPR_tumor
TWF1	0.028312392	-0.346519081	0.127	0.164	1	pCR/MPR_tumor	NMPR_tumor
PHF14	0.028395311	-0.436535509	0.196	0.243	1	pCR/MPR_tumor	NMPR_tumor
RASA2	0.028487035	0.608304703	0.193	0.166	1	pCR/MPR_tumor	NMPR_tumor
NQO2	0.028577079	0.163662054	0.256	0.225	1	pCR/MPR_tumor	NMPR_tumor
CCSAP	0.028651196	-0.551695939	0.077	0.104	1	pCR/MPR_tumor	NMPR_tumor
SOCS6	0.028658528	-0.272874432	0.079	0.108	1	pCR/MPR_tumor	NMPR_tumor
TMSB10	0.028670288	0.053482062	0.995	0.967	1	pCR/MPR_tumor	NMPR_tumor
EIF1	0.028678727	0.095516427	0.951	0.877	1	pCR/MPR_tumor	NMPR_tumor
LINC00278	0.028701099	0.569320546	0.117	0.09	1	pCR/MPR_tumor	NMPR_tumor
ZFYVE21	0.028720028	-0.153104351	0.079	0.108	1	pCR/MPR_tumor	NMPR_tumor
CDC123	0.028908116	-0.374875846	0.226	0.275	1	pCR/MPR_tumor	NMPR_tumor
PDIA4	0.028933408	-0.429796409	0.322	0.366	1	pCR/MPR_tumor	NMPR_tumor
FMNL3	0.028989803	-0.532744826	0.101	0.132	1	pCR/MPR_tumor	NMPR_tumor
MRPL34	0.029185549	-0.682278976	0.258	0.303	1	pCR/MPR_tumor	NMPR_tumor
HES1	0.029191047	-0.36813044	0.314	0.35	1	pCR/MPR_tumor	NMPR_tumor
MRPS12	0.029201093	-0.375708704	0.194	0.238	1	pCR/MPR_tumor	NMPR_tumor
NBEAL2	0.029281584	0.532378208	0.1	0.074	1	pCR/MPR_tumor	NMPR_tumor
PPP1CB	0.029471956	0.211796516	0.108	0.081	1	pCR/MPR_tumor	NMPR_tumor
APPL2	0.029631448	-0.497025112	0.083	0.112	1	pCR/MPR_tumor	NMPR_tumor
AFDN	0.02970365	-1.181200877	0.078	0.104	1	pCR/MPR_tumor	NMPR_tumor
AAMP	0.029722206	0.493999397	0.228	0.201	1	pCR/MPR_tumor	NMPR_tumor
BCAT2	0.029768756	-0.737678991	0.09	0.12	1	pCR/MPR_tumor	NMPR_tumor
LHFPL2	0.029828217	-0.569004468	0.203	0.248	1	pCR/MPR_tumor	NMPR_tumor
TYK2	0.02995104	0.147215258	0.17	0.139	1	pCR/MPR_tumor	NMPR_tumor
CYP20A1	0.029985988	-0.208684066	0.151	0.194	1	pCR/MPR_tumor	NMPR_tumor
JOSD1	0.029996882	-0.033494787	0.238	0.205	1	pCR/MPR_tumor	NMPR_tumor
UPF3A	0.030061883	-0.533001591	0.112	0.145	1	pCR/MPR_tumor	NMPR_tumor
SBF2	0.030127362	0.20077807	0.263	0.232	1	pCR/MPR_tumor	NMPR_tumor
CCNH	0.030481834	0.116294294	0.298	0.268	1	pCR/MPR_tumor	NMPR_tumor
AKR7A2	0.030489432	-0.061241617	0.135	0.173	1	pCR/MPR_tumor	NMPR_tumor
CEP170	0.030493248	0.246061396	0.321	0.292	1	pCR/MPR_tumor	NMPR_tumor
DST	0.030599023	-0.071962106	0.233	0.198	1	pCR/MPR_tumor	NMPR_tumor
NFYB	0.030653544	-0.477260653	0.091	0.122	1	pCR/MPR_tumor	NMPR_tumor
NUP58	0.030686406	0.271231273	0.208	0.181	1	pCR/MPR_tumor	NMPR_tumor
SUMO2	0.030731207	-0.777329899	0.086	0.116	1	pCR/MPR_tumor	NMPR_tumor
SIRPA	0.030805326	0.041141292	0.459	0.419	1	pCR/MPR_tumor	NMPR_tumor
COX7A2L	0.03081655	0.217807707	0.352	0.329	1	pCR/MPR_tumor	NMPR_tumor
C20orf27	0.030864822	0.468999128	0.301	0.273	1	pCR/MPR_tumor	NMPR_tumor
DCTN3	0.030864911	0.249452731	0.282	0.25	1	pCR/MPR_tumor	NMPR_tumor
[truncated: 9,563 more rows]
