# Supplementary material for: A monocyte-centered framework for predicting immunochemotherapy efficacy in lung squamous cell carcinoma patients
Source: EMBO Mol Med. 2026 Mar 30;18(5):1812–35. doi: 10.1038/s44321-026-00410-y (PMC13179367; doi:10.1038/s44321-026-00410-y)
Supplement: Supplementary file 14 — Source data Fig. 3 [file 44321_2026_410_MOESM14_ESM.zip › Figure 3/3E/Representative Figure/Readme.txt]

The minimally processed staining data for figure 3E were in this folder 'Representative Figure' and were divided into separate file by residual viable tumor ratio.

The staining protein and colors were listed as follows: CD16(red)+CD14(purple)+APOBEC3A(green)+DAPI(blue)
